# Supplementary material for: Warmer temperature accelerates senescence by modifying the aging-dependent changes in the mosquito transcriptome, altering immunity, metabolism, and DNA repair
Source: Immun Ageing. 2025 Dec 13;23:1. doi: 10.1186/s12979-025-00551-7 (PMC12781269; doi:10.1186/s12979-025-00551-7)
Supplement: Supplementary file 3 — Additional file 3. File S2: Iterative WGCNA module assignments. [file 12979_2025_551_MOESM3_ESM.xlsx]

## Sheet: Supplementary File 5_iterative 
	Gene	Module	ModuleLabel	Metamodule	MetamoduleLabel	isTF	ENTREZID	GENENAME	ENSEMBL	kME	LM_0031__27C_10d_Naive	LM_0032__27C_10d_HKEC	LM_0027__32C_1d_Naive	LM_0028__32C_1d_HKEC	LM_0037__32C_10d_Naive	LM_0049__27C_10d_Naive	LM_0050__27C_10d_HKEC	LM_0021__27C_5d_Naive	LM_0022__27C_5d_HKEC	LM_0023__27C_15d_Naive	LM_0024__27C_15d_HKEC	LM_0025__30C_10d_Naive	LM_0026__30C_10d_HKEC	LM_0033__27C_1d_Naive	LM_0034__27C_1d_HKEC	LM_0063__27C_5d_Naive	LM_0064__27C_5d_HKEC	LM_0067__30C_10d_Naive	LM_0068__30C_10d_HKEC	LM_0069__27C_15d_Naive	LM_0070__27C_15d_HKEC	LM_0047__30C_15d_Naive	LM_0048__30C_15d_HKEC	LM_0059__32C_10d_Naive	LM_0060__32C_10d_HKEC	LM_0075__27C_10d_Naive	LM_0076__27C_10d_HKEC	LM_0083__30C_10d_Naive	LM_0084__30C_10d_HKEC	LM_0089__27C_15d_Naive	LM_0090__27C_15d_HKEC	LM_0041__30C_15d_Naive	LM_0042__30C_15d_HKEC	LM_0091__32C_10d_Naive	LM_0092__32C_10d_HKEC	LM_0109__27C_15d_Naive	LM_0110__27C_15d_HKEC	LM_0029__32C_15d_Naive	LM_0030__32C_15d_HKEC
1	KIBRLG	P2_I6_M5	9	5	B	FALSE	1272272	AGAP000002-PA	AGAP000002	0.85	10.7585	10.8026	10.5484	10.3443	10.7992	11.0567	10.9332	10.9746	11.1818	10.8175	10.964	10.8979	10.9838	10.7117	10.5632	10.9916	11.0171	10.5864	10.7362	10.9923	10.6979	10.6193	10.512	10.8855	10.7224	10.9953	10.8525	10.9674	10.96	10.9998	10.7361	10.5502	10.6205	10.6807	10.5981	10.9587	10.8824	10.5825	10.542
2	AGAP000005	P2_I6_M5	9	5	B	FALSE	1272270	AGAP000005-PA	AGAP000005	0.84	12.0244	11.9092	11.8809	11.704	11.9531	12.1141	12.0245	12.3235	12.2513	12.1483	12.0255	12.0568	11.9807	11.8597	11.9032	12.3859	12.3341	11.8256	11.8204	12.1623	11.8818	11.7391	11.6081	12.103	11.8416	12.2964	12.3057	12.1242	12.038	12.0039	11.9803	11.8146	11.7986	11.8428	11.7537	12.2636	12.1034	11.7269	11.5696
3	IGL1	P2_I6_M1	15	6	D	FALSE	1272269	AGAP000007-PA	AGAP000007	0.9	11.0733	10.9183	11.6045	11.5567	11.2862	11.1802	10.9221	11.0022	10.9629	11.3778	11.1661	11.4957	11.2749	11.5995	11.787	10.9432	11.0942	11.5768	11.3918	11.3963	11.1581	11.6794	11.3209	11.3113	11.3544	11.0339	10.9399	11.351	11.1576	11.3149	10.9311	11.7738	11.4533	11.5954	11.3237	11.2015	11.1181	11.6283	11.644
4	AGAP000008	P1_I9_M2	7	5	B	FALSE	1272268	AGAP000008-PA	AGAP000008	0.93	11.5483	11.5746	10.888	10.8145	11.548	11.4602	11.648	11.665	11.8285	11.5233	11.5346	11.5477	11.675	10.8822	10.9624	11.7885	11.8296	11.3413	11.3929	11.4603	11.39	11.3879	11.4203	11.5551	11.6348	11.6821	11.7275	11.6997	11.6268	11.4543	11.4973	11.4797	11.3149	11.4689	11.473	11.6237	11.5814	11.4039	11.4333
5	AGAP000009	P1_I9_M4	16	6	D	FALSE	1272267	AGAP000009-PA;AGAP000009-PB;AGAP000009-PC	AGAP000009	0.95	11.9323	11.8537	12.5637	12.5127	12.0584	12.1712	12.0316	12.1592	12.2221	12.2914	12.108	12.4901	12.3979	12.4689	12.4496	11.9059	12.2584	12.565	12.3543	12.393	12.2737	12.6202	12.4763	12.3565	12.4681	12.0457	11.9217	12.1937	12.1746	12.2838	12.1709	12.642	12.3318	12.4973	12.4335	12.0182	12.1392	12.5501	12.5472
6	AGAP000010	UNCLASSIFIED	UNCLASSIFIED	UNCLASSIFIED	UNCLASSIFIED	FALSE	1272266	AGAP000010-PA	AGAP000010	NA	9.12856	9.33133	9.72697	9.8319	9.12535	9.42025	9.44237	9.51431	9.75879	9.17549	9.35035	9.34042	9.4149	9.84147	9.9246	9.30044	9.62815	9.2677	9.34974	9.28449	9.53486	9.16938	9.49637	9.42941	9.65526	9.38509	9.49464	9.29623	9.48422	9.41657	9.58589	9.60864	9.27739	9.20288	9.28975	9.32794	9.46927	9.63294	9.48552
7	AGAP000011	UNCLASSIFIED	UNCLASSIFIED	UNCLASSIFIED	UNCLASSIFIED	FALSE	1272265	AGAP000011-PA	AGAP000011	NA	11.2877	12.1138	10.821	11.5231	11.0311	11.2009	12.1403	11.7035	12.4205	11.3355	12.0898	11.418	12.0128	10.3662	11.1437	11.0723	12.7007	11.986	12.2845	11.8831	12.3845	11.6165	12.0522	11.2323	11.5182	11.5163	12.3492	11.4281	11.8947	11.7134	12.364	12.1006	12.083	11.6127	11.8266	11.5016	12.3048	11.3372	12.0547
8	TTRNA1	UNCLASSIFIED	UNCLASSIFIED	UNCLASSIFIED	UNCLASSIFIED	FALSE	1272264	AGAP000012-PA	AGAP000012	NA	8.00605	8.14385	8.26471	8.01611	8.22292	8.14232	8.07664	7.85798	7.6997	8.18847	8.17198	8.23903	7.85738	8.4367	8.19983	8.08371	7.94917	8.18877	8.21434	8.30164	8.07069	8.26129	8.13929	8.20715	8.02254	8.12677	8.06393	8.08025	7.89141	8.22907	7.89572	8.3413	8.18228	8.2348	8.12684	8.14411	8.09288	8.39693	8.25212
9	AGAP000013	UNCLASSIFIED	UNCLASSIFIED	UNCLASSIFIED	UNCLASSIFIED	FALSE	NA	NA	AGAP000013	NA	9.55469	9.48322	9.6179	9.74399	9.16287	9.53983	9.57616	9.49444	9.62357	9.53011	9.51024	9.34556	9.47685	9.74758	9.65206	9.52491	9.61927	9.49297	9.55913	9.51783	9.46819	9.5707	9.55368	9.5302	9.63603	9.62246	9.60952	9.4974	9.5579	9.60507	9.67517	9.64844	9.57478	9.43037	9.53432	9.51519	9.64627	9.56536	9.63591
10	AGAP000014	UNCLASSIFIED	UNCLASSIFIED	UNCLASSIFIED	UNCLASSIFIED	FALSE	NA	NA	AGAP000014	NA	6.95083	7.1721	7.65461	7.82485	6.94133	7.24291	7.41892	7.19237	7.70631	7.26988	7.23751	6.97585	7.34183	8.03299	8.36209	7.13121	7.58542	7.2886	7.11464	7.21015	7.66246	7.34263	7.76195	7.27201	7.63751	7.32607	7.33829	7.11222	6.93022	7.07518	7.53334	6.95809	6.94796	7.37674	6.95095	7.03848	7.23883	7.39327	7.24022
11	AGAP000015	P1_I9_M1	19	1	E	FALSE	1272261	AGAP000015-PA	AGAP000015	0.83	8.19524	8.08482	8.49886	8.61446	7.74204	8.11805	8.06638	8.10833	8.00151	8.24962	8.05342	8.03433	8.23371	8.58904	8.65069	8.16895	8.43711	8.30892	8.27694	8.08413	8.0796	8.22703	8.10502	8.0609	8.11814	8.29841	7.88893	8.1519	8.02958	7.85303	8.04318	8.40402	8.28743	8.0825	8.14395	7.9591	8.07654	7.97107	8.21
12	SCRB10	P1_I9_M1	19	1	E	FALSE	1272260	AGAP000016-PA	AGAP000016	0.84	8.47577	8.11465	8.83152	9.10197	8.54313	8.29652	7.9425	8.23055	7.95287	8.1039	8.01377	8.42402	8.52028	8.72989	9.16543	8.27306	8.35657	8.25013	8.16929	8.04027	7.94933	8.0723	8.10068	8.17201	7.89588	7.8975	7.73612	8.19017	8.19629	7.82977	7.77365	8.16373	8.26291	8.39717	8.48543	8.08084	8.09288	8.31415	8.21947
13	AGAP000017	UNCLASSIFIED	UNCLASSIFIED	UNCLASSIFIED	UNCLASSIFIED	FALSE	NA	NA	AGAP000017	NA	12.4875	12.2629	12.4276	12.3711	12.2227	12.5119	12.3385	12.5005	12.3697	12.6521	12.3316	12.3604	12.4054	12.4679	12.3021	12.3112	12.542	12.4748	12.3446	12.5045	12.4515	12.4019	12.3911	12.6219	12.5308	12.5039	12.2719	12.4519	12.3922	12.4941	12.4199	12.7127	12.5581	12.5645	12.5163	12.4728	12.4937	12.4287	12.5538
14	AGAP000018	P1_I9_M2	7	5	B	FALSE	NA	NA	AGAP000018	0.97	10.4046	10.4879	9.3352	9.51193	10.2463	10.4467	10.5491	10.4569	10.5162	10.5422	10.5562	10.5216	10.5387	9.37614	9.39606	10.4067	10.5177	10.256	10.296	10.4582	10.4421	10.2845	10.3402	10.5284	10.5466	10.6152	10.5043	10.6082	10.5164	10.4692	10.534	10.1848	10.2871	10.3178	10.4321	10.4456	10.4123	10.1641	10.2748
15	AGAP000019	P1_I9_M1	19	1	E	FALSE	NA	NA	AGAP000019	0.9	9.17472	9.15199	10.2496	10.1763	9.43428	9.43857	9.19882	9.40997	9.3034	9.51944	9.3787	9.53282	9.52856	10.0451	9.90586	9.17503	9.31271	9.57204	9.55722	9.50925	9.44976	9.72916	9.36553	9.44036	9.53392	9.41757	9.05296	9.26655	9.19538	9.52277	9.30776	9.43347	9.27335	9.55685	9.51182	9.17343	9.29992	9.52639	9.42429
16	AGAP000021	P1_I9_M1	19	1	E	FALSE	1272255	AGAP000021-PA	AGAP000021	0.85	8.768	8.8511	9.07611	9.16999	8.63804	8.77814	8.78373	8.71609	8.63126	8.69724	8.83973	8.80311	8.71542	9.18739	9.22477	8.58405	8.63373	8.97647	8.75192	8.80192	8.71997	8.90717	8.56615	8.67488	8.54005	8.72963	8.79128	8.5595	8.66188	8.93276	8.62519	8.85212	8.89361	8.70488	8.60356	8.753	8.81957	8.69506	8.65766
17	AGAP000022	UNCLASSIFIED	UNCLASSIFIED	UNCLASSIFIED	UNCLASSIFIED	FALSE	1272256	AGAP000022-PA	AGAP000022	NA	11.4181	11.4622	11.4908	11.5087	11.346	11.4689	11.4435	11.2941	11.2833	11.3895	11.3672	11.2625	11.2872	11.6328	11.5525	11.3526	11.3507	11.3163	11.4204	11.3866	11.3843	11.3807	11.5465	11.3509	11.4806	11.2669	11.4963	11.3272	11.3588	11.3386	11.4139	11.36	11.4435	11.3807	11.1508	11.4929	11.386	11.434	11.5234
18	AGAP000023	UNCLASSIFIED	UNCLASSIFIED	UNCLASSIFIED	UNCLASSIFIED	FALSE	1272254	AGAP000023-PA	AGAP000023	NA	11.2644	11.0388	11.6594	11.4524	11.3226	11.158	10.9032	11.1349	10.9258	11.1202	11.1579	11.2315	11.4852	11.8196	11.4048	11.0487	10.9627	11.1931	11.1646	10.9258	11.1867	11.0971	10.8892	11.1383	11.3084	10.923	10.7777	11.1235	11.1344	10.8409	10.9078	11.1122	11.1925	11.2465	11.4483	10.894	11.0752	11.2625	11.4541
19	AGAP000025	P1_I9_M2	7	5	B	FALSE	NA	NA	AGAP000025	0.98	11.4978	11.5526	10.2823	10.1542	11.6655	11.6378	11.7354	11.7397	11.8528	11.6974	11.7612	11.4907	11.5823	10.147	10.2607	11.6728	11.7752	11.2569	11.542	11.6412	11.5194	11.3375	11.4907	11.8817	11.7415	11.8974	11.887	11.7981	11.7641	11.713	11.7181	11.0537	11.2967	11.5611	11.6991	11.7964	11.7027	11.3105	11.3297
20	AGAP000028	UNCLASSIFIED	UNCLASSIFIED	UNCLASSIFIED	UNCLASSIFIED	FALSE	1272250	AGAP000028-PA	AGAP000028	NA	11.5625	11.5283	11.4259	11.1849	11.7776	11.5375	11.5913	11.8401	11.8238	11.6256	11.6134	11.5114	11.52	11.2199	11.1701	11.9176	11.8566	11.2397	11.3345	11.5941	11.413	11.2479	11.1528	11.8049	11.4908	11.7783	11.8028	11.721	11.6301	11.4913	11.4352	11.006	11.3091	11.465	11.3305	11.8012	11.6835	11.2222	11.1332
21	AGAP000029	P1_I9_M2	7	5	B	FALSE	NA	NA	AGAP000029	0.86	12.7582	12.8265	12.477	12.4979	12.6212	13.0789	13.0707	13.0175	13.2416	13.2125	13.0263	12.9422	13.0675	12.4522	12.49	12.7719	13.2398	12.8887	12.8723	13.0836	12.92	12.8866	12.8594	13.1712	13.1364	13.1513	13.1431	13.1181	13.1025	12.9746	13.1081	12.8808	12.8391	12.8927	12.8315	13.0455	12.9736	12.815	12.9088
22	AGAP000032	P1_I9_M1	19	1	E	FALSE	NA	NA	AGAP000032	0.92	11.3835	11.3561	12.734	12.695	11.4178	11.6297	11.4647	11.6472	11.6602	11.7847	11.6161	11.7297	11.7285	12.7822	12.9217	11.3832	11.654	11.8842	11.6671	11.7338	11.5946	11.9306	11.7333	11.812	11.8825	11.4741	11.3316	11.6945	11.6438	11.607	11.4848	12.0204	11.671	11.868	11.8447	11.5524	11.5142	12.0794	12.0061
23	AGAP000033	UNCLASSIFIED	UNCLASSIFIED	UNCLASSIFIED	UNCLASSIFIED	FALSE	1272246	AGAP000033-PA	AGAP000033	NA	10.5928	10.472	10.6395	10.5266	10.7692	10.8579	10.5688	10.8263	10.6984	10.9742	10.7077	10.9945	10.8135	10.4218	10.1066	10.5027	10.6591	10.9437	10.7964	10.9644	10.617	10.9373	10.6668	11.0104	10.8391	10.6938	10.51	11.0822	10.8417	10.7461	10.6215	10.8883	10.7535	10.9072	10.9067	10.7744	10.5702	10.8484	10.765
24	AGAP000035	UNCLASSIFIED	UNCLASSIFIED	UNCLASSIFIED	UNCLASSIFIED	FALSE	4576005	AGAP000035-PA	AGAP000035	NA	11.0345	11.3703	11.5635	11.6065	11.1334	11.3998	11.4656	11.2814	11.6528	11.4599	11.5093	11.456	11.5723	11.5277	11.8236	11.1231	11.7165	11.4411	11.489	11.5019	11.4738	11.5151	11.4322	11.4909	11.6087	11.3926	11.4774	11.2758	11.401	11.417	11.3691	11.4968	11.3981	11.3599	11.4651	11.3648	11.5648	11.4623	11.593
25	AGAP000037	P2_I6_M9	14	6	D	FALSE	1272241	AGAP000037-PA	AGAP000037	0.92	11.2532	11.1058	11.7118	11.753	11.571	11.4396	11.2814	11.383	11.6041	11.7755	11.3882	11.8631	11.8901	11.5368	11.5051	11.2779	11.6251	12.0105	11.7846	11.7356	11.7047	12.0475	11.9196	11.8158	11.8998	11.2132	11.1909	11.5672	11.5573	11.6951	11.4879	12.0913	11.9397	11.9712	11.8923	11.17	11.3145	11.8265	11.9464
26	AGAP000038	P2_I6_M1	15	6	D	FALSE	NA	NA	AGAP000038	0.9	7.69335	7.80114	8.49886	8.69913	8.12167	7.89403	7.64785	7.8707	8.10873	7.95957	7.8273	8.36048	8.38603	8.21842	8.50331	7.73965	7.85408	8.26506	8.12272	8.10362	7.91473	8.23854	8.1973	8.19845	8.1833	7.62172	7.65986	7.94289	7.67977	7.73877	7.62365	8.0889	7.94454	8.35084	8.08311	7.73407	7.60349	8.19823	8.16656
27	AGAP000039	P1_I9_M1	19	1	E	FALSE	NA	NA	AGAP000039	0.83	6.68732	6.94126	7.68877	7.45821	7.17682	6.92767	6.72133	6.73238	6.61771	6.81458	6.79156	7.06976	7.13222	7.79261	7.43839	6.88499	6.9309	7.3583	7.09184	6.89144	6.90531	7.18455	7.04626	6.82462	7.21946	6.68623	6.64478	6.74588	6.69319	6.94201	6.72858	7.13927	6.80449	7.20786	7.13735	6.69623	6.42687	7.26242	7.24999
28	AGAP000040	UNCLASSIFIED	UNCLASSIFIED	UNCLASSIFIED	UNCLASSIFIED	FALSE	1272237	AGAP000040-PA	AGAP000040	NA	10.9382	11.1358	11.2465	11.1026	10.7649	10.9666	11.1521	11.0687	11.057	11.1999	11.3608	11.2031	11.1906	11.5429	11.6153	10.8731	11.4246	11.2788	11.3445	11.2783	11.2623	11.3803	11.3405	11.0755	11.2378	10.9068	11.1481	11.2996	11.401	11.2415	11.2415	11.4773	11.4841	10.8949	10.9472	10.9656	11.107	10.8158	11.1258
29	AGAP000041	P1_I9_M1	19	1	E	FALSE	3289599	AGAP000041-PA	AGAP000041	0.97	7.53226	7.43349	9.18718	8.69227	7.60381	7.77359	7.42723	7.89578	7.95287	7.66752	7.65544	7.773	7.7636	9.70924	9.19669	7.77401	8.01983	7.62859	7.60459	7.76281	7.75564	7.7965	7.60235	7.56676	7.55463	7.5625	7.4517	7.57725	7.43712	7.4214	7.41795	7.66591	7.71316	7.69498	7.55229	7.42204	7.47308	7.70443	7.61245
30	AGAP000042	P2_I6_M5	9	5	B	FALSE	NA	NA	AGAP000042	0.82	11.8423	11.8928	11.6018	11.4574	11.52	12.056	12.0338	12.2902	12.3087	12.0337	11.9115	11.8073	11.8291	11.5785	11.6424	12.0761	12.3264	11.5826	11.6103	11.8853	11.8041	11.6172	11.5663	11.9447	11.9005	12.1002	12.0279	11.9511	11.9043	11.7921	11.9385	11.5813	11.5429	11.6893	11.6256	11.9791	11.9389	11.5903	11.6157
31	AGAP000043	UNCLASSIFIED	UNCLASSIFIED	UNCLASSIFIED	UNCLASSIFIED	FALSE	NA	NA	AGAP000043	NA	11.3263	11.2797	11.6034	11.5997	11.2495	11.572	11.4594	11.6659	11.6499	11.6826	11.5437	11.5774	11.5974	11.4181	11.3931	11.4012	11.7065	11.6188	11.4335	11.5819	11.4522	11.4674	11.4402	11.6584	11.6798	11.5412	11.4997	11.6311	11.4965	11.382	11.4133	11.6619	11.5681	11.5331	11.4965	11.3674	11.3565	11.5828	11.7517
32	AGAP000044	P1_I9_M2	7	5	B	FALSE	1272231	AGAP000044-PA	AGAP000044	0.89	12.1986	12.1228	11.3864	11.2172	12.1012	12.1937	12.077	12.0869	11.9703	12.2844	12.1282	11.978	11.917	11.4717	11.3214	12.1683	11.8993	11.7177	11.8283	12.0681	11.8541	11.7058	11.604	11.9644	11.9216	12.1956	12.2164	12.1775	11.9752	12.0717	11.911	11.5999	11.6703	11.7767	11.7788	12.2955	12.0882	11.5161	11.4507
33	GPROAR1	P1_I9_M4	16	6	D	FALSE	1272230	AGAP000045-PA;AGAP000045-PB	AGAP000045	0.87	8.01152	7.62294	8.73173	8.77903	8.01839	8.20248	7.83708	8.2451	8.033	8.4251	8.25328	8.35017	8.43995	8.61472	8.7208	7.97835	8.1923	8.64818	8.06361	8.32164	8.08845	8.42436	8.41828	8.28312	8.42544	8.0625	7.82734	8.32325	8.06345	8.20247	7.85624	8.47963	8.28743	8.45799	8.25425	7.94488	7.94442	8.42462	8.41307
34	AGAP000046	P2_I6_M4	5	2	A	FALSE	1272229	AGAP000046-PA	AGAP000046	0.87	10.957	11.0665	9.94874	10.6442	12.3967	11.625	10.6932	10.3866	10.5405	12.0688	12.1156	11.8214	11.7338	9.96397	9.55908	10.083	10.114	11.9882	12.0647	12.0377	11.6888	12.0442	12.0106	11.9637	11.9812	11.3495	10.9292	11.537	11.5837	11.5069	11.4039	12.0988	11.9926	11.7582	11.7199	11.539	11.2523	11.9791	12.4539
35	CPR130	P1_I9_M1	19	1	E	FALSE	1272228	AGAP000047-PA	AGAP000047	0.97	7.20648	6.50098	15.7771	15.3253	8.48892	7.51591	6.9496	7.0697	7.16761	7.66179	7.63786	7.84938	7.28874	16.0242	15.4726	7.28792	7.0996	7.69771	7.50048	7.86784	7.51596	7.85831	7.64559	8.61777	7.73604	6.8816	6.96975	7.70151	6.83259	6.89406	7.37069	8.11429	7.66937	8.11838	7.49175	7.23265	7.2285	8.62845	8.22418
36	AGAP000048	P1_I9_M2	7	5	B	FALSE	5666808	AGAP000048-PA	AGAP000048	0.92	10.5677	10.5498	9.99552	9.83345	10.5491	10.6623	10.7342	10.6467	10.7191	10.7759	10.8667	10.5351	10.6317	9.90623	9.88528	10.4355	10.5973	10.406	10.6084	10.8242	10.5675	10.4832	10.4438	10.8011	10.7273	10.983	10.8351	10.772	10.7119	10.7692	10.7614	10.3032	10.4122	10.6154	10.5287	10.9143	10.9029	10.4266	10.4863
37	AGAP000049	P1_I9_M2	7	5	B	FALSE	NA	NA	AGAP000049	0.88	11.1437	11.2548	10.6799	10.5783	11.0019	11.4518	11.3056	11.297	11.2039	11.553	11.3685	11.3964	11.4374	10.5231	10.5731	11.0359	11.2948	11.3216	11.3329	11.4809	11.1426	11.3709	11.2631	11.4446	11.3555	11.2789	11.4158	11.4158	11.3961	11.3688	11.1916	11.3402	11.164	11.3698	11.3023	11.4449	11.3387	11.315	11.225
38	AGAP000051	P1_I9_M1	19	1	E	FALSE	NA	NA	AGAP000051	0.99	6.65554	6.22733	9.158	9.07331	6.99489	6.73554	6.32631	7.03398	6.86224	6.78002	6.57949	6.87384	6.58225	9.48285	9.47458	7.0447	6.78317	6.75894	6.52401	6.63755	6.37741	7.02275	6.41068	7.07405	6.63238	7.12392	6.54112	7.11222	6.55197	6.60198	6.48942	6.97025	6.42608	6.83479	6.66253	6.72174	6.23763	6.59718	6.13531
39	AGAP000053	P2_I6_M10	21	1	E	FALSE	1272223	AGAP000053-PA	AGAP000053	0.82	9.1384	9.30614	9.54104	9.51773	9.10071	9.16447	9.28614	9.18275	9.47428	8.82214	8.98802	9.07538	9.22832	9.65591	9.61981	9.24209	9.37034	8.89649	8.93756	8.87309	9.28559	8.79329	8.97048	8.93549	9.04016	9.07731	9.38022	9.00178	9.09706	9.00299	9.06171	8.83112	9.05311	9.07523	9.09123	9.13716	9.03758	9.09017	9.20912
40	AGAP000056	P1_I9_M1	19	1	E	TRUE	NA	NA	AGAP000056	0.91	6.49909	6.48258	7.35484	7.48332	6.53259	6.54151	6.4508	6.71656	6.83612	6.81458	6.49022	6.63715	6.71594	7.33437	7.52689	6.52384	6.55416	6.85081	6.42317	6.69797	6.49733	6.94322	6.62963	6.5693	6.68147	6.59316	6.54112	6.74588	6.6072	6.63345	6.35598	6.92082	6.86646	6.80702	6.79184	6.69623	6.56573	6.88603	6.64224
41	AGAP000057	UNCLASSIFIED	UNCLASSIFIED	UNCLASSIFIED	UNCLASSIFIED	TRUE	1272219	AGAP000057-PA	AGAP000057	NA	9.01821	8.99242	9.26036	9.24896	8.6906	9.36385	9.36227	9.86608	10.0078	9.19671	9.34775	9.30744	9.22642	9.08669	9.18115	9.57298	9.95751	9.01193	8.87114	9.05172	9.06305	9.14341	8.94682	9.21223	9.09769	9.429	9.46933	9.15848	9.06181	9.06507	9.0099	8.98833	8.9681	9.17681	9.1612	9.05742	8.99542	9.05546	8.97243
42	AGAP000058	UNCLASSIFIED	UNCLASSIFIED	UNCLASSIFIED	UNCLASSIFIED	TRUE	NA	NA	AGAP000058	NA	9.92024	9.87688	10.5925	10.2946	10.1631	10.341	9.95179	10.1573	9.94715	10.5331	10.2504	10.7774	10.3578	10.0795	10.0365	9.90309	10.2302	10.723	10.0724	10.3303	9.83357	10.8052	10.0882	10.5935	10.5447	10.0286	9.73723	10.5077	10.2667	10.2516	9.74174	10.8294	10.3798	10.8351	10.5851	10.1345	9.96188	10.8035	10.1909
43	AGAP000061	UNCLASSIFIED	UNCLASSIFIED	UNCLASSIFIED	UNCLASSIFIED	TRUE	4576053	AGAP000061-PA;AGAP000061-PB	AGAP000061	NA	8.79634	8.63434	9.17266	9.01144	9.16815	8.75931	8.37873	8.88205	8.89871	8.79701	8.63168	9.16736	9.11583	8.68909	8.57294	8.88919	8.7905	9.04652	8.97827	8.81131	8.85658	9.06893	8.90568	9.14009	8.92342	8.64542	8.27041	8.75172	8.75343	8.76305	8.50493	9.02309	8.83986	9.20523	9.05379	8.5918	8.38039	9.22699	9.01336
44	AGAP000062	UNCLASSIFIED	UNCLASSIFIED	UNCLASSIFIED	UNCLASSIFIED	TRUE	3289605	AGAP000062-PA	AGAP000062	NA	11.3912	11.5477	10.988	11.0417	11.2771	11.6429	11.6568	11.7906	11.7466	11.4878	11.4287	11.776	11.7842	10.6845	10.8729	11.5434	11.7996	11.6831	11.6231	11.6363	11.6991	11.6815	11.6719	11.606	11.6163	11.6164	11.6068	11.5359	11.6533	11.546	11.6355	11.6109	11.5755	11.5693	11.56	11.3717	11.5033	11.4623	11.4576
45	AGAP000063	UNCLASSIFIED	UNCLASSIFIED	UNCLASSIFIED	UNCLASSIFIED	TRUE	NA	NA	AGAP000063	NA	7.21647	7.12099	7.45923	7.69002	7.09529	7.58213	7.39365	7.25449	7.30027	7.63861	7.28478	7.66394	7.42106	7.50815	7.33353	7.15873	7.45231	7.59668	7.65001	7.58242	7.41808	7.70944	7.68748	7.58058	7.4662	7.48224	7.04133	7.35873	7.4808	7.54316	7.29126	7.55666	7.66937	7.54158	7.57186	7.56215	7.37522	7.61482	7.3438
46	AGAP000064	P1_I9_M2	7	5	B	FALSE	1272211	AGAP000064-PA	AGAP000064	0.83	12.1174	12.2032	11.5844	11.7897	12.2198	12.2376	12.2859	12.0501	12.1634	12.3951	12.4942	12.2062	12.3053	11.5687	11.9953	12.1199	12.2918	12.1392	12.2149	12.3803	12.2331	12.1037	12.1709	12.2869	12.2733	12.332	12.3598	12.3805	12.3684	12.2637	12.307	11.9004	12.1105	11.9322	11.9904	12.3987	12.2621	11.8845	12.0181
47	AGAP000066	UNCLASSIFIED	UNCLASSIFIED	UNCLASSIFIED	UNCLASSIFIED	TRUE	5666784	AGAP000066-PA	AGAP000066	NA	8.41175	8.29865	8.93858	8.87599	8.4675	8.65008	8.4626	8.68114	8.63126	8.76626	8.48178	9.05457	8.9013	8.70623	8.76684	8.46572	8.59775	8.96747	8.56152	8.74182	8.45477	8.96544	8.56927	8.91726	8.89712	8.44672	8.25202	8.82811	8.58335	8.54244	8.42309	8.96377	8.72289	9.08801	8.92549	8.40298	8.41948	8.97877	8.80519
48	AGAP000067	P2_I6_M9	14	6	D	TRUE	NA	NA	AGAP000067	0.87	6.99936	7.02322	7.26474	7.21736	7.17682	7.30935	7.0319	7.13812	7.22619	7.35975	7.33036	7.51375	7.41406	7.31563	7.29317	6.9515	7.17153	7.6902	7.58128	7.50039	7.32787	7.69247	7.70503	7.38856	7.57009	6.8816	6.95738	7.29412	7.31615	7.09601	7.01741	7.62328	7.34688	7.82636	7.59752	7.15688	7.07409	7.68111	7.5367
49	AGAP000068	P2_I6_M9	14	6	D	TRUE	NA	NA	AGAP000068	0.83	7.60791	7.37512	8.01004	8.31141	7.68236	7.8217	7.45185	7.7238	7.49208	8.15286	7.74002	8.13443	7.9261	7.95357	8.01609	7.28792	7.57907	8.48028	8.11745	7.95677	7.80536	8.51507	8.06543	8.09424	8.01702	7.48224	7.34737	7.84949	7.86589	8.10996	7.54181	8.42431	7.91304	8.36786	8.01947	7.84612	7.76418	8.28416	8.09617
50	AGAP000070	P1_I9_M2	7	5	B	FALSE	1272204	AGAP000070-PA	AGAP000070	0.92	10.3686	10.5463	9.99223	9.83345	10.2351	10.5263	10.7374	10.4122	10.5966	10.4371	10.653	10.329	10.3698	9.60051	9.69274	10.4199	10.528	10.2287	10.3554	10.628	10.605	10.1238	10.2344	10.3888	10.3835	10.6321	10.6401	10.4822	10.5997	10.472	10.6914	10.1611	10.2207	10.3403	10.1665	10.656	10.6802	10.1302	10.287
51	AGAP000073	P1_I9_M1	19	1	E	FALSE	NA	NA	AGAP000073	0.95	7.303	7.21153	8.24799	8.3204	7.50297	7.40524	7.18137	7.48496	7.46861	7.35975	7.17579	7.48154	7.39281	8.32513	8.51169	7.3939	7.40958	7.62068	7.53339	7.2909	7.43968	7.58585	7.43523	7.51001	7.50713	7.30514	7.14131	7.46613	7.2765	7.23271	7.21743	7.56423	7.45597	7.55698	7.43548	7.14817	7.33772	7.28651	7.54447
52	AGAP000075	UNCLASSIFIED	UNCLASSIFIED	UNCLASSIFIED	UNCLASSIFIED	FALSE	NA	NA	AGAP000075	NA	8.64165	8.03362	8.99586	8.66095	8.85403	8.63887	8.04562	8.44273	8.0739	8.84928	8.41806	8.99247	8.59924	8.66122	8.58091	8.38637	8.41654	8.90281	8.37689	8.91718	8.31205	8.81376	8.39029	8.74465	8.42544	8.50889	8.28857	8.58536	8.54437	8.56335	8.44072	8.95548	8.72586	8.68475	8.59743	8.68735	8.73308	8.99948	8.76412
53	AGAP000076	P3_I5_M3	13	4	C	TRUE	1272195	AGAP000076-PA	AGAP000076	0.86	10.5262	10.9204	11.363	11.6015	10.701	10.8984	11.3041	10.5142	11.0626	11.0034	11.538	11.0692	11.5127	10.7871	11.2452	10.4536	11.1562	11.35	11.6443	11.2636	11.7457	11.4427	12.0185	10.9079	11.6243	10.7612	11.1736	11.0137	11.3858	11.3664	11.6645	11.5674	11.6142	11.3745	11.4029	10.9024	11.2308	11.4689	11.951
54	AGAP000078	P2_I6_M4	5	2	A	FALSE	1272193	AGAP000078-PA	AGAP000078	0.93	9.87547	9.91063	9.35845	9.40329	10.2124	9.99659	9.9256	9.83169	9.83654	10.0192	10.0683	10.1145	9.96569	9.11765	9.22729	9.72959	9.79241	9.98717	10.0857	10.1148	9.95715	10.2145	10.0334	10.1787	10.0466	9.97516	9.84546	10.0285	9.84863	10.0934	9.95992	9.98059	9.91187	10.1127	10.0588	9.97296	9.79079	9.97469	9.98508
55	AGAP000079	P2_I6_M6	17	1	E	FALSE	4576067	AGAP000079-PA	AGAP000079	0.84	8.12163	7.60159	8.5082	8.52439	8.4545	7.90042	7.31476	7.9386	7.59637	8.0445	7.81185	8.26491	7.82168	8.50906	8.26602	8.06328	7.7685	8.06869	7.95511	7.89062	7.59441	8.05059	7.90965	8.2158	7.87154	7.82833	7.32913	8.06381	7.89141	7.63441	7.38028	8.15398	7.94972	8.12846	8.10515	7.71727	7.47308	7.87264	7.93204
56	AGAP000080	UNCLASSIFIED	UNCLASSIFIED	UNCLASSIFIED	UNCLASSIFIED	FALSE	1272191	AGAP000080-PA;AGAP000080-PB;AGAP000080-PC;AGAP000080-PD;AGAP000080-PE	AGAP000080	NA	8.4952	8.5612	8.68319	8.57389	8.28328	8.62946	8.69776	8.60107	8.35975	8.85902	8.60119	8.58163	8.63424	8.54771	8.64691	8.47085	8.54201	8.70724	8.59571	8.67905	8.64787	8.68625	8.52179	8.68418	8.51323	8.64147	8.55849	8.61355	8.38995	8.47778	8.5257	8.76619	8.72586	8.51628	8.55686	8.31097	8.49047	8.54602	8.53125
57	AGAP000081	UNCLASSIFIED	UNCLASSIFIED	UNCLASSIFIED	UNCLASSIFIED	FALSE	1272189	AGAP000081-PA	AGAP000081	NA	9.73052	9.82473	9.88092	9.80372	9.79254	9.80507	9.78237	9.7284	9.86963	9.81295	9.85055	9.82012	9.80109	9.71093	9.68543	9.6467	9.72509	9.81967	9.80596	9.84764	9.88304	9.9555	9.89879	9.83519	9.89905	9.82437	9.78371	10.0181	9.90917	9.78495	9.84027	9.71349	9.81684	9.91246	9.87862	9.87877	9.83908	9.9502	9.85211
58	AGAP000082	P2_I6_M2	4	2	A	FALSE	5666778	AGAP000082-PA	AGAP000082	0.9	11.1528	11.9289	10.4343	10.5967	11.2029	11.5262	12.0258	11.2663	11.8531	11.1918	11.7854	11.2111	11.695	10.5582	10.9249	11.2428	11.8113	11.164	11.6117	11.4014	11.9744	11.186	11.7863	11.0316	11.7001	11.2751	11.9539	11.1456	11.7446	11.5355	11.98	11.2078	11.6691	11.1338	11.3928	11.2941	11.7005	11.2086	11.6174
59	AGAP000090	UNCLASSIFIED	UNCLASSIFIED	UNCLASSIFIED	UNCLASSIFIED	FALSE	NA	NA	AGAP000090	NA	10.9892	11.0311	11.6861	11.7929	10.9334	11.1322	11.1586	11.2338	11.1691	11.3467	11.315	11.3686	11.3696	11.4375	11.6348	10.8509	11.3574	11.2624	11.2632	11.1224	11.1912	11.3118	11.1005	11.3518	11.2901	11.1738	11.0721	11.2709	11.3432	10.8997	11.1063	11.4261	11.3382	11.2282	11.1907	11.0419	11.149	10.9628	11.2029
60	AGAP000091	P2_I6_M9	14	6	D	FALSE	1272180	AGAP000091-PA	AGAP000091	0.87	7.95583	8.0284	8.20817	8.33821	8.51002	8.42669	8.00314	8.28317	8.30963	8.31536	8.31399	8.7496	8.60513	8.22803	8.43448	8.03555	8.2557	8.91847	8.56536	8.56413	8.45137	8.88076	8.45251	8.40876	8.58488	7.99509	8.00435	8.24566	8.39436	8.45928	8.24855	8.58774	8.32737	8.72473	8.72669	8.15233	8.30809	8.76678	8.60844
61	AGAP000092	P2_I6_M6	17	1	E	FALSE	1272179	AGAP000092-PA	AGAP000092	0.9	9.57653	9.35199	9.95043	9.60022	9.68827	9.70637	9.19188	9.51826	9.39337	9.22328	9.06631	9.50861	9.19375	10.0464	9.89323	9.59875	9.43252	9.27014	8.95806	9.36921	8.98588	9.44084	8.83005	9.22285	9.2803	9.37803	9.2236	9.48231	9.00867	9.2236	8.98028	9.38714	9.1199	9.48925	9.34175	9.40614	9.2602	9.21722	9.10705
62	AGAP000093	UNCLASSIFIED	UNCLASSIFIED	UNCLASSIFIED	UNCLASSIFIED	FALSE	1272178	AGAP000093-PA	AGAP000093	NA	10.0031	10.1495	10.1393	10.3955	10.0001	10.1103	10.1682	9.98178	10.2801	10.0649	10.228	10.3656	10.2575	10.0003	10.3569	9.8495	10.3679	10.1805	10.1867	10.1547	10.2076	10.3599	10.2266	10.0395	10.2771	10.0583	10.2521	10.0944	10.3552	10.0755	10.3119	10.33	10.298	10.2172	10.2791	10.1212	10.2326	10.0112	10.3101
63	AGAP000094	P1_I9_M1	19	1	E	FALSE	1272177	AGAP000094-PA	AGAP000094	0.88	10.0713	9.36424	10.8621	10.7097	10.3096	9.9456	9.23978	9.73349	9.07011	9.90584	9.22818	9.9913	9.83506	11.0493	10.8825	9.86502	9.22947	10.0423	9.648	9.89118	9.39827	10.3293	9.69899	9.74692	9.83154	9.61848	8.85909	9.77381	9.40221	9.83976	9.0099	10.0325	9.65751	9.87914	9.79199	9.83805	9.15194	9.98851	9.7545
64	AGAP000095	UNCLASSIFIED	UNCLASSIFIED	UNCLASSIFIED	UNCLASSIFIED	FALSE	1272176	AGAP000095-PA;AGAP000095-PB	AGAP000095	NA	10.9508	10.9409	11.3801	11.3943	11.2576	11.0556	11.1994	11.043	11.3367	11.1701	11.2889	11.188	11.3279	11.2847	11.244	10.9165	11.0872	11.236	11.2632	11.2482	11.3043	11.3216	11.5296	11.2721	11.622	10.9938	10.9844	11.281	11.3432	11.1088	11.3577	11.5147	11.2913	11.4038	11.4639	11.0288	11.0958	11.5455	11.7866
65	AGAP000096	UNCLASSIFIED	UNCLASSIFIED	UNCLASSIFIED	UNCLASSIFIED	FALSE	1272175	AGAP000096-PA	AGAP000096	NA	9.37311	9.15434	9.2631	8.87296	9.60138	9.1748	8.86187	9.09821	8.75742	9.2604	9.1733	9.33527	9.06568	9.2928	9.08133	9.13708	8.89274	9.29668	9.08058	9.14905	9.12995	9.4144	9.2274	9.39041	9.00504	9.1538	8.94664	9.31169	9.09438	9.13385	8.83882	9.48792	9.38789	9.4	9.36885	9.17939	9.00961	9.58673	9.45819
66	AGAP000097	P2_I6_M3	18	1	E	FALSE	NA	NA	AGAP000097	0.88	10.6513	10.5772	11.549	11.0629	10.6531	10.7812	10.5617	11.0607	10.7831	10.683	10.4645	10.4654	10.4344	11.2051	10.9647	10.7873	10.7232	10.5145	10.3976	10.5865	10.3214	10.4511	10.1483	10.7798	10.4835	10.8855	10.6004	10.8349	10.5683	10.5283	10.4223	10.5683	10.3206	10.4704	10.5603	10.6403	10.6588	10.3564	10.2073
67	AGAP000098	P1_I9_M2	7	5	B	FALSE	1272173	AGAP000098-PA	AGAP000098	0.91	8.19524	8.34526	7.65461	7.72501	8.35055	8.39805	8.21287	8.29719	8.12339	8.21172	8.11085	8.11824	8.13858	7.71134	7.58547	8.12371	8.27111	7.79166	8.00184	8.30834	7.98782	8.15993	7.88951	8.27488	8.17839	8.47815	8.46622	8.31981	8.29411	8.25516	8.17107	7.99889	7.99548	8.24408	8.06522	8.56764	8.33108	7.99927	8.01107
68	AGAP000099	P1_I9_M5	22	3	F	TRUE	NA	NA	AGAP000099	0.83	11.2138	11.4674	11.2568	11.6141	11.0716	11.4326	11.5559	11.4359	11.6168	11.3225	11.5955	11.3761	11.4176	11.351	11.8372	11.2494	11.8312	11.3545	11.3805	11.411	11.4182	11.2517	11.2853	11.2762	11.4459	11.406	11.6271	11.3481	11.4075	11.32	11.4594	11.5484	11.5181	11.2684	11.3805	11.3521	11.5494	11.1391	11.407
69	AGAP000100	UNCLASSIFIED	UNCLASSIFIED	UNCLASSIFIED	UNCLASSIFIED	FALSE	1272170	AGAP000100-PA	AGAP000100	NA	7.13418	7.36656	7.85515	7.77918	6.79552	7.28927	7.31476	7.1817	7.09558	6.97321	6.98444	7.0607	6.99286	7.84419	7.569	7.19891	7.22286	6.80582	6.91895	7.14797	7.15274	6.90135	7.12164	6.89809	6.89842	7.26223	7.07558	7.07766	7.18246	7.1266	7.3898	6.98229	6.90209	7.02418	7.14641	7.30411	7.16467	7.14345	6.8641
70	AGAP000102	P2_I6_M2	4	2	A	FALSE	1272167	AGAP000102-PA	AGAP000102	0.91	11.0644	11.2888	10.5281	10.6747	11.1613	11.1186	11.377	10.9746	11.2201	11.1475	11.315	11.1765	11.4222	10.208	10.4759	10.845	11.198	11.1555	11.3473	11.2196	11.3177	11.2211	11.4586	11.3251	11.5029	11.0502	11.4608	11.2	11.4042	11.1825	11.2359	11.0251	11.3037	11.2712	11.4011	11.0773	11.374	11.352	11.5434
71	AGAP000104	UNCLASSIFIED	UNCLASSIFIED	UNCLASSIFIED	UNCLASSIFIED	FALSE	1272166	AGAP000104-PA	AGAP000104	NA	8.73907	8.61038	8.90026	8.98648	8.91511	9.04554	8.727	8.851	8.82982	8.9844	8.97116	9.10603	9.1463	9.07358	8.89345	8.66224	8.92204	8.97348	8.99253	8.86635	9.07186	8.94705	8.86079	8.86927	8.97742	8.41458	8.33295	8.6302	8.61378	8.64403	8.63667	9.17097	8.77257	9.00685	9.18378	8.69294	8.63731	9.31571	9.31313
72	AGAP000105	UNCLASSIFIED	UNCLASSIFIED	UNCLASSIFIED	UNCLASSIFIED	FALSE	1272165	AGAP000105-PA	AGAP000105	NA	8.46399	8.49534	8.60277	8.85773	8.63037	8.63134	8.56719	8.46353	8.35564	8.59283	8.41303	8.64453	8.753	8.58533	8.74578	8.42396	8.36734	8.83176	8.68304	8.55014	8.54987	8.8759	8.77192	8.77395	8.73807	8.51755	8.32419	8.63571	8.50428	8.58736	8.44509	8.78192	8.5658	8.74106	8.81381	8.56153	8.53457	8.95541	8.88097
73	AGAP000106	UNCLASSIFIED	UNCLASSIFIED	UNCLASSIFIED	UNCLASSIFIED	FALSE	1272163	AGAP000106-PA	AGAP000106	NA	9.9609	10.0254	10.3076	10.2501	9.82956	9.94184	9.96132	9.92509	9.96987	9.88584	9.96861	9.88614	9.91838	10.2234	10.2082	9.84755	9.98308	9.80465	9.78978	9.92594	9.92482	9.77789	9.72416	9.94162	9.80987	9.85006	9.88716	9.86847	9.82947	9.75674	9.75574	9.62087	9.87115	9.836	9.93037	9.89089	9.96478	9.92767	9.93223
74	AGAP000107	UNCLASSIFIED	UNCLASSIFIED	UNCLASSIFIED	UNCLASSIFIED	FALSE	1272164	AGAP000107-PA	AGAP000107	NA	7.36646	7.25913	7.35484	7.40651	7.03353	7.5074	7.29654	7.27454	7.04139	7.40243	7.26137	7.38689	7.41406	7.26754	7.09356	6.86775	7.17153	7.77056	7.53339	7.35334	7.45389	7.65787	7.66969	7.38057	7.41531	7.07414	7.11979	7.36571	7.47218	7.62077	7.26015	7.70042	7.55663	7.57974	7.39904	7.28858	7.32817	7.57721	7.65591
75	OEH	P1_I9_M1	19	1	E	FALSE	1272160	AGAP000108-PA	AGAP000108	0.83	6.49909	6.58818	7.51807	7.05406	6.68085	6.9479	6.64414	6.54379	6.68039	7.01211	6.75597	6.91572	6.86827	7.43282	7.19736	6.75841	6.819	6.89409	6.83627	6.77725	6.87182	6.92247	6.72373	6.88617	6.78798	6.7882	6.61137	6.72229	6.74164	6.88175	6.67805	6.98229	6.94796	6.92701	6.82785	6.90713	6.68778	6.68024	6.64224
76	AGAP000109	P1_I9_M1	19	1	E	FALSE	1272159	AGAP000109-PA	AGAP000109	0.95	12.4155	12.3274	13.2023	13.1228	12.1937	12.1134	11.992	12.3826	12.1403	12.0703	11.9697	12.1348	12.0965	13.4845	13.2657	12.4364	12.1468	11.7905	11.9404	11.8171	11.9138	11.7601	11.7991	11.9732	11.8309	12.0815	11.9532	12.037	12.0032	11.7126	11.8126	11.9139	12.0093	11.8673	11.866	12.0474	11.9098	11.7764	11.8553
77	AGAP000110	P1_I9_M1	19	1	E	FALSE	1272158	AGAP000110-PA	AGAP000110	0.86	9.26282	9.14963	9.63067	9.45461	9.27963	9.2104	9.10582	9.19759	9.12852	9.25489	8.98802	9.13207	9.11583	9.75578	9.58092	9.41046	9.04687	9.09688	8.86494	9.14721	9.11724	9.07105	8.97282	9.25632	9.13563	9.09179	9.13216	9.08027	8.97114	9.16817	9.13337	8.98019	9.07649	9.21224	9.19595	9.2936	9.10518	8.81698	8.94165
78	AGAP000112	UNCLASSIFIED	UNCLASSIFIED	UNCLASSIFIED	UNCLASSIFIED	FALSE	1272156	AGAP000112-PA	AGAP000112	NA	10.8115	10.8205	10.6645	10.6459	10.7804	10.8563	10.889	10.9303	10.7816	10.7874	10.8383	10.7461	10.8624	10.5403	10.5869	10.876	10.8779	10.4813	10.7166	10.7334	10.7014	10.5626	10.5389	10.7479	10.7871	10.9068	10.8652	10.9749	10.9534	10.6242	10.7405	10.5737	10.7013	10.5599	10.6327	10.9054	10.7483	10.3178	10.5841
79	AGAP000113	P1_I9_M1	19	1	E	FALSE	NA	NA	AGAP000113	0.98	6.91307	6.85312	11.6743	11.5744	7.02078	6.98086	7.00896	7.40666	7.62472	7.10417	6.95444	6.93611	7.13222	13.1909	12.6749	7.35954	7.49367	7.2886	7.05684	7.14797	7.1164	7.26606	7.31579	7.00026	6.89842	6.91112	6.88034	7.1207	7.10407	6.98807	6.88206	7.26902	7.24535	7.21786	7.2166	6.81825	7.07409	7.42934	7.21043
80	AGAP000114	P2_I6_M5	9	5	B	TRUE	NA	NA	AGAP000114	0.86	10.0738	9.96518	9.47644	9.18711	9.52129	9.98566	10.1337	10.4101	10.6026	10.0192	9.85971	9.72491	9.99491	9.47889	9.49983	10.2007	10.5905	9.30145	9.58563	9.77559	9.83099	9.33553	9.60728	10.0431	9.93237	10.1699	10.3458	10.1555	9.99043	9.68133	10.0292	9.00982	9.33467	9.37315	9.57829	9.85547	9.79569	9.06422	9.25527
81	AGAP000116	P2_I6_M2	4	2	A	FALSE	NA	NA	AGAP000116	0.85	10.0467	10.2263	9.87736	10.0055	10.1298	10.2815	10.4317	10.3962	10.5671	10.1502	10.267	10.1925	10.2631	10.0531	10.1563	10.2576	10.4618	10.1438	10.2565	10.2015	10.3808	10.155	10.3027	10.3046	10.5485	10.4771	10.4802	10.3357	10.4163	10.365	10.4091	10.1563	10.11	10.1903	10.2298	10.355	10.3995	10.3932	10.4882
82	AGAP000117	P1_I9_M1	19	1	E	FALSE	NA	NA	AGAP000117	0.85	9.43024	8.94958	9.41866	10.1993	8.9797	9.21916	8.79909	9.20985	8.95906	9.32487	8.71128	9.52831	9.20344	9.72937	10.2911	9.24209	9.27924	9.00608	9.04546	8.90847	8.75332	9.14543	8.84037	9.27072	9.08482	9.1004	8.90936	9.03536	9.39571	8.71726	8.78835	9.23841	9.20081	9.31355	9.25335	8.90495	9.09723	9.21329	9.16868
83	AGAP000118	P2_I6_M4	5	2	A	FALSE	1272149	AGAP000118-PA	AGAP000118	0.88	9.76261	9.64751	9.18139	9.23727	10.006	9.75957	9.49777	9.55325	9.35724	9.67985	9.48203	9.72885	9.62095	9.1604	9.13346	9.54674	9.28861	9.7707	9.4786	9.66155	9.44807	9.71029	9.4784	9.72622	9.45427	9.63237	9.45948	9.78369	9.43431	9.64289	9.48859	9.82484	9.53997	9.7213	9.6536	9.81661	9.49966	10.0146	9.62893
84	AGAP000119	P1_I9_M2	7	5	B	FALSE	1272148	AGAP000119-PA	AGAP000119	0.89	10.4437	10.471	10.0878	10.1542	10.578	10.4694	10.5364	10.3994	10.4823	10.4627	10.4788	10.3914	10.3987	10.0924	10.1549	10.4251	10.4343	10.2461	10.3288	10.3991	10.3755	10.2495	10.2613	10.4432	10.3094	10.4143	10.6314	10.3663	10.4153	10.366	10.3573	10.2219	10.4268	10.3102	10.2923	10.4074	10.4666	10.316	10.3133
85	AGAP000120	UNCLASSIFIED	UNCLASSIFIED	UNCLASSIFIED	UNCLASSIFIED	FALSE	1272147	AGAP000120-PA	AGAP000120	NA	9.75944	9.73806	9.63701	9.74893	9.7155	9.75012	9.72755	9.70613	9.91994	9.63823	9.70373	9.65223	9.65093	9.80559	9.90114	9.70177	9.60436	9.64699	9.58937	9.57514	9.56473	9.83501	9.78918	9.70067	9.93951	9.40837	9.71754	9.64021	9.59432	9.64289	9.79524	9.90268	9.63884	9.7262	9.75828	9.63684	9.65889	10.0773	9.96998
86	AGAP000121	UNCLASSIFIED	UNCLASSIFIED	UNCLASSIFIED	UNCLASSIFIED	FALSE	NA	NA	AGAP000121	NA	6.68732	6.74323	7.68877	7.68291	7.22111	7.30935	7.25931	7.36102	7.03025	7.38836	7.12412	7.14847	7.22521	7.47521	7.42921	7.10305	7.50044	7.53892	7.11464	7.38676	7.39611	7.10632	7.24336	7.42	7.4325	7.30514	7.24365	7.31602	7.36403	7.05399	6.93809	7.57924	7.1445	7.35904	7.44265	7.00943	7.06228	7.37112	7.52101
87	AGAP000123	UNCLASSIFIED	UNCLASSIFIED	UNCLASSIFIED	UNCLASSIFIED	FALSE	NA	NA	AGAP000123	NA	6.31252	6.42517	7.16773	6.95705	6.25662	6.48152	6.18104	6.7005	6.29578	6.45401	6.36563	6.31136	6.50828	6.94451	6.82471	6.4996	6.50792	6.37801	6.37962	6.505	6.46459	6.8242	6.12195	6.33454	6.19546	6.35166	6.10752	6.49713	6.29291	6.36887	5.96316	6.3319	6.34947	6.28998	6.19646	6.08811	6.12404	6.44161	6.31482
88	AGAP000124	P2_I6_M2	4	2	A	FALSE	3289620	AGAP000124-PA	AGAP000124	0.87	9.93861	10.109	9.80225	9.95231	9.9521	9.97464	10.2019	9.95153	10.1256	10.0608	10.1041	9.8481	9.95887	9.66115	9.91057	9.8456	10.1473	10.0774	10.0617	10.1101	10.0753	10.1248	10.1657	10.1863	10.1622	10.1548	10.2578	10.1082	10.2172	10.0898	10.2478	10.0724	10.0071	10.0267	10.0895	10.1202	10.2362	10.0281	10.2271
89	AGAP000126	P1_I9_M3	2	2	A	FALSE	1272143	AGAP000126-PA	AGAP000126	0.93	10.564	10.7155	10.2687	10.2396	10.4947	10.7787	10.9572	10.6075	11.0675	10.8584	11.0982	10.7259	10.9086	10.3479	10.3999	10.5138	10.9714	10.949	10.9947	11.0387	11.1047	11.1156	11.3637	10.9626	11.3221	10.72	10.8637	10.9106	11.009	11.003	11.2146	11.4949	10.9709	11.0609	11.0195	10.9815	11.017	11.434	11.4477
90	AGAP000127	P1_I9_M2	7	5	B	FALSE	1272142	AGAP000127-PA	AGAP000127	0.86	8.93865	9.15434	8.70362	8.61809	9.02118	9.19398	9.21489	9.14749	9.39337	9.32662	9.25625	9.15569	9.20729	8.52077	8.75985	9.09149	9.2353	9.12411	9.24189	9.2175	9.13835	9.16542	9.22151	9.19723	9.19909	9.2601	9.11968	9.21078	9.1625	9.11286	9.17051	9.16142	9.06952	9.08036	9.15498	9.1453	9.20955	9.17139	9.14925
91	AGAP000128	P1_I9_M1	19	1	E	FALSE	1272140	AGAP000128-PA	AGAP000128	0.94	8.78382	8.52131	10.3208	10.1191	8.28328	8.82168	8.54907	9.20741	9.03998	8.748	8.67413	8.75478	8.61685	10.5619	10.2359	8.95623	9.00646	8.18353	7.88815	8.315	8.89439	8.23472	8.02006	8.44948	8.0605	8.68815	8.44621	8.57966	8.09652	8.26375	8.45813	8.16373	7.84219	8.31615	8.1734	8.53059	8.21707	7.88786	7.92037
92	AGAP000129	UNCLASSIFIED	UNCLASSIFIED	UNCLASSIFIED	UNCLASSIFIED	FALSE	1272139	AGAP000129-PA	AGAP000129	NA	11.1998	10.7974	11.6055	11.4951	11.6322	11.4686	11.0249	11.1703	10.9374	11.6351	11.2274	11.644	11.5384	11.4963	11.4491	11.1518	11.0657	11.7893	11.5416	11.632	11.2898	11.86	11.6245	11.5684	11.485	11.0196	10.7586	11.6149	11.3262	11.4236	10.9721	11.7242	11.5483	11.7661	11.5712	11.2795	11.0385	11.6202	11.5035
93	AGAP000131	P1_I9_M1	19	1	E	FALSE	NA	NA	AGAP000131	0.82	8.99941	8.16772	9.47172	9.36945	8.80048	8.8559	8.15612	8.98568	8.28821	8.95067	8.17794	9.03983	8.69625	9.23285	8.89026	9.00627	8.47074	8.70724	8.51857	8.8391	8.39588	8.99034	8.39029	8.83079	8.52862	8.52186	8.18565	8.67366	8.31754	8.43296	8.11691	8.71793	8.57573	8.72473	8.52807	8.48287	8.06001	8.51101	8.62622
94	AGAP000132	UNCLASSIFIED	UNCLASSIFIED	UNCLASSIFIED	UNCLASSIFIED	FALSE	1272137	AGAP000132-PA	AGAP000132	NA	9.16272	8.74529	8.91081	8.28868	9.12264	8.91271	8.53072	8.85726	8.40019	8.92773	8.57899	8.93894	8.43995	8.48933	8.28086	8.80271	8.48067	8.84822	8.47018	8.93014	8.44455	8.87103	8.48262	8.80266	8.46201	8.665	8.72007	8.92993	8.62876	8.82766	8.37802	8.84016	8.74941	8.72801	8.78984	8.96146	8.5658	8.93166	8.64377
95	AGAP000133	P1_I9_M2	7	5	B	FALSE	1272135	AGAP000133-PA	AGAP000133	0.95	7.80578	7.93078	6.0405	5.94314	7.98217	7.80813	7.59787	7.12698	7.00767	7.59706	7.48818	7.13997	7.34183	5.98113	5.77349	7.28792	7.22286	7.27833	7.36906	7.58242	7.65641	7.20956	7.23504	7.6862	7.44946	8.0625	7.82734	7.63517	7.61929	7.782	7.70074	6.8289	7.45597	7.25707	7.39904	7.99171	7.64926	7.38593	7.00297
96	AGAP000136	UNCLASSIFIED	UNCLASSIFIED	UNCLASSIFIED	UNCLASSIFIED	FALSE	1272132	AGAP000136-PA	AGAP000136	NA	7.41846	7.43349	7.49875	7.49979	7.84729	7.70173	7.63376	7.50174	7.43665	7.81372	7.77241	7.87391	7.51537	7.40671	7.33353	7.46	7.36539	7.80555	7.84375	7.95677	7.69228	8.16397	7.82723	7.71135	7.49905	7.84945	7.5089	7.67426	7.51472	8.05133	7.70821	7.70042	7.58403	7.76227	7.73044	8.05909	7.70795	8.16973	7.8042
97	AGAP000137	UNCLASSIFIED	UNCLASSIFIED	UNCLASSIFIED	UNCLASSIFIED	FALSE	1272131	AGAP000137-PA	AGAP000137	NA	8.09106	7.90238	8.13107	7.94748	7.75656	8.19992	7.9814	8.04849	7.89098	8.04883	7.85017	8.14645	8.04084	8.48933	8.31488	7.95628	8.03808	7.62859	7.94318	7.98657	8.23879	7.8482	7.75636	7.74214	7.72924	7.96974	7.83362	7.44666	7.43712	7.94233	7.9022	7.70042	7.81963	7.59471	7.55884	7.82548	7.70075	7.78844	7.82321
98	AGAP000138	P1_I9_M1	19	1	E	FALSE	1272129	AGAP000138-PA;AGAP000138-PB	AGAP000138	0.86	8.46793	8.34526	9.2956	9.17245	8.71978	8.5558	8.54907	8.50421	8.64138	8.75585	8.59235	8.71809	8.65427	9.04701	9.00087	8.51623	8.7529	8.84166	8.76196	8.79721	8.75057	8.93077	8.80656	8.63387	8.71813	8.37214	8.22868	8.60796	8.64357	8.77502	8.63667	8.76619	8.65902	8.94069	8.82171	8.31463	8.28941	8.84271	8.74476
99	AGAP000139	P1_I9_M2	7	5	B	FALSE	NA	NA	AGAP000139	0.86	8.89569	8.82166	7.74654	8.03825	8.92138	9.03422	8.62018	8.77359	8.5548	8.971	8.85453	8.88568	8.56637	8.02746	7.93009	8.63513	8.55145	8.77776	8.67951	8.76133	8.55935	8.8163	8.58782	8.74761	8.73477	8.6572	8.71675	8.8305	8.53246	8.73881	8.5257	8.70477	8.58887	8.63663	8.72669	8.81574	8.51069	8.78283	8.53878
100	AGAP000140	P1_I9_M2	7	5	B	FALSE	1272127	AGAP000140-PA	AGAP000140	0.89	7.17601	7.1721	6.27716	6.34773	7.34533	7.28421	7.07651	7.11573	6.79577	7.43012	7.08388	7.13141	7.11454	6.25204	6.51121	7.14505	7.04273	7.08935	7.12587	7.33286	6.87182	6.95346	6.82216	7.33161	7.13605	7.30514	6.98198	7.50422	7.09245	6.97673	7.00456	6.93338	6.90209	7.0922	6.75463	7.27285	6.70412	6.85235	7.03817
101	AGAP000141	P1_I9_M2	7	5	B	FALSE	1272126	AGAP000141-PA	AGAP000141	0.87	11.4241	11.5243	10.4607	10.6353	11.2977	11.6283	11.8871	11.5825	11.8387	11.6958	11.8925	11.5076	11.8115	10.3821	10.5176	11.3235	11.8148	11.4216	11.6653	11.7178	11.7347	11.571	11.8008	11.6451	12.0106	11.6668	11.7639	11.7627	11.8192	11.5597	11.848	11.4434	11.4884	11.5662	11.5666	11.5177	11.6791	11.4022	11.7613
102	AGAP000142	UNCLASSIFIED	UNCLASSIFIED	UNCLASSIFIED	UNCLASSIFIED	FALSE	1272124	AGAP000142-PA	AGAP000142	NA	10.9199	10.9956	10.8339	10.896	10.9662	11.0626	11.0449	11.1265	11.115	11.1312	11.1273	11.1079	11.1641	10.5997	10.6407	10.9044	11.1689	11.1918	11.1285	11.2131	11.0988	11.1688	11.1513	11.2054	11.2297	11.1016	11.0448	11.1936	11.1493	11.0174	11.0662	11.1985	11.0928	11.2271	11.173	11.0682	11.0309	11.1412	11.351
103	AGAP000143	UNCLASSIFIED	UNCLASSIFIED	UNCLASSIFIED	UNCLASSIFIED	FALSE	1272123	AGAP000143-PA	AGAP000143	NA	11.2789	11.2283	11.2724	11.0629	10.5051	11.0483	11.0365	11.3303	11.2726	10.925	11.0447	10.7075	11.25	11.296	11.0559	11.2743	11.2505	10.2099	10.7098	10.6345	10.9144	10.0667	10.2897	10.5828	10.98	11.0509	11.0028	10.8585	10.7344	10.2161	10.5391	9.97923	10.8431	10.5708	10.7829	10.715	10.8724	9.90843	10.2397
104	AGAP000144	P1_I9_M1	19	1	E	FALSE	NA	NA	AGAP000144	0.81	8.14661	7.54291	8.51285	8.53597	7.72737	7.88116	7.74253	8.48808	8.28821	7.88372	7.61106	7.59397	7.82168	8.60011	8.62396	8.26121	8.14697	7.61273	7.62749	7.84934	7.60704	7.90775	7.50465	7.80751	7.9316	7.96974	7.72937	7.89699	7.70177	7.38909	7.73769	7.76039	7.80245	7.51814	7.73618	7.68881	7.51524	7.42934	7.75876
105	AGAP000145	P2_I6_M3	18	1	E	FALSE	1272120	AGAP000145-PA	AGAP000145	0.85	13.6846	13.7433	14.0491	13.9363	13.7916	13.8546	13.8039	13.9566	13.925	13.8395	13.8263	13.8364	13.7791	14.2267	14.2465	13.9189	13.9506	13.6324	13.6959	13.7779	13.6504	13.6529	13.5567	13.8405	13.8048	13.9134	13.8805	13.8612	13.8503	13.7895	13.7255	13.782	13.7227	13.6936	13.7624	13.8505	13.7158	13.7171	13.6513
106	AGAP000146	P1_I9_M2	7	5	B	FALSE	NA	NA	AGAP000146	0.81	9.67258	9.94903	9.55451	9.55769	9.86889	10.0303	10.1082	10.003	10.0784	10.1072	10.1849	9.88965	10.1902	9.27462	9.67439	9.80394	10.2456	9.91909	10.0137	10.0295	10.0544	9.93475	9.98915	10.1401	10.2532	10.0271	10.2291	10.1073	10.1584	10.1075	9.97495	9.97244	9.92988	9.99185	9.99892	10.09	10.0272	10.0665	10.2386
107	AGAP000147	P1_I9_M2	7	5	B	FALSE	NA	NA	AGAP000147	0.93	11.006	10.9396	9.71103	9.7224	10.6974	11.0183	10.947	11.0176	11.6101	10.7093	10.9166	10.5901	10.7325	9.47889	9.69638	10.7228	11.1169	10.4645	10.8157	10.9075	10.9793	10.3839	10.9257	10.8888	11.0209	11.1993	11.4168	10.6963	11.1486	10.8402	11.5623	10.6144	10.5787	10.4983	10.5319	11.1566	11.2193	10.4886	10.7312
108	AGAP000149	P1_I9_M2	7	5	B	FALSE	1272115	AGAP000149-PA	AGAP000149	0.97	11.4578	11.5279	10.4796	10.5765	11.4106	11.5012	11.4813	11.22	11.352	11.5685	11.5634	11.2306	11.249	10.401	10.536	11.2226	11.3417	11.2453	11.4014	11.5187	11.3122	11.2334	11.2132	11.4196	11.3448	11.5636	11.4046	11.4676	11.4571	11.4809	11.4779	11.1184	11.2309	11.1172	11.1487	11.6051	11.5552	11.1199	11.154
109	AGAP000150	UNCLASSIFIED	UNCLASSIFIED	UNCLASSIFIED	UNCLASSIFIED	FALSE	1272113	AGAP000150-PA	AGAP000150	NA	10.8418	10.4814	11.3732	11.273	10.5491	10.828	10.7971	10.3951	10.3108	10.9726	10.8874	10.1501	10.3843	12.3077	12.006	10.4752	10.3794	10.3254	10.1454	10.3922	10.4788	10.072	10.1472	10.0263	10.1263	10.3462	10.3992	10.0915	9.99187	10.4284	10.3665	10.1333	10.5853	9.93941	10.3129	10.6025	10.5029	10.0469	10.2466
110	AGAP000151	P1_I9_M1	19	1	E	FALSE	1272112	AGAP000151-PA	AGAP000151	0.93	9.1795	8.81868	11.2347	10.8758	9.42109	8.75758	8.91637	8.99422	8.20824	9.30548	9.0758	8.94574	8.70175	11.9527	11.6946	9.08818	8.64845	8.83176	8.7653	8.94086	8.76699	8.95167	8.45589	9.09452	8.56638	8.82657	8.15621	9.10813	8.28938	8.60762	8.2334	8.62318	9.09034	8.56493	8.68971	8.75567	8.57733	8.4948	8.54254
111	AGAP000152	P1_I9_M1	19	1	E	FALSE	1272111	AGAP000152-PA	AGAP000152	0.83	8.82413	8.29	9.43089	8.99206	8.37381	7.97182	8.18005	7.92041	6.86224	8.64741	8.63598	7.58194	7.8113	10.8179	10.1979	8.31377	7.63512	7.79166	7.83729	8.0802	7.9542	8.0766	7.25982	7.89185	7.33503	8.08622	7.74285	8.00036	7.3734	8.04633	7.52482	7.46225	8.1647	7.88757	7.91812	8.20856	8.2847	7.61482	7.26932
112	AGAP000153	P1_I9_M1	19	1	E	FALSE	1272110	AGAP000153-PA	AGAP000153	0.98	8.07551	7.71169	9.82834	9.94659	7.94497	8.15827	7.70277	8.37405	8.04848	8.3366	7.97982	8.25387	8.14267	10.2104	10.2619	8.26121	8.10011	8.48452	7.87561	8.08805	7.83752	8.35578	7.85872	8.17201	7.89588	8.21523	7.89493	8.16349	7.69448	8.0005	7.84954	8.18302	7.96514	8.27154	7.91812	8.03699	7.81153	8.13222	7.89672
113	AGAP000154	UNCLASSIFIED	UNCLASSIFIED	UNCLASSIFIED	UNCLASSIFIED	FALSE	1272108	AGAP000154-PA	AGAP000154	NA	12.411	12.5255	12.2584	12.1036	12.0637	12.3241	12.247	12.1177	12.0654	12.1621	12.3221	12.1667	12.489	12.1387	12.1919	12.4499	12.4058	11.5855	12.0076	11.4816	12.0617	11.4983	11.5874	11.7257	11.9942	12.1158	12.1535	11.8788	11.9028	11.4334	11.8444	11.1798	12.2006	11.5797	11.8146	12.115	12.0268	11.07	11.4408
114	AGAP000155	P1_I9_M2	7	5	B	FALSE	1272107	AGAP000155-PA	AGAP000155	0.94	8.21423	8.10972	7.34392	7.14384	8.21261	8.10438	8.18005	8.196	8.07893	8.01382	8.15392	8.11824	7.99609	7.31563	7.21929	8.14974	8.12587	8.0164	7.96104	8.14178	7.96389	8.00611	7.87932	8.02674	7.83419	8.34799	8.23806	8.15578	8.16555	8.26375	8.06629	7.83643	7.79668	7.93463	7.86188	8.36831	8.08745	7.98993	7.70489
115	AGAP000156	UNCLASSIFIED	UNCLASSIFIED	UNCLASSIFIED	UNCLASSIFIED	FALSE	NA	NA	AGAP000156	NA	8.42398	8.3369	8.70362	8.71277	8.59927	8.39136	8.32417	8.55154	8.25765	8.28652	8.27566	8.47539	8.47908	8.70623	8.84481	8.43976	8.33843	8.49716	8.38126	8.46015	8.46828	8.48655	8.2685	8.4676	8.113	8.17722	8.20972	8.36715	8.02958	8.40614	8.37343	8.35407	8.45523	8.27607	8.29298	8.16863	8.1921	8.22615	8.01107
116	AGAP000158	UNCLASSIFIED	UNCLASSIFIED	UNCLASSIFIED	UNCLASSIFIED	FALSE	1272104	AGAP000158-PA	AGAP000158	NA	9.69105	9.75365	9.52288	9.62192	9.72447	9.70815	9.77158	9.78343	9.85102	9.78017	9.68737	9.72229	10.0802	9.64181	9.61981	9.66234	9.88537	9.6803	9.72149	9.64859	9.67261	9.5707	9.73107	9.7846	10.0091	9.67134	9.67053	9.85332	9.75866	9.54553	9.58589	9.66033	9.74594	9.84653	9.90965	9.59742	9.63719	9.81976	9.96167
117	AGAP000159	P1_I9_M2	7	5	B	FALSE	1272103	AGAP000159-PA	AGAP000159	0.98	11.9835	12.1168	10.5167	10.4307	11.8456	12.0958	12.2308	12.1863	12.3403	12.0401	12.0738	11.7864	11.9879	10.2364	10.3396	12.1534	12.2815	11.3568	11.6994	12.0661	11.8506	11.373	11.5359	12.1356	12.1254	12.4429	12.4572	12.1995	12.1661	12.0795	12.1845	11.2454	11.4417	11.7215	11.7493	12.285	12.1516	11.3187	11.405
118	AGAP000161	P1_I9_M3	2	2	A	FALSE	NA	NA	AGAP000161	0.95	9.88425	10.5228	9.84304	10.1969	10.271	10.3004	10.7037	10.0198	10.6743	10.3008	10.6467	10.4911	10.711	9.9267	10.3255	9.86115	10.6713	10.5961	10.6916	10.4633	10.7349	10.5701	10.9608	10.2986	10.7559	10.1355	10.6164	10.2404	10.646	10.3836	10.7281	10.8006	10.7051	10.4528	10.5525	10.2471	10.6819	10.5916	10.9917
119	AGAP000162	UNCLASSIFIED	UNCLASSIFIED	UNCLASSIFIED	UNCLASSIFIED	FALSE	1272101	AGAP000162-PA	AGAP000162	NA	10.7648	11.4913	9.44784	10.4641	10.3238	11.2149	11.7944	11.0613	12.0056	10.8788	11.4275	10.5328	10.7906	9.8119	10.725	10.9586	11.6358	11.389	11.0425	11.3694	11.8139	11.283	11.7497	9.98954	11.1278	10.553	11.5068	10.1355	11.1563	11.1864	11.4514	11.3449	10.711	10.5924	10.589	10.8606	11.3498	11.1997	11.4009
120	GSTMIC2	P1_I9_M1	19	1	E	FALSE	1272100	AGAP000163-PA	AGAP000163	0.9	7.49275	7.27768	8.21967	8.35142	7.60381	7.31432	7.39365	7.35169	7.21662	7.26988	7.49805	7.44182	7.83198	8.4367	8.35744	7.38255	7.22286	7.54732	7.50048	7.45111	7.73866	7.60422	7.64559	7.54577	7.59294	7.13605	7.17291	7.48531	7.23557	7.6139	7.43638	7.64476	7.85333	7.51023	7.51224	7.35704	7.30885	7.62098	7.7719
121	AGAP000164	UNCLASSIFIED	UNCLASSIFIED	UNCLASSIFIED	UNCLASSIFIED	FALSE	1272099	AGAP000164-PA	AGAP000164	NA	6.21507	6.32081	5.95542	6.11393	6.33388	6.41756	6.28063	6.05803	6.2492	6.3876	6.28177	6.32973	6.10961	6.01689	5.77349	5.87538	6.37258	6.64105	6.09011	6.30007	6.39551	6.32272	6.44513	6.45011	6.27243	6.35166	6.31679	6.16015	6.12739	6.21352	6.22725	6.23747	6.26563	6.24127	6.01792	6.26819	6.38319	6.37158	6.26741
122	GSTMIC1	UNCLASSIFIED	UNCLASSIFIED	UNCLASSIFIED	UNCLASSIFIED	FALSE	1272098	AGAP000165-PA	AGAP000165	NA	10.5262	10.531	10.8907	11.0741	10.8285	10.5368	10.4149	10.4111	10.3812	10.3514	10.5313	10.3756	10.6195	11.1421	10.9396	10.479	10.4182	10.9376	10.5955	10.6443	10.5883	10.7244	10.6377	10.4665	10.3929	10.3946	10.2198	10.4407	10.3904	10.5834	10.4612	10.9497	10.6316	10.8411	10.605	10.702	10.5442	11.0255	10.8026
123	AGAP000166	UNCLASSIFIED	UNCLASSIFIED	UNCLASSIFIED	UNCLASSIFIED	FALSE	NA	NA	AGAP000166	NA	6.379	6.27536	6.86887	7.05406	6.17143	6.62528	6.67569	6.33456	6.40236	6.66933	6.64164	6.31136	6.50828	7.56389	7.42921	6.44922	6.55416	6.52828	6.42317	6.41601	6.34008	6.6911	6.25805	6.69031	6.66536	6.46898	6.66109	6.37046	6.43137	6.85674	6.44701	6.80121	6.44429	6.51867	6.62049	6.48201	6.48882	7.17862	6.76609
124	AGAP000167	P2_I6_M2	4	2	A	FALSE	1272096	AGAP000167-PA	AGAP000167	0.93	12.7181	13.5624	12.2251	12.0991	13.4712	13.3803	14.0551	13.1037	14.0754	13.3803	14.0207	12.8765	13.566	11.877	11.7261	12.7161	13.3632	13.4375	13.8385	13.6021	13.9625	13.2726	14.0171	13.5372	14.1769	13.4475	14.1134	13.0731	13.7103	13.6352	14.2984	13.381	13.4073	13.021	13.5334	13.3046	13.7528	13.9471	13.9973
125	AGAP000168	P2_I6_M5	9	5	B	FALSE	NA	NA	AGAP000168	0.81	8.26969	8.3369	7.45923	7.49979	7.71253	8.36198	8.5957	8.12421	8.53321	8.29016	8.18389	7.96786	8.18696	7.647	7.28288	8.35889	8.48067	7.93717	8.00184	8.315	8.27397	7.91743	8.01544	7.95054	7.65204	8.53898	8.60245	7.95637	8.01233	8.285	8.63286	7.378	7.93934	7.66003	7.56537	8.4666	8.60012	7.62098	7.65591
126	AGAP000169	P1_I9_M2	7	5	B	FALSE	1272094	AGAP000169-PA	AGAP000169	0.84	8.09106	8.27255	7.90636	7.69002	8.18119	8.32025	8.28071	8.45109	8.157	8.30821	8.12329	8.22402	8.02311	7.73212	7.85181	8.16895	8.1923	8.11357	8.02462	8.25384	8.04817	8.19979	7.88951	8.1541	8.00036	8.25744	8.23338	8.07616	8.13411	8.18445	8.10024	8.04727	7.96514	8.16808	8.11386	8.40298	8.21707	8.24186	7.87871
127	AGAP000170	P1_I9_M1	19	1	E	FALSE	1272093	AGAP000170-PA	AGAP000170	0.85	12.6092	12.4616	13.447	13.2329	12.9642	12.5631	12.2422	12.7761	12.6601	12.5074	12.3727	12.6836	12.53	13.5153	13.2277	12.8298	12.6671	12.4364	12.2152	12.4076	12.2683	12.4715	12.2611	12.7205	12.4025	12.3341	12.1668	12.645	12.4541	12.2906	12.0167	12.5699	12.4337	12.8894	12.6279	12.372	12.1516	12.6168	12.4485
128	AGAP000171	UNCLASSIFIED	UNCLASSIFIED	UNCLASSIFIED	UNCLASSIFIED	FALSE	NA	NA	AGAP000171	NA	11.3306	11.4184	11.6411	11.7324	11.3644	11.612	11.5401	11.4889	11.6437	11.5301	11.5922	11.5566	11.6293	12.1475	12.3234	11.3298	11.6612	11.6088	11.5749	11.7104	11.6281	11.6784	11.7268	11.6961	11.8159	11.6332	11.6476	11.5986	11.6456	11.612	11.5996	11.8576	11.6441	11.6603	11.6482	11.5604	11.5785	11.824	11.8709
129	AGAP000173	UNCLASSIFIED	UNCLASSIFIED	UNCLASSIFIED	UNCLASSIFIED	FALSE	1272090	AGAP000173-PA	AGAP000173	NA	9.75625	10.0647	10.4061	10.148	9.98379	9.92972	10.1612	10.0473	10.2312	9.7878	10.0218	9.79534	10.029	10.6965	10.6331	9.94566	10.055	9.72532	10.0711	9.79923	10.2594	9.7688	10.2383	9.80307	10.1474	9.76077	10.0135	9.7886	10.1532	9.87609	10.1911	9.86502	10.1054	9.71145	10.0035	9.75429	9.99065	9.95724	10.2306
130	CPR128	UNCLASSIFIED	UNCLASSIFIED	UNCLASSIFIED	UNCLASSIFIED	FALSE	3289629	AGAP000177-PA	AGAP000177	NA	5.30708	5.52747	6.21657	5.94314	6.07563	5.47127	5.30708	5.53583	5.52687	5.75676	5.30708	5.8358	5.65822	7.14402	7.08147	5.66789	5.51288	6.10605	6.12128	5.64389	5.51385	5.87842	5.85005	5.97834	5.69668	5.71914	5.30708	5.74937	5.70521	5.52406	5.63723	5.52998	5.82612	6.10474	6.01792	5.59529	5.53646	5.8852	5.6238
131	AGAP000178	UNCLASSIFIED	UNCLASSIFIED	UNCLASSIFIED	UNCLASSIFIED	FALSE	1272086	AGAP000178-PA	AGAP000178	NA	10.515	10.4396	10.599	10.4641	10.7001	10.6472	10.411	10.4681	10.594	10.774	10.5506	10.8197	10.7589	10.5842	10.7488	10.4613	10.6286	10.7441	10.6448	10.6999	10.6103	10.8354	10.6747	10.7436	10.7289	10.5373	10.4645	10.6364	10.5836	10.5893	10.4887	10.7634	10.6695	10.803	10.6394	10.5668	10.552	10.9058	10.7824
132	AGAP000179	P2_I6_M3	18	1	E	FALSE	1272085	AGAP000179-PA;AGAP000179-PB;AGAP000179-PC	AGAP000179	0.89	11.3617	11.5014	12.3762	12.3347	10.6112	11.4948	11.3078	12.0569	12.0027	10.9619	10.6603	10.9803	11.508	12.248	12.1233	11.6919	12.0956	10.6353	10.6977	10.7303	10.721	10.2363	10.0041	10.8948	10.7591	11.4746	11.353	11.4865	11.1383	10.7408	10.6722	10.8955	11.0322	11.1582	11.1565	11.3163	11.277	10.1082	10.1317
133	AGAP000180	P2_I6_M3	18	1	E	FALSE	1272084	AGAP000180-PA	AGAP000180	0.83	12.3451	11.9134	12.4837	12.4405	12.0319	12.2225	11.9645	12.6364	12.5444	11.803	11.5266	11.7836	11.8699	12.3802	12.3054	12.4289	12.5303	11.3003	11.1956	11.6862	11.6277	11.0662	10.6618	12.0014	11.3709	12.0966	11.8114	12.3908	11.5837	11.6256	11.5051	11.6235	11.5767	12.0366	11.3098	12.2978	11.8226	11.1773	10.7442
134	AGAP000181	UNCLASSIFIED	UNCLASSIFIED	UNCLASSIFIED	UNCLASSIFIED	FALSE	1272083	AGAP000181-PA	AGAP000181	NA	8.39942	8.25042	9.64123	9.59839	8.20742	8.25523	8.36217	9.29742	8.96442	7.83409	8.13562	8.2975	8.57541	10.2032	9.51848	8.95258	8.47737	8.04569	8.12798	7.84934	8.5719	8.20372	8.45926	8.44216	8.78033	8.43761	7.81468	8.63571	8.4838	7.52854	8.40523	8.1878	8.29954	8.28956	8.28532	7.79923	8.00343	8.55854	8.8145
135	AGAP000182	UNCLASSIFIED	UNCLASSIFIED	UNCLASSIFIED	UNCLASSIFIED	FALSE	1272082	AGAP000182-PA	AGAP000182	NA	9.64702	9.41617	10.0376	10.2373	9.58768	9.60326	9.34362	9.7318	9.49843	9.08314	9.21108	9.29155	9.48004	10.1408	10.0494	9.80796	9.24497	9.16924	9.20812	9.23671	9.30438	9.04753	9.00981	9.31703	9.46223	9.47822	9.19773	9.3014	9.28267	8.94074	9.34534	9.65014	9.51458	9.46011	9.4674	9.19515	9.20463	9.26162	9.39369
136	AGAP000183	UNCLASSIFIED	UNCLASSIFIED	UNCLASSIFIED	UNCLASSIFIED	FALSE	1272081	AGAP000183-PA	AGAP000183	NA	7.32146	7.1721	7.7626	8.08679	7.61188	7.1447	6.9496	7.20294	6.96117	6.66933	6.92365	7.13997	7.66862	7.88777	7.69541	7.23783	6.90937	7.14798	7.33164	6.87151	7.02051	6.78946	7.28411	7.38856	7.73604	7.19499	6.9195	7.37955	7.36403	6.97673	7.23897	7.63048	7.39476	7.50228	7.55884	6.86355	7.00142	7.51206	7.32559
137	AGAP000184	UNCLASSIFIED	UNCLASSIFIED	UNCLASSIFIED	UNCLASSIFIED	FALSE	1272080	AGAP000184-PA;AGAP000184-PB	AGAP000184	NA	12.4709	12.67	13.6321	14.1095	13.1781	12.8429	13.3012	12.8946	13.5416	12.3218	13.2494	12.5242	13.4068	13.3601	12.97	13.1419	13.1673	12.9265	13.2425	12.785	13.4405	12.8128	13.5921	12.7961	13.6712	12.8454	13.052	13.0469	13.4699	12.5526	13.5897	13.7465	13.3878	13.1105	12.9602	12.4804	12.9156	13.6601	14.054
138	AGAP000185	P1_I9_M2	7	5	B	FALSE	NA	NA	AGAP000185	0.96	10.1654	10.127	9.14021	9.11737	10.1763	10.2904	10.3272	10.249	10.1782	10.4785	10.3485	10.156	10.1558	9.07358	9.00971	10.078	10.2321	10.069	10.1197	10.3906	10.3084	10.0677	10.072	10.3273	10.3645	10.4211	10.4438	10.4337	10.3259	10.3211	10.1585	9.70038	10.0618	10.2884	10.201	10.2147	10.1948	9.95958	9.84611
139	AGAP000187	UNCLASSIFIED	UNCLASSIFIED	UNCLASSIFIED	UNCLASSIFIED	FALSE	1272078	AGAP000187-PA	AGAP000187	NA	10.5037	10.3887	10.3799	10.3102	10.3367	10.4963	10.5254	10.5072	10.6145	10.5704	10.554	10.5003	10.4796	10.3128	10.2693	10.4497	10.633	10.5083	10.4885	10.5722	10.4903	10.4927	10.4999	10.3832	10.4409	10.5727	10.5968	10.5195	10.478	10.5561	10.5671	10.4667	10.3956	10.5097	10.3799	10.6018	10.6244	10.3458	10.4659
140	AGAP000188	P1_I9_M1	19	1	E	FALSE	1272077	AGAP000188-PA;AGAP000188-PB	AGAP000188	0.94	9.39378	9.18924	10.9486	11.7681	9.5397	9.48389	9.48837	9.76698	9.94849	9.54069	9.56951	9.73668	9.74925	11.2434	11.9599	9.71468	9.84409	9.76208	9.71637	9.5221	9.61368	9.83376	9.73932	9.58712	9.59858	9.61848	9.42547	9.60164	9.69128	9.61668	9.45893	9.6654	9.76184	9.84052	9.59061	9.52457	9.47743	9.78983	9.63591
141	AGAP000189	P1_I9_M2	7	5	B	FALSE	5666735	AGAP000189-PA	AGAP000189	0.94	11.2739	11.4819	10.2245	10.2742	11.2844	11.4702	11.5922	11.3964	11.5102	11.5752	11.6576	11.2612	11.3318	10.0222	10.2851	11.2037	11.5576	11.2661	11.3875	11.6222	11.5081	11.3462	11.4156	11.3959	11.4947	11.674	11.5816	11.4572	11.5086	11.47	11.5418	11.2341	11.2898	11.247	11.2379	11.5948	11.626	11.2943	11.4065
142	AGAP000190	P2_I6_M6	17	1	E	TRUE	1272074	AGAP000190-PA	AGAP000190	0.84	9.67596	9.38644	10.0296	9.97073	9.55386	9.57043	9.1942	9.50838	9.13091	9.77762	9.35295	9.8152	9.59473	9.97524	9.9385	9.4777	9.55865	9.56214	9.56104	9.46998	9.32843	9.61053	9.1997	9.74986	9.31815	9.70178	9.21425	9.66447	9.58483	9.29362	9.23454	9.72	9.83198	9.64919	9.58446	9.61215	9.36304	9.15715	9.1926
143	AGAP000191	UNCLASSIFIED	UNCLASSIFIED	UNCLASSIFIED	UNCLASSIFIED	FALSE	5666834	AGAP000191-PA	AGAP000191	NA	6.96315	6.6839	6.90081	6.82329	7.09529	6.71109	6.50735	6.83723	6.47953	7.05902	6.66156	7.23832	6.98297	6.91868	6.91203	6.65821	6.39061	7.08935	6.68332	6.85123	6.63267	7.00336	6.51051	7.20027	6.9115	6.95403	6.26929	7.08639	6.65963	6.83117	6.13907	7.05208	6.98121	6.83479	6.76717	6.84112	6.38319	6.7939	6.55675
144	AGAP000192	UNCLASSIFIED	UNCLASSIFIED	UNCLASSIFIED	UNCLASSIFIED	FALSE	NA	NA	AGAP000192	NA	7.86779	8.3327	6.9917	6.58665	7.30526	7.51166	7.63376	7.88956	8.18518	7.66752	7.20085	7.41465	7.65114	6.65517	6.22824	8.1879	8.42686	7.0022	6.95817	7.2909	7.07895	6.72903	6.73652	7.50274	7.44946	8.14379	7.8083	7.91554	7.58004	6.84403	7.0918	6.81514	7.04506	7.03579	7.27495	7.53659	7.42062	7.01176	7.03817
145	AGAP000194	UNCLASSIFIED	UNCLASSIFIED	UNCLASSIFIED	UNCLASSIFIED	FALSE	1272070	AGAP000194-PA	AGAP000194	NA	6.31252	6.20222	6.83601	6.67145	6.25662	6.56073	6.39066	6.18053	6.66507	6.31598	6.49022	6.6761	6.34084	6.82344	6.93973	6.10574	6.4594	6.401	6.73148	6.22615	6.5133	6.47758	6.44513	6.45011	6.50789	6.01606	6.38353	6.28132	6.21442	6.28359	6.19894	6.30925	6.60977	6.40098	6.63469	6.16064	6.15404	6.42459	6.52043
146	AGAP000195	P2_I6_M7	12	4	C	FALSE	1272069	AGAP000195-PA	AGAP000195	0.84	10.0597	10.2038	10.3609	10.4246	10.2111	10.2423	10.2471	10.1007	10.3662	10.3445	10.4133	10.3435	10.3121	10.5231	10.636	9.86887	10.3538	10.5124	10.4082	10.416	10.4009	10.638	10.5366	10.4468	10.5116	10.1968	10.2634	10.3498	10.3179	10.3777	10.3296	10.6833	10.5615	10.4528	10.4866	10.2621	10.3088	10.7872	10.6983
147	AGAP000196	P2_I6_M4	5	2	A	FALSE	1272068	AGAP000196-PA	AGAP000196	0.87	7.46845	7.27768	7.20499	6.99436	7.6199	7.52438	7.46801	7.35169	7.33575	7.7614	7.47823	7.66961	7.33438	6.90555	7.01912	7.23783	7.32738	7.58043	7.50048	7.59374	7.23918	7.62833	7.57058	7.64757	7.49905	7.5005	7.31063	7.47255	7.44598	7.70702	7.41795	7.38667	7.29713	7.68806	7.59115	7.4772	7.19699	7.84167	7.698
148	AGAP000198	P1_I9_M1	19	1	E	FALSE	NA	NA	AGAP000198	0.98	7.9615	7.80114	11.3573	11.1518	7.86072	8.13158	7.87905	8.33388	8.15225	8.29741	8.09197	8.56988	8.23371	11.695	11.6225	8.35333	7.95399	8.40171	8.16419	8.12283	8.23085	8.36628	8.44233	8.41998	8.59222	8.08622	7.91871	8.32325	8.1394	7.782	8.0777	8.47963	8.2253	8.53894	8.33067	7.93532	7.92008	8.42119	8.56485
149	AGAP000199	UNCLASSIFIED	UNCLASSIFIED	UNCLASSIFIED	UNCLASSIFIED	FALSE	1272066	AGAP000199-PA;AGAP000199-PB	AGAP000199	NA	9.51942	9.6674	9.47172	9.46466	9.30619	9.61183	9.75601	9.67118	9.80416	9.57198	9.59825	9.44145	9.62671	9.46294	9.66884	9.62862	9.69585	9.36666	9.49667	9.59419	9.62268	9.50019	9.46186	9.41653	9.48196	9.6304	9.72578	9.41394	9.52054	9.57135	9.65663	9.32008	9.46947	9.3794	9.40071	9.4819	9.53725	9.36252	9.52932
150	AGAP000200	UNCLASSIFIED	UNCLASSIFIED	UNCLASSIFIED	UNCLASSIFIED	FALSE	1272065	AGAP000200-PA	AGAP000200	NA	6.26521	6.22733	6.53017	6.56882	6.07563	6.37236	6.36972	5.94942	6.29578	6.48555	6.2209	6.10085	6.10961	6.7194	7.19736	6.02321	6.37258	6.3302	6.2345	6.3516	6.5133	6.39478	6.46189	6.31375	6.54505	6.08918	6.36183	6.16015	6.21442	6.46528	6.40261	6.13067	6.12134	6.28998	5.95706	6.11309	6.36055	6.55301	6.35978
151	AGAP000201	P2_I6_M4	5	2	A	FALSE	1272064	AGAP000201-PA	AGAP000201	0.83	9.29834	9.33549	8.98924	8.77254	9.61301	9.31684	9.14231	9.04168	8.84736	9.34574	9.33465	9.288	9.14026	9.04164	8.89026	9.21807	8.99962	9.46985	9.36075	9.25225	9.15087	9.41106	9.22936	9.37718	9.13313	9.15656	9.1519	9.17174	9.18283	9.33445	9.10074	9.37274	9.40458	9.16721	9.3048	9.23382	9.23147	9.45513	9.13943
152	AGAP000202	UNCLASSIFIED	UNCLASSIFIED	UNCLASSIFIED	UNCLASSIFIED	FALSE	3289636	AGAP000202-PA	AGAP000202	NA	7.46025	7.59439	7.6718	7.548	7.35515	7.27401	7.56845	7.63636	7.5674	7.37414	7.61106	7.52641	7.62746	7.53233	7.41995	7.23783	7.59173	7.45174	7.40543	7.48825	7.48184	7.57967	7.64559	7.45826	7.65924	7.53628	7.43489	7.57132	7.48936	7.62761	7.70074	7.83643	7.61751	7.50228	7.56537	7.57474	7.61123	7.63323	7.73881
153	AGAP000203	UNCLASSIFIED	UNCLASSIFIED	UNCLASSIFIED	UNCLASSIFIED	FALSE	1272061	AGAP000203-PA	AGAP000203	NA	10.5731	10.4444	10.651	10.6353	10.5986	10.622	10.5309	10.6839	10.5468	10.7417	10.6677	10.7055	10.6516	10.5777	10.3865	10.4815	10.7059	10.7692	10.737	10.6999	10.6985	10.7582	10.6812	10.9423	10.802	10.6242	10.5788	10.6937	10.7084	10.5758	10.6395	10.7259	10.6292	10.8358	10.8968	10.668	10.6758	10.8113	10.8573
154	AGAP000204	P2_I6_M11	11	4	C	FALSE	4576158	AGAP000204-PA	AGAP000204	0.9	7.35758	7.36656	8.30296	8.75289	7.3649	6.92085	7.41892	7.19237	7.46861	6.89133	7.52722	6.83036	8.11374	8.3691	9.53486	6.81441	7.63512	7.21485	7.58909	6.82012	7.61956	7.06989	8.06543	7.24558	8.09746	6.64998	7.20372	7.04209	7.70177	6.94201	7.35129	7.35161	7.7008	7.40284	7.53907	6.90713	7.24907	7.60862	8.2475
155	AGAP000205	UNCLASSIFIED	UNCLASSIFIED	UNCLASSIFIED	UNCLASSIFIED	FALSE	1272059	AGAP000205-PA;AGAP000205-PB	AGAP000205	NA	9.53065	9.50551	10.077	9.96084	9.21481	9.55176	9.67719	10.0994	10.2822	9.6141	9.57174	9.46837	9.87551	10.3183	10.1941	9.79789	10.3448	9.46985	9.41033	9.45367	9.67117	9.44411	9.48332	9.71275	9.87392	9.6771	9.64644	9.7387	9.6372	9.21049	9.45464	9.50311	9.51969	9.53653	9.64772	9.31538	9.53138	9.5988	9.52556
156	AGAP000209	P1_I9_M1	19	1	E	FALSE	NA	NA	AGAP000209	0.96	8.38697	8.06966	9.96394	9.98055	8.51002	8.37561	8.17052	8.58601	8.27954	8.51765	8.35655	8.44994	8.47264	9.98782	10.1188	8.26121	8.33478	8.57469	8.28633	8.27795	8.14039	8.61499	8.39382	8.66552	8.61759	8.3577	7.94785	8.59671	8.18612	8.2976	8.02559	8.71793	8.32737	8.79835	8.67523	8.28513	7.88275	8.74782	8.63327
157	AGAP000210	UNCLASSIFIED	UNCLASSIFIED	UNCLASSIFIED	UNCLASSIFIED	FALSE	1272055	AGAP000210-PA	AGAP000210	NA	8.96105	10.6939	9.96058	9.29477	10.1108	10.0139	11.2148	9.7113	10.5767	9.91283	10.4883	9.2556	10.0559	9.41813	9.28659	8.33651	10.6642	9.66374	10.3965	10.1638	10.4079	9.04321	9.79842	10.4513	10.9236	9.51727	10.3458	9.4747	10.1987	9.91287	10.1387	9.33077	10.1511	9.99861	11.1668	9.75959	10.8739	9.73896	10.2859
158	AGAP000211	UNCLASSIFIED	UNCLASSIFIED	UNCLASSIFIED	UNCLASSIFIED	FALSE	1272054	AGAP000211-PA	AGAP000211	NA	11.2672	11.2862	11.5139	11.0483	10.8799	11.3899	11.379	11.5617	11.349	10.8081	10.8112	10.7881	11.1195	11.1894	10.677	11.0971	11.1006	10.678	10.8061	11.0202	10.8553	9.9301	10.2566	10.9889	11.1806	11.1759	10.9041	10.9262	10.9085	10.7163	10.9226	10.7523	10.9216	11.015	11.1151	11.1495	11.0481	10.3758	10.6432
159	AGAP000213	UNCLASSIFIED	UNCLASSIFIED	UNCLASSIFIED	UNCLASSIFIED	FALSE	1272053	AGAP000213-PA	AGAP000213	NA	7.43534	7.55039	7.38705	7.0186	7.17682	7.57809	7.66179	7.3233	7.44472	7.41635	7.66414	7.35853	7.90682	7.57167	7.52689	7.32423	7.40958	6.83601	7.12587	7.04838	7.52268	7.23409	7.12164	6.74602	7.15744	7.20645	7.30127	6.80274	6.96967	7.1063	7.41795	7.07447	7.25413	6.84843	7.1732	7.30411	7.14264	7.4435	7.3438
160	AGAP000214	P1_I9_M4	16	6	D	FALSE	NA	NA	AGAP000214	0.94	8.73257	8.55043	9.24934	9.21599	8.91825	8.83644	8.65444	8.66691	8.63126	8.93465	8.72345	9.15374	9.11172	8.93838	8.88064	8.48106	8.76914	9.17966	8.95806	8.86185	8.95047	9.18121	9.12591	9.0829	9.12309	8.44672	8.346	8.77681	8.66188	8.8045	8.78835	9.18283	9.02212	9.25363	9.17561	8.56153	8.56965	9.31754	9.19734
161	AGAP000215	P2_I6_M9	14	6	D	TRUE	NA	NA	AGAP000215	0.87	7.63701	7.52783	7.92064	8.01611	7.92598	7.82508	7.67559	7.77229	7.83218	8.07875	7.88743	8.19351	7.95453	7.79261	7.88497	7.62151	7.83318	8.25013	8.16929	8.0802	8.12329	8.2193	8.12226	7.96612	8.16853	7.76292	7.54829	7.85912	7.89771	7.97436	7.64725	8.2301	8.23795	8.06683	8.10515	7.77246	7.60349	8.08931	8.16656
162	AGAP000216	UNCLASSIFIED	UNCLASSIFIED	UNCLASSIFIED	UNCLASSIFIED	FALSE	3289638	AGAP000216-PA	AGAP000216	NA	5.30708	5.74658	6.07928	5.94314	6.10897	5.97832	5.80073	5.70245	6.06059	5.79929	6.00271	5.93753	5.80245	5.90272	5.71144	5.81603	5.80906	6.16829	5.90814	5.82002	5.76786	5.87842	5.81019	6.01048	6.16807	5.83786	5.69538	5.89864	5.86837	5.91682	5.711	6.03919	5.94109	6.26598	5.95706	5.65977	5.86604	6.31527	5.93678
163	AGAP000217	UNCLASSIFIED	UNCLASSIFIED	UNCLASSIFIED	UNCLASSIFIED	FALSE	NA	NA	AGAP000217	NA	7.27481	7.20179	7.51807	7.6021	7.52891	7.5074	7.09821	7.3137	7.24512	7.69021	7.27313	7.37279	7.52831	7.19698	7.20838	7.15873	7.33507	7.65975	7.67946	7.53028	7.66246	7.80176	7.62723	7.51724	7.68063	7.22906	7.14131	7.27931	7.4102	7.34754	7.21743	7.63764	7.73756	7.72905	7.46392	7.28074	7.21808	7.63931	7.86657
164	AGAP000218	P1_I9_M1	19	1	E	FALSE	1272049	AGAP000218-PA	AGAP000218	0.84	7.9329	7.91949	8.6873	8.74959	8.12167	8.20504	8.16094	8.103	8.27083	8.2682	8.04033	8.30819	8.35124	8.65062	8.71358	8.31377	8.24794	8.3927	8.21925	8.27795	8.16982	8.4672	8.18097	8.35518	8.34929	8.01381	7.99881	8.36048	8.09106	8.28921	8.03148	8.50269	8.39276	8.51628	8.28148	8.06347	8.11968	8.39343	8.23822
165	AGAP000219	P2_I6_M1	15	6	D	FALSE	NA	NA	AGAP000219	0.81	6.42075	6.36401	6.86887	6.70356	6.53259	6.52192	6.15407	6.33456	6.49789	6.58859	6.33856	6.68877	6.37683	6.83754	6.8692	6.33958	6.49201	6.69317	6.71566	6.3516	6.5133	6.63834	6.67098	6.51997	6.36524	6.21647	6.10752	6.46701	6.38753	6.26088	6.37959	6.49527	6.73888	6.79287	6.68966	6.36349	6.28893	6.55301	6.57443
166	AGAP000220	P2_I6_M3	18	1	E	FALSE	1272047	AGAP000220-PA	AGAP000220	0.93	11.6753	11.3346	12.1195	12.2553	10.7614	11.1529	10.5679	11.7668	10.9656	10.9082	10.6308	11.001	11.0771	12.0692	11.7586	11.9664	11.1133	10.7292	10.6103	10.8161	10.6957	10.5806	10.141	10.818	10.5466	11.7034	11.1681	11.2801	10.9983	10.6176	10.5033	10.9899	10.9727	10.8635	10.5255	11.1185	10.689	10.2158	10.1464
167	AGAP000222	P1_I9_M1	19	1	E	FALSE	NA	NA	AGAP000222	0.91	11.0848	11.0445	12.2265	12.2509	11.1712	11.4064	11.2744	11.5098	11.6724	11.4032	11.3216	11.4374	11.5227	12.4438	12.5756	11.203	11.5514	11.6489	11.2795	11.4315	11.2898	11.6536	11.4207	11.5563	11.6265	11.2783	11.2564	11.4676	11.3836	11.3511	11.2165	11.8124	11.3814	11.6827	11.5631	11.2544	11.209	11.7534	11.6953
168	AGAP000223	UNCLASSIFIED	UNCLASSIFIED	UNCLASSIFIED	UNCLASSIFIED	FALSE	1272042	AGAP000223-PA	AGAP000223	NA	8.88986	8.94413	8.68319	8.80787	9.0615	9.06653	8.94423	9.00553	9.12852	9.08521	9.11007	9.08362	9.07416	8.65416	8.61623	9.01328	9.19397	9.09413	9.28878	9.05959	9.17559	9.06254	9.13639	9.39605	9.15546	9.23426	9.28296	9.23443	9.14965	9.12456	9.19647	9.02572	9.06485	9.02293	9.08905	9.17939	9.1157	8.8554	9.11959
169	AGAP000225	P2_I6_M1	15	6	D	FALSE	1272041	AGAP000225-PA	AGAP000225	0.87	6.44095	6.65295	7.34392	7.31544	6.49188	6.76733	6.7934	6.71656	6.68039	6.94317	6.68112	6.96604	6.83491	7.13315	7.24085	6.57062	6.62682	7.0022	6.98362	6.83059	6.82558	7.06989	6.84547	6.74602	6.7436	6.40039	6.485	6.58233	6.86134	7.01045	6.625	6.9458	6.91373	7.00062	6.88544	6.57315	6.82672	6.90794	7.10564
170	AGAP000228	P1_I9_M1	19	1	E	FALSE	NA	NA	AGAP000228	0.95	8.95548	8.57542	10.2523	9.95942	9.00355	8.9792	8.59217	9.04168	8.72296	9.19863	8.62736	9.16154	8.89891	10.3072	10.0451	8.99215	8.67745	9.31803	9.05092	9.0791	8.73396	9.23704	8.90323	9.17771	9.04282	8.7259	8.48202	9.17362	8.767	9.06263	8.38259	9.3456	9.00027	9.19109	9.19595	8.76099	8.50667	9.26542	9.08164
171	AGAP000232	P1_I9_M1	19	1	E	FALSE	NA	NA	AGAP000232	0.86	9.41617	9.2848	10.6469	10.6859	9.4795	9.74061	9.48648	9.82217	9.86963	9.90233	9.75174	9.92548	10.0355	10.545	10.4959	9.6422	9.82107	10.1649	9.81717	9.68204	9.93327	9.93243	9.88646	9.97708	9.76231	9.55528	9.42344	9.72851	9.53836	9.64451	9.67148	10.0635	9.93372	10.335	10.007	9.37882	9.60589	10.0676	10.0453
172	AGAP000233	P2_I6_M9	14	6	D	FALSE	NA	NA	AGAP000233	0.88	8.20477	8.03883	8.24237	8.20849	8.36919	8.38013	8.26741	8.20099	8.29682	8.35058	8.39785	8.66397	8.84779	8.12365	8.09141	8.09717	8.32005	8.79825	8.51857	8.47505	8.4916	8.83394	8.74193	8.64025	8.79942	7.96333	8.26125	8.48201	8.32217	8.37088	8.32195	8.77251	8.58559	8.78896	8.68394	8.08944	8.11968	8.87797	8.73498
173	AGAP000234	UNCLASSIFIED	UNCLASSIFIED	UNCLASSIFIED	UNCLASSIFIED	FALSE	1272029	AGAP000234-PA	AGAP000234	NA	9.4101	9.43565	9.64752	9.6093	9.45814	9.60707	9.40488	9.46411	9.42861	9.75574	9.67082	9.47932	9.49587	9.37614	9.42491	9.52735	9.62667	9.64886	9.54377	9.8004	9.57713	9.66198	9.4866	9.75425	9.65352	9.61449	9.44757	9.71825	9.59053	9.56622	9.56218	9.84879	9.63256	9.68318	9.52311	9.59742	9.58337	9.5592	9.7089
174	AGAP000235	UNCLASSIFIED	UNCLASSIFIED	UNCLASSIFIED	UNCLASSIFIED	FALSE	1272027	AGAP000235-PA;AGAP000235-PB;AGAP000235-PC	AGAP000235	NA	12.0663	12.0262	11.6147	11.7648	12.2647	12.0206	12.1156	12	12.1821	11.924	11.9316	11.92	11.9026	11.77	11.9719	12.1228	12.0191	11.9937	11.8955	11.9458	11.8382	12.078	11.8746	12.1905	12.2433	12.0619	12.1798	12.0936	12.2743	12.1044	12.0054	12.3772	12.0321	12.2391	12.09	12.134	11.9903	12.3367	12.1791
175	AGAP000236	P1_I9_M1	19	1	E	FALSE	NA	NA	AGAP000236	0.89	10.9619	10.8345	11.7502	11.6637	11.1069	11.0938	10.9325	11.1285	11.0768	11.1227	10.9808	11.1238	11.3021	11.5406	11.5072	11.1822	11.3178	11.0386	11.0226	11.0292	11.2166	10.9436	10.9365	11.0049	11.0323	10.8281	10.7014	10.9268	10.9687	10.899	10.9141	10.9573	11.0968	11.1172	11.1388	10.7027	10.8316	11.0904	11.1381
176	AGAP000237	P2_I6_M1	15	6	D	TRUE	3289643	AGAP000237-PA	AGAP000237	0.83	11.1732	11.2968	11.8168	11.8387	11.271	11.3049	11.4254	11.3112	11.5427	11.2785	11.4077	11.4034	11.6864	11.6279	11.7827	11.2583	11.5133	11.439	11.6089	11.3552	11.5565	11.3968	11.8043	11.3903	11.7118	11.282	11.3197	11.3531	11.5833	11.2965	11.5004	11.7117	11.653	11.5247	11.6423	11.2294	11.3526	11.6168	11.8609
177	AGAP000238	UNCLASSIFIED	UNCLASSIFIED	UNCLASSIFIED	UNCLASSIFIED	FALSE	1272023	AGAP000238-PA	AGAP000238	NA	10.9347	10.8677	11.3406	11.3923	11.1334	11.0395	10.8975	11.0362	11.1174	11.2332	11.2189	11.3432	11.4026	11.2164	11.3131	10.8115	10.9852	11.5475	11.4464	11.2188	11.3269	11.5507	11.4271	11.2308	11.3751	10.9938	10.9933	11.3419	11.4304	11.1117	11.2843	11.6074	11.4296	11.2611	11.0975	11.1056	11.1181	11.5077	11.6139
178	AGAP000239	UNCLASSIFIED	UNCLASSIFIED	UNCLASSIFIED	UNCLASSIFIED	FALSE	1272022	AGAP000239-PA	AGAP000239	NA	6.07355	6.09273	5.79893	6.01682	5.92277	5.74007	5.89006	5.76315	6.02917	5.97089	5.859	5.8358	5.97513	5.30708	5.82799	5.81603	5.953	6.19761	5.98724	5.97621	5.95601	5.84195	5.88706	5.87019	5.53247	5.83786	5.89787	5.96008	5.81999	5.79045	5.92144	6.10146	5.78132	6.26598	5.92421	5.80463	5.70355	6.59718	6.19082
179	AGAP000240	UNCLASSIFIED	UNCLASSIFIED	UNCLASSIFIED	UNCLASSIFIED	FALSE	1272021	AGAP000240-PA	AGAP000240	NA	8.97761	8.9414	8.93514	8.86993	9.19685	8.84133	8.71083	8.85726	8.55837	8.84193	8.85821	8.92294	8.80247	8.85186	8.94971	8.99569	8.78785	8.93088	8.96386	8.82063	8.67135	9.03236	8.66261	9.02332	8.89416	8.93993	8.73329	8.95648	8.87429	8.82766	8.70003	8.99643	8.9731	9.00146	8.88085	8.87092	8.86718	8.96714	9.0944
180	AGAP000241	UNCLASSIFIED	UNCLASSIFIED	UNCLASSIFIED	UNCLASSIFIED	FALSE	1272020	AGAP000241-PA	AGAP000241	NA	11.3117	11.1968	10.9705	11.0904	11.365	11.0591	11.1353	11.2085	11.1931	11.336	11.2882	11.0273	11.2094	10.8117	10.8122	10.9377	11.0421	11.1122	11.299	11.2512	11.0843	11.055	10.7703	11.226	11.0918	11.2864	11.3181	11.1885	11.3907	10.9717	11.2334	11.1833	11.1311	11.188	11.1683	11.2274	11.3548	10.5324	10.7674
181	AGAP000242	P1_I9_M2	7	5	B	FALSE	1272019	AGAP000242-PA	AGAP000242	0.94	9.41213	9.53108	8.44631	8.58136	9.44951	9.31684	9.51823	9.19513	9.3181	9.39326	9.44841	9.1161	9.38629	8.49726	8.61623	9.351	9.2603	9.02644	9.47658	9.29952	9.32107	8.95167	9.21954	9.34451	9.32691	9.5364	9.60238	9.31511	9.55207	9.33846	9.56417	8.71465	9.29342	8.95193	9.29917	9.61361	9.60216	8.82733	9.01336
182	AGAP000243	P1_I9_M3	2	2	A	FALSE	NA	NA	AGAP000243	0.9	8.79009	9.04423	8.78251	9.00593	9.02701	9.02996	9.22852	8.74344	9.35724	9.21006	9.2168	9.20746	9.47845	8.52852	8.88706	8.68003	9.21183	9.29907	9.14577	9.29286	9.29877	9.20071	9.60878	9.17989	9.66564	9.05679	9.2119	9.20711	9.35156	9.06263	9.36147	9.65185	9.29541	9.35848	9.28026	9.04005	9.00961	9.59127	9.51044
183	AGAP000245	P1_I9_M3	2	2	A	FALSE	1272016	AGAP000245-PA	AGAP000245	0.86	9.71749	9.76446	9.57669	9.46265	9.55989	9.59848	9.79309	9.6226	9.78618	9.64245	9.91167	9.45735	9.71181	9.68712	9.65393	9.6195	9.69303	9.71643	9.86272	9.79453	9.74715	9.88394	10.0412	9.73661	9.91073	9.69044	9.75182	9.56916	9.83268	9.78053	9.89186	9.78971	9.77329	9.70981	9.75282	9.72616	9.82636	9.95958	9.98917
184	AGAP000246	P2_I6_M4	5	2	A	FALSE	1272015	AGAP000246-PA	AGAP000246	0.91	8.31428	8.25488	7.41848	7.34345	8.5594	8.27724	8.09189	7.95059	7.90245	8.58107	8.43302	8.6777	8.15894	7.21755	7.19736	7.90334	8.03808	8.94929	8.50263	8.76133	8.47832	8.99482	8.46932	8.4237	8.01702	8.15502	8.01538	8.28499	8.23131	8.8045	8.19738	8.99643	8.38144	8.31175	8.08311	8.50852	8.27048	8.82991	8.46154
185	AGAP000247	P1_I9_M1	19	1	E	FALSE	1272013	AGAP000247-PA;AGAP000247-PB	AGAP000247	0.93	6.5716	6.38485	7.56516	7.72501	6.55234	6.31248	6.36972	6.4239	6.17397	6.50094	6.49022	6.72592	6.7033	7.66879	7.89802	6.36825	6.39061	6.67608	6.48493	6.67421	6.58953	6.8579	6.62963	6.58522	6.71298	6.27316	6.31679	6.48218	6.5134	6.58587	6.25461	6.51384	6.69755	6.58994	6.5915	6.6433	6.26367	6.68024	6.89061
186	AGAP000248	P1_I9_M2	7	5	B	FALSE	NA	NA	AGAP000248	0.9	10.4427	10.487	10.1123	10.1102	10.6512	10.6304	10.5652	10.5701	10.6388	10.7325	10.6614	10.5632	10.7157	10.014	10.0733	10.4865	10.6792	10.5469	10.6029	10.6689	10.6005	10.6387	10.6553	10.6897	10.7132	10.634	10.6209	10.5957	10.6838	10.5621	10.5681	10.4085	10.6213	10.5031	10.4964	10.6223	10.5825	10.5285	10.6892
187	AGAP000249	P2_I6_M6	17	1	E	FALSE	1272011	AGAP000249-PA	AGAP000249	0.92	10.3058	9.58786	10.9838	9.89113	10.2451	10.115	9.19651	10.2759	9.28214	9.95296	9.25903	9.99239	9.4943	10.7847	9.78113	10.3732	9.36149	9.90194	9.20568	9.7744	9.26272	9.87065	9.20767	9.84345	9.33344	10.0758	9.32266	10.0915	9.34707	9.70949	9.11986	9.91973	9.32691	9.80856	9.26109	10.0045	9.25307	9.66199	9.1783
188	AGAP000250	UNCLASSIFIED	UNCLASSIFIED	UNCLASSIFIED	UNCLASSIFIED	FALSE	4576029	AGAP000250-PA	AGAP000250	NA	8.39113	8.65456	8.29756	8.14898	8.63037	8.45903	8.50462	8.47994	8.3011	8.50212	8.46733	8.59906	8.45312	8.35605	8.29066	8.52119	8.33111	8.69999	8.39432	8.38629	8.41695	8.64964	8.62122	8.40876	8.3921	8.41922	8.48595	8.46971	8.47136	8.5354	8.40972	8.62318	8.39276	8.54268	8.56002	8.46332	8.46996	8.69789	8.65073
189	AGAP000251	P1_I9_M2	7	5	B	FALSE	1272009	AGAP000251-PA	AGAP000251	0.85	9.00211	9.14252	8.81662	8.63611	9.23003	9.11567	9.21717	9.00553	9.29917	9.25673	9.21394	9.01419	9.00263	8.62919	8.65447	9.19363	9.17992	9.08584	9.10439	9.25739	9.03854	9.16938	9.1343	9.16013	9.24606	9.31782	9.46343	9.29968	9.37159	9.32839	9.11986	9.10768	9.04602	8.9714	9.01535	9.29907	9.31596	9.12614	9.1997
190	AGAP000252	UNCLASSIFIED	UNCLASSIFIED	UNCLASSIFIED	UNCLASSIFIED	FALSE	1272008	AGAP000252-PA	AGAP000252	NA	11.3727	11.3683	11.6002	11.3113	11.6637	11.4576	11.1401	11.5167	11.2559	11.3841	11.278	11.433	11.2772	11.4627	11.3155	11.4347	11.2582	11.3795	11.1311	11.3607	11.0707	11.5424	11.0807	11.5475	11.2355	11.2675	11.1885	11.4729	11.1659	11.1859	11.0315	11.5123	11.1808	11.6275	11.2868	11.37	11.063	11.551	11.3091
191	AGAP000253	P1_I9_M1	19	1	E	FALSE	1272007	AGAP000253-PA	AGAP000253	0.96	9.22638	9.04168	10.7012	10.1739	9.46244	9.20663	8.98235	9.55325	9.12375	9.09347	9.1039	9.09588	9.02249	10.9451	10.8697	9.63995	9.27924	8.94318	8.81117	8.89089	8.69444	9.18904	8.82226	9.08988	8.94641	9.18653	8.81632	9.06003	8.80696	8.73881	8.43193	9.00448	8.91195	9.50835	9.3048	8.8183	8.75013	9.08157	8.93598
192	AGAP000254	P1_I9_M1	19	1	E	FALSE	NA	NA	AGAP000254	0.87	10.6419	10.4425	12.1611	11.6576	10.9752	10.4989	10.1671	10.8944	10.7222	10.6232	10.3755	10.9095	11.0618	11.8255	11.545	11.0597	11.0835	10.8413	10.602	10.6848	10.7602	10.7417	10.6096	11.0073	10.7306	10.5911	9.86646	10.3589	10.6793	10.449	10.4267	10.9309	10.8592	11.106	10.7122	10.3152	10.5501	10.5635	10.4422
193	AGAP000255	P1_I9_M1	19	1	E	FALSE	1272003	AGAP000255-PA;AGAP000255-PB;AGAP000255-PC;AGAP000255-PD;AGAP000255-PE	AGAP000255	0.87	11.1346	11.15	11.7083	11.601	11.3792	11.281	11.1976	11.2849	11.4253	11.2965	11.301	11.4425	11.4476	11.5844	11.6522	11.2794	11.4015	11.177	11.2385	11.2825	11.2704	11.3489	11.2478	11.4406	11.4268	11.2204	11.0824	11.3415	11.4053	11.1931	11.1426	11.2881	11.21	11.4498	11.2707	11.2279	11.1655	11.3435	11.3404
194	AGAP000256	UNCLASSIFIED	UNCLASSIFIED	UNCLASSIFIED	UNCLASSIFIED	FALSE	1272000	AGAP000256-PA	AGAP000256	NA	6.18879	6.42517	6.53017	6.51336	6.68085	6.23468	6.25684	6.38032	6.46082	6.33443	6.62134	6.44881	6.39431	6.34784	6.28214	6.14369	6.04175	6.72655	6.59787	6.43143	6.34008	6.83555	6.60113	6.29245	6.71298	6.18657	6.13695	6.29989	6.58912	6.3057	6.30678	6.53208	6.53047	6.57259	6.67618	6.38138	6.23763	6.73222	6.55675
195	AGAP000258	UNCLASSIFIED	UNCLASSIFIED	UNCLASSIFIED	UNCLASSIFIED	FALSE	1271998	AGAP000258-PA	AGAP000258	NA	9.85479	9.93953	9.89862	10.0475	9.98528	10.161	10.323	9.97033	10.0347	10.2793	10.2546	10.0698	10.2037	9.83065	10.006	9.86502	10.0735	10.2815	10.2172	10.3424	10.2478	10.2078	10.1585	10.1334	10.1388	10.1807	10.3532	10.2041	10.3064	10.1662	10.2404	10.1285	10.2197	10.2206	10.0775	10.2658	10.2939	10.2781	10.1317
196	AGAP000260	P1_I9_M1	19	1	E	FALSE	1271996	AGAP000260-PA;AGAP000260-PB;AGAP000260-PC;AGAP000260-PD	AGAP000260	0.95	11.2322	10.5027	12.9091	12.5861	11.1069	10.7643	10.4228	11.426	11.304	10.5278	10.2601	10.5683	10.5577	13.319	13.0977	11.6794	11.2366	10.3242	10.0684	10.0708	10.2105	10.3625	10.0871	10.6097	10.3323	10.5839	10.4802	10.6693	10.4459	10.2946	10.1387	10.3086	10.27	10.7766	10.7373	10.6965	10.3382	10.4061	10.1634
197	AGAP000261	P2_I6_M2	4	2	A	FALSE	1271995	AGAP000261-PA	AGAP000261	0.8	10.2413	10.6679	9.90389	10.2137	10.4107	10.4253	10.6425	10.4466	10.6612	10.3272	10.4848	10.3401	10.5726	10.0249	10.3512	10.3166	10.5264	10.2174	10.4385	10.3812	10.5042	10.1865	10.4869	10.4222	10.5522	10.4336	10.6384	10.3631	10.6295	10.2925	10.4612	10.3521	10.4974	10.2739	10.4891	10.4595	10.5693	10.3095	10.5577
198	AGAP000262	P4_I3_M1	20	1	E	FALSE	1271994	AGAP000262-PA	AGAP000262	0.81	5.8052	5.68807	6.3337	6.19961	5.63796	5.67342	5.80073	5.70245	5.88527	5.70961	6.18868	5.65431	5.87817	6.14367	6.19991	5.66789	5.953	5.71038	5.81611	5.82002	5.98712	5.87842	6.04338	5.52108	5.69668	5.78235	5.62444	5.70298	5.53743	5.73982	5.63723	5.89335	5.73163	5.75342	5.8894	5.65977	5.30708	5.76526	5.80637
199	AGAP000264	P1_I9_M2	7	5	B	FALSE	1271993	AGAP000264-PA;AGAP000264-PB	AGAP000264	0.93	11.5993	11.4287	10.8871	10.7046	11.8262	11.693	11.5772	11.6395	11.7224	11.5145	11.4108	11.4737	11.6342	10.6454	10.7223	11.6623	11.6133	11.3625	11.4003	11.4754	11.2151	11.3203	11.2347	11.7202	11.7618	11.684	11.6112	11.7841	11.8309	11.2841	11.3917	11.0703	11.3734	11.4119	11.3919	11.7218	11.4296	11.2855	11.3589
200	AGAP000266	UNCLASSIFIED	UNCLASSIFIED	UNCLASSIFIED	UNCLASSIFIED	FALSE	1271990	AGAP000266-PA	AGAP000266	NA	5.62305	6.0626	6.24742	6.32476	6.20084	5.82379	5.89006	6.05803	5.79666	5.97089	6.04404	5.99663	5.94455	5.94321	6.30785	5.81603	6.16809	6.30529	6.09011	6.00302	5.71956	6.0325	5.92173	6.09854	5.85641	6.18657	5.93804	6.13801	5.95386	5.95321	5.96316	6.03919	6.14732	6.24127	6.01792	5.97805	5.86604	6.11937	6.26741
201	AGAP000267	P2_I6_M4	5	2	A	FALSE	5666783	AGAP000267-PA	AGAP000267	0.81	8.37442	8.05946	8.14925	7.89974	8.70891	8.30606	8.10197	8.29719	8.17116	8.56921	8.43797	8.60483	8.54198	7.7794	7.81782	8.14974	8.27494	8.92779	8.40295	8.44204	8.38522	8.73542	8.51534	8.29946	8.41303	7.93081	7.87683	8.30946	8.21641	8.4443	8.13883	8.68816	8.5658	8.56124	8.44145	8.09373	8.15636	8.73137	8.54254
202	AGAP000268	P2_I6_M6	17	1	E	FALSE	NA	NA	AGAP000268	0.97	7.34865	6.75758	8.47044	7.64679	7.02078	7.37249	6.61162	7.45938	6.47953	7.3525	6.36563	7.31477	6.90069	8.27047	7.28288	7.57313	6.65451	7.30891	6.35705	7.02215	6.49733	7.28175	6.46189	6.97831	6.69734	7.29455	6.61137	7.33755	6.62497	7.06463	6.50995	7.36926	6.63985	7.20786	6.74194	7.19113	6.42687	7.05087	6.48273
203	AGAP000269	P1_I9_M2	7	5	B	FALSE	1271988	AGAP000269-PA	AGAP000269	0.9	10.2068	10.2004	10.0053	9.89411	10.22	10.1733	10.1706	10.2227	10.2618	10.1834	10.1526	10.0821	10.1795	9.89885	10.025	10.2693	10.2685	10.0801	10.108	10.22	10.1621	10.2193	10.0968	10.1513	10.1995	10.2873	10.2881	10.0532	10.1647	10.1355	10.1872	10.0429	10.1511	10.1447	10.216	10.1973	10.1886	10.1323	10.1921
204	AGAP000270	P1_I9_M2	7	5	B	FALSE	1271987	AGAP000270-PA	AGAP000270	0.93	10.7616	10.6996	9.94022	9.63264	10.6103	10.757	10.64	10.867	10.7541	10.71	10.5618	10.5676	10.4811	9.70586	9.71266	10.9568	10.7003	10.3136	10.4479	10.616	10.4862	10.4133	10.3662	10.525	10.3421	10.6719	10.5346	10.7445	10.5874	10.4266	10.5095	10.3842	10.3089	10.3339	10.2942	10.7062	10.5481	10.4035	10.277
205	AGAP000271	P1_I9_M2	7	5	B	FALSE	NA	NA	AGAP000271	0.91	9.95397	10.0433	9.18718	9.21599	10.2098	10.0374	10.1635	9.90419	10.0943	10.0192	10.0855	9.8115	9.90423	8.8913	9.23985	10.0046	10.044	9.88776	9.93802	10.0977	10.158	9.83252	9.98338	10.2477	9.98302	10.2154	10.2566	10.0002	10.1037	10.0803	10.0815	9.97108	10.0179	10.0529	9.92309	10.0419	10.079	10.1271	10.0094
206	AGAP000272	UNCLASSIFIED	UNCLASSIFIED	UNCLASSIFIED	UNCLASSIFIED	FALSE	1271986	AGAP000272-PA	AGAP000272	NA	9.13349	9.02631	8.91781	8.92063	9.22244	9.07622	8.74299	8.93629	8.98303	8.98662	9.0113	8.91833	9.06142	8.8913	8.82153	9.13387	8.73372	8.98542	8.98113	8.985	8.99518	9.03018	9.13011	8.96368	8.90006	8.89434	8.81942	8.95428	9.00867	8.96961	8.77458	9.04406	9.05311	8.90352	8.87074	9.14733	8.82922	9.15306	9.11709
207	AGAP000273	P2_I6_M4	5	2	A	FALSE	NA	NA	AGAP000273	0.88	10.6289	10.9065	10.6033	10.6807	10.951	10.977	11.0112	11.0176	11.137	10.9815	11.0842	11.0876	11.1276	10.4553	10.46	10.7068	11.2029	11.1841	11.0709	11.1488	11.109	11.2637	11.1651	11.1763	11.2636	10.927	10.9824	11.1098	11.1948	10.9891	10.9195	11.4424	11.2241	11.1702	11.1215	10.9402	11.0198	11.4193	11.4751
208	AGAP000274	P2_I6_M3	18	1	E	FALSE	1271984	AGAP000274-PA	AGAP000274	0.89	9.05768	8.00197	9.66418	9.08118	7.79919	8.40249	7.61952	9.3202	8.08894	8.30461	7.65544	8.75737	8.64857	9.40357	8.60846	9.32875	7.88483	7.85308	7.61227	8.08413	7.78349	8.05931	7.30005	8.33157	7.8592	8.67662	8.05862	9.02912	8.1394	7.92054	7.85624	8.50269	8.07797	8.34224	7.56537	8.67892	7.91393	7.58986	7.32559
209	AGAP000275	P2_I6_M3	18	1	E	FALSE	1271983	AGAP000275-PA	AGAP000275	0.89	8.86928	8.05946	9.17849	9.29477	8.09374	8.59504	7.56099	8.89123	7.83218	8.39509	7.90206	8.40426	8.38603	9.18008	9.21462	8.80676	7.85408	7.85974	7.97868	8.06834	8.02064	7.85831	7.53803	8.3707	7.9019	8.94313	8.14125	8.66561	8.50021	8.19799	7.85624	8.19731	7.91304	8.06683	7.70724	8.29257	7.60349	7.49863	7.57512
210	AGAP000277	UNCLASSIFIED	UNCLASSIFIED	UNCLASSIFIED	UNCLASSIFIED	FALSE	4576041	AGAP000277-PA	AGAP000277	NA	5.8052	6.12163	6.27716	6.2262	6.17143	6.03401	6.03511	6.0238	6.02917	5.79929	6.00271	5.8358	6.10961	6.27702	6.40378	5.92883	6.1445	5.96216	5.90814	6.07748	5.92322	6.10997	5.95445	5.82889	5.97789	5.64391	5.85459	5.74937	5.91271	5.87796	5.96316	6.10146	6.06642	5.85265	5.81223	5.88067	5.86604	5.80857	6.13531
211	OBP9	P1_I9_M1	19	1	E	FALSE	1271980	AGAP000278-PA	AGAP000278	0.98	9.28291	8.78856	12.8792	12.4321	9.00945	9.01564	8.68457	8.99138	9.08739	8.65022	8.42306	9.00337	9.31486	12.8021	12.6095	9.212	8.96488	8.4459	8.5146	8.26767	8.50803	8.61791	8.50234	8.93031	8.98299	8.70715	8.66248	8.94547	8.83621	8.33472	8.2232	8.35407	8.80381	8.91506	8.95687	8.8486	8.61884	8.46182	8.48906
212	AGAP000280	P1_I9_M4	16	6	D	FALSE	1271978	AGAP000280-PA;AGAP000280-PB	AGAP000280	0.89	8.58125	8.55762	9.37627	9.40954	8.80729	8.99535	8.71408	8.79986	8.86468	8.84193	8.76328	8.99684	9.17811	9.39939	9.31297	8.56979	8.86786	9.14553	9.05092	8.95572	8.9671	9.20843	8.9868	8.8908	8.94641	8.60947	8.48986	8.75425	8.65092	8.79866	8.71093	9.00715	8.95553	9.09563	8.97349	8.5948	8.61138	9.17544	9.05053
213	AGAP000281	P1_I9_M1	19	1	E	FALSE	NA	NA	AGAP000281	0.91	10.0191	9.99038	10.6012	10.6049	10.0119	10.2088	10.1493	10.3616	10.2367	10.1968	9.98543	10.2984	10.0366	10.5619	10.6246	10.4107	10.3076	10.0033	10.1605	10.1129	9.99916	10.0677	10.0434	9.99325	10.096	10.1059	9.95174	10.1161	10.1686	9.93158	10.0407	10.2069	10.1664	10.0107	10.0533	10.0409	10.1029	9.98507	10.0068
214	AGAP000283	P2_I6_M9	14	6	D	FALSE	NA	NA	AGAP000283	0.83	7.53226	7.55039	8.21393	7.92978	7.89374	7.63748	7.47601	7.66615	7.60351	7.88859	7.8577	7.98141	8.17102	8.01076	7.7544	7.51263	7.68303	7.94966	7.92508	7.79227	7.77242	8.14366	8.01544	7.94531	8.07116	7.46371	7.51688	7.9063	7.65741	7.82389	7.54181	8.11932	7.84777	8.35511	8.01947	7.68881	7.59571	8.04502	8.11665
215	AGAP000284	P1_I9_M2	7	5	B	FALSE	1271975	AGAP000284-PA	AGAP000284	0.93	8.34467	8.36595	7.26474	6.77989	8.07099	7.93192	8.25397	8.00902	8.18982	8.13267	8.10458	7.97239	8.27524	7.13315	6.62637	8.06328	8.21642	7.99251	7.81772	8.04432	7.86375	7.86834	8.11367	8.12679	7.98914	8.08033	8.31537	8.09245	8.12348	8.00567	7.9341	7.78622	7.8253	8.01328	8.01013	8.10649	8.15636	8.00854	7.72535
216	AGAP000285	P1_I9_M3	2	2	A	FALSE	NA	NA	AGAP000285	0.83	9.37103	9.66575	9.27673	9.48454	9.47526	9.60707	9.62499	9.49644	9.72144	9.54069	9.61566	9.60736	9.62958	9.55422	9.67254	9.32875	9.56791	9.68942	9.61532	9.5969	9.69552	9.65635	9.74752	9.56228	9.56938	9.50653	9.65854	9.48231	9.65182	9.62328	9.58197	9.71349	9.55997	9.54765	9.61191	9.55537	9.73404	9.64609	9.7155
217	AGAP000286	UNCLASSIFIED	UNCLASSIFIED	UNCLASSIFIED	UNCLASSIFIED	TRUE	4576068	AGAP000286-PA	AGAP000286	NA	6.35739	6.34267	6.53017	6.47459	6.28316	6.41756	6.36972	6.05803	6.58489	6.73221	6.44234	6.49555	6.44483	6.27702	6.25563	5.9778	6.1445	6.77479	6.42317	6.54662	6.46459	6.70389	6.61547	6.41317	6.50789	6.35166	6.13695	6.09166	6.45254	6.34831	6.42507	6.61861	6.53047	6.55493	6.70297	6.34524	6.36055	6.66685	6.16356
218	AGAP000287	UNCLASSIFIED	UNCLASSIFIED	UNCLASSIFIED	UNCLASSIFIED	FALSE	1271972	AGAP000287-PA	AGAP000287	NA	9.12609	9.39443	9.13122	9.12755	9.06717	9.33767	9.3141	9.22442	9.39139	8.93004	9.09148	8.99247	9.14831	9.2769	9.10351	9.38913	9.12651	8.77432	8.89565	9.12111	9.02272	8.83894	8.82226	8.83635	8.90006	9.24723	9.36974	8.95209	9.03409	9.09155	9.21436	9.09015	9.06251	8.73129	8.85544	9.19123	9.2483	8.70353	8.98894
219	AGAP000288	P4_I3_M2	10	5	B	FALSE	1271971	AGAP000288-PA	AGAP000288	0.86	8.62063	8.48027	8.49886	8.30236	8.08809	8.51543	8.47419	8.68467	8.57255	8.20787	8.32475	8.19351	8.23754	8.63637	8.43006	8.83873	8.46741	7.99852	8.01896	8.23637	8.12329	8.0723	7.77305	8.03658	8.07646	8.58087	8.44621	8.28146	8.18612	8.22467	8.35958	7.9879	8.15136	7.89354	8.05619	8.41322	8.24646	7.94228	8.03823
220	AGAP000289	UNCLASSIFIED	UNCLASSIFIED	UNCLASSIFIED	UNCLASSIFIED	FALSE	1271970	AGAP000289-PA	AGAP000289	NA	8.11658	8.19584	8.26471	8.15404	8.40574	8.31318	8.00314	8.33388	8.33492	8.1039	8.03374	8.08111	8.00516	8.42843	8.01609	8.4502	7.992	7.91822	7.93717	8.29828	7.99256	8.18795	7.98265	8.2244	7.97213	8.14379	8.346	8.19017	8.10736	8.23782	8.04899	8.22081	8.13789	8.09799	8.05619	8.23584	8.10366	8.2222	7.98336
221	AGAP000290	P2_I6_M10	21	1	E	FALSE	1271969	AGAP000290-PA	AGAP000290	0.93	8.90439	9.43177	9.41127	10.1153	8.05948	8.76447	9.27961	9.19759	9.55442	8.54821	8.9813	8.75737	9.29869	9.66464	10.4833	9.14666	9.71402	8.53442	8.70406	8.31832	8.93846	8.38016	8.82746	8.01183	8.82758	8.84382	9.47326	8.77432	9.28267	8.32656	8.99517	8.75985	8.89624	8.64361	8.56946	8.3219	9.08657	7.68111	8.55745
222	AGAP000291	UNCLASSIFIED	UNCLASSIFIED	UNCLASSIFIED	UNCLASSIFIED	FALSE	1271968	AGAP000291-PA	AGAP000291	NA	11.016	11.0299	11.109	10.837	11.3894	10.964	11.0429	10.9318	11.0081	10.91	11.1021	11.0922	11.0786	11.0744	11.0874	11.0022	10.9545	11.0279	11.0405	10.9004	10.974	10.9968	11.1295	11.0614	11.0535	10.883	10.907	11.0906	11.0962	10.8493	10.9	11.006	11.0459	11.2645	11.2831	10.906	10.938	11.1848	11.266
223	AGAP000292	UNCLASSIFIED	UNCLASSIFIED	UNCLASSIFIED	UNCLASSIFIED	FALSE	NA	NA	AGAP000292	NA	11.2368	11.2205	10.9655	10.8698	10.9879	11.4725	11.3242	11.6323	11.6291	11.288	11.2807	11.4116	11.4313	10.803	10.9047	11.3228	11.6398	10.9004	10.9061	11.348	11.2387	10.9534	10.8351	11.249	11.1848	11.4429	11.3662	11.4328	11.2865	11.1123	11.1138	10.8738	10.9042	10.9786	10.9574	11.141	11.1484	10.7025	10.7879
224	AGAP000294	UNCLASSIFIED	UNCLASSIFIED	UNCLASSIFIED	UNCLASSIFIED	FALSE	NA	NA	AGAP000294	NA	8.69288	8.65456	9.17558	9.38223	9.14691	8.97476	8.74617	8.82885	8.75432	8.8997	8.81722	8.96149	8.98248	8.92675	9.04454	8.71063	8.87787	8.91535	8.79169	9.04181	8.76699	9.02799	8.86585	8.96368	9.04282	8.7554	8.65555	9.02286	8.83299	8.87564	8.67799	8.77565	8.81221	8.9906	8.94006	8.66761	8.54636	8.79869	8.78638
225	AGAP000295	P2_I6_M1	15	6	D	FALSE	1271966	AGAP000295-PA	AGAP000295	0.91	9.25153	9.28695	10.1274	10.2172	9.27719	9.28024	9.36639	9.14749	9.33058	9.3697	9.5628	9.33009	9.46885	10.6383	10.4791	9.22109	9.35258	9.68213	9.77013	9.53343	9.75943	9.58706	9.85392	9.32887	9.5149	9.28548	9.27848	9.32191	9.5981	9.65582	9.75226	10.039	9.79031	9.6284	9.55647	9.31718	9.4424	9.90843	9.96029
226	AGAP000296	UNCLASSIFIED	UNCLASSIFIED	UNCLASSIFIED	UNCLASSIFIED	FALSE	5666772	AGAP000296-PA	AGAP000296	NA	11.5172	11.4301	11.7652	11.7709	11.7909	11.2774	11.182	11.058	11.0793	11.3887	11.5712	11.4572	11.7144	11.5425	11.6339	11.2583	11.1537	11.463	11.5387	11.3599	11.4792	11.4452	11.6762	11.5979	11.711	11.2694	11.353	11.702	11.8148	11.546	11.3754	11.7198	11.8094	11.6581	11.7895	11.5505	11.4359	11.7037	11.9281
227	AGAP000297	P3_I5_M3	13	4	C	FALSE	1271964	AGAP000297-PA	AGAP000297	0.95	9.10616	9.39443	10.2413	10.455	9.38758	9.22539	9.58676	9.246	9.75879	9.28762	9.80957	9.67416	9.95773	10.4249	10.5472	8.83477	9.41552	9.90194	10.2424	9.52494	9.93086	9.94977	10.5877	9.60506	10.5419	9.30298	9.5952	9.58337	10.1169	9.57305	10.1036	10.5862	10.2186	9.94502	10.1153	9.39255	9.57579	10.5503	10.7847
228	AGAP000298	UNCLASSIFIED	UNCLASSIFIED	UNCLASSIFIED	UNCLASSIFIED	FALSE	1271963	AGAP000298-PA	AGAP000298	NA	6.07355	5.84433	5.5539	5.75865	6.04063	6.08542	6.00189	5.70245	5.88527	6.15163	5.80133	5.96779	6.08474	6.05081	6.07482	5.81603	5.51288	6.30529	6.09011	6.00302	6.04515	6.20195	6.25805	6.09854	6.24757	5.88787	5.89787	6.04209	6.12739	6.02011	6.00222	6.23747	5.82612	6.00868	6.1497	6.06223	6.09277	6.09421	5.97433
229	AGAP000299	UNCLASSIFIED	UNCLASSIFIED	UNCLASSIFIED	UNCLASSIFIED	FALSE	1271962	AGAP000299-PA	AGAP000299	NA	7.14477	7.25913	6.63553	7.37986	7.76376	7.24291	7.08741	6.98465	7.10613	7.73446	7.29633	7.99038	7.8422	6.51349	6.93973	6.9515	7.26409	8.26506	7.80451	7.89963	7.34335	8.05059	7.9921	8.02179	7.96641	7.29455	7.22384	7.65206	7.69448	7.76364	7.3898	8.10419	7.88079	8.13348	8.17755	7.52362	7.18631	8.24965	8.00006
230	AGAP000300	UNCLASSIFIED	UNCLASSIFIED	UNCLASSIFIED	UNCLASSIFIED	FALSE	1271961	AGAP000300-PA	AGAP000300	NA	12.0041	11.9734	11.7575	11.4392	11.5495	12.102	11.9259	12.3014	12.0079	12.034	11.8987	11.9525	11.8288	11.5766	11.397	12.0898	12.2128	11.8293	11.6172	11.8977	11.724	11.8459	11.7094	11.7552	11.673	11.9934	11.8416	12.0342	11.7878	11.7245	11.7637	11.7951	11.6775	11.7705	11.547	11.84	11.7526	11.5153	11.6196
231	AGAP000301	UNCLASSIFIED	UNCLASSIFIED	UNCLASSIFIED	UNCLASSIFIED	FALSE	5666770	AGAP000301-PA	AGAP000301	NA	9.18663	9.31669	8.99586	9.13513	9.13617	9.07345	9.52376	9.26491	9.3181	9.28402	9.64985	9.3092	9.59913	8.8113	8.72798	9.11772	9.40349	9.21553	9.58375	9.24536	9.47483	9.14543	9.62817	9.43672	9.79577	9.46051	9.30295	9.38662	9.58292	8.93276	9.36605	9.59277	9.70315	9.27612	9.31599	9.22809	9.44031	9.15306	9.91942
232	AGAP000303	P1_I9_M1	19	1	E	FALSE	NA	NA	AGAP000303	0.85	6.79173	6.27536	7.46922	7.49158	6.8561	6.49178	6.61162	6.4239	6.38203	6.83704	6.75597	6.62384	6.65121	7.54821	7.68025	6.39603	6.6815	6.85081	6.68332	6.72121	6.87182	6.7536	6.81032	6.48567	6.8718	6.42381	6.75407	6.49713	6.86134	6.53597	6.66066	6.72883	6.72528	6.65658	6.66253	6.48201	6.60208	6.74484	6.92927
233	AGAP000304	UNCLASSIFIED	UNCLASSIFIED	UNCLASSIFIED	UNCLASSIFIED	FALSE	1271959	AGAP000304-PA;AGAP000304-PB;AGAP000304-PC	AGAP000304	NA	11.27	11.4189	11.2832	11.4017	11.3408	11.2935	11.2971	11.1765	11.172	11.3621	11.5363	11.6451	11.4729	11.1852	11.2145	11.115	11.2064	11.5669	11.5118	11.49	11.4833	11.595	11.4557	11.3236	11.3078	11.3217	11.3509	11.4051	11.4803	11.4626	11.3945	11.6716	11.5698	11.3075	11.2688	11.4941	11.4064	11.4985	11.4348
234	AGAP000305	P1_I9_M1	19	1	E	FALSE	NA	NA	AGAP000305	0.92	11.6191	11.9292	12.6089	12.3689	11.569	11.7483	11.7334	11.6809	11.668	11.4335	11.4157	12.0706	11.993	12.5816	12.3914	11.6941	11.642	11.7128	11.5664	11.448	11.4992	11.7767	11.4653	11.3246	11.7251	11.4491	11.7106	11.5293	11.7657	11.5899	11.5025	11.9732	11.7213	11.4982	11.5474	11.6051	11.5785	11.5009	11.5323
235	AGAP000306	P2_I6_M5	9	5	B	FALSE	1271957	AGAP000306-PA	AGAP000306	0.92	11.8565	12.005	11.5591	11.3985	11.6534	11.8619	11.9434	12.0126	11.9845	11.8438	11.8404	11.7278	11.675	11.6319	11.4826	12.0611	11.8647	11.563	11.6894	11.7132	11.6774	11.5717	11.5655	11.8469	11.6313	11.9537	11.9377	11.8174	11.9217	11.8317	11.8423	11.5835	11.595	11.6065	11.6282	11.931	11.8274	11.4391	11.3798
236	AGAP000307	P2_I6_M7	12	4	C	FALSE	NA	NA	AGAP000307	0.89	10.1642	10.3877	10.7002	10.7748	10.0192	10.4621	10.7037	10.3262	10.8857	10.4777	10.7759	10.5388	10.751	10.6258	10.9518	10.0596	10.5538	10.5569	10.6724	10.4611	10.69	10.6041	10.9407	10.525	10.9938	10.2734	10.5642	10.4454	10.7522	10.4133	10.7335	10.9169	10.5933	10.5754	10.7066	10.3681	10.4155	10.8802	11.296
237	AGAP000308	P1_I9_M2	7	5	B	FALSE	1271954	AGAP000308-PA	AGAP000308	0.97	11.7228	11.7701	10.5849	10.3966	11.9231	11.7294	11.5433	11.5942	11.5542	11.7072	11.6343	11.5599	11.5292	10.3704	10.4449	11.7033	11.5358	11.481	11.5133	11.6575	11.5	11.5011	11.5383	11.4922	11.4298	11.5872	11.6001	11.7562	11.6134	11.6116	11.5087	11.4517	11.4662	11.4805	11.4738	11.6666	11.5441	11.4742	11.3473
238	AGAP000309	P1_I9_M1	19	1	E	FALSE	1271953	AGAP000309-PA	AGAP000309	0.94	7.24598	7.11051	8.19076	8.22778	7.27435	7.33888	7.11953	7.13812	7.14746	7.47719	7.04227	7.42149	7.14966	8.20388	8.60456	7.07423	7.28819	7.2988	7.15898	7.33286	7.21387	7.37926	7.06555	7.32327	7.21946	7.31565	7.04133	7.36571	7.26639	7.20466	7.00456	7.39529	7.1445	7.60212	7.22511	7.41497	7.12021	7.46445	7.16957
239	AGAP000310	P1_I9_M2	7	5	B	FALSE	1271952	AGAP000310-PA	AGAP000310	0.93	9.95536	9.91757	9.30892	9.26055	10.2928	10.0082	10.0508	10.0889	10.0809	10.1082	10.1585	10.1135	10.0844	9.17273	9.27688	9.95837	9.96803	10.0967	10.0536	10.2051	10.0389	10.1166	10.0063	10.211	10.0934	10.2324	10.1122	10.1335	10.2197	10.1685	10.0773	9.93798	9.92604	10.1616	9.99892	10.2537	10.1598	10.1822	10.0942
240	AGAP000311	P2_I6_M3	18	1	E	FALSE	1271951	AGAP000311-PA	AGAP000311	0.9	8.39942	8.34526	8.72376	8.53597	7.48538	8.17403	7.87905	8.52807	8.11852	8.01382	7.87265	7.94958	8.11374	8.92383	8.58488	8.58877	8.2557	7.63645	7.80451	7.76281	7.96871	7.6637	7.13074	7.92418	7.36235	8.15502	8.20014	7.63517	7.61929	7.68761	7.63943	7.97126	7.5704	7.70871	7.68956	8.06347	7.92621	7.63323	7.55988
241	AGAP000312	UNCLASSIFIED	UNCLASSIFIED	UNCLASSIFIED	UNCLASSIFIED	FALSE	1271948	AGAP000312-PA	AGAP000312	NA	9.92733	9.93953	9.89157	9.90299	10.2401	10.0153	9.94905	10.0635	10.0797	10.1324	10.1026	10.0501	10.0655	9.97102	9.84321	9.96917	9.93981	9.95429	9.98848	10.065	9.90899	10.0171	9.96826	10.3439	10.2509	10.1341	9.94611	10.2377	10.2037	9.90071	9.93093	9.92819	9.93627	10.0134	10.0797	10.0145	9.96623	10.0033	10.0916
242	AGAP000313	P2_I6_M6	17	1	E	FALSE	1271947	AGAP000313-PA	AGAP000313	0.82	12.6817	11.3597	12.5155	12.5212	12.1591	12.0722	11.2045	12.5786	11.5826	12.43	11.5214	12.1177	11.9538	11.7992	11.0957	12.5099	11.6424	12.3191	11.6144	12.0197	11.4788	12.0748	11.0401	12.2911	11.3539	12.5646	11.5943	12.9012	11.9965	11.6948	11.2582	12.1179	11.5885	12.2887	11.5351	12.49	11.5077	11.5752	10.9165
243	AGAP000314	P2_I6_M2	4	2	A	FALSE	1271946	AGAP000314-PA;AGAP000314-PB	AGAP000314	0.84	10.473	10.521	10.4306	10.4049	10.5908	10.7761	10.7461	10.8507	11.0432	10.8704	10.773	10.7666	10.9539	10.2044	10.3535	10.6147	11.0299	10.7922	10.6038	10.8419	10.801	10.6863	10.6932	10.9223	11.109	10.7675	10.9034	10.9235	11.0004	10.7009	10.7387	10.5086	10.6595	10.7082	10.5454	10.6018	10.4583	10.7295	10.7863
244	CLIPC6	P2_I6_M3	18	1	E	FALSE	5666762	AGAP000315-PA	AGAP000315	0.96	10.6725	10.2084	11.0351	10.6851	10.1645	10.4746	9.88754	10.8023	10.3139	10.3298	10.0103	10.2546	9.90778	10.7959	10.4077	10.7913	10.1878	9.8622	9.69394	10.2842	9.87554	9.75702	9.48332	10.0226	9.73135	10.4902	10.2117	10.3996	10.0203	9.96828	9.9824	9.95325	10.0757	9.82234	9.57829	10.5059	10.212	9.19748	9.26432
245	AGAP000316	P2_I6_M5	9	5	B	FALSE	5666763	AGAP000316-PA	AGAP000316	0.92	8.77435	8.92766	8.46565	8.40305	8.71254	8.95538	9.07845	8.96265	8.90988	8.94839	9.008	8.7981	8.80247	8.56288	8.41673	8.9416	9.06228	8.40171	8.59195	8.94086	8.67715	8.55528	8.47598	8.87198	8.76098	9.12595	9.10202	8.93216	9.00582	8.90856	8.88435	8.47963	8.58887	8.50097	8.60968	9.20297	9.13394	8.38992	8.45756
246	AGAP000317	P1_I9_M1	19	1	E	FALSE	1271945	AGAP000317-PA	AGAP000317	0.86	8.18565	7.97502	8.64144	8.78549	8.1652	8.09611	7.91977	8.13469	8.10381	8.03143	7.64668	8.61913	8.24896	8.39058	8.17881	8.30803	7.9588	8.41511	8.0581	8.13801	7.99728	8.25375	8.30654	7.99676	8.02802	7.94391	7.82102	8.00468	8.12881	8.05133	7.96528	8.3583	8.31551	8.18265	8.37099	7.90132	8.04888	8.14484	8.18603
247	AGAP000319	P1_I9_M2	7	5	B	FALSE	NA	NA	AGAP000319	0.89	10.6376	10.598	9.99388	9.96225	10.4779	10.5086	10.6048	10.6332	10.6904	10.5534	10.6996	10.3194	10.5599	9.71598	10.0336	10.5064	10.6395	10.183	10.2994	10.6253	10.5683	10.1639	10.3899	10.4405	10.4419	10.8021	10.854	10.5225	10.6378	10.472	10.6527	10.1455	10.3381	10.247	10.3285	10.6574	10.6299	10.0325	10.2511
248	AGAP000320	P3_I5_M1	3	2	A	FALSE	1271943	AGAP000320-PA;AGAP000320-PB;AGAP000320-PC	AGAP000320	0.91	11.7455	11.7497	11.7033	11.7644	11.9082	11.8499	11.8598	11.7914	11.9845	11.8312	11.9329	11.9522	12.0169	11.5752	11.6648	11.6355	11.9363	12.0328	11.9105	11.9242	11.9178	12.0635	12.018	11.9974	12.0992	11.7335	11.7494	11.8925	12.0121	11.8114	11.8914	12.1484	11.8861	12.1194	12.0099	11.8047	11.7829	12.1473	12.2042
249	AGAP000321	P1_I9_M3	2	2	A	FALSE	1271942	AGAP000321-PA;AGAP000321-PB	AGAP000321	0.86	10.2661	11.125	10.9697	11.4331	10.5288	11.1169	11.546	10.2008	11.8031	10.6253	11.6247	11.3853	11.6375	11.0033	11.5015	9.95112	11.2147	11.5038	11.7846	11.1369	11.7965	11.6205	12.3446	10.8319	12.1557	10.3818	11.3434	10.7959	11.8009	11.1997	12.012	12.1068	11.6538	11.3935	11.5505	10.7198	11.386	12.1425	12.3598
250	AGAP000322	UNCLASSIFIED	UNCLASSIFIED	UNCLASSIFIED	UNCLASSIFIED	FALSE	1271940	AGAP000322-PA	AGAP000322	NA	10.1497	10.2151	10.3023	10.3312	10.2288	10.3592	10.3282	10.2584	10.4532	10.2557	10.2766	10.1364	10.3316	10.35	10.4865	10.361	10.3618	10.1544	10.3466	10.3303	10.3773	10.1319	10.2859	10.3584	10.5164	10.4348	10.4743	10.3729	10.5343	10.3913	10.4602	10.2581	10.2589	10.2043	10.3184	10.4399	10.3823	10.279	10.3274
251	AGAP000323	P1_I9_M2	7	5	B	FALSE	NA	NA	AGAP000323	0.9	8.76481	8.57896	8.32436	7.97074	9.0065	8.80007	8.77754	8.84155	8.74186	8.94839	8.7435	8.90443	8.54812	7.97673	7.86517	8.85444	8.74198	8.82512	8.73501	8.87085	8.45816	8.74345	8.6272	9.1557	8.78673	9.11465	8.95792	8.81364	8.90527	8.81613	8.70731	8.36252	8.45523	8.9322	8.96876	8.93348	8.8734	8.88788	8.60127
252	AGAP000324	P1_I9_M2	7	5	B	FALSE	1271937	AGAP000324-PA	AGAP000324	0.92	8.82107	8.85981	7.95572	7.8814	8.78677	8.76618	8.81429	8.49213	8.64808	8.73482	8.63598	8.54909	8.54505	7.9652	8.08009	8.85835	8.62184	8.38817	8.6291	8.61606	8.5275	8.48655	8.58782	8.29946	8.41718	8.72217	8.94097	8.61355	8.56789	8.80742	8.66311	8.38342	8.47309	8.32053	8.30818	8.83857	8.77699	8.61654	8.50069
253	AGAP000325	P2_I6_M2	4	2	A	FALSE	1271935	AGAP000325-PA;AGAP000325-PB	AGAP000325	0.91	10.8199	11.434	10.3622	10.3616	10.9464	11.2106	11.5617	10.7672	11.6236	10.9273	11.6571	11.0536	11.2767	10.6115	10.725	10.8606	11.3789	11.2854	11.3417	11.2148	11.4947	11.1654	11.6643	10.7243	11.2186	10.7494	11.557	10.9362	11.4208	11.3829	11.4806	11.2804	11.4617	10.9129	11.0058	11.2174	11.3241	11.3273	11.3075
254	AGAP000326	P1_I9_M2	7	5	B	FALSE	1271934	AGAP000326-PA	AGAP000326	0.81	9.46189	9.70156	8.67907	8.61809	9.55989	9.56554	9.66723	9.31794	9.75726	9.32312	9.52874	9.42051	9.55751	8.41173	8.39422	9.1242	9.45931	9.63004	9.6098	9.38024	9.59094	9.57816	9.75568	9.29507	9.64305	9.37331	9.60238	9.29623	9.51854	9.4392	9.58981	9.28313	9.6404	9.77586	9.61644	9.456	9.46722	9.65044	9.79559
255	AGAP000327	UNCLASSIFIED	UNCLASSIFIED	UNCLASSIFIED	UNCLASSIFIED	FALSE	1271932	AGAP000327-PA	AGAP000327	NA	13.061	12.9867	13.0276	13.5593	12.8894	13.0809	13.1174	13.4343	13.3369	12.953	13.0231	12.9697	13.2373	13.2478	13.139	13.5122	13.5896	13.1449	12.9819	13.0022	12.8119	13.0532	13.1696	12.9702	13.1694	12.9191	12.8314	12.9174	13.0669	12.703	12.8169	13.3243	13.3179	13.1367	13.3011	12.9307	12.9331	13.2548	13.5478
256	AGAP000328	P1_I9_M1	19	1	E	FALSE	1271931	AGAP000328-PA	AGAP000328	0.84	10.3487	10.5382	11.1279	11.2765	10.6035	10.5635	10.7648	10.7714	11.0101	10.5041	10.6456	10.4834	10.6028	11.4477	11.5004	10.6009	10.8804	10.5747	10.6733	10.6495	10.714	10.5656	10.9088	10.7063	10.846	10.772	10.7522	10.7067	10.8606	10.5741	10.7804	10.7015	10.5836	10.6604	10.7178	10.6302	10.648	10.7593	10.8529
257	AGAP000329	P1_I9_M1	19	1	E	FALSE	1271929	AGAP000329-PA	AGAP000329	0.84	8.03318	7.81345	8.61578	8.51272	8.03025	7.93192	7.78115	7.9265	8.05871	8.01824	7.70682	8.25387	8.08419	8.27511	8.31007	7.98563	7.98731	8.31848	8.07998	8.06834	8.00667	8.21542	8.14773	8.08952	8.12326	7.85642	7.72257	7.97414	7.88507	7.94772	7.82243	8.14416	8.07325	8.19707	8.21036	7.70596	7.65674	8.28795	8.2475
258	AGAP000330	P1_I9_M2	7	5	B	FALSE	1271928	AGAP000330-PA	AGAP000330	0.96	9.53623	9.67397	8.40182	8.48111	9.7316	9.6428	9.63864	9.57611	9.51854	9.60116	9.62213	9.61305	9.57847	8.5439	8.24598	9.49777	9.59985	9.4312	9.55722	9.59959	9.47814	9.42105	9.55212	9.80449	9.61832	9.85514	9.75504	9.8273	9.90307	9.59503	9.61307	9.30281	9.42472	9.59486	9.48236	9.82168	9.71863	9.3429	9.39369
259	AGAP000331	UNCLASSIFIED	UNCLASSIFIED	UNCLASSIFIED	UNCLASSIFIED	FALSE	NA	NA	AGAP000331	NA	12.0576	12.2162	12.7196	12.8429	12.1452	12.5254	12.5718	12.3355	12.6679	12.5812	12.7541	12.7279	12.9404	12.6821	13.0905	12.1336	12.8743	12.7597	12.7766	12.5551	12.6551	12.8694	12.9273	12.6457	13.0078	12.3608	12.4251	12.645	12.7907	12.471	12.5986	12.942	12.881	12.719	12.7568	12.237	12.5333	12.8196	13.2165
260	AGAP000332	P1_I9_M2	7	5	B	FALSE	NA	NA	AGAP000332	0.87	11.7069	11.7593	11.2554	11.1988	11.6445	11.976	11.9713	11.8322	11.9385	12.0013	12.019	11.8631	11.9572	11.0665	11.1484	11.492	11.9631	11.8886	11.8742	12.001	11.977	11.9244	11.9958	11.9085	12.0615	11.9085	11.9138	11.9641	11.9864	11.8473	11.9215	11.7383	11.7088	11.8036	11.8169	11.8743	11.864	11.8753	11.9576
261	AGAP000334	UNCLASSIFIED	UNCLASSIFIED	UNCLASSIFIED	UNCLASSIFIED	FALSE	1271925	AGAP000334-PA;AGAP000334-PB	AGAP000334	NA	9.81557	9.64081	9.87557	9.68511	10.1325	9.79174	9.84845	9.83643	9.72302	10.1561	9.9533	10.1115	9.96569	9.98084	9.84812	9.71039	9.93028	10.5519	10.2671	10.4357	9.95952	10.5551	10.3009	10.055	10.0118	9.71675	9.83027	10.0409	10.1287	10.3502	10.0521	10.7468	10.0734	10.4459	10.1655	9.97182	9.9502	10.5511	10.4302
262	AGAP000336	P1_I9_M2	7	5	B	FALSE	NA	NA	AGAP000336	0.87	10.38	10.4898	9.80037	9.95942	10.2111	10.427	10.6964	10.6277	10.8011	10.4666	10.6583	10.216	10.4772	9.82754	9.93234	10.4777	10.7129	10.1895	10.4864	10.5049	10.448	10.1043	10.4269	10.5	10.6563	10.671	10.863	10.4829	10.6533	10.5169	10.6405	10.2058	10.2322	10.2917	10.3719	10.6346	10.6372	10.1762	10.4131
263	AGAP000337	P1_I9_M2	7	5	B	FALSE	NA	NA	AGAP000337	0.83	10.3047	10.28	9.9213	9.84579	10.3448	10.4515	10.1858	10.4813	10.3305	10.3402	10.3394	10.3521	10.2492	9.74263	9.73585	10.3052	10.3067	10.303	10.1916	10.3279	10.1805	10.359	10.2421	10.3086	10.2498	10.3096	10.298	10.381	10.1937	10.313	10.1008	10.2401	10.2113	10.2538	10.1269	10.2861	10.1368	10.3368	10.2925
264	AGAP000338	UNCLASSIFIED	UNCLASSIFIED	UNCLASSIFIED	UNCLASSIFIED	FALSE	1271922	AGAP000338-PA	AGAP000338	NA	7.92129	7.44161	7.46922	7.26735	7.88063	7.77008	7.62666	7.83868	7.64559	7.66179	7.56514	7.66394	7.71974	7.48352	7.33353	7.79922	7.67121	7.64426	7.50878	7.8211	7.4468	7.71505	7.63338	7.90271	7.65924	7.76292	7.68109	7.71759	7.7447	7.58605	7.5076	7.38667	7.51443	7.64578	7.51224	7.73962	7.59571	7.79925	7.72535
265	AGAP000339	P2_I6_M4	5	2	A	FALSE	5666744	AGAP000339-PA	AGAP000339	0.87	9.5927	9.85971	9.2631	9.31936	9.96577	9.67675	9.79004	9.60233	9.734	9.69616	9.76933	9.63557	9.7883	9.3018	9.44455	9.56112	9.70146	9.59552	9.81237	9.62231	9.88677	9.75439	9.86652	9.73365	9.82846	9.56567	9.78687	9.54612	9.7245	9.69548	9.67517	9.70038	9.83061	9.84653	9.81709	9.71801	9.82636	9.7977	9.84611
266	AGAP000340	P3_I5_M1	3	2	A	FALSE	NA	NA	AGAP000340	0.87	8.67601	8.56833	8.59841	8.59248	9.22244	8.6649	8.59217	8.44692	8.54044	8.748	8.80202	8.68587	8.96661	8.11329	8.15208	8.47597	8.76914	9.116	9.02619	8.97253	8.98821	9.10666	9.45686	8.95605	9.13563	8.36253	8.61681	8.90742	9.11304	9.08437	8.98028	9.49173	9.22401	9.0778	9.12346	8.70405	8.77366	9.64318	9.38335
267	GALE2	UNCLASSIFIED	UNCLASSIFIED	UNCLASSIFIED	UNCLASSIFIED	FALSE	1271919	AGAP000341-PA	AGAP000341	NA	7.18625	7.45772	7.29928	7.39768	7.10727	7.20563	7.49974	7.11573	7.37027	7.17313	7.30777	7.29984	7.50231	7.31563	7.06926	7.11721	7.40958	7.25752	7.55755	7.46361	7.34335	7.1417	7.49788	6.98933	7.65204	7.04847	7.00607	6.96762	7.23557	7.23271	7.54181	7.24025	7.41806	7.35904	7.65351	7.07615	7.18631	7.42221	7.698
268	AGAP000342	UNCLASSIFIED	UNCLASSIFIED	UNCLASSIFIED	UNCLASSIFIED	FALSE	NA	NA	AGAP000342	NA	8.05451	7.89663	7.6284	7.57146	8.07672	8.19478	8.01388	8.15543	7.99619	8.10804	8.16598	8.24647	8.14676	7.57167	7.30338	8.00725	8.06056	8.42839	7.89437	8.32164	8.04362	8.30933	7.97791	8.30351	8.12837	7.93738	7.86462	7.99602	8.05787	8.28921	7.88269	8.08376	7.86438	8.31175	8.22247	8.01906	7.79817	8.15319	8.14681
269	AGAP000343	P1_I9_M2	7	5	B	FALSE	1271918	AGAP000343-PA	AGAP000343	0.85	10.07	10.2004	9.59635	9.65737	9.75103	10.1924	10.2593	10.2166	10.4456	10.1173	10.1907	9.96821	10.0093	9.58953	9.77942	10.2384	10.375	9.87344	10.0576	10.1891	10.2244	9.97821	10.0267	9.98332	10.1622	10.3426	10.4368	10.1631	10.2655	10.1239	10.347	9.86208	9.88573	9.97138	10.0264	10.3672	10.2985	10.0391	10.0738
270	CPR127	P1_I9_M1	19	1	E	FALSE	1271915	AGAP000344-PA;AGAP000344-PB	AGAP000344	0.97	6.96315	6.83995	12.0441	11.6619	7.09529	7.12178	6.99732	7.24435	7.20697	7.13049	7.33036	6.93611	6.88999	12.4337	12.0902	7.56323	7.13609	6.87984	6.82189	7.24012	6.90531	6.70389	6.67098	6.77284	7.04657	7.18343	7.01794	7.17854	6.99525	7.13663	7.06751	6.49527	6.62492	6.53697	6.88544	7.09456	7.13148	6.37158	6.55675
271	CPR126	P1_I9_M1	19	1	E	FALSE	4576095	AGAP000345-PA;AGAP000345-PB	AGAP000345	0.98	6.58894	6.14945	11.1707	10.9773	6.30889	6.1784	6.54332	6.4239	6.2492	6.53102	6.18868	6.44881	6.4928	11.9682	11.8925	6.24745	6.31622	6.62309	6.50467	6.28219	6.28095	6.56842	6.33765	6.55312	6.54505	6.35166	6.44571	6.37046	6.43137	6.36887	6.22725	6.45701	6.54683	6.53697	6.57668	6.34524	6.12404	6.37158	6.26741
272	AGAP000346	UNCLASSIFIED	UNCLASSIFIED	UNCLASSIFIED	UNCLASSIFIED	FALSE	NA	NA	AGAP000346	NA	8.81493	8.8511	8.93169	9.21121	8.94006	8.93268	9.03769	8.95683	9.22756	8.92773	9.0821	9.16542	9.23022	9.2019	9.47458	8.78641	9.06884	9.24309	9.10177	8.98707	9.16329	9.20843	9.2488	8.86927	9.17744	8.87435	8.93528	8.95428	9.10508	8.8219	8.82553	9.3265	9.11313	9.13063	9.04484	8.95915	8.98971	9.19946	9.19497
273	CAPA	P2_I6_M4	5	2	A	FALSE	3289665	AGAP000347-PA	AGAP000347	0.84	9.02884	8.87422	8.59403	8.67496	9.38078	8.87191	8.96886	8.76694	8.8061	9.00864	8.95752	9.20369	9.20922	8.14414	8.45635	8.73209	8.71428	9.38476	9.13554	9.00146	9.10657	9.31958	9.42819	9.16234	9.17015	8.62556	8.64858	8.90059	8.96527	9.06992	9.03891	9.33926	9.44459	9.26717	9.38133	8.87338	8.80334	9.29914	9.36243
274	AGAP000348	UNCLASSIFIED	UNCLASSIFIED	UNCLASSIFIED	UNCLASSIFIED	FALSE	NA	NA	AGAP000348	NA	9.26954	9.3019	10.2592	10.1945	9.50472	9.65298	9.19188	9.48642	9.39139	9.53767	9.56055	9.84206	9.98374	9.90771	9.7777	9.13065	9.30534	9.50335	9.81237	9.55721	9.72922	9.57369	9.53167	9.59039	9.77355	9.22641	9.15679	9.10221	9.23727	9.1152	9.37743	9.52373	9.65596	9.66288	9.85585	9.09575	9.15194	9.74846	9.79559
275	AGAP000349	P1_I9_M3	2	2	A	FALSE	1271909	AGAP000349-PA	AGAP000349	0.89	10.1425	10.1764	9.89862	10.1216	10.2759	10.308	10.4646	10.1228	10.4196	10.2612	10.4705	10.2492	10.3325	9.82909	10.0621	10.3472	10.395	10.4192	10.4754	10.3631	10.5146	10.4784	10.5945	10.3116	10.6319	10.3414	10.3628	10.2502	10.5567	10.3641	10.4697	10.5808	10.4966	10.4577	10.4989	10.3819	10.3145	10.555	10.6232
276	GPRNPY1	P1_I9_M1	19	1	E	FALSE	1271906	AGAP000351-PB	AGAP000351	0.81	6.87404	6.42517	7.3329	6.98205	6.77986	6.68606	6.47002	6.85143	6.63373	6.76826	6.33856	6.72592	6.9113	7.14402	6.80948	6.71944	6.39061	6.77479	6.80732	6.82012	6.61849	6.74138	6.44513	6.71852	6.46927	6.95403	6.52277	6.76898	6.45254	6.83117	6.58807	6.99421	6.66909	6.71927	6.51517	6.6433	6.54705	6.99171	6.60889
277	AGAP000352	UNCLASSIFIED	UNCLASSIFIED	UNCLASSIFIED	UNCLASSIFIED	FALSE	5666738	AGAP000352-PA	AGAP000352	NA	7.06865	7.35795	7.24118	7.74558	7.23194	6.96779	7.23065	6.50544	6.96117	7.52263	7.5837	7.95417	7.65699	8.04397	8.59279	6.61534	6.74614	7.77763	7.74344	7.93069	7.63811	7.94606	7.59606	7.61449	7.7224	7.45435	7.30127	7.18659	7.57205	8.15235	7.69323	7.52594	7.70699	6.77853	7.3385	7.59958	7.72223	7.47135	7.5131
278	AGAP000354	P2_I6_M3	18	1	E	FALSE	1271904	AGAP000354-PA;AGAP000354-PB	AGAP000354	0.88	11.3263	11.2036	11.5384	11.3507	11.4272	11.2652	11.1809	11.3667	11.3413	11.3225	11.1527	11.2929	11.2652	11.584	11.5404	11.3886	11.3855	11.2071	11.1381	11.2988	11.1786	11.0609	10.969	11.3494	11.0931	11.3495	11.2967	11.3613	11.3308	11.2904	11.1974	11.3322	11.1388	11.1594	11.0257	11.3301	11.2535	10.9894	10.9602
279	AGAP000355	P1_I9_M2	7	5	B	FALSE	NA	NA	AGAP000355	0.94	10.5667	10.6203	9.52059	9.75057	10.2363	10.6623	10.7978	10.5597	10.8422	10.6672	10.7951	10.2225	10.4029	9.53146	9.6005	10.4689	10.8069	10.0981	10.3521	10.6515	10.5974	10.095	10.245	10.4719	10.2532	10.8912	10.9734	10.4935	10.7032	10.6566	10.8241	10.1611	10.1965	10.1796	10.1551	10.8513	10.8839	10.1208	10.128
280	AGAP000356	P1_I9_M1	19	1	E	FALSE	NA	NA	AGAP000356	0.94	6.18879	5.88683	7.49875	7.30597	6.35818	6.08542	5.74905	5.94942	5.68703	6.21721	5.80133	6.05073	5.80245	7.9652	7.48339	6.10574	5.88576	6.37801	6.2345	6.18652	5.71956	6.41193	6.09671	6.22514	6.01348	5.97624	5.80738	6.43592	5.70521	5.79045	5.82741	6.4373	6.40752	6.1895	6.07361	6.32661	5.95119	6.23399	6.13531
281	AGAP000357	P1_I9_M1	19	1	E	FALSE	1271900	AGAP000357-PA	AGAP000357	0.85	7.5166	7.26844	7.9418	7.95334	6.8995	7.06858	6.92499	7.55084	7.59637	7.01211	6.68112	6.99524	6.96293	8.24705	7.99811	7.64038	7.28819	6.42343	6.50467	6.80955	6.82558	6.52404	6.41068	6.61634	6.75859	6.91112	6.72396	6.88813	6.53287	6.96527	6.85299	6.72883	6.66909	6.55493	6.3417	6.98967	6.78232	6.59718	6.70594
282	AGAP000358	UNCLASSIFIED	UNCLASSIFIED	UNCLASSIFIED	UNCLASSIFIED	FALSE	4576172	AGAP000358-PA	AGAP000358	NA	10.6358	10.9765	10.2147	10.3378	10.5278	10.7934	10.927	10.6038	10.8429	10.5041	10.6924	10.5079	10.7919	10.4713	10.477	10.6576	10.764	10.6844	10.5024	10.6273	10.8991	10.6077	10.7609	10.3584	10.5522	10.6072	11.0041	10.3778	10.8281	10.8188	10.834	10.6239	10.6565	10.3792	10.5271	10.656	10.7466	10.4223	10.5632
283	AGAP000359	P1_I9_M1	19	1	E	FALSE	NA	NA	AGAP000359	0.98	7.32146	7.38362	10.7183	10.6094	6.82622	7.26373	7.15084	7.65134	7.42854	7.0025	6.99916	7.22246	7.30414	11.1502	10.9062	7.88001	7.70636	7.23637	7.26339	6.85123	6.88309	6.91196	7.06555	6.95594	6.78798	7.27309	7.04133	7.15409	7.00784	6.99932	6.66066	7.12871	7.2801	7.20786	7.1554	6.98967	6.9504	7.07939	6.89061
284	AGAP000360	P1_I9_M1	19	1	E	FALSE	1271896	AGAP000360-PA	AGAP000360	0.82	8.37021	8.25931	8.96582	9.10197	8.3599	8.51133	8.33271	8.54376	8.4815	8.76106	8.38764	8.56693	8.699	8.94704	9.03879	8.565	8.61585	8.85475	8.69709	8.48392	8.59666	8.81122	8.79599	8.65294	8.70806	8.39116	8.20972	8.59671	8.41618	8.36691	8.31718	8.94436	8.68063	8.69149	8.72669	8.28513	8.27524	8.62251	8.77688
285	AGAP000361	UNCLASSIFIED	UNCLASSIFIED	UNCLASSIFIED	UNCLASSIFIED	FALSE	1271895	AGAP000361-PA	AGAP000361	NA	8.4361	8.00197	9.14021	9.10455	8.73057	8.67408	7.94812	8.51619	8.08894	8.90206	8.23625	8.77278	8.47587	8.90914	8.82153	8.30803	8.24794	8.88058	8.53042	8.69691	8.23483	8.92842	8.24517	8.59492	8.33618	8.41922	8.10055	8.60235	8.38995	8.42535	7.95289	8.91332	8.57573	8.6982	8.60356	8.6761	8.05446	8.76678	8.59406
286	AGAP000363	P1_I9_M4	16	6	D	FALSE	1271893	AGAP000363-PA	AGAP000363	0.94	10.2628	10.0858	11.3178	11.2408	10.4947	10.5727	10.2438	10.5796	10.7175	10.7066	10.5381	10.7008	10.8931	11.1258	11.1337	10.3623	10.6663	10.8751	10.737	10.5899	10.7602	10.8655	10.8978	10.7003	10.945	10.2074	10.1148	10.4368	10.4449	10.4628	10.4245	10.7975	10.7324	10.9321	10.8134	10.1067	10.2059	10.8721	10.9998
287	AGAP000364	P2_I6_M1	15	6	D	FALSE	1271891	AGAP000364-PA	AGAP000364	0.92	8.67261	8.53958	9.66211	9.69538	9.14424	8.94785	8.79297	8.79986	9.03744	9.17743	8.98467	9.08976	9.4149	9.52571	9.65206	8.75742	9.2059	9.24557	9.1534	9.03583	9.27991	9.33023	9.26988	9.18207	9.50336	8.78787	8.62393	9.0039	8.96233	8.88118	8.93158	9.17097	9.17073	9.4	9.33627	8.66761	8.74674	9.30468	9.48358
288	AGAP000365	UNCLASSIFIED	UNCLASSIFIED	UNCLASSIFIED	UNCLASSIFIED	FALSE	1271890	AGAP000365-PA	AGAP000365	NA	10.4046	10.2789	10.2005	10.1812	10.1499	10.3376	10.1457	10.3671	10.0561	10.5564	10.3895	10.3418	10.3228	9.95545	10.1863	10.1141	10.0832	10.2162	10.313	10.2235	10.0644	10.2899	10.0356	10.2936	10.2394	10.4039	10.1964	10.3348	10.4056	10.1424	10.0591	10.2287	10.3798	10.09	10.1046	10.2565	10.1699	9.84403	9.83554
289	AGAP000366	P1_I9_M1	19	1	E	FALSE	1271889	AGAP000366-PA	AGAP000366	0.9	6.83363	6.20222	7.45923	7.14384	6.81097	6.72745	6.20711	6.65083	6.47953	7.11301	6.28177	6.6503	6.46109	8.11848	8.43006	6.61534	6.1445	6.35443	6.66678	6.57343	6.23912	6.80116	6.57181	6.8372	6.29658	6.49079	6.29337	6.90851	6.55197	6.56951	6.42507	6.77282	6.44429	6.64032	6.63469	6.78303	6.38319	6.66685	6.16356
290	AGAP000367	UNCLASSIFIED	UNCLASSIFIED	UNCLASSIFIED	UNCLASSIFIED	FALSE	1271888	AGAP000367-PA	AGAP000367	NA	10.5476	9.95713	10.791	10.9661	10.8524	10.5218	9.80373	10.3866	10.0448	10.9336	10.3524	10.6617	10.3835	10.4	10.3407	10.3719	10.0473	10.7778	10.5083	10.3368	9.80753	10.9693	10.1106	10.9639	10.0624	10.6132	10.1845	10.9296	10.5382	10.1527	9.66593	10.6607	10.3966	10.6163	10.3504	10.5347	10.0314	10.5293	9.99325
291	AGAP000368	UNCLASSIFIED	UNCLASSIFIED	UNCLASSIFIED	UNCLASSIFIED	FALSE	NA	NA	AGAP000368	NA	9.81251	9.84524	10.1746	10.0082	9.6398	10.1905	9.93254	10.1459	10.0809	10.24	10.0746	10.1145	10.0506	10.065	10.1229	9.84755	10.1657	10.0898	9.97567	10.0968	9.96777	10.0877	9.97409	10.2456	10.0767	10.1548	9.87241	10.2404	10.0673	9.90883	9.97045	10.1479	9.96401	10.1226	9.93762	9.97182	9.93252	10.1457	10.113
292	AGAP000372	UNCLASSIFIED	UNCLASSIFIED	UNCLASSIFIED	UNCLASSIFIED	FALSE	5666826	AGAP000372-PA	AGAP000372	NA	9.95674	10.0521	9.37374	9.40537	9.89134	10.0353	10.1421	10.3682	10.5405	9.9473	9.79438	10.0108	9.92657	9.38464	9.405	10.3152	10.5217	9.55418	9.68347	9.95253	9.98413	9.57965	9.67625	10.0056	9.95369	10.1424	10.1047	9.92754	10.0019	9.75824	9.97495	9.58209	9.63884	9.81317	9.86094	9.87999	9.77764	9.63001	9.56268
293	AGAP000374	P1_I9_M2	7	5	B	FALSE	NA	NA	AGAP000374	0.9	9.15789	9.10645	8.66664	8.41567	8.71978	9.18506	9.03251	9.22683	9.2231	9.14602	9.16147	8.90676	9.0137	8.45311	8.70268	8.98147	9.19796	8.82844	8.91376	9.11734	9.00672	8.99929	8.86079	9.01355	9.01593	9.03896	9.14945	9.09028	9.07819	9.12921	8.81212	8.60911	8.75523	8.95473	8.96876	9.26215	9.09988	8.9648	8.86315
294	AGAP000375	P1_I9_M1	19	1	E	FALSE	1271881	AGAP000375-PA	AGAP000375	0.95	11.0917	10.9484	12.4194	12.1958	11.1692	11.1019	10.8733	11.4118	11.2992	11.0186	10.7989	10.9787	10.9955	12.5207	12.3875	11.5404	11.2515	10.7973	10.6231	10.7407	10.769	10.6344	10.5476	10.9358	10.9192	10.9573	10.8741	10.9717	10.9039	10.6836	10.6433	10.6205	10.6946	10.9969	10.903	10.946	10.76	10.7472	10.6833
295	AGAP000376	P1_I9_M5	22	3	F	FALSE	1271879	AGAP000376-PA	AGAP000376	0.9	13.0939	15.6428	12.9078	14.8262	10.8169	14.273	14.4495	12.6331	14.2268	11.7768	13.9633	15.0397	14.2047	12.6964	14.8477	12.4656	14.6357	13.9948	13.6547	13.2698	13.6794	13.917	13.6943	10.6193	13.9352	13.4273	15.1461	11.2147	14.5001	13.9709	13.9402	15.1141	14.3041	13.2204	13.7376	12.7529	14.4062	10.5818	13.3347
296	AGAP000377	UNCLASSIFIED	UNCLASSIFIED	UNCLASSIFIED	UNCLASSIFIED	FALSE	NA	NA	AGAP000377	NA	8.69623	8.47268	8.71975	8.41148	9.36249	8.5236	8.28951	8.44273	8.20366	8.37473	8.61869	9.08362	9.07416	8.23757	8.02203	8.24925	8.34208	8.70724	8.79821	8.57522	8.38522	8.64964	8.95396	8.9251	9.15546	8.2365	8.13623	8.90968	9.06455	8.24217	8.30275	9.1518	9.09264	9.03618	8.89339	8.5918	8.4823	8.94358	9.14189
297	AGAP000378	P1_I9_M2	7	5	B	FALSE	NA	NA	AGAP000378	0.85	13.4172	13.2365	12.7899	12.6612	13.5003	13.1694	13.2188	13.3116	13.1715	13.3493	13.2737	13.2709	13.2669	12.369	12.2711	13.4855	13.3044	13.1974	13.2086	13.2863	13.0616	13.1831	12.9977	13.4922	13.1829	13.3935	13.2995	13.4949	13.3929	13.2232	13.1454	13.119	13.185	13.2518	13.2439	13.278	13.1783	13.0492	12.9252
298	AGAP000380	UNCLASSIFIED	UNCLASSIFIED	UNCLASSIFIED	UNCLASSIFIED	FALSE	1271873	AGAP000380-PA;AGAP000380-PB	AGAP000380	NA	11.5957	12.001	11.4387	11.6528	11.9727	11.8969	11.9554	11.8095	12.0073	12.104	11.9501	11.92	12.0483	11.4314	11.7068	11.4125	12.0361	12.0855	12.1516	12.1947	11.9688	11.9715	11.9223	12.0541	12.07	11.9259	12.0881	12.1307	12.2102	11.8991	11.9246	12.2223	11.996	11.9399	11.9699	11.9374	12.0872	11.8694	11.7413
299	CPF4	P1_I9_M1	19	1	E	FALSE	1271871	AGAP000382-PA	AGAP000382	0.91	5.69368	5.52747	6.94714	6.55067	5.30708	5.87251	5.30708	5.53583	5.61761	5.87453	5.30708	5.7077	5.71221	7.46684	7.26204	5.30708	5.51288	5.54043	5.63002	5.50183	5.76786	5.71239	5.59853	5.30708	5.53247	5.78235	5.53172	5.5055	5.53743	5.6822	5.30708	5.89335	5.73163	5.53092	5.30708	5.59529	5.76441	5.84831	5.53126
300	AGAP000383	UNCLASSIFIED	UNCLASSIFIED	UNCLASSIFIED	UNCLASSIFIED	TRUE	5666817	AGAP000383-PA	AGAP000383	NA	6.21507	5.99806	6.55213	6.74999	6.00372	6.33692	6.25684	6.23512	6.17397	6.42139	6.04404	6.36537	6.22294	6.7194	6.42626	6.27928	6.12015	6.60482	6.2345	6.46154	6.2603	6.52404	6.42806	6.33454	6.56313	6.2453	6.38353	6.29989	6.26756	6.48344	6.48942	6.58487	6.44429	6.65658	6.43243	6.26819	6.21073	6.71946	6.64224
301	AGAP000385	P1_I9_M1	19	1	E	FALSE	1271866	AGAP000385-PA;AGAP000385-PB;AGAP000385-PC;AGAP000385-PD	AGAP000385	0.92	10.7263	10.4406	11.5679	11.6471	10.8926	10.6267	10.5979	10.7347	10.8436	10.7842	10.6593	10.8178	10.7371	11.657	11.8854	10.7025	10.8036	11.04	10.7801	10.8374	10.707	11.0259	10.6028	10.782	10.7751	10.5457	10.4156	10.8913	10.6277	10.6694	10.6148	11.4629	10.8686	11.0782	10.6802	10.8099	10.7219	11.1878	11.0113
302	AGAP000387	UNCLASSIFIED	UNCLASSIFIED	UNCLASSIFIED	UNCLASSIFIED	FALSE	1271863	AGAP000387-PA	AGAP000387	NA	8.29662	8.48405	8.25358	8.33378	8.15984	8.26751	8.46648	8.15028	8.33073	8.16085	8.38251	8.20885	8.21053	8.33846	8.62396	8.1879	8.30143	8.21467	8.19449	8.22578	8.35641	8.0723	8.17686	8.01183	8.15361	8.34311	8.42182	8.12051	8.26065	8.19349	8.34089	8.08376	8.22106	8.04566	8.1734	8.31097	8.51869	8.03146	8.05958
303	AGAP000388	P1_I9_M3	2	2	A	FALSE	NA	NA	AGAP000388	0.85	7.98951	8.14385	8.05587	8.12341	8.32689	8.08501	8.31989	8.13469	8.28388	8.07452	8.2701	8.11007	8.05399	8.05486	7.91094	8.1879	8.34208	8.77776	8.45782	8.5246	8.67715	8.66384	9.09615	8.18088	8.72147	7.79965	7.91871	8.37709	8.29411	8.85044	8.60974	9.22242	8.5012	8.83225	8.62786	8.25119	8.20713	9.31021	9.20912
304	AGAP000389	P1_I9_M4	16	6	D	FALSE	NA	NA	AGAP000389	0.92	8.05451	8.10477	8.93858	8.941	8.57947	8.46753	8.24494	8.28786	8.4395	8.72151	8.38764	8.74179	8.86748	8.57415	8.67693	8.16895	8.63964	8.94318	8.91676	8.76375	8.63599	9.06041	8.99605	8.79411	8.92342	8.20987	8.23806	8.61634	8.43766	8.56681	8.46245	8.84016	8.88832	8.99875	8.95926	8.07218	8.30344	8.97181	9.08164
305	AGAP000390	P1_I9_M3	2	2	A	FALSE	NA	NA	AGAP000390	0.84	8.83328	8.9631	8.90026	9.01418	8.76246	9.05677	8.97697	8.7802	8.91543	9.18517	9.14954	9.0185	9.00263	9.09708	8.94357	8.87385	9.07536	9.39818	9.34753	9.38024	9.37359	9.27799	9.67051	9.04505	9.47607	8.90094	8.85004	9.14125	9.39788	9.1906	9.51355	9.80814	9.42108	9.38354	9.36347	8.98663	9.20217	9.62116	9.78935
306	AGAP000391	UNCLASSIFIED	UNCLASSIFIED	UNCLASSIFIED	UNCLASSIFIED	FALSE	1271857	AGAP000391-PA	AGAP000391	NA	9.33087	9.22555	9.34558	9.33479	9.34397	9.45771	9.42276	9.30658	9.3993	9.63259	9.61566	9.71173	9.48798	9.346	9.31535	9.18436	9.36857	9.60712	9.6098	9.54327	9.53167	9.70893	9.63113	9.52507	9.62365	9.34462	9.30736	9.41075	9.36938	9.48884	9.29342	9.56952	9.60235	9.52532	9.57519	9.35799	9.38275	9.64318	9.83251
307	AGAP000392	UNCLASSIFIED	UNCLASSIFIED	UNCLASSIFIED	UNCLASSIFIED	FALSE	1271856	AGAP000392-PA	AGAP000392	NA	10.599	10.5436	10.3532	10.1241	10.6285	10.5152	10.4199	10.4712	10.4645	10.4443	10.3983	10.4192	10.2842	10.3906	10.4417	10.5904	10.3863	10.3018	10.2624	10.4582	10.326	10.3142	10.1483	10.4754	10.3215	10.4628	10.4995	10.5121	10.2972	10.4143	10.276	10.4085	10.2629	10.2972	10.2464	10.5758	10.552	10.3132	10.1143
308	AGAP000393	P1_I9_M1	19	1	E	FALSE	1271855	AGAP000393-PA;AGAP000393-PB	AGAP000393	0.97	10.681	10.472	12.1203	11.9445	10.8277	10.4699	10.3387	10.6953	10.5108	10.3819	10.2875	10.6868	10.6775	12.1065	12.0111	10.7397	10.5374	10.3949	10.4632	10.1908	10.4531	10.4208	10.3697	10.591	10.5372	10.3629	10.4753	10.4577	10.4862	10.3383	10.3107	10.3852	10.4818	10.7375	10.7667	10.2443	10.2683	10.495	10.4649
309	AGAP000394	P1_I9_M2	7	5	B	FALSE	1271854	AGAP000394-PA	AGAP000394	0.84	10.1425	10.2918	9.66625	9.58004	10.4294	10.2928	10.2065	10.186	10.0053	10.2176	10.2587	10.2363	10.2677	9.34164	9.35972	10.2083	10.1045	10.1959	10.1854	10.3	10.2449	10.2278	10.2613	10.1787	10.3356	10.214	10.2372	10.2599	10.2914	10.1797	10.1022	10.2525	10.3138	10.2961	10.3276	10.3454	10.2205	10.4291	10.3998
310	AGAP000395	P2_I6_M4	5	2	A	FALSE	1271852	AGAP000395-PA	AGAP000395	0.88	8.80876	8.98978	8.28123	8.27948	9.14155	8.78492	8.72056	8.50421	8.26206	8.74011	8.73951	8.78042	8.81267	8.21359	8.22053	8.47597	8.45738	8.72877	8.89565	8.73443	8.79393	8.79587	8.99374	8.77685	8.97183	8.69197	8.69664	8.64119	8.82328	8.81033	8.66684	8.51029	9.06485	8.76042	8.94729	8.70957	8.79352	8.90994	9.06876
311	TPX1	P2_I6_M3	18	1	E	FALSE	1271850	AGAP000396-PA	AGAP000396	0.94	10.4584	10.2319	10.8612	10.5569	10.225	10.3022	9.94494	10.3395	9.98571	10.1756	10.0444	10.1849	10.0938	11.0026	10.7339	10.4702	10.1898	9.91599	9.84561	9.95042	9.82191	9.91606	9.72554	10.1446	9.90782	10.301	10.126	10.2142	10.044	10.0316	9.76442	9.72647	9.91833	9.86589	9.94961	10.287	9.97201	9.8629	9.73838
312	AGAP000397	P1_I9_M2	7	5	B	FALSE	1271849	AGAP000397-PA	AGAP000397	0.97	10.3069	10.2971	9.10393	8.98927	10.1026	10.2892	10.2714	10.3758	10.3521	10.3175	10.305	10.0688	10.2181	8.95564	9.29384	10.3705	10.2571	9.84109	10.0221	10.1997	10.0578	9.82	10.0698	10.1468	10.0857	10.4978	10.4166	10.312	10.2879	10.1595	10.2229	9.8112	9.8196	9.89517	9.93521	10.2555	10.1936	9.76996	9.84159
313	AGAP000398	UNCLASSIFIED	UNCLASSIFIED	UNCLASSIFIED	UNCLASSIFIED	FALSE	1271848	AGAP000398-PA	AGAP000398	NA	7.23622	7.43349	7.34392	7.25751	7.27435	7.29432	7.24027	7.30402	7.34446	7.05902	7.27313	7.15691	7.19219	7.69024	7.50966	7.31224	7.32738	6.92207	7.13701	7.21771	7.07895	7.10632	7.17527	7.00026	7.10326	7.06138	7.22384	7.20253	7.22513	7.24192	7.31159	6.99421	7.08582	7.11405	7.1554	7.46362	7.14264	7.16116	7.04968
314	AGAP000399	P1_I9_M2	7	5	B	FALSE	1271847	AGAP000399-PA;AGAP000399-PB	AGAP000399	0.91	12.4585	12.5515	12.1356	11.8942	12.3341	12.5165	12.5251	12.3628	12.4951	12.597	12.6365	12.4293	12.4006	12.1571	12.2582	12.4681	12.4992	12.4201	12.5995	12.5488	12.5432	12.3684	12.5225	12.3995	12.5479	12.5815	12.5683	12.4598	12.5389	12.6255	12.7086	12.3818	12.4815	12.3472	12.484	12.6293	12.5905	12.3909	12.4603
315	AGAP000400	P1_I9_M2	7	5	B	FALSE	1271845	AGAP000400-PA	AGAP000400	0.86	10.4486	10.6254	9.96562	9.95516	10.7395	10.6215	10.6264	10.5559	10.6677	10.6436	10.7228	10.6874	10.7351	9.9267	9.91213	10.4173	10.619	10.6559	10.6873	10.8225	10.6393	10.7463	10.7274	10.6973	10.6787	10.5603	10.7919	10.6172	10.6596	10.7048	10.7193	10.7975	10.6456	10.7496	10.6665	10.6055	10.5749	10.7485	10.705
316	AGAP000401	UNCLASSIFIED	UNCLASSIFIED	UNCLASSIFIED	UNCLASSIFIED	FALSE	1271844	AGAP000401-PA	AGAP000401	NA	6.49909	7.20179	6.67485	6.60417	6.79552	6.92767	7.66179	6.94626	7.43665	6.43784	7.24949	6.90539	7.16685	6.58678	6.57042	6.86775	7.26409	7.06508	7.28327	6.59956	7.49559	7.1417	7.51811	6.69031	7.20934	6.40039	6.96975	6.75749	7.29648	7.05399	7.29126	7.24025	7.11551	6.68839	6.89662	6.79489	7.28924	7.01176	7.32559
317	AGAP000402	P2_I6_M2	4	2	A	FALSE	3289675	AGAP000402-PA	AGAP000402	0.84	9.85925	11.4223	8.61578	8.79192	9.93522	11.5427	11.98	10.0322	12.107	9.69481	10.7565	10.3064	11.3926	8.59274	8.95887	9.94748	11.3453	10.3927	11.5251	10.2716	11.9621	10.2945	11.459	9.45123	10.7639	9.62246	11.982	9.47318	11.135	10.8612	12.0486	10.5095	11.0203	9.94922	10.5367	10.1067	11.7157	10.1569	10.6064
318	AGAP000403	P1_I9_M2	7	5	B	FALSE	NA	NA	AGAP000403	0.97	12.6865	12.7074	11.8755	11.7652	12.7173	12.7849	12.8782	12.8704	12.9575	12.8381	12.8604	12.8016	12.8158	11.7406	11.8269	12.7548	12.952	12.5638	12.6671	12.841	12.7357	12.6345	12.6573	12.8925	12.8834	12.9519	13.0626	12.8449	12.8829	12.8332	12.866	12.4776	12.6066	12.726	12.7666	12.84	12.8309	12.5963	12.6319
319	AGAP000405	P1_I9_M2	7	5	B	FALSE	1271841	AGAP000405-PA	AGAP000405	0.9	9.16031	9.29764	8.7593	8.58878	9.202	9.31334	9.22626	9.18026	9.17544	9.34746	9.30004	9.34385	9.04641	8.58162	8.75283	9.14028	9.24111	9.11056	9.09386	9.22976	9.20789	9.23893	9.29813	9.34645	9.20624	9.20262	9.1519	9.19974	9.04802	9.33243	9.11442	9.10019	9.08343	9.1232	9.18378	9.32257	9.14938	9.37838	9.1468
320	AGAP000406	P1_I9_M2	7	5	B	FALSE	NA	NA	AGAP000406	0.95	10.957	10.9705	10.1184	10.1861	10.9318	11.0364	11.1861	11.2433	11.3045	11.1593	11.1242	10.7918	10.9086	10.227	10.3638	11.0781	11.3278	10.7468	10.9053	11.1378	10.9711	10.723	10.8021	11.2017	11.1165	11.3156	11.3588	11.2014	11.2109	11.0068	11.0753	10.7452	10.7585	10.8971	10.8718	11.2445	11.1337	10.7566	10.8685
321	AGAP000407	P1_I9_M2	7	5	B	FALSE	1271838	AGAP000407-PA	AGAP000407	0.94	11.3784	11.5014	10.739	10.782	11.4936	11.4197	11.4756	11.4708	11.4359	11.4003	11.5277	11.2575	11.4047	10.5526	10.6594	11.425	11.4671	11.2471	11.3816	11.4643	11.3315	11.2159	11.1984	11.3581	11.4293	11.4469	11.5178	11.4763	11.4787	11.3251	11.3082	11.2443	11.3081	11.2939	11.2934	11.5032	11.4175	11.1697	11.302
322	AGAP000410	UNCLASSIFIED	UNCLASSIFIED	UNCLASSIFIED	UNCLASSIFIED	FALSE	NA	NA	AGAP000410	NA	11.1577	11.0132	11.0549	11.0051	11.1151	11.2199	11.1389	11.1495	11.1317	11.2978	11.2553	11.0932	11.1497	10.855	10.7541	11.183	11.2761	11.0443	10.9933	11.2766	11.0717	10.9459	10.8755	11.3048	11.1907	11.1987	11.2818	11.2417	11.2035	11.1053	11.0627	10.9703	11.0825	11.0381	11.0069	11.1019	11.1017	10.874	10.9595
323	AGAP000411	UNCLASSIFIED	UNCLASSIFIED	UNCLASSIFIED	UNCLASSIFIED	FALSE	NA	NA	AGAP000411	NA	6.1334	5.61846	6.9917	6.60417	6.10897	6.08542	5.80073	5.90855	5.74539	5.97089	5.859	6.27339	5.65822	6.98222	6.51121	6.17982	5.71763	5.8756	5.63002	5.74124	5.6646	5.91259	5.92173	6.24819	5.97789	6.0536	5.62444	6.06732	5.76632	5.98755	5.711	5.97057	6.24332	6.33606	5.8894	6.06223	5.86604	6.19014	5.7541
324	AGAP000412	P1_I9_M2	7	5	B	FALSE	1271832	AGAP000412-PA	AGAP000412	0.84	10.4633	10.5954	10.0248	10.1279	10.8202	10.6356	10.6652	10.379	10.594	10.6527	10.8281	10.7035	10.6816	10.0099	10.1052	10.3208	10.4676	10.5389	10.6394	10.7236	10.573	10.6932	10.6974	10.6705	10.7007	10.5819	10.7014	10.6957	10.8038	10.7202	10.6813	10.6126	10.5248	10.7679	10.6072	10.7123	10.739	10.7865	10.6082
325	AGAP000413	UNCLASSIFIED	UNCLASSIFIED	UNCLASSIFIED	UNCLASSIFIED	FALSE	1271831	AGAP000413-PA	AGAP000413	NA	6.18879	5.99806	6.6153	6.53219	6.38185	6.23468	5.89006	6.18053	6.2492	6.10456	6.00271	6.34773	6.42829	6.49429	6.46967	6.17982	6.25596	6.19761	6.26047	6.07748	6.30112	6.41193	6.25805	6.39414	6.27243	5.93371	6.01115	6.1152	5.91271	6.13674	6.22725	6.23747	6.14732	6.35822	6.28249	5.80463	6.26367	6.44161	6.21716
326	AGAP000414	P1_I9_M2	7	5	B	FALSE	NA	NA	AGAP000414	0.96	10.6358	10.5658	9.27402	9.11992	10.8009	10.6064	10.6212	10.3962	10.3912	10.743	10.7417	10.2446	10.4756	9.48285	9.05596	10.5138	10.3131	10.0479	10.3554	10.579	10.4564	10.2078	10.3138	10.6337	10.5503	10.6805	10.7997	10.7689	10.7573	10.6836	10.6272	9.78971	10.3049	10.2972	10.2762	10.8575	10.666	10.0347	9.95472
327	AGAP000415	UNCLASSIFIED	UNCLASSIFIED	UNCLASSIFIED	UNCLASSIFIED	FALSE	1271829	AGAP000415-PA	AGAP000415	NA	9.19844	9.11616	9.19294	8.98087	9.17603	9.27184	8.93037	9.02788	8.58309	9.11797	8.61433	8.84256	8.81774	9.52571	9.2671	9.08153	8.64258	8.64062	8.42431	8.74427	8.58123	8.74612	8.31028	8.93549	8.72481	8.96534	8.80386	9.13933	8.73972	8.69222	8.67057	8.82506	8.37003	8.6982	8.63686	9.14327	8.53062	8.50131	8.21474
328	AGAP000416	UNCLASSIFIED	UNCLASSIFIED	UNCLASSIFIED	UNCLASSIFIED	FALSE	1271827	AGAP000416-PA;AGAP000416-PB;AGAP000416-PC	AGAP000416	NA	11.0417	10.8805	10.7222	10.3903	11.2239	10.9521	10.5759	10.9027	10.5609	10.7449	10.7107	10.868	10.7331	10.1002	9.93696	10.9156	10.6649	10.9782	10.5054	10.9571	10.5179	10.9268	10.4371	10.8004	10.4359	10.6555	10.6973	10.9674	10.4811	10.816	10.4047	11.1602	10.8766	11.0583	10.708	11.1061	10.8662	10.9605	10.46
329	AGAP000420	UNCLASSIFIED	UNCLASSIFIED	UNCLASSIFIED	UNCLASSIFIED	FALSE	1271824	AGAP000420-PA	AGAP000420	NA	9.93298	10.1005	10.1047	10.1885	9.97781	10.2689	10.227	10.2118	10.0001	10.3298	10.2448	9.99021	10.0214	10.2904	10.1941	10.0511	10.3394	10.3589	10.351	10.6107	10.5409	10.3599	10.4869	10.0117	10.356	10.1807	10.1952	10.3548	10.3729	10.6413	10.5551	10.6565	10.4385	10.2739	10.0343	10.439	10.3236	10.4756	10.5318
330	AGAP000425	UNCLASSIFIED	UNCLASSIFIED	UNCLASSIFIED	UNCLASSIFIED	FALSE	1271820	AGAP000425-PA	AGAP000425	NA	10.3603	10.1318	10.3103	10.1836	10.6662	10.2593	10.0431	10.3035	9.96456	10.3505	10.1674	10.4409	10.2133	10.1619	9.89005	10.2967	10.0713	10.3983	10.0883	10.2925	10.0687	10.4241	10.1011	10.3907	10.1074	10.218	10.0611	10.3802	10.101	10.241	9.92784	10.3161	10.206	10.3254	10.2425	10.3062	10.03	10.4155	10.0201
331	AGAP000426	UNCLASSIFIED	UNCLASSIFIED	UNCLASSIFIED	UNCLASSIFIED	FALSE	1271819	AGAP000426-PA;AGAP000426-PB;AGAP000426-PC	AGAP000426	NA	9.85628	10.098	9.51601	9.80845	9.99716	9.90363	9.96132	9.64979	9.87955	9.79665	10.0168	9.91402	9.95201	9.43867	9.85303	9.66455	9.92189	10.0323	9.97424	9.83626	9.93327	9.98831	10.0882	9.66069	9.8453	9.76798	9.92339	9.8008	9.85337	10.0254	9.89661	10.1753	10.0034	9.88207	9.7432	9.87877	10.0314	10.1156	10.1068
332	AGAP000427	P1_I9_M2	7	5	B	FALSE	1271818	AGAP000427-PA	AGAP000427	0.96	14.4442	14.484	10.6942	9.95373	13.3696	14.4861	14.5464	14.3898	14.4799	14.1748	14.2532	13.6019	13.7981	10.1827	9.9659	14.3616	14.4016	12.9122	13.4602	14.1251	13.8435	12.9498	13.0592	13.5842	13.2492	14.7535	14.6576	14.2811	14.3138	14.0676	14.2831	12.1983	12.8031	12.6542	12.5186	14.6172	14.3942	11.9963	11.8244
333	AGAP000428	UNCLASSIFIED	UNCLASSIFIED	UNCLASSIFIED	UNCLASSIFIED	FALSE	1271817	AGAP000428-PA	AGAP000428	NA	8.65549	8.94413	8.63719	8.92648	8.80389	8.9792	9.09344	8.63437	9.03998	8.88786	9.05676	8.88332	8.99371	8.71642	8.92809	8.64423	8.98351	9.01193	8.93461	9.05959	9.2742	9.03888	9.1322	8.77685	9.17986	8.93672	9.20483	8.84717	8.98279	9.01562	9.13337	8.96101	9.00515	8.94632	8.77906	8.86599	9.0348	8.88045	9.159
334	AGAP000429	P1_I9_M2	7	5	B	FALSE	1271816	AGAP000429-PA	AGAP000429	0.92	9.41819	9.53469	8.7357	8.64681	9.471	9.52277	9.40888	9.4373	9.34909	9.47125	9.53561	9.46051	9.2878	8.61836	8.6917	9.41311	9.35436	9.4804	9.33418	9.51498	9.23948	9.48915	9.31113	9.62117	9.43212	9.5532	9.52329	9.70662	9.48217	9.41847	9.36376	9.44138	9.4101	9.35427	9.37243	9.57053	9.36083	9.5073	9.26658
335	AGAP000430	P2_I6_M9	14	6	D	FALSE	NA	NA	AGAP000430	0.86	7.43534	7.42531	8.04293	8.08148	8.25845	7.62971	7.61952	7.45074	7.61062	7.85416	7.96601	8.06428	8.02757	7.72523	7.47451	7.3939	7.43822	8.35143	7.91899	7.92629	7.99728	8.52134	8.05647	7.9917	8.20757	7.52743	7.36536	7.89231	7.77259	7.82977	7.70074	8.00979	7.98544	8.3763	8.31195	7.62999	7.57208	8.24965	8.28402
336	AGAP000431	UNCLASSIFIED	UNCLASSIFIED	UNCLASSIFIED	UNCLASSIFIED	TRUE	1271814	AGAP000431-PA	AGAP000431	NA	5.85221	6.17628	6.15103	6.47459	6.30889	6.32479	6.03511	6.38032	6.06059	6.3876	6.11991	6.55459	6.30332	6.39209	6.33281	6.0657	6.27653	6.58622	6.56162	6.30007	6.39551	6.55384	6.49457	6.31375	6.48877	6.0536	6.16526	6.18166	6.21442	6.13674	6.35598	6.45701	6.51383	6.24127	6.32241	6.20541	6.09277	6.42459	6.40259
337	AGAP000432	UNCLASSIFIED	UNCLASSIFIED	UNCLASSIFIED	UNCLASSIFIED	FALSE	1271813	AGAP000432-PA	AGAP000432	NA	8.80567	9.18924	8.52671	8.52826	8.82751	8.96436	9.18956	8.43433	8.90431	8.75324	8.99137	8.70475	8.85767	8.76955	8.90299	8.50127	8.87537	8.52622	8.79495	8.70197	8.95524	8.66666	8.76109	8.60149	8.98853	8.7259	9.09183	8.57966	8.81351	8.96179	9.10349	8.69483	8.81221	8.64361	8.92549	8.76099	9.16213	8.74782	8.85415
338	AGAP000433	UNCLASSIFIED	UNCLASSIFIED	UNCLASSIFIED	UNCLASSIFIED	FALSE	1271812	AGAP000433-PA;AGAP000433-PB	AGAP000433	NA	10.5393	10.5391	10.6942	10.6442	10.6275	10.5442	10.5319	10.5161	10.4079	10.5087	10.4549	10.5299	10.3157	10.6374	10.6398	10.4865	10.5049	10.3905	10.3399	10.5113	10.3577	10.429	10.2812	10.4878	10.3866	10.5624	10.5995	10.5151	10.5014	10.4536	10.347	10.4085	10.4403	10.4577	10.4313	10.5161	10.5844	10.4001	10.3896
339	AGAP000434	P1_I9_M2	7	5	B	FALSE	1271811	AGAP000434-PA	AGAP000434	0.85	10.8084	11.2177	10.2823	10.5541	10.7422	10.9337	11.1609	10.846	11.1552	10.9065	11.1749	10.9175	11.0398	10.4763	10.8088	10.8204	11.1684	10.7511	11.0425	10.9306	10.9816	10.7699	10.9771	10.8788	11.0581	11.0457	11.2433	10.8555	11.0848	11.0348	11.0919	10.659	10.9087	10.7766	10.9797	11.0613	11.0825	10.7667	10.9371
340	AGAP000436	UNCLASSIFIED	UNCLASSIFIED	UNCLASSIFIED	UNCLASSIFIED	FALSE	1271808	AGAP000436-PA	AGAP000436	NA	9.66581	9.60344	9.60932	9.22074	9.4795	9.69029	9.62842	9.58365	9.51491	9.60116	9.57174	9.60165	9.49272	9.27004	9.10076	9.4599	9.60286	9.70748	9.43969	9.67439	9.60916	9.57667	9.44344	9.60668	9.43617	9.72603	9.60596	9.64564	9.63537	9.66544	9.52177	9.52559	9.44638	9.50074	9.41811	9.75562	9.75096	9.41641	9.53119
341	AGAP000437	P1_I9_M1	19	1	E	FALSE	1271806	AGAP000437-PA	AGAP000437	0.88	5.53073	5.30708	6.07928	6.05073	5.63796	5.30708	5.30708	5.63024	5.30708	5.59217	5.30708	5.30708	5.30708	6.47471	6.49066	5.56254	5.30708	5.77227	5.70219	5.30708	5.51385	5.59415	5.59853	5.60944	5.30708	5.54552	5.53172	5.5055	5.30708	5.30708	5.30708	5.30708	5.51993	5.62332	5.30708	5.30708	5.30708	5.30708	5.6238
342	AGAP000438	P1_I9_M2	7	5	B	FALSE	1271805	AGAP000438-PA	AGAP000438	0.96	9.16993	9.20978	8.51749	8.58136	9.12264	9.17737	9.19882	9.30658	9.13566	9.19863	9.28377	8.98368	9.07627	8.30714	8.46932	9.23612	9.00418	8.82179	9.04546	9.27945	9.08715	9.15346	9.00295	9.0922	9.00504	9.30795	9.47521	9.18113	9.18535	9.29775	9.303	8.80981	8.90412	9.00685	8.91076	9.42629	9.22663	8.93166	8.80207
343	AGAP000439	P2_I6_M5	9	5	B	FALSE	1271804	AGAP000439-PA	AGAP000439	0.86	11.3117	11.4431	11.0517	10.778	11.3661	11.2846	11.4096	11.2212	11.3092	11.2192	11.3335	11.0373	11.1311	11.1736	11.031	11.343	11.1583	10.7406	11.1956	11.1163	11.0166	10.7944	10.9088	11.3828	11.2533	11.5765	11.4963	11.4843	11.4139	11.2815	11.4292	10.6351	10.9248	10.9229	10.9983	11.5359	11.362	10.7451	10.7231
344	AGAP000440	UNCLASSIFIED	UNCLASSIFIED	UNCLASSIFIED	UNCLASSIFIED	FALSE	1271802	AGAP000440-PA	AGAP000440	NA	10.5281	10.6547	10.8014	10.8615	10.5441	10.79	10.8704	10.8015	10.9217	10.6734	10.7913	10.6249	10.7648	11.0211	10.9404	10.5538	10.8263	10.6953	10.7072	10.8883	10.7486	10.6528	10.7949	10.7131	10.8959	10.7375	10.6889	10.6371	10.7471	10.7393	10.8283	10.9062	10.7607	10.5681	10.6379	10.7014	10.7995	10.9257	10.9863
345	AGAP000441	P1_I9_M2	7	5	B	TRUE	NA	NA	AGAP000441	0.87	9.55652	9.58612	9.11309	9.14518	9.68827	9.6428	9.72276	9.59489	9.68471	9.79413	9.71991	9.59736	9.61226	9.05504	9.15485	9.52735	9.58169	9.56413	9.71979	9.613	9.64639	9.713	9.83352	9.69915	9.66564	9.65394	9.58074	9.64021	9.6645	9.74771	9.68068	9.68383	9.69263	9.69655	9.80129	9.74898	9.64265	9.63441	9.7609
346	CIAO1_ANOGA	P1_I9_M2	7	5	B	FALSE	1271794	AGAP000444-PA	AGAP000444	0.84	9.67427	9.54906	9.19868	9.02784	9.7387	9.64929	9.49214	9.50838	9.48919	9.46013	9.4844	9.42051	9.42321	9.08669	9.1575	9.57298	9.45433	9.39595	9.39328	9.51355	9.37714	9.38915	9.2944	9.40726	9.41169	9.54692	9.62017	9.4974	9.53046	9.4448	9.25936	9.26095	9.42108	9.36479	9.37955	9.73962	9.3979	9.4468	9.29336
347	GPRADS	UNCLASSIFIED	UNCLASSIFIED	UNCLASSIFIED	UNCLASSIFIED	FALSE	1271793	AGAP000445-PA	AGAP000445	NA	6.71819	6.71397	6.48472	6.2262	6.40491	7.12755	6.88708	7.02184	6.91275	6.93298	7.02807	6.99524	7.02205	6.41344	6.46967	6.57062	6.80719	6.92207	6.87835	7.09087	6.84893	7.0791	6.94488	6.71852	6.56313	6.7882	6.66109	6.64826	6.80309	6.99932	6.712	6.93338	6.79167	6.79287	6.71612	6.85239	6.82672	6.81764	6.75136
348	AGAP000446	P2_I6_M9	14	6	D	FALSE	1271792	AGAP000446-PA	AGAP000446	0.86	8.87224	8.71675	8.90378	8.97524	8.9797	9.08172	8.89938	8.81282	8.93741	9.19863	8.99805	9.09181	9.23022	8.92383	8.95582	8.72354	8.87787	9.24805	9.23472	9.24364	9.10657	9.45388	9.14886	9.11292	9.17744	8.84724	8.77541	8.92321	8.90833	9.23874	8.98327	9.17097	9.12214	9.23079	9.06269	8.82339	8.71235	9.1895	9.18069
349	AGAP000447	UNCLASSIFIED	UNCLASSIFIED	UNCLASSIFIED	UNCLASSIFIED	FALSE	5666756	AGAP000447-PA	AGAP000447	NA	9.84434	9.64751	9.2956	9.01966	10.0594	9.71876	9.46747	9.69573	9.38741	9.65224	9.44841	9.52529	9.56503	8.91797	8.89982	9.97097	9.50342	9.38251	9.33194	9.46111	9.39477	9.47642	9.25842	9.63076	9.38048	9.64418	9.41735	9.70142	9.53442	9.31622	9.09799	9.18283	9.29939	9.56416	9.34175	9.60775	9.32505	9.36252	9.39986
350	AGAP000448	P1_I9_M2	7	5	B	FALSE	NA	NA	AGAP000448	0.83	9.98148	10.1222	8.70362	8.86079	9.83784	9.99514	10.0898	9.84586	10.0461	9.81792	9.9533	9.64254	9.8049	8.32065	8.52415	9.8495	9.79767	9.65818	9.77835	9.82824	9.99686	9.42603	9.71163	9.56061	9.67423	10.0376	10.1749	9.86499	9.87688	9.84682	10.0378	9.37893	9.6215	9.30483	9.49553	10.0012	9.95459	9.151	9.28226
351	AGAP000449	P2_I6_M9	14	6	D	FALSE	1271789	AGAP000449-PA;AGAP000449-PB	AGAP000449	0.94	9.15061	8.764	9.62003	9.65386	9.5295	9.47765	9.16613	9.3756	9.42861	9.72295	9.3081	9.63697	9.74263	9.30852	9.3342	8.95623	9.42744	9.89723	9.6263	9.64729	9.63607	9.86213	9.67195	9.94929	9.92231	9.1004	9.09948	9.46091	9.38261	9.521	9.20927	9.89551	9.74594	9.95895	9.75828	9.15137	9.24351	9.89137	9.99867
352	AGAP000452	P1_I9_M2	7	5	B	FALSE	NA	NA	AGAP000452	0.88	10.3123	10.3224	9.96058	9.81318	10.1446	10.4129	10.3481	10.3758	10.4841	10.2874	10.3653	10.2754	10.3638	9.89589	10.131	10.2678	10.4326	10.1345	10.2026	10.34	10.2813	10.2174	10.2305	10.3254	10.2928	10.3688	10.3743	10.3306	10.3237	10.1708	10.2833	10.0876	10.1847	10.0862	10.072	10.2433	10.4166	10.0881	10.1778
353	AGAP000453	P2_I6_M2	4	2	A	FALSE	5666753	AGAP000453-PA	AGAP000453	0.9	10.7907	10.9949	10.7624	10.8168	10.899	11.1395	11.1814	11.2254	11.6688	11.2513	11.2379	11.1784	11.3195	10.7284	10.9526	11.1231	11.4871	11.1377	11.1577	11.2262	11.2775	11.3069	11.4322	11.379	11.6353	11.1087	11.3088	11.2156	11.2917	11.1187	11.3606	11.3491	11.1797	11.3097	11.3483	11.0139	11.017	11.5691	11.4708
354	AGAP000454	UNCLASSIFIED	UNCLASSIFIED	UNCLASSIFIED	UNCLASSIFIED	FALSE	1271781	AGAP000454-PA	AGAP000454	NA	10.3821	10.1401	10.854	10.5948	10.789	10.2306	9.94905	10.1624	9.83654	10.3574	10.2052	10.3435	10.2027	10.6178	10.3943	10.2384	9.96686	10.4334	10.2925	10.1819	10.0666	10.4479	10.2148	10.5378	10.3528	10.1793	9.95734	10.4608	10.1532	10.05	9.85659	10.2502	10.3562	10.6883	10.5797	10.2462	10.0438	10.5472	10.4853
355	AGAP000456	UNCLASSIFIED	UNCLASSIFIED	UNCLASSIFIED	UNCLASSIFIED	FALSE	1271783	AGAP000456-PA	AGAP000456	NA	9.32872	9.40039	9.69895	9.71569	9.18908	9.42998	9.38678	9.55133	9.55619	9.57051	9.5628	9.54328	9.50685	9.80085	9.78456	9.4025	9.63257	9.56016	9.45825	9.59149	9.4035	9.56019	9.45519	9.55727	9.5804	9.36856	9.58256	9.5004	9.64453	9.45223	9.54009	9.59277	9.47124	9.39796	9.5486	9.58852	9.47131	9.49928	9.44433
356	AGAP000457	P1_I9_M1	19	1	E	FALSE	1271782	AGAP000457-PA;AGAP000457-PB	AGAP000457	0.87	10.1376	9.84814	10.5629	10.2419	10.4704	10.0825	9.65721	9.82376	9.6083	10.0449	9.92917	9.88848	9.86945	10.6061	10.4928	10.0081	9.80941	9.93756	9.8283	9.8374	9.72366	9.89592	9.67051	10.1142	9.88875	9.99217	9.90176	10.1306	9.7502	9.92492	9.81876	9.85471	9.70165	10.0134	9.96741	10.0816	9.79406	9.88892	9.75611
357	AGAP000458	UNCLASSIFIED	UNCLASSIFIED	UNCLASSIFIED	UNCLASSIFIED	FALSE	NA	NA	AGAP000458	NA	7.13418	6.96526	7.31059	7.20712	7.40318	7.15601	6.9496	7.00957	6.82283	7.4505	7.12412	7.31477	7.30414	7.14402	7.29317	6.9515	7.01326	7.41517	7.30284	7.32597	7.24751	7.32768	7.34671	7.01108	7.11429	6.89645	6.95738	7.19458	7.09245	7.16624	7.19552	7.47846	7.32224	7.2857	7.36912	7.11269	6.97619	7.3486	7.31638
358	AGAP000460	P1_I9_M4	16	6	D	FALSE	NA	NA	AGAP000460	0.96	9.01286	8.80671	9.7447	9.58188	9.28207	9.28263	8.94147	9.10084	9.2231	9.30725	9.008	9.36593	9.2805	9.4202	9.43804	9.03754	9.15552	9.65259	9.41878	9.19624	9.31368	9.62645	9.52372	9.34645	9.41374	8.89434	8.68308	9.16228	9.06729	9.36037	9.11442	9.75686	9.40826	9.57144	9.52953	8.71781	8.94314	9.53427	9.51613
359	AGAP000461	P1_I9_M4	16	6	D	FALSE	1271779	AGAP000461-PA;AGAP000461-PB	AGAP000461	0.94	10.6968	10.5963	11.3171	11.3284	10.9139	10.9887	10.7764	10.9959	11.1435	11.1227	10.906	11.1028	11.2373	11.2199	11.1844	10.7249	11.1588	11.2788	11.0621	11.0421	11.0635	11.2674	11.1477	11.1499	11.3226	10.6633	10.6049	10.9207	10.8817	10.9903	10.9211	11.2711	11.0791	11.2316	11.2491	10.4925	10.7708	11.3323	11.3521
360	AGAP000462	P1_I9_M2	7	5	B	FALSE	NA	NA	AGAP000462	0.85	14.7196	14.6775	14.1844	14.0555	14.5295	14.6897	14.6573	14.9447	14.8156	14.682	14.6611	14.4689	14.5079	14.272	14.2032	14.9375	14.7727	14.1874	14.4374	14.5189	14.5202	14.2361	14.3816	14.5675	14.4694	14.7895	14.6783	14.5829	14.5769	14.4349	14.5687	14.1986	14.4128	14.1845	14.2964	14.6541	14.6151	14.131	14.2842
361	AGAP000463	P2_I6_M2	4	2	A	FALSE	NA	NA	AGAP000463	0.92	10.4496	10.6032	10.3481	10.4194	10.4651	10.7519	10.7326	10.69	10.8892	10.8746	10.7903	10.6719	10.8154	10.2836	10.6284	10.4067	10.8076	10.6898	10.8157	10.8254	10.6786	10.7014	10.8479	10.8748	11.0088	10.7521	10.7594	10.7432	10.7832	10.6734	10.7423	10.8496	10.8315	10.6974	10.7415	10.6609	10.6819	10.9034	11.0671
362	AGAP000466	UNCLASSIFIED	UNCLASSIFIED	UNCLASSIFIED	UNCLASSIFIED	FALSE	1271774	AGAP000466-PA	AGAP000466	NA	11.7224	11.1739	11.0486	10.9675	11.8489	11.6018	11.0474	11.4814	11.1311	11.6142	11.2253	11.6333	11.5812	10.715	10.6687	11.5826	11.1398	11.4139	11.3924	11.5737	11.1882	11.6165	11.1127	11.6846	11.285	11.764	11.2039	11.7493	11.5452	11.4245	11.2095	11.6437	11.4511	11.5869	11.4137	11.5067	11.247	11.391	11.1153
363	AGAP000467	UNCLASSIFIED	UNCLASSIFIED	UNCLASSIFIED	UNCLASSIFIED	FALSE	NA	NA	AGAP000467	NA	10.856	10.9949	10.9003	10.9419	10.9901	11.1229	11.041	10.9867	11.0184	11.2277	11.206	11.2319	10.9894	11.0426	11.1337	10.7196	11.1598	11.2932	11.1104	11.3444	10.9658	11.2484	10.9933	11.1349	10.9598	11.0037	11.0395	11.0251	11.0822	11.2706	11.0148	11.3098	11.0888	11.1277	10.9225	11.0925	11.1388	11.1407	11.0253
364	AGAP000468	P1_I9_M1	19	1	E	FALSE	1271772	AGAP000468-PA	AGAP000468	0.89	10.3134	10.0734	12.9301	12.845	10.6846	10.2471	10.2866	9.50838	10.3024	10.4987	10.7308	11.3509	10.7719	12.9213	12.7209	9.36473	10.7294	11.0443	10.6258	10.7087	10.7035	10.9705	10.5104	10.6305	10.5615	10.5768	10.4557	11.2978	11.1835	10.7217	10.2342	11.4121	11.0773	10.3802	10.8042	10.4853	10.5664	10.7226	10.2397
365	AGAP000469	UNCLASSIFIED	UNCLASSIFIED	UNCLASSIFIED	UNCLASSIFIED	FALSE	1271771	AGAP000469-PA;AGAP000469-PB	AGAP000469	NA	9.61573	9.63072	9.71103	9.56891	9.69923	9.63442	9.60774	9.7453	9.69116	9.77762	9.72794	9.8115	9.68446	10.2469	10.0465	9.66234	9.69021	9.9558	9.89332	9.70476	9.78768	10.005	10.0244	9.8407	9.7297	9.70928	9.62722	9.80445	9.76876	9.8664	9.79015	10.0338	9.86447	9.83298	9.8584	9.63684	9.73744	9.97006	9.9686
366	MTNB_ANOGA	P1_I9_M1	19	1	E	FALSE	1271770	AGAP000470-PA	AGAP000470	0.93	9.95536	9.83355	10.7853	10.5756	9.84279	9.82974	9.69036	10.0486	9.87814	9.82412	9.76349	9.97264	9.82006	10.7075	10.5022	10.0545	9.84536	9.75167	9.59869	9.91517	9.67837	9.7714	9.5568	9.93777	9.733	10.1369	9.70427	9.94744	9.78376	9.61999	9.57211	9.86208	9.72692	9.77744	9.674	9.94186	9.76436	9.76328	9.62367
367	AGAP000471	UNCLASSIFIED	UNCLASSIFIED	UNCLASSIFIED	UNCLASSIFIED	FALSE	1271769	AGAP000471-PA;AGAP000471-PB	AGAP000471	NA	9.1433	9.42204	9.10087	9.10969	9.17865	9.38178	9.20113	9.23884	9.19834	9.29658	9.51488	9.22058	9.52702	9.12529	9.19411	9.09809	9.32187	9.31568	9.47658	9.34849	9.50272	9.41939	9.26797	9.30109	9.43819	9.02091	9.1641	9.05595	9.14448	9.33243	9.19904	9.22472	9.33854	9.23538	9.41638	9.00689	9.22905	9.51529	9.56085
368	AGAP000472	UNCLASSIFIED	UNCLASSIFIED	UNCLASSIFIED	UNCLASSIFIED	FALSE	NA	NA	AGAP000472	NA	12.3136	12.0504	12.5138	12.419	12.4424	12.3466	12.0685	12.2409	12.2118	12.5658	12.2665	12.6136	12.5529	12.3066	12.2662	12.2106	12.3415	12.5951	12.4095	12.4324	12.3246	12.6605	12.3047	12.5406	12.2419	12.1876	12.0295	12.5266	12.317	12.2558	12.1993	12.7224	12.488	12.6515	12.457	12.2165	12.1768	12.3853	12.2955
369	AGAP000473	P1_I9_M2	7	5	B	FALSE	1271765	AGAP000473-PA	AGAP000473	0.92	9.02884	9.26532	7.90636	7.57919	8.79364	9.16317	9.08096	9.3134	9.36535	9.07064	9.37358	8.62765	8.88449	7.87546	7.61782	9.23313	9.22947	8.52622	8.94345	8.94937	8.8919	8.48013	8.67422	8.84741	8.77069	9.41067	9.31175	8.93216	8.98858	9.17268	9.16	8.03667	8.35467	8.4816	8.41369	9.32078	9.30222	8.11948	8.20524
370	AGAP000474	P1_I9_M2	7	5	B	FALSE	1271764	AGAP000474-PA	AGAP000474	0.94	8.79322	8.91379	7.63719	7.49979	8.74483	9.03564	8.77754	8.851	9.15218	8.70267	8.64881	8.44994	8.56335	7.41547	7.49221	9.0341	8.82454	8.20436	8.14878	8.61606	8.52104	8.13133	8.00148	8.57504	8.21237	9.1004	9.02912	8.79166	8.70133	8.70479	8.64048	7.86689	8.0104	8.36363	8.1817	8.90735	8.72621	8.24576	7.79137
371	AGAP000475	P1_I9_M2	7	5	B	FALSE	3289683	AGAP000475-PA;AGAP000475-PB	AGAP000475	0.84	9.01286	9.03145	8.8645	8.70255	9.13887	9.12902	9.23078	9.08495	9.09961	9.16964	9.14954	9.10401	9.03559	8.80496	8.71719	9.11772	9.06447	8.96144	9.09121	9.13235	8.96237	9.18709	8.95158	9.11748	9.16527	9.09754	9.08671	9.21993	8.98569	9.1105	9.06735	8.96101	9.01971	8.98787	8.9083	9.12897	9.0431	9.05984	8.9752
372	AGAP000476	P1_I9_M1	19	1	E	FALSE	1271763	AGAP000476-PA	AGAP000476	0.84	7.14477	6.69904	8.01004	7.64679	7.00791	7.12178	6.75073	7.27454	6.94925	7.22244	6.85951	7.32952	7.03162	7.93001	7.7544	7.69544	7.21445	7.33877	6.76244	7.48825	6.58953	7.25814	7.0365	7.16279	6.85825	7.02224	6.76883	7.17854	6.88939	7.05399	6.2811	7.24991	6.91373	7.21786	6.79184	7.18265	6.58407	7.06996	6.73643
373	AGAP000477	P1_I9_M4	16	6	D	FALSE	NA	NA	AGAP000477	0.88	7.54003	7.24975	7.93478	8.04919	7.77092	7.64904	7.45995	7.60589	7.46861	7.71252	7.70682	7.72502	8.02757	7.92405	7.80398	7.33611	7.53378	8.08005	7.97868	7.79227	7.72721	8.08089	7.96356	7.75427	8.08174	7.40651	7.46003	7.63517	7.57205	7.68107	7.54181	8.00979	7.84777	8.13847	7.87228	7.42906	7.61893	8.06291	8.03284
374	AGAP000478	UNCLASSIFIED	UNCLASSIFIED	UNCLASSIFIED	UNCLASSIFIED	FALSE	1271761	AGAP000478-PA	AGAP000478	NA	7.66548	8.04918	7.82499	7.67576	8.14361	8.05686	8.02984	7.82566	7.84414	8.06173	8.05992	7.94035	7.79559	7.90603	8.09704	7.91867	7.77401	8.02231	7.74344	8.14554	7.94444	7.94606	7.76751	8.02179	7.81512	7.92421	8.01538	8.00899	7.8333	8.05631	7.84954	7.86085	7.86438	8.08768	7.89285	8.12752	7.98599	7.8929	7.7321
375	AGAP000479	P1_I9_M2	7	5	B	FALSE	1271760	AGAP000479-PA	AGAP000479	0.97	10.163	10.1844	8.68319	8.30689	9.90244	10.0556	9.8904	9.97463	9.74179	9.92557	9.78672	9.70109	9.67476	8.33403	8.52001	10.1109	9.72784	9.57204	9.6263	9.8004	9.62118	9.46841	9.58303	9.57889	9.29377	9.96108	9.97954	9.83088	9.76372	9.80393	9.62266	9.26318	9.52139	9.30045	9.22593	10.1253	9.9458	9.36429	9.31094
376	AGAP000480	P1_I9_M2	7	5	B	FALSE	1271759	AGAP000480-PA	AGAP000480	0.88	9.06286	8.85691	8.49416	8.31591	9.00355	8.92042	8.83232	8.90339	8.82688	8.9091	8.82476	8.81803	8.75829	8.20388	8.36673	9.03754	8.81676	8.50135	8.66529	8.81598	8.60888	8.62953	8.67998	8.75351	8.8912	8.92382	8.95511	8.98684	8.84902	8.778	8.78492	8.46012	8.63074	8.72473	8.67231	9.1453	8.7968	8.88788	8.75124
377	AGAP000481	UNCLASSIFIED	UNCLASSIFIED	UNCLASSIFIED	UNCLASSIFIED	FALSE	1271758	AGAP000481-PA	AGAP000481	NA	8.49134	7.93078	8.73173	8.31591	8.18119	8.70126	7.81251	8.48402	7.87361	7.93631	7.04227	7.69205	7.41406	9.19708	8.69903	8.60284	7.65929	7.56398	7.18058	7.89062	7.25578	7.44268	7.0365	7.8248	7.75625	8.14942	7.43489	7.53514	7.3734	7.59307	7.2496	7.60144	7.34688	7.63861	7.95274	7.9638	7.72931	7.75546	7.59018
378	AGAP000482	P3_I5_M2	6	5	B	FALSE	1271757	AGAP000482-PA	AGAP000482	0.8	9.59982	9.58612	9.54779	9.41784	9.87534	9.62223	9.56726	9.55325	9.49104	9.47756	9.53561	9.47151	9.4943	9.27919	9.18115	9.58006	9.32187	9.50128	9.46846	9.57514	9.33027	9.49704	9.60277	9.80871	9.79261	9.49788	9.61308	9.68174	9.66089	9.58155	9.40214	9.4394	9.54834	9.63014	9.75965	9.63972	9.52154	9.78719	9.60066
379	AGAP000483	P3_I5_M1	3	2	A	FALSE	NA	NA	AGAP000483	0.88	10.6918	10.7392	10.5618	10.8161	11.0267	10.7193	10.8471	10.7648	10.9101	10.8347	10.9183	10.888	10.9343	10.3662	10.5381	10.6464	10.9067	10.9626	10.9365	10.8998	10.7844	11.0357	11.0518	11.1599	11.2062	10.788	10.8351	11.0691	11.1652	10.8416	10.839	11.2628	10.99	11.157	11.1493	10.8207	10.7733	11.4231	11.3917
380	AGAP000484	UNCLASSIFIED	UNCLASSIFIED	UNCLASSIFIED	UNCLASSIFIED	TRUE	1271755	AGAP000484-PA	AGAP000484	NA	5.97278	5.96322	6.24742	6.55067	6.25662	6.3	6.18104	6.28629	6.19985	6.3876	6.25189	6.27339	6.37683	6.34784	6.33281	6.10574	6.0135	5.9205	6.2345	6.28219	6.2603	6.34129	6.47837	6.35485	6.19546	6.01606	5.85459	6.2026	6.26756	6.21352	6.22725	6.286	6.49691	6.40098	6.1497	6.03534	6.21073	6.50681	6.26741
381	AGAP000485	P1_I9_M1	19	1	E	FALSE	1271753	AGAP000485-PA	AGAP000485	0.95	5.53073	5.52747	7.03465	6.63835	5.30708	5.67342	5.62021	5.76315	5.68703	5.59217	5.30708	5.79696	5.59402	7.24778	7.06926	5.74841	5.51288	5.30708	5.76284	5.30708	5.6646	5.51024	5.59853	5.67705	5.7565	5.71914	5.69538	5.65021	5.30708	5.79045	5.54079	5.69238	5.73163	5.62332	5.30708	5.80463	5.53646	5.59759	5.6946
382	AGAP000488	UNCLASSIFIED	UNCLASSIFIED	UNCLASSIFIED	UNCLASSIFIED	TRUE	1271752	AGAP000488-PA	AGAP000488	NA	6.55396	6.57133	6.9917	6.58665	6.71486	6.74358	6.77936	6.40237	6.7104	6.80318	6.8429	6.89497	6.88999	6.73488	6.67947	6.57062	6.6815	6.96282	7.02079	6.98626	6.94852	7.19294	6.85695	6.67592	6.71298	6.66826	6.46556	6.66096	6.84706	6.77822	6.69516	7.01769	6.91373	6.88839	6.85124	6.69623	6.54705	6.81764	6.79497
383	AGAP000489	UNCLASSIFIED	UNCLASSIFIED	UNCLASSIFIED	UNCLASSIFIED	FALSE	NA	NA	AGAP000489	NA	11.4558	11.4027	11.2677	11.2208	11.5035	11.431	11.4381	11.625	11.659	11.4875	11.3832	11.4737	11.5521	11.0292	11.1616	11.5506	11.5588	11.3896	11.4256	11.4006	11.4492	11.3649	11.3936	11.5869	11.4913	11.4741	11.5726	11.4355	11.5	11.3863	11.4455	11.3307	11.3958	11.4987	11.412	11.3198	11.2636	11.3914	11.3824
384	AGAP000491	P2_I6_M4	5	2	A	FALSE	1271749	AGAP000491-PA	AGAP000491	0.88	9.7642	9.58786	9.07299	8.8205	9.92126	9.65021	9.32471	9.40145	9.16386	9.81916	9.55153	9.79159	9.42486	9.09449	8.89664	9.24507	9.10754	9.80129	9.56104	9.82824	9.41736	9.79206	9.53483	9.73513	9.37627	9.39677	9.22593	9.61692	9.30369	9.78789	9.51766	9.89264	9.67135	9.81776	9.60586	9.70572	9.35862	9.93483	9.61309
385	AGAP000493	P1_I9_M1	19	1	E	FALSE	1271747	AGAP000493-PA	AGAP000493	0.98	7.303	7.24975	8.92823	8.83924	7.17682	7.36298	7.1611	7.62121	7.5674	7.47719	7.02807	7.44852	7.1838	9.18008	9.17331	7.63098	7.63512	7.46072	7.02079	7.12382	7.14375	7.69247	7.13977	7.42	7.23947	7.17175	6.9195	7.39326	7.22513	7.13663	7.15049	7.36047	7.03465	7.29511	7.29915	7.04801	6.96337	7.49186	7.06108
386	AGAP000494	P1_I9_M1	19	1	E	FALSE	1271746	AGAP000494-PA;AGAP000494-PB	AGAP000494	0.87	7.52445	7.78872	8.64989	8.79512	7.44036	7.62581	7.88494	7.83868	8.10381	7.73446	8.17794	7.94497	8.04084	8.89429	8.89664	7.61197	8.2557	7.91185	8.14878	7.47598	8.07069	8.00159	8.27235	7.63443	8.04436	7.27309	7.49282	7.55937	7.69448	7.6745	7.70821	8.01521	7.84777	7.91717	8.16505	7.49729	7.9323	7.97581	8.13683
387	AGAP000495	P1_I9_M2	7	5	B	FALSE	1271745	AGAP000495-PA	AGAP000495	0.95	7.25566	7.38362	6.0405	6.19961	7.09529	7.29935	7.48397	7.35169	7.46861	7.19803	7.27313	7.07876	6.9113	6.05081	6.07482	7.51263	7.38029	6.67608	7.08029	7.50039	7.16166	6.91196	7.05595	7.191	7.09213	7.76292	7.64551	7.21826	7.2765	7.44511	7.70821	6.68298	6.81716	6.92701	6.98238	7.66559	7.70075	6.75731	6.48273
388	AGAP000496	P1_I9_M2	7	5	B	FALSE	1271744	AGAP000496-PA	AGAP000496	0.93	9.30491	9.28909	8.3137	8.35142	9.0924	9.2104	9.26425	9.09821	9.06013	9.15591	9.1039	8.98148	8.87236	8.55532	8.6393	9.29758	9.09261	8.76393	8.84619	9.24881	9.08715	8.89762	8.87842	9.12203	8.93209	9.42215	9.2852	9.15276	9.09438	9.20829	9.23954	8.75348	8.80661	8.82614	8.84514	9.51048	9.35641	8.83248	8.66799
389	AGAP000497	UNCLASSIFIED	UNCLASSIFIED	UNCLASSIFIED	UNCLASSIFIED	FALSE	1271743	AGAP000497-PA	AGAP000497	NA	7.40993	7.24031	7.39761	7.33418	7.51167	7.4236	7.32377	7.27454	7.12697	7.33787	7.21319	7.47501	7.36393	7.57167	7.32356	7.18566	7.17153	7.1013	7.40543	7.32597	7.21387	7.37926	7.36942	7.42	7.3442	7.37693	7.49282	7.49795	7.51472	7.30459	7.30146	7.27847	7.38691	7.3942	7.48485	7.67725	7.41167	7.25428	7.37065
390	AGAP000498	P1_I9_M1	19	1	E	FALSE	1271742	AGAP000498-PA;AGAP000498-PB	AGAP000498	0.92	10.3188	10.3098	10.7872	10.6773	10.5082	10.2593	10.2099	10.3092	10.3034	10.1072	10.157	10.2637	10.2814	10.7887	10.6188	10.38	10.1565	10.1251	10.13	10.0404	10.1631	10.2373	10.1637	10.2024	10.2816	10.2721	10.26	10.312	10.2049	10.2335	10.109	10.2868	10.1445	10.3677	10.1899	10.2118	10.1016	10.3949	10.2579
391	AGAP000499	UNCLASSIFIED	UNCLASSIFIED	UNCLASSIFIED	UNCLASSIFIED	FALSE	NA	NA	AGAP000499	NA	9.58374	9.82473	9.71902	9.70388	9.52129	9.79341	9.91443	9.85055	9.92679	9.78145	9.79438	9.70376	9.74528	9.50834	9.70364	9.79789	9.8952	9.73944	9.65873	9.711	9.74852	9.70075	9.63261	9.62757	9.77355	9.75353	9.93053	9.56056	9.80517	9.92225	9.87754	9.69874	9.75319	9.57688	9.6884	9.82548	9.68731	9.69046	9.64286
392	AGAP000500	UNCLASSIFIED	UNCLASSIFIED	UNCLASSIFIED	UNCLASSIFIED	FALSE	1271741	AGAP000500-PA;AGAP000500-PB;AGAP000500-PC;AGAP000500-PD	AGAP000500	NA	12.3757	12.5187	12.6546	12.6895	12.5797	12.3788	12.6051	12.3904	12.533	12.5181	12.6621	12.5652	12.5792	12.6222	12.6996	12.2502	12.5699	12.868	12.6947	12.6432	12.7538	12.845	12.8116	12.549	12.604	12.4128	12.4558	12.7499	12.7293	12.6123	12.7278	13.022	12.8111	12.6011	12.5602	12.4902	12.6173	12.5741	12.721
393	AGAP000504	UNCLASSIFIED	UNCLASSIFIED	UNCLASSIFIED	UNCLASSIFIED	FALSE	NA	NA	AGAP000504	NA	11.8561	11.903	11.5751	11.6195	11.6322	11.9749	12.0105	12.0972	12.1406	11.9994	11.9739	11.9703	12.1014	11.4836	11.5901	11.7905	12.2079	11.7358	11.8393	11.9652	11.9677	11.746	11.8671	11.8923	11.9997	12.0264	11.9771	11.9746	12.0716	11.681	11.9012	11.7518	11.9089	11.7602	11.8142	11.8954	11.9326	11.6183	11.8187
394	AGAP000506	UNCLASSIFIED	UNCLASSIFIED	UNCLASSIFIED	UNCLASSIFIED	FALSE	NA	NA	AGAP000506	NA	7.21647	7.47363	7.21717	7.36178	7.52891	7.36298	7.30568	7.21342	7.36172	7.44374	7.51757	7.22246	7.61547	7.35284	7.37266	6.85025	7.31185	7.62068	7.50048	7.34655	7.74434	7.56095	7.45645	7.34814	7.36235	7.12392	7.23379	7.21042	7.09245	7.19516	7.38028	7.12871	7.2801	7.5722	7.66563	7.09456	7.2285	7.7102	7.64158
395	AGAP000507	P3_I5_M2	6	5	B	TRUE	1271734	AGAP000507-PA	AGAP000507	0.85	8.19046	8.04918	7.69718	7.42397	8.19698	8.08779	7.83098	7.68806	7.95287	8.07452	7.97293	7.96331	8.09693	7.66157	7.24085	8.14974	7.88483	7.98647	7.97282	7.93069	7.94933	8.11053	7.9968	8.03167	7.8087	8.03227	7.8019	8.12843	7.98308	8.1616	7.92143	7.81782	7.81393	8.00781	8.03795	8.02356	7.77788	8.0269	7.81057
396	AGAP000508	P2_I6_M3	18	1	E	FALSE	4575990	AGAP000508-PA	AGAP000508	0.86	9.28954	9.21656	9.51371	9.07856	9.46886	9.24391	8.99039	9.24362	8.95906	9.11999	9.11622	9.03133	8.90368	9.61681	9.55707	9.32875	9.07319	8.97348	8.85872	8.94725	8.83341	8.87347	8.73087	8.83913	8.83377	9.09466	9.11214	9.05799	8.89913	8.84478	8.91288	8.77879	9.01487	9.04932	8.93036	9.06817	9.00395	8.84526	8.7317
397	AGAP000509	UNCLASSIFIED	UNCLASSIFIED	UNCLASSIFIED	UNCLASSIFIED	FALSE	NA	NA	AGAP000509	NA	7.70708	7.51257	8.14321	8.22778	7.76376	7.61798	7.48397	7.92041	7.65247	8.02265	7.64668	7.89323	8.00516	7.80569	7.80398	7.82396	7.96359	8.01046	7.90057	7.96535	7.90972	8.01961	7.81656	7.99676	7.85299	7.59666	7.33829	7.64082	7.70902	7.72616	7.55023	7.97683	8.059	8.09284	7.72468	7.65972	7.53173	7.96631	7.82321
398	AGAP000512	UNCLASSIFIED	UNCLASSIFIED	UNCLASSIFIED	UNCLASSIFIED	TRUE	NA	NA	AGAP000512	NA	10.9013	10.7989	11.3419	11.3859	11.0005	11.0924	11.0671	11.169	11.0216	11.2239	11.2103	11.0993	11.0671	11.5104	11.49	11.0342	11.1111	11.2697	11.2432	11.2482	11.1689	11.3269	11.1914	11.2417	11.1593	11.0685	11.0747	11.2005	11.0969	11.1595	11.18	11.5053	11.345	11.2622	11.2281	11.0899	11.0859	11.2757	11.2827
399	AGAP000513	P2_I6_M3	18	1	E	FALSE	1271729	AGAP000513-PA;AGAP000513-PB	AGAP000513	0.91	10.768	10.5237	10.6066	10.971	10.3472	10.5605	10.118	10.521	10.2661	10.211	9.97199	10.322	10.2018	10.7597	10.7576	10.8034	10.5351	9.62244	9.63538	9.791	9.85534	9.63363	9.40068	10.0105	9.77195	10.3389	10.3437	10.2966	10.3406	9.7672	9.78163	9.74892	9.82924	9.88645	9.70972	10.1717	10.0062	9.32846	9.32182
400	AGAP000514	P1_I9_M2	7	5	B	FALSE	1271728	AGAP000514-PA	AGAP000514	0.96	10.6202	10.6638	9.61576	9.56144	10.5632	10.8079	10.7872	10.8112	10.8659	10.6905	10.7827	10.6664	10.7868	9.6629	9.77081	10.7801	10.772	10.4855	10.66	10.7193	10.7105	10.5679	10.7869	10.6897	10.7363	10.6824	10.7919	10.6931	10.7266	10.6176	10.8066	10.4541	10.5491	10.3843	10.6282	10.6806	10.7193	10.3984	10.594
401	AGAP000516	P1_I9_M2	7	5	B	FALSE	1271727	AGAP000516-PA	AGAP000515	0.81	8.29662	8.37414	7.74654	7.72501	8.18647	8.13158	8.13667	8.06507	8.06886	8.08719	8.36699	8.03865	8.18696	7.54821	7.45658	7.97835	7.97787	8.09131	8.00757	8.29828	8.05722	7.807	7.90464	8.23719	7.94911	8.21523	8.15124	8.27437	8.15515	8.31008	8.19216	7.6589	7.81393	8.09284	7.96248	8.45013	8.30809	7.77753	7.83574
402	AGAP000516	UNCLASSIFIED	UNCLASSIFIED	UNCLASSIFIED	UNCLASSIFIED	FALSE	NA	NA	AGAP000516	NA	8.04389	8.15822	8.20817	8.13881	8.10498	8.07382	8.24494	8.13469	8.19445	8.18064	8.40293	8.22402	8.23754	8.12365	8.23586	8.18161	8.2557	8.02819	8.16419	8.06437	8.04817	8.15588	8.1973	8.27488	8.33618	8.09208	8.32858	8.11255	8.11813	8.35493	8.30758	8.1878	8.2168	8.2348	8.2968	8.18073	8.33564	8.18202	8.33273
403	AGAP000519	UNCLASSIFIED	UNCLASSIFIED	UNCLASSIFIED	UNCLASSIFIED	FALSE	NA	NA	AGAP000519	NA	11.7893	11.6376	12.3173	12.2416	12.1335	11.8615	11.6247	11.8306	11.6519	12.02	11.8787	12.1079	12.1476	11.9927	11.9126	11.631	11.7127	12.2805	12.2575	12.1359	11.8933	12.4548	12.115	12.1373	12.1438	11.9682	11.7591	12.0921	12.1803	12.0902	11.9141	12.2604	12.1844	12.0606	12.0865	11.8478	11.6492	12.0592	11.9464
404	AGAP000520	P2_I6_M9	14	6	D	FALSE	1271724	AGAP000520-PA	AGAP000520	0.86	9.27178	9.09912	9.9161	9.73241	9.92748	9.36498	9.05822	9.13468	9.08248	9.48541	9.4239	9.7236	9.63673	9.84762	9.77081	8.86224	8.98582	9.87184	9.85808	9.57651	9.45817	9.90306	9.69051	9.83104	9.74936	9.07439	8.99122	9.51975	9.43643	9.57135	9.11986	9.70695	9.6404	10.2264	10.0195	9.52301	9.22905	10.1385	10.1168
405	AGAP000521	P2_I6_M1	15	6	D	FALSE	4575988	AGAP000521-PA	AGAP000521	0.85	8.34037	7.87923	8.64567	8.98368	8.45885	8.02813	7.70948	7.68079	7.65932	7.58494	7.91653	7.94497	8.41325	8.73991	9.19153	7.57313	7.6889	7.87295	7.77771	8.09196	7.80536	8.00611	7.88443	8.08479	8.02802	7.70976	7.34737	7.79525	7.80665	7.85879	7.76653	7.87889	7.94454	8.08768	8.31947	7.90132	7.84437	8.50455	8.384
406	AGAP000522	P2_I6_M1	15	6	D	FALSE	NA	NA	AGAP000522	0.88	8.31428	8.08983	8.83152	8.70255	8.5308	8.42232	8.22211	8.30183	8.0739	8.58402	8.40293	8.76252	8.78445	8.9979	8.88386	8.14328	8.2557	8.89015	8.78514	8.5131	8.50148	8.90955	8.7253	8.70259	8.76746	8.19364	8.17101	8.57966	8.3314	8.51407	8.31718	8.97474	8.68369	8.75721	8.78984	8.25881	8.17179	8.86045	8.84812
407	AGAP000523	P1_I9_M1	19	1	E	FALSE	5666800	AGAP000523-PA	AGAP000523	0.95	15.7517	15.3674	18.43	18.1466	15.4191	15.5634	15.2135	16.7414	16.3571	15.2916	15.0031	15.4171	15.2018	18.7224	18.3739	16.8112	16.427	14.8524	14.8085	14.9037	15.0213	14.8727	14.6291	15.2652	14.9174	15.4966	15.1638	15.455	15.0428	14.8298	14.8175	15.0751	14.9657	15.1935	15.1287	15.2872	14.9582	14.7755	14.7472
408	AGAP000526	UNCLASSIFIED	UNCLASSIFIED	UNCLASSIFIED	UNCLASSIFIED	FALSE	4575985	AGAP000526-PA	AGAP000526	NA	12.5877	12.5736	12.4913	12.3174	12.4891	12.6008	12.7157	12.8206	12.8202	12.6078	12.5813	12.5455	12.6004	12.6038	12.6666	12.7278	12.7801	12.3386	12.522	12.5436	12.6082	12.3622	12.4062	12.5283	12.5237	12.6451	12.7298	12.5578	12.623	12.5426	12.6149	12.39	12.4855	12.3669	12.4352	12.6035	12.6349	12.2825	12.3203
409	AGAP000528	P1_I9_M3	2	2	A	TRUE	NA	NA	AGAP000528	0.92	11.7893	12.3183	11.2859	11.8391	12.2554	12.2542	12.5246	11.9562	12.5188	12.674	12.8281	12.7072	12.8133	11.1694	11.6003	11.3615	12.4338	13.0388	12.8725	12.9248	13.1061	12.9031	13.2106	12.4169	12.9636	12.0808	12.5077	12.4906	12.7185	12.7847	13.0142	13.2701	12.7212	12.784	12.6234	12.3917	12.6374	13.3537	13.3702
410	AGAP000529	UNCLASSIFIED	UNCLASSIFIED	UNCLASSIFIED	UNCLASSIFIED	FALSE	1271711	AGAP000529-PA	AGAP000529	NA	9.36894	9.52563	9.38133	9.40537	9.0065	9.59944	9.4808	9.53974	9.59286	9.48384	9.43129	9.36762	9.24718	9.39098	9.39381	9.47264	9.50664	9.23563	9.21542	9.51783	9.32843	9.29803	9.35122	9.33671	9.35287	9.51727	9.52895	9.43605	9.39571	9.50322	9.39992	9.26541	9.17939	9.15269	9.22593	9.56297	9.59842	9.29729	9.1735
411	AGAP000530	UNCLASSIFIED	UNCLASSIFIED	UNCLASSIFIED	UNCLASSIFIED	FALSE	3289702	AGAP000530-PA;AGAP000530-PB	AGAP000530	NA	7.62979	7.66463	7.29928	7.16529	7.08318	7.62971	7.53835	7.50174	7.60351	7.51624	7.41692	7.46844	7.11454	7.20731	7.34343	7.61197	7.6105	7.41517	7.4408	7.33973	7.56877	7.40783	7.35432	7.3399	7.27856	7.97612	7.69506	7.33755	7.41923	7.62077	7.54181	7.13927	7.24535	7.16704	7.12822	7.64197	7.53173	7.43644	7.35282
412	AGAP000531	UNCLASSIFIED	UNCLASSIFIED	UNCLASSIFIED	UNCLASSIFIED	FALSE	1271710	AGAP000531-PA	AGAP000531	NA	7.65132	7.61586	7.49875	7.07713	7.50297	7.49882	7.51532	7.70247	7.51513	7.42325	7.12412	7.49452	7.50231	7.39788	7.33353	7.73965	7.6889	7.2886	7.32211	7.35334	7.34335	7.27393	7.42808	7.16279	7.29766	7.41622	7.4847	7.61806	7.34509	7.39725	7.2496	7.24025	7.39476	7.4452	7.05263	7.53012	7.40265	7.2461	7.29776
413	AGAP000532	UNCLASSIFIED	UNCLASSIFIED	UNCLASSIFIED	UNCLASSIFIED	FALSE	NA	NA	AGAP000532	NA	10.4525	10.486	10.5529	10.5691	10.1565	10.4741	10.4395	10.6909	10.5662	10.4603	10.3793	10.2967	10.3612	10.6061	10.5502	10.672	10.6862	10.2706	10.2822	10.3671	10.3577	10.2457	10.2099	10.385	10.3464	10.5696	10.4792	10.3899	10.3305	10.3641	10.3107	10.239	10.1134	10.2481	10.2258	10.4869	10.3877	10.1549	10.2178
414	AGAP000533	P1_I9_M2	7	5	B	FALSE	NA	NA	AGAP000533	0.89	10.1461	10.0331	9.13122	9.24429	10.0279	10.2	10.0444	10.2251	9.95655	10.3436	10.1878	10.1981	10.0016	8.98395	9.01558	9.89177	10.0484	10.2935	10.0711	10.3148	10.0916	10.2726	10.1472	10.3303	10.2114	10.1603	10.0779	10.2661	10.2464	10.1741	10.1467	10.3278	10.1718	10.0542	10.0819	10.0517	10.0383	10.1457	10.1849
415	AGAP000534	P2_I6_M4	5	2	A	FALSE	NA	NA	AGAP000534	0.9	10.881	10.9355	10.7022	10.5728	11.0758	11.0353	10.8167	10.7211	10.708	11.0154	11.0164	10.9836	10.9872	10.6133	10.5552	10.7544	10.739	10.9952	10.9489	11.072	10.9582	11.0106	10.9736	11.003	11.0162	10.8579	10.9077	11.023	11.0245	10.973	10.9141	11.0066	11.0796	10.944	10.8661	10.9437	10.9752	11.0542	10.9978
416	AGAP000535	UNCLASSIFIED	UNCLASSIFIED	UNCLASSIFIED	UNCLASSIFIED	FALSE	1271705	AGAP000535-PA	AGAP000535	NA	9.7721	9.99038	8.47044	8.74628	9.19943	9.79759	9.60078	9.2696	9.36737	8.65022	8.77501	9.76376	10.0312	8.48536	8.03971	9.88037	10.5113	9.0635	9.31619	8.87756	9.6016	8.6003	9.23327	8.78838	9.47607	8.52186	8.85608	8.19393	8.2558	9.10106	9.24949	8.75667	9.32691	9.44433	9.69839	9.01803	8.89499	9.64899	9.60244
417	PGRPS1	P1_I9_M5	22	3	F	FALSE	1271702	AGAP000536-PA	AGAP000536	0.97	9.35003	10.2971	9.03815	10.3892	8.93386	9.4006	9.97348	9.06888	9.82044	8.88786	9.69353	9.66871	9.67754	9.26083	11.0763	8.94527	10.1565	9.17966	9.48666	8.99531	9.45649	9.09001	9.3404	8.65925	9.49949	9.17298	10.1761	8.80391	9.67348	9.1591	9.43953	9.44728	9.64665	9.0467	9.39193	9.02246	9.90859	8.33986	9.06358
418	AGAP000540	P2_I6_M10	21	1	E	FALSE	NA	NA	AGAP000540	0.84	6.33524	6.2517	6.53017	6.86507	6.07563	6.22098	6.61162	6.12182	6.55099	6.02759	6.46658	6.38267	6.50828	7.41547	7.70292	6.30995	6.73352	6.2532	6.61553	6.18652	6.44779	6.28436	6.51051	6.07042	6.29658	6.15549	6.62821	6.1152	6.26756	6.28359	6.2811	6.37553	6.36923	6.13406	6.32241	6.26819	6.21073	5.91976	6.13531
419	AGAP000541	P1_I9_M6	8	5	B	FALSE	3289708	AGAP000541-PA;AGAP000541-PB	AGAP000541	0.92	13.8969	13.7413	13.2737	13.1633	13.8391	13.6051	13.5813	13.7861	13.7672	13.6473	13.5657	13.6222	13.6141	13.4884	13.3641	13.9844	13.7327	13.4551	13.4341	13.4917	13.5367	13.4427	13.4385	13.3969	13.5127	13.5388	13.6071	13.6667	13.5564	13.475	13.4929	13.3442	13.4356	13.4008	13.4206	13.5796	13.4596	13.2715	13.2677
420	AGAP000543	UNCLASSIFIED	UNCLASSIFIED	UNCLASSIFIED	UNCLASSIFIED	FALSE	1271615	AGAP000543-PA	AGAP000543	NA	8.15155	8.01789	8.2867	8.04919	8.38758	8.12889	8.1219	8.15028	7.89098	7.96876	7.92371	8.35017	8.07133	8.06567	7.84508	8.1879	7.83318	8.11908	7.99609	8.04835	7.63196	8.17601	7.9921	8.1541	8.10266	8.17722	7.97639	8.1788	8.14467	7.84725	7.9022	8.15398	8.06852	8.11838	8.28532	8.1767	7.98013	8.18202	8.27951
421	AGAP000544	UNCLASSIFIED	UNCLASSIFIED	UNCLASSIFIED	UNCLASSIFIED	FALSE	NA	NA	AGAP000544	NA	9.65045	9.79642	9.62855	9.58557	9.48585	9.52681	9.65721	9.64259	9.80862	9.5422	9.69353	9.43985	9.63816	9.84608	9.78797	9.64895	9.7429	9.45066	9.55913	9.4788	9.66683	9.59591	9.59369	9.50783	9.45427	9.67518	9.70427	9.51531	9.56758	9.58155	9.6529	9.57312	9.51629	9.49309	9.59214	9.65686	9.69957	9.52006	9.55901
422	AGAP000545	UNCLASSIFIED	UNCLASSIFIED	UNCLASSIFIED	UNCLASSIFIED	FALSE	1271679	AGAP000545-PA	AGAP000545	NA	11.0823	11.6169	10.8747	10.8184	11.054	11.6981	11.7982	11.4894	11.8127	11.0606	11.3582	11.0123	11.205	10.6205	10.7348	11.0864	11.6868	10.9596	11.0788	11.4514	11.3112	11.009	11.0462	10.9626	11.3893	11.2066	11.5016	10.8497	11.0054	11.2826	11.5149	11.0905	10.964	11.1951	11.1673	11.1942	11.5112	10.9269	11.1546
423	AGAP000546	P1_I9_M2	7	5	B	FALSE	4575968	AGAP000546-PA	AGAP000546	0.86	11.9729	11.9757	11.0222	11.0336	12.0043	11.747	11.9564	11.8841	11.8653	11.6348	11.6706	11.534	11.6474	11.1334	11.1708	12.0378	11.7805	11.2459	11.4162	11.4983	11.5624	11.2688	11.3291	11.7968	11.6172	12.042	12.0414	11.799	11.7202	11.637	11.6584	11.1122	11.4507	11.5552	11.73	11.926	11.9259	11.3259	11.266
424	AGAP000547	P2_I6_M4	5	2	A	FALSE	1271677	AGAP000547-PA	AGAP000547	0.86	9.89007	9.86258	9.3788	9.27434	9.9197	9.81169	9.91723	9.80132	9.83362	9.73484	9.92394	9.70109	9.97475	9.07095	9.07573	9.72747	9.78185	9.77241	9.75521	9.79806	9.77833	9.7701	9.91708	9.66381	9.92663	9.71302	9.74211	9.73107	9.78873	9.74469	9.83698	9.76789	9.85776	9.83449	9.80129	9.83429	9.73063	9.87411	9.92797
425	AGAP000548	P1_I9_M1	19	1	E	FALSE	1271676	AGAP000548-PA	AGAP000548	0.94	10.031	9.98115	12.344	12.203	10.0735	9.5956	9.53476	9.95299	10.3753	9.25305	9.40398	9.96489	9.62814	12.2816	12.1815	10.0064	9.90982	8.59831	9.14577	9.43112	9.32292	8.84144	8.46932	9.45123	9.70476	8.79853	9.06603	9.32191	9.20535	8.6276	9.06735	9.1662	9.5862	9.18159	9.50043	9.37191	9.0348	9.37487	9.75611
426	AGAP000549	P2_I6_M3	18	1	E	FALSE	1271675	AGAP000549-PA	AGAP000549	0.83	10.3748	10.1401	10.3365	10.3312	9.8705	10.1759	10.2582	10.4943	10.553	10.1304	9.97368	9.89316	9.99157	10.4634	10.2742	10.7175	10.4494	9.76035	9.77507	9.82824	9.97363	9.33023	9.63113	9.6762	9.74447	9.97204	10.0082	10.1014	9.65	9.57815	9.7435	9.956	9.84289	9.66628	9.69126	10.1657	9.76603	9.71699	9.71715
427	AGAP000550	P3_I5_M1	3	2	A	FALSE	NA	NA	AGAP000550	0.94	12.4075	12.6309	12.9182	12.9126	12.7204	12.7053	13.0321	12.5594	12.8244	12.8931	12.9933	12.8702	12.9442	12.9262	12.8713	12.5613	12.9891	13.333	13.3121	13.4014	13.3678	13.2503	13.7572	13.1175	13.8284	12.8627	12.9257	13.2091	13.5498	13.5879	13.4691	13.9825	13.4482	13.5333	13.3739	13.0063	13.1187	13.892	14.1541
428	AGAP000551	P2_I6_M3	18	1	E	FALSE	1271673	AGAP000551-PA	AGAP000551	0.88	10.5008	10.1186	10.0119	10.0137	9.56788	9.97095	9.64711	10.1711	9.74179	10.03	9.79628	9.68634	9.70774	10.2199	10.2923	10.2428	10.1014	9.36666	9.37385	9.65767	9.62715	9.28531	8.82746	9.55894	8.95776	9.91153	9.78529	9.87195	9.32212	9.45963	9.40881	9.10269	9.33274	9.13803	8.77906	9.98657	9.80383	8.57095	8.86315
429	AGAP000552	UNCLASSIFIED	UNCLASSIFIED	UNCLASSIFIED	UNCLASSIFIED	FALSE	1271672	AGAP000552-PA	AGAP000552	NA	9.77839	9.74744	9.75445	9.79101	9.81621	9.94033	9.83814	9.87685	9.7937	9.83766	9.85788	9.85171	9.75057	9.52955	9.69092	9.72535	9.9481	9.67664	9.77671	9.65249	9.62118	9.74382	9.60578	9.89734	9.79577	9.85345	9.76146	9.79837	9.81818	9.74015	9.59955	9.67548	9.79874	9.81317	9.80922	9.75959	9.77599	9.67202	9.69392
430	AGAP000553	P1_I9_M2	7	5	B	FALSE	NA	NA	AGAP000553	0.94	9.16272	9.31248	7.9695	7.77252	8.75191	9.22911	9.30556	9.17526	9.31391	9.08935	9.10699	8.84499	8.76619	7.94184	7.68025	9.251	9.17184	8.82844	8.82719	9.2315	9.17355	8.6062	8.79067	8.84465	8.56264	9.27538	9.47521	8.89831	8.66913	8.96961	9.09799	8.53286	8.64338	8.51247	8.48209	9.18926	9.1157	8.57095	8.84207
431	AGAP000554	P2_I6_M4	5	2	A	FALSE	1271670	AGAP000554-PA	AGAP000554	0.96	9.189	9.36424	8.22538	8.54745	9.63601	9.34797	9.40688	9.20251	9.21415	9.3966	9.49149	9.44145	9.61081	8.38202	8.44764	8.97789	9.26411	9.53	9.36513	9.42048	9.45313	9.58706	9.62075	9.39229	9.63779	9.22641	9.29188	9.46859	9.44905	9.49964	9.53807	9.40747	9.51287	9.3394	9.39545	9.43957	9.42982	9.74032	9.7529
432	MOCOS_ANOGA	UNCLASSIFIED	UNCLASSIFIED	UNCLASSIFIED	UNCLASSIFIED	FALSE	1271669	AGAP000555-PA	AGAP000555	NA	9.30272	9.11131	9.29292	9.05476	9.46673	9.3762	8.91073	9.18771	8.86755	9.42627	9.30273	9.38934	9.25465	8.90914	8.90615	9.251	8.94124	9.46135	9.18351	9.21574	9.04078	9.41273	9.06355	9.34256	9.15792	9.10612	8.90646	9.35712	9.14189	9.20609	8.94084	9.33502	9.27739	9.29386	9.1192	9.35448	9.08121	9.46175	9.36032
433	AGAP000556	P1_I9_M2	7	5	B	FALSE	NA	NA	AGAP000556	0.89	8.14165	8.15345	7.40809	7.45821	8.26345	8.00765	8.22671	7.8707	7.91381	8.1163	8.20156	7.6976	7.69158	7.53233	7.33353	8.13678	8.08267	7.58043	7.79118	7.93069	7.92471	7.83802	7.73379	7.99676	7.62282	8.18819	8.14125	8.05967	8.05787	8.34688	8.16575	7.62328	7.663	7.85731	7.73044	8.3788	8.08201	7.68111	7.59018
434	AGAP000558	UNCLASSIFIED	UNCLASSIFIED	UNCLASSIFIED	UNCLASSIFIED	FALSE	1271667	AGAP000558-PA;AGAP000558-PB	AGAP000558	NA	11.008	11.19	11.3302	11.6262	11.1836	11.2109	11.3688	11.1944	11.796	11.1705	11.2705	11.2365	11.4394	11.2625	11.7296	11.1287	11.6755	11.0897	11.1577	11.0172	11.3319	11.0731	11.3906	11.3008	11.523	11.1691	11.4066	11.1861	11.3781	11.1193	11.5438	11.2454	11.2484	11.1594	11.232	11.0836	11.1731	11.1068	11.3552
435	AGAP000559	P1_I9_M2	7	5	B	FALSE	1271666	AGAP000559-PA	AGAP000559	0.81	7.71389	7.84972	7.50844	7.15461	7.98217	8.07662	7.74253	7.86436	7.76441	7.98696	7.59288	7.93571	7.8724	7.15479	7.19736	7.69544	7.7795	7.91185	7.85018	8.07626	7.63811	7.88819	7.60862	7.98663	7.80226	8.01381	8.07975	7.79525	7.92265	8.05133	7.73038	7.59408	7.71316	7.86949	7.62891	8.12752	7.75728	7.94712	7.89074
436	AGAP000560	UNCLASSIFIED	UNCLASSIFIED	UNCLASSIFIED	UNCLASSIFIED	FALSE	1271665	AGAP000560-PA	AGAP000560	NA	11.172	11.096	11.0319	10.7956	11.82	11.1661	10.8711	10.9035	10.8262	11.4139	11.2125	11.4892	11.2265	11.2288	10.9722	10.8085	10.63	11.6025	11.2801	11.475	11.1463	11.591	11.242	11.5429	11.3656	10.8604	10.7197	11.4771	10.9658	11.3693	10.9616	11.6096	11.3262	11.7978	11.5236	11.1651	10.8854	12.0441	11.5979
437	AGAP000561	UNCLASSIFIED	UNCLASSIFIED	UNCLASSIFIED	UNCLASSIFIED	FALSE	1271664	AGAP000561-PA	AGAP000561	NA	11.7989	11.7861	11.8737	11.9577	12.1152	11.9742	11.9713	11.9464	12.1923	11.9704	12.0223	11.9441	12.1635	11.7901	11.9663	11.9619	12.1093	11.9233	12.0684	11.9636	12.011	11.9867	12.0741	12.1837	12.3012	11.9363	12.0118	12.0002	12.0631	11.8494	11.9277	12.0947	12.0992	12.2033	12.1597	11.9424	11.9666	12.2475	12.3974
438	MOEH_ANOGA	P1_I9_M3	2	2	A	FALSE	4575958	AGAP000562-PA;AGAP000562-PB;AGAP000562-PC	AGAP000562	0.89	12.9942	13.1611	12.896	12.9259	13.059	13.0732	13.3145	13.0668	13.442	13.1983	13.4385	13.1339	13.4381	12.8007	13.1394	13.1732	13.3837	13.2312	13.3922	13.3009	13.3154	13.093	13.3963	13.2599	13.5838	13.1998	13.4296	13.311	13.445	13.2911	13.382	13.2894	13.3578	13.2052	13.3571	13.1753	13.2884	13.3838	13.6297
439	AGAP000563	P1_I9_M3	2	2	A	FALSE	1271660	AGAP000563-PA	AGAP000563	0.87	10.2706	10.3696	9.98562	10.2582	10.2238	10.4183	10.5926	10.3506	10.688	10.3659	10.6975	10.4257	10.6145	9.84455	9.96137	10.1011	10.4823	10.4495	10.5711	10.5056	10.6043	10.5331	10.6443	10.3016	10.7437	10.4028	10.6488	10.4139	10.6082	10.4047	10.5789	10.5853	10.5129	10.4079	10.3949	10.3223	10.5693	10.5488	10.7538
440	AGAP000564	UNCLASSIFIED	UNCLASSIFIED	UNCLASSIFIED	UNCLASSIFIED	FALSE	1271659	AGAP000564-PA	AGAP000564	NA	8.85139	8.88564	8.80156	8.56639	8.66832	8.65008	8.80823	8.91544	8.77281	8.52689	8.67413	8.51885	8.72896	8.56288	8.50331	8.98147	8.8878	8.48452	8.50663	8.536	8.55935	8.35929	8.5121	8.70868	8.68769	8.62156	8.60965	8.6219	8.71891	8.21139	8.78148	8.43235	8.49772	8.39302	8.41719	8.60076	8.5658	8.39343	8.53878
441	TRXR	P1_I9_M3	2	2	A	FALSE	1271658	AGAP000565-PA;AGAP000565-PB;AGAP000565-PC	AGAP000565	0.9	12.9449	13.1885	12.6441	12.773	13.1781	12.9582	13.2701	12.8384	13.0823	13.0104	13.3134	12.8479	13.1812	12.693	12.9623	12.8542	13.0979	12.981	13.1383	13.0271	13.2923	12.9841	13.2994	12.9362	13.2306	12.8732	13.0624	12.982	13.1275	12.9827	13.2831	13.0385	13.1805	12.8861	13.0248	12.99	13.0908	13.0886	13.3241
442	AGAP000566	P1_I9_M2	7	5	B	FALSE	3289711	AGAP000566-PA;AGAP000566-PB	AGAP000566	0.97	10.5531	10.6915	9.90213	9.73904	10.6199	10.6633	10.6973	10.733	10.7191	10.6789	10.8392	10.6186	10.6642	9.69907	9.6836	10.6884	10.7198	10.4016	10.5396	10.7297	10.4217	10.4446	10.3009	10.6881	10.6889	10.9406	10.8532	10.8014	10.7266	10.6938	10.6545	10.2469	10.3049	10.4038	10.3799	10.9137	10.7474	10.2362	10.2213
443	AGAP000567	UNCLASSIFIED	UNCLASSIFIED	UNCLASSIFIED	UNCLASSIFIED	FALSE	1271656	AGAP000567-PA;AGAP000567-PB	AGAP000567	NA	10.3476	10.4935	10.6247	10.6229	10.4672	10.5834	10.8122	10.6654	10.8716	10.6513	10.796	10.7253	10.8254	10.5814	10.8322	10.543	10.9019	10.838	10.7769	10.6924	10.7656	10.6641	10.9008	10.7604	11.004	10.6613	10.7888	10.7235	10.803	10.6184	10.8249	10.914	10.8613	10.7999	10.8238	10.6003	10.6713	10.9364	11.0742
444	AGAP000569	P2_I6_M9	14	6	D	TRUE	NA	NA	AGAP000569	0.87	8.5295	8.65456	9.16095	9.01144	8.73057	8.95688	8.65444	8.63803	8.62448	9.14205	8.94721	9.43503	9.32554	8.71303	8.662	8.50127	8.98351	9.52594	9.37385	9.07133	8.96946	9.58854	9.45351	9.23968	9.35287	8.64147	8.51311	8.94768	8.94754	9.11755	8.77112	9.64844	9.17939	9.53839	9.53909	8.64183	8.80334	9.63294	9.44433
445	AGAP000570	P2_I6_M8	1	2	A	FALSE	4576160	AGAP000570-PA	AGAP000570	0.81	14.6597	15.4129	14.0843	14.7377	14.3297	14.6874	15.223	14.1829	15.0543	14.4253	15.3835	14.3479	15.3011	14.7515	14.796	14.7054	15.1353	14.3941	15.2535	14.7257	15.3216	14.4747	15.3625	14.3306	15.287	14.5406	15.1315	14.6045	15.3213	14.8723	15.2516	14.8263	15.5311	14.5018	14.9691	14.984	15.2369	14.8141	15.1952
446	CLIPC5	UNCLASSIFIED	UNCLASSIFIED	UNCLASSIFIED	UNCLASSIFIED	FALSE	1271651	AGAP000571-PA	AGAP000571	NA	6.31252	6.58818	6.11603	6.32476	5.8777	6.27448	6.34828	6.40237	6.51591	5.97089	6.04404	5.96779	5.94455	6.2263	6.03986	6.30995	6.40828	5.8756	6.12128	5.85503	6.04515	5.71239	6.07056	6.01048	6.19546	6.01606	6.36183	6.06732	6.02873	5.98755	6.54977	5.89335	5.86721	5.75342	6.07361	6.00732	6.15404	5.66258	5.85349
447	CLIPC10	UNCLASSIFIED	UNCLASSIFIED	UNCLASSIFIED	UNCLASSIFIED	FALSE	1271650	AGAP000572-PA	AGAP000572	NA	8.57762	8.32849	7.51807	7.70413	8.11613	8.7679	8.18005	8.63071	8.34324	8.62755	8.66153	8.16625	8.10536	7.9652	8.07439	8.61677	8.15116	8.15704	7.90057	8.52746	8.28933	8.26129	8.18916	7.94006	8.10266	8.31845	8.10571	8.28851	8.03529	8.32246	8.0777	8.36673	8.26291	7.85731	7.68362	8.79254	8.61884	8.31415	7.86046
448	CLIPC4	P2_I6_M10	21	1	E	FALSE	1271649	AGAP000573-PA;AGAP000573-PB	AGAP000573	0.82	10.7125	10.841	10.545	10.6211	10.2326	10.6787	10.7703	10.6699	10.832	10.4651	10.6791	10.278	10.3183	10.8836	11.0531	10.7491	10.6827	10.1144	10.2471	10.4365	10.576	10.1187	10.3202	9.85983	10.1609	10.3305	10.6813	10.2905	10.3145	10.4425	10.5541	10.3042	10.3798	9.81317	9.99198	10.5698	10.7262	10.0816	10.3338
449	AGAP000574	P1_I9_M3	2	2	A	FALSE	NA	NA	AGAP000574	0.87	9.9484	10.1993	9.99223	10.1641	10.0971	10.1474	10.2779	10.0128	10.4943	10.3454	10.4428	10.1433	10.1902	10.1308	10.3232	9.7548	10.3286	10.5499	10.4156	10.4926	10.7431	10.4895	10.8112	10.2652	10.4875	10.0029	10.2452	10.3035	10.3041	10.6813	10.674	11.1691	10.5449	10.6562	10.3513	10.3401	10.2823	11.0294	10.815
450	AGAP000575	UNCLASSIFIED	UNCLASSIFIED	UNCLASSIFIED	UNCLASSIFIED	FALSE	NA	NA	AGAP000575	NA	7.17601	7.41708	7.24118	7.03053	7.30526	7.47277	7.59787	7.76547	7.38719	7.53533	7.08388	7.21445	7.00267	6.98222	6.89793	7.61197	7.65929	7.05277	6.99614	7.21771	7.05009	7.35004	6.84547	7.38057	7.28815	7.77035	7.37426	7.24151	7.36403	7.33906	7.34148	7.17044	7.03465	7.3501	7.29114	7.47043	7.60349	7.40782	6.8506
451	AGAP000576	UNCLASSIFIED	UNCLASSIFIED	UNCLASSIFIED	UNCLASSIFIED	FALSE	NA	NA	AGAP000576	NA	10.0866	10.0709	10.3339	10.2017	10.0264	10.3295	10.2168	10.1561	10.1492	10.511	10.3183	10.3055	10.2047	10.0154	10.0293	9.94748	10.1596	10.2535	10.1705	10.3789	10.1151	10.3728	10.1555	10.1885	10.2196	10.328	10.164	10.4044	10.1156	10.2832	10.1427	10.3268	10.2165	10.2148	10.0927	10.3286	10.2494	10.243	10.3646
452	AGAP000577	P2_I6_M3	18	1	E	FALSE	1271643	AGAP000577-PA;AGAP000577-PB;AGAP000577-PC;AGAP000577-PD	AGAP000577	0.84	12.2943	12.1303	12.1972	12.1211	12.0825	12.3041	12.0972	12.4219	12.1952	12.0348	11.9839	12.2632	12.1714	12.404	12.2844	12.2981	12.2679	12.0971	11.8681	12.2165	12.1338	12.0048	11.6869	11.9593	11.7873	12.3934	12.0794	12.2171	11.9825	12.1589	12.0578	12.0689	11.9782	12.1397	11.8892	12.1674	12.0752	11.8799	11.7885
453	AGAP000578	UNCLASSIFIED	UNCLASSIFIED	UNCLASSIFIED	UNCLASSIFIED	FALSE	NA	NA	AGAP000578	NA	10.7393	10.6736	10.8108	10.7828	11.0144	10.6873	10.5661	10.6341	10.5828	10.5072	10.6361	10.7906	10.7569	10.5183	10.5582	10.4107	10.6241	10.7266	10.7243	10.6541	10.6692	10.7912	10.7876	10.6313	10.7032	10.5384	10.567	10.7267	10.6496	10.5621	10.6386	10.9696	10.8606	11.0036	10.8193	10.6757	10.6544	10.8081	10.9086
454	AGAP000579	UNCLASSIFIED	UNCLASSIFIED	UNCLASSIFIED	UNCLASSIFIED	FALSE	NA	NA	AGAP000579	NA	9.26282	9.53108	9.07611	9.56518	8.80048	9.02138	9.22626	9.27894	9.37542	8.95748	8.7672	8.78549	9.27684	8.90322	8.83488	8.99215	9.61927	8.62921	9.23472	8.93229	9.27801	8.6918	9.23717	9.02818	9.49367	9.03896	9.20247	8.47895	8.69779	8.88394	9.68435	8.92469	9.11313	9.20053	9.42156	8.90495	9.00679	9.25591	9.86553
455	AGAP000585	P1_I9_M1	19	1	E	FALSE	NA	NA	AGAP000585	0.82	12.118	11.9089	12.8909	12.7865	12.3177	12.2367	11.8598	12.4651	11.9949	12.3978	12.1168	12.4378	12.2825	12.7932	12.757	12.3812	12.1367	12.3351	12.1506	12.2582	12.2007	12.3001	12.1619	12.544	12.1213	12.2675	11.6856	12.2794	12.1944	12.1372	12.0774	12.4969	12.4229	12.4771	12.2576	12.018	12.0385	12.2394	12.2042
456	AGAP000586	P2_I6_M2	4	2	A	FALSE	5666828	AGAP000586-PA	AGAP000586	0.83	11.7764	12.4794	9.47644	10.556	11.089	11.7479	12.313	11.9368	12.7194	11.3634	12.1064	11.7166	12.2273	9.61861	10.2496	11.6156	12.3502	11.9125	12.3441	11.6079	12.3873	11.61	12.3304	10.8504	12.1893	11.6586	12.5946	11.2652	12.431	11.6153	12.8024	12.0341	12.2886	11.0928	11.7307	11.4134	12.3897	11.2771	12.0997
457	AGAP000587	UNCLASSIFIED	UNCLASSIFIED	UNCLASSIFIED	UNCLASSIFIED	FALSE	1271638	AGAP000587-PA	AGAP000587	NA	6.31252	6.44469	6.73124	6.65503	6.71486	6.65176	6.39066	6.28629	6.27281	6.89133	6.46658	6.58286	6.66447	7.04252	7.23012	6.44922	6.72075	6.52828	6.50467	6.47624	6.52902	6.74138	6.62963	6.88617	6.48877	6.51212	6.26929	6.59585	6.53287	6.64884	6.37959	6.69848	6.62492	6.70394	6.56165	6.54368	6.38319	6.70655	6.57443
458	AGAP000588	P1_I9_M2	7	5	B	FALSE	NA	NA	AGAP000588	0.9	8.10132	8.17245	7.49875	7.13297	8.15445	8.38013	8.23129	8.19099	8.17585	8.43496	8.40293	8.42729	8.19486	7.31563	7.37266	8.00725	8.2204	8.27493	8.38126	8.41445	8.15728	8.42436	8.36532	8.37455	8.42955	8.31347	8.5622	8.23838	8.36772	8.30593	8.32671	8.23933	8.29551	8.25329	8.3746	8.39611	8.28941	8.41775	8.08581
459	AGAP000589	P1_I9_M2	7	5	B	FALSE	1271636	AGAP000589-PA	AGAP000589	0.9	9.60337	9.68539	9.3404	9.18224	9.56389	9.78671	9.78237	9.62808	9.67822	9.7635	9.66873	9.52227	9.63673	9.07621	9.21462	9.75272	9.56945	9.44636	9.57999	9.70225	9.57558	9.66057	9.57536	9.62277	9.46223	9.83298	9.78371	9.64021	9.58483	9.75824	9.67333	9.30281	9.47299	9.48925	9.50043	9.78709	9.73574	9.58521	9.61309
460	AGAP000591	UNCLASSIFIED	UNCLASSIFIED	UNCLASSIFIED	UNCLASSIFIED	FALSE	4576132	AGAP000591-PA	AGAP000591	NA	9.8696	9.89807	10.3063	10.3224	10.1658	10.0722	9.96809	10.119	10.0271	10.1011	9.94473	10.0406	10.0268	10.3597	10.2284	10.1222	10.0025	9.88776	9.91882	10.063	10.0522	9.92777	9.98685	10.3126	10.1163	10.1045	10.1198	10.2377	10.1195	9.79812	9.98982	9.88687	9.96401	10.0542	10.0742	10.1953	9.85011	9.97701	10.0321
461	AGAP000592	P1_I9_M1	19	1	E	FALSE	NA	NA	AGAP000592	0.81	6.48009	6.60476	7.14224	7.13297	6.82622	6.52192	6.41114	6.61637	6.46082	6.62974	6.68112	6.89497	6.87918	7.06582	7.1174	6.5475	6.52357	6.79041	6.64997	6.62504	6.43068	6.8242	6.83388	6.66134	6.77338	6.51212	6.54112	6.6092	6.40971	6.58587	6.42507	6.65128	6.44429	6.64032	6.82785	6.54368	6.56573	7.01176	6.64224
462	AGAP000594	UNCLASSIFIED	UNCLASSIFIED	UNCLASSIFIED	UNCLASSIFIED	FALSE	4576127	AGAP000594-PA	AGAP000594	NA	6.18879	5.88683	6.11603	6.08303	6.00372	5.97832	5.69021	5.81645	6.06059	5.99987	5.91095	5.79696	5.91232	5.94321	6.03986	6.0657	5.80906	5.96216	6.02332	6.10062	6.2603	6.08508	6.07056	6.04111	5.94014	5.71914	5.97567	5.93016	5.95386	5.91682	5.711	5.89335	5.94109	6.07417	6.04634	5.97805	5.81786	6.06813	6.24267
463	AGAP000595	UNCLASSIFIED	UNCLASSIFIED	UNCLASSIFIED	UNCLASSIFIED	FALSE	4576128	AGAP000595-PA	AGAP000595	NA	9.0706	9.76907	10.7749	10.6747	10.2575	9.69657	9.85138	9.6444	9.99616	10.0681	10.1118	10.7226	10.3157	10.1002	10.2347	9.07485	9.91224	10.8396	10.3836	10.3773	10.2944	10.9862	10.5831	10.5378	10.699	9.89517	10.0149	10.2626	10.6811	10.4247	10.1872	11.0113	10.3572	10.4993	10.7002	10.0145	10.2181	10.4982	10.5769
464	AGAP000596	P1_I9_M2	7	5	B	FALSE	1271631	AGAP000596-PA;AGAP000596-PB;AGAP000596-PC	AGAP000596	0.91	10.5476	10.6194	9.78141	9.76364	10.6035	10.6016	10.6866	10.5946	10.6	10.6003	10.6414	10.6172	10.6816	9.54857	9.51436	10.549	10.8555	10.7168	10.6057	10.7981	10.5621	10.6952	10.6421	10.8263	10.6292	10.7621	10.7441	10.7183	10.7318	10.6526	10.7139	10.7436	10.6205	10.7679	10.7565	10.7346	10.6828	10.6244	10.6527
465	AGAP000597	UNCLASSIFIED	UNCLASSIFIED	UNCLASSIFIED	UNCLASSIFIED	FALSE	1271630	AGAP000597-PA	AGAP000597	NA	6.99936	7.00037	6.41228	6.6214	6.96841	6.85032	6.86109	6.66764	6.87508	6.71992	6.7739	6.76184	6.72843	6.65517	6.46967	7.0447	6.9932	6.85081	6.97096	6.74397	7.08842	6.72903	6.82216	6.95594	6.92444	6.83586	6.76883	6.64826	6.87545	6.56951	6.89632	6.61861	6.57879	6.65658	6.76717	6.60178	6.96337	6.71946	6.60889
466	AGAP000598	P2_I6_M4	5	2	A	FALSE	1271629	AGAP000598-PA	AGAP000598	0.93	10.38	10.2386	9.62855	9.43225	10.8009	10.2629	10.0276	9.87992	9.74954	10.6146	10.4476	10.6827	10.3013	9.60051	9.45965	9.93099	9.56483	10.6277	10.3707	10.5681	10.2622	10.5709	10.3908	10.6193	10.3656	10.0656	10.0189	10.4345	10.2148	10.4536	9.93708	10.456	10.5324	10.6924	10.494	10.3223	10.1749	10.7081	10.4863
467	AGAP000599	UNCLASSIFIED	UNCLASSIFIED	UNCLASSIFIED	UNCLASSIFIED	FALSE	NA	NA	AGAP000599	NA	6.80587	6.65295	7.00619	6.91852	6.82622	6.58889	6.61162	6.76336	6.7104	6.78002	6.60062	6.79663	6.63778	6.6716	7.14078	6.57062	6.58384	6.72655	6.46478	6.89144	6.58953	6.70389	6.67098	6.6009	6.649	6.68623	6.79776	6.56862	6.75733	6.46528	6.69516	6.78711	6.90209	6.64032	6.6061	6.62964	6.67119	6.86368	6.83695
468	AGAP000601	P1_I9_M1	19	1	E	FALSE	1271627	AGAP000601-PA;AGAP000601-PB	AGAP000601	0.82	9.28291	9.22555	9.80601	9.69538	9.3014	9.4503	9.22399	9.30885	9.33883	9.35434	9.45326	9.49789	9.36748	9.87196	9.66141	9.43149	9.29978	9.34371	9.33194	9.34206	9.20989	9.34607	9.23717	9.44036	9.36568	9.55111	9.3528	9.42029	9.47807	9.33041	9.19131	9.45316	9.33661	9.3794	9.29541	9.35799	9.32051	9.28425	9.35821
469	AGAP000602	UNCLASSIFIED	UNCLASSIFIED	UNCLASSIFIED	UNCLASSIFIED	FALSE	NA	NA	AGAP000602	NA	9.28291	9.33963	9.28215	9.25824	9.32757	9.43964	9.59554	9.37125	9.44208	9.40986	9.38379	9.34042	9.41989	9.34382	9.25972	9.23911	9.45931	9.4528	9.36731	9.51068	9.45649	9.55718	9.3744	9.30309	9.45026	9.48699	9.46737	9.45937	9.44485	9.3761	9.38195	9.40342	9.40274	9.26267	9.32709	9.40275	9.36304	9.55301	9.41009
470	AGAP000603	P4_I3_M1	20	1	E	FALSE	1271625	AGAP000603-PA	AGAP000603	0.84	7.28428	9.11857	9.62217	11.9301	7.34533	7.29935	9.16376	7.84515	9.27139	7.04978	9.40398	6.87384	9.08469	10.0755	11.5303	7.05955	9.50342	6.90816	7.72948	6.89144	9.99455	6.81274	7.9968	7.05343	8.44587	7.13605	9.08671	7.24151	8.21141	6.72261	9.80031	7.05208	10.1032	8.49325	7.66563	7.07615	8.85149	6.78184	7.26932
471	AGAP000604	P2_I6_M10	21	1	E	FALSE	1271696	AGAP000604-PA	AGAP000604	0.83	8.14165	8.02315	9.72697	10.5494	7.72737	7.66431	7.91977	8.49617	8.69089	7.69582	7.95905	7.29232	8.11374	9.40983	9.97791	8.41865	8.70587	6.98922	7.22266	7.12382	8.23483	7.20956	7.18398	7.96095	7.9019	8.05049	8.10055	8.1826	7.81336	6.73678	8.03148	7.7407	7.98544	8.19707	7.7589	7.61183	8.08745	7.55153	7.29776
472	AGAP000605	UNCLASSIFIED	UNCLASSIFIED	UNCLASSIFIED	UNCLASSIFIED	FALSE	5666815	AGAP000605-PA	AGAP000605	NA	12.753	13.6587	14.7266	15.1801	13.1216	12.7897	13.3366	13.0118	13.6304	12.2734	13.5556	12.3024	13.8666	14.0608	14.6481	12.8415	13.9226	12.5204	13.4497	12.4261	13.1604	12.3459	13.0066	13.0615	13.9859	12.8227	13.399	13.309	13.9581	11.9302	13.2848	13.576	13.928	13.78	13.834	12.6806	13.3151	12.9002	12.9242
473	AGAP000606	P1_I9_M1	19	1	E	FALSE	3289716	AGAP000606-PA	AGAP000606	0.88	9.6977	9.69188	10.963	10.7732	10.0594	10.0275	9.78084	10.2654	10.0284	9.95296	9.87242	10.1569	10.1824	10.93	10.665	10.2083	10.2571	10.0746	10.0697	9.89447	9.7743	10.1207	9.94349	10.3632	10.2669	9.82782	9.73396	10.0563	10.105	9.73863	9.73293	10.2276	10.3059	10.2639	10.2895	9.65401	9.76102	10.2525	10.3477
474	AGAP000607	P1_I9_M1	19	1	E	FALSE	3289717	AGAP000607-PA	AGAP000607	0.94	10.5758	10.7132	13.038	12.795	10.0565	10.2201	10.1217	10.5796	10.7433	10.0681	10.1421	9.80033	9.84002	13.0732	12.8923	10.6351	10.4929	9.24309	9.18846	10.0104	9.49784	8.93544	8.57858	9.95565	10.0505	9.64025	9.74373	9.82968	9.5579	9.22142	9.56218	9.52187	10.0287	9.50074	9.91455	9.8393	9.86106	9.73213	9.99867
475	AGAP000609	P1_I9_M1	19	1	E	FALSE	1271623	AGAP000609-PA	AGAP000609	0.94	8.933	9.06444	11.2506	11.0363	8.30768	8.30844	8.33271	8.59356	9.15686	8.32247	8.3301	8.40094	7.98696	11.6718	11.561	8.90813	8.95782	7.57223	7.65743	8.22932	7.83752	7.49656	7.0365	8.01682	7.91385	7.87025	7.83988	7.94289	7.79313	7.49881	7.91505	7.72741	8.10595	7.40284	7.98174	8.12334	8.09828	7.73866	8.12677
476	AGAP000610	P1_I9_M1	19	1	E	FALSE	4576032	AGAP000610-PA	AGAP000610	0.93	11.113	11.2931	12.4003	12.3352	11.1672	10.9916	10.8897	11.1394	11.315	11.185	11.1416	10.7912	10.7523	12.2332	12.1574	11.2465	11.1547	10.3382	10.5083	10.8086	10.629	10.0324	9.87777	10.7078	10.7149	10.4516	10.511	10.8373	10.5874	10.5133	10.3935	10.5782	10.8579	10.5654	10.691	10.8898	10.6624	10.4966	10.8611
477	AGAP000611	P1_I9_M1	19	1	E	FALSE	1271621	AGAP000611-PA	AGAP000611	0.94	8.68615	8.51394	9.75639	9.48652	8.60319	8.25523	8.20823	8.48808	8.69089	8.24588	8.29222	8.35362	8.25652	10.2654	10.1576	8.50127	8.46408	7.98647	8.27694	8.21511	8.21886	7.8783	7.90965	8.18969	8.18819	7.94391	7.98765	8.23838	8.2214	8.03122	8.04318	8.16857	8.34692	8.11331	8.07866	8.17267	8.18705	8.06291	8.13181
478	AGAP000612	P1_I9_M1	19	1	E	FALSE	1271620	AGAP000612-PA	AGAP000612	0.87	9.5081	9.62734	10.586	10.8145	8.24839	9.21541	9.4482	9.42475	9.6185	9.49477	9.47011	8.36048	8.61685	11.0136	10.948	9.77137	9.54152	8.26506	8.28633	8.80897	8.86423	7.99704	7.9295	8.37455	8.40051	8.82309	9.02912	8.83528	8.4205	8.69852	8.85198	8.42834	8.67141	8.24408	8.03795	9.22617	8.99257	8.16562	8.43347
479	AGAP000614	P1_I9_M2	7	5	B	FALSE	NA	NA	AGAP000614	0.83	9.31144	9.42983	8.96919	8.89402	9.4255	9.48181	9.54749	9.39503	9.51854	9.46966	9.53561	9.3249	9.47845	8.8702	8.96191	9.36746	9.44765	9.2231	9.46439	9.44919	9.46985	9.38235	9.5077	9.47627	9.53203	9.60244	9.53646	9.49289	9.62429	9.51746	9.66036	9.4014	9.36532	9.46989	9.40595	9.71801	9.6207	9.46835	9.5827
480	AGAP000615	P1_I9_M3	2	2	A	FALSE	1271689	AGAP000615-PA	AGAP000615	0.92	10.5084	11.0721	10.5144	10.6996	10.7289	10.7863	11.0544	10.4772	11.0768	10.7489	11.0463	10.7461	11.0452	10.5591	10.7936	10.4342	11.0399	10.9028	10.9968	10.86	11.1206	10.898	11.1605	10.7295	11.0607	10.5971	10.9679	10.7177	11.0026	10.9031	10.9172	10.8933	11.1053	10.7032	10.9298	10.7048	10.9593	10.9605	11.2559
481	AGAP000616	P1_I9_M2	7	5	B	FALSE	1271616	AGAP000616-PA	AGAP000616	0.8	11.3659	11.5816	10.8089	10.8324	11.4899	11.4118	11.5419	11.2073	11.4088	11.4057	11.6439	11.237	11.3623	11.0659	11.2539	11.2234	11.2831	11.3057	11.3886	11.4614	11.4668	11.3388	11.3382	11.27	11.2738	11.326	11.5992	11.2599	11.3404	11.549	11.4615	11.3157	11.3545	11.2224	11.1948	11.5747	11.5619	11.4412	11.3552
482	AGAP000617	P2_I6_M2	4	2	A	FALSE	1271617	AGAP000617-PA;AGAP000617-PB	AGAP000617	0.93	9.80328	10.1542	8.88249	9.05742	9.65677	9.99877	10.3397	9.76366	10.2683	9.79791	10.2195	9.74188	10.0441	9.12275	9.2671	9.72535	9.77787	9.79624	10.0603	9.94936	10.1539	9.86457	10.2737	9.61957	10.0036	9.79997	10.2724	9.75386	10.0714	10.1332	10.4697	9.96561	9.83608	9.57688	9.67689	10.031	10.1174	9.84782	9.97824
483	AGAP000618	P1_I9_M1	19	1	E	FALSE	1271698	AGAP000618-PA	AGAP000618	0.95	11.4978	11.2013	12.9921	12.7149	11.3775	11.2326	10.9592	11.8584	11.654	11.0527	10.8521	11.2485	11.1392	13.2163	12.8848	12.0006	11.6911	10.9299	10.6038	10.8098	10.8904	10.8884	10.7316	11.0946	10.7965	11.1305	10.9441	11.1857	10.9825	10.8267	10.6886	10.919	10.8485	11.1369	11.0359	10.9707	10.7889	10.8496	10.8203
484	AGAP000619	P1_I9_M2	7	5	B	FALSE	1271697	AGAP000619-PA	AGAP000619	0.95	10.0916	10.115	8.97925	9.09162	9.81621	10.0846	10.2382	9.90869	9.94175	10.2382	10.2738	9.86129	9.87067	8.93548	8.87742	9.93651	10.0273	9.88301	10.0737	10.2597	10.1172	9.95092	10.0523	10.0323	10.0741	10.3084	10.3167	10.1112	10.1248	10.2388	10.2292	9.92819	10.1021	9.76162	10.0115	10.2989	10.2529	9.86165	9.96583
485	AGAP000620	P1_I9_M2	7	5	B	FALSE	NA	NA	AGAP000620	0.92	9.58014	9.52382	8.87532	8.84543	9.48162	9.68489	9.5797	9.52806	9.46865	9.74794	9.67082	9.55367	9.65093	8.87626	8.78416	9.53708	9.65879	9.59552	9.56675	9.69723	9.52849	9.60762	9.45686	9.57558	9.5877	9.6617	9.55137	9.67513	9.51655	9.61503	9.48018	9.41953	9.5715	9.59307	9.5952	9.75031	9.5392	9.50088	9.52556
486	AGAP000621	P2_I6_M3	18	1	E	FALSE	1271681	AGAP000621-PA	AGAP000621	0.87	8.7293	8.78246	10.0848	10.1025	7.08318	7.99878	7.82485	9.18523	9.08248	8.00492	6.95444	7.76249	8.61685	10.525	10.2322	9.251	9.0019	6.93581	7.53339	7.04838	7.69816	6.6911	6.3749	6.77284	6.78798	8.00136	7.76282	6.7916	6.47326	6.50126	6.96513	7.00601	7.67572	7.12484	6.76717	6.93876	7.57208	6.11937	6.83695
487	AGAP000622	P2_I6_M2	4	2	A	FALSE	NA	NA	AGAP000622	0.85	11.5931	11.7341	11.5259	11.5096	11.5735	11.7259	11.8072	11.7689	12.0423	11.7749	11.932	11.6582	11.9595	11.5752	11.7651	11.7421	11.8481	11.719	11.7719	11.8139	11.9071	11.7371	11.9272	11.7808	12.0224	11.7164	11.8862	11.8383	11.8313	11.7563	11.8642	11.7859	11.7845	11.5833	11.6004	11.6095	11.6635	11.7971	11.938
488	AGAP000623	UNCLASSIFIED	UNCLASSIFIED	UNCLASSIFIED	UNCLASSIFIED	FALSE	1271687	AGAP000623-PA	AGAP000623	NA	9.12113	9.24998	9.53426	9.88368	9.32521	9.14751	9.37253	9.26726	9.63701	9.07899	9.3787	9.03346	9.31843	9.02811	9.21717	9.17503	9.39137	9.12141	9.18351	9.19266	9.50272	9.75702	9.60427	9.19507	9.47607	9.28044	9.2236	9.30312	9.26611	9.07957	9.55619	9.40545	9.23443	9.50645	9.45228	9.09575	9.33183	9.36429	9.66179
489	AGAP000624	P1_I9_M1	19	1	E	FALSE	1271688	AGAP000624-PA	AGAP000624	0.88	9.85925	9.79189	10.511	10.3486	10.119	9.86358	9.7115	10.1086	9.67822	9.87275	9.68943	9.95709	9.71587	10.3916	10.3407	9.9799	9.71263	9.82464	9.79465	9.78982	9.64345	10.0259	9.69051	10.0105	9.77993	9.93092	9.65681	9.93531	9.70361	9.83834	9.59176	9.956	9.89493	9.94222	9.91944	9.96611	9.77267	9.94431	9.85958
490	AGAP000625	P2_I6_M4	5	2	A	FALSE	1271692	AGAP000625-PA	AGAP000625	0.9	11.1762	11.2482	11.1189	11.0708	11.3232	11.1898	11.2446	11.3247	11.2987	11.2795	11.3589	11.3869	11.315	10.9853	11.1142	11.1644	11.285	11.3676	11.325	11.3258	11.2785	11.3683	11.3177	11.3451	11.3788	11.2426	11.2468	11.297	11.3171	11.3088	11.2095	11.4907	11.2571	11.2994	11.3319	11.2845	11.2266	11.5105	11.4858
491	AGAP000626	P1_I9_M2	7	5	B	FALSE	1271682	AGAP000626-PA	AGAP000626	0.95	11.9341	11.9268	11.5071	11.4224	12.1074	11.9598	11.9783	11.8989	11.974	12.0457	12.0789	11.9021	11.9949	11.4025	11.4895	11.9301	11.9859	11.8057	11.9153	12.0078	11.9464	11.7579	11.7968	12.0759	11.9704	12.0568	12.1033	11.9822	12.0487	12.0171	11.9635	11.7387	11.8982	11.8903	11.8648	12.1145	11.992	11.8431	11.8156
492	AGAP000627	P1_I9_M2	7	5	B	FALSE	1271683	AGAP000627-PA;AGAP000627-PB;AGAP000627-PC	AGAP000627	0.9	11.739	11.7435	11.4155	11.4589	11.8233	11.769	11.7589	11.8681	11.8816	11.7847	11.8049	11.7024	11.7618	11.4129	11.5092	11.918	11.8858	11.5233	11.6466	11.7698	11.6421	11.5961	11.6326	11.8864	11.8616	11.9271	11.9084	11.8391	11.8731	11.7727	11.7894	11.5434	11.5686	11.6847	11.7223	11.8285	11.7088	11.5436	11.5526
493	AGAP000628	UNCLASSIFIED	UNCLASSIFIED	UNCLASSIFIED	UNCLASSIFIED	FALSE	4576063	AGAP000628-PA	AGAP000628	NA	6.35739	5.99806	6.27716	6.2262	6.28316	6.33692	6.25684	6.05803	5.92461	6.3876	6.18868	6.41633	6.13367	6.4343	6.19991	6.0657	6.06886	6.00117	6.28564	6.41601	6.1239	6.15734	6.35647	6.15172	6.40826	6.08918	6.3396	5.89864	5.86837	6.50126	5.96316	6.15878	6.14732	6.31333	6.19646	6.32661	6.42687	6.45833	6.42327
494	AGAP000629	P1_I9_M1	19	1	E	FALSE	NA	NA	AGAP000629	0.95	8.13168	7.90238	10.0296	10.0408	7.44949	8.15827	7.82485	8.89732	8.57255	8.36787	7.63786	8.1544	7.56637	10.3989	10.4253	8.94527	8.64258	7.99852	7.5415	7.95677	7.58805	7.74275	7.17527	7.86986	7.28815	8.46028	7.94207	8.13237	7.7447	7.56478	7.55023	7.89669	7.663	7.57974	7.49861	7.9871	7.71511	7.49186	7.4056
495	AGAP000630	P2_I6_M9	14	6	D	FALSE	NA	NA	AGAP000630	0.91	10.3156	10.2594	10.8275	10.7956	10.577	10.5674	10.4228	10.5062	10.4739	10.767	10.5255	10.7874	10.8866	10.5174	10.4132	10.2649	10.4831	10.8199	10.7294	10.6676	10.6012	10.9257	10.8034	10.7863	10.8581	10.4404	10.3178	10.757	10.6469	10.6274	10.5022	10.8159	10.7309	10.8848	10.9036	10.4374	10.4788	10.8603	10.8956
496	AGAP000631	P2_I6_M7	12	4	C	FALSE	NA	NA	AGAP000631	0.84	9.97054	10.1694	10.2863	10.3755	10.065	10.2833	10.2471	10.1598	10.4503	10.3315	10.4133	10.2655	10.4482	10.2813	10.5839	9.98877	10.4139	10.3242	10.3288	10.3836	10.5074	10.3633	10.4828	10.2467	10.5513	10.0435	10.3035	10.2105	10.3418	10.1424	10.3389	10.3729	10.4295	10.3594	10.3304	10.1386	10.1936	10.4189	10.5586
497	AGAP000633	P1_I9_M1	19	1	E	FALSE	1272451	AGAP000633-PA	AGAP000633	0.89	10.2068	10.1613	10.6141	10.5276	10.3995	10.3127	10.2449	10.1799	10.1885	10.1153	10.073	10.2501	10.1941	10.8656	10.7312	10.1651	10.1728	10.2362	10.0026	10.3914	9.98645	10.2439	9.94824	10.3439	10.1585	10.0902	10.1334	10.3794	10.0997	10.1458	10.1533	10.301	10.0442	10.4704	10.1889	10.3016	10.2157	10.4341	10.057
498	RTEL1_ANOGA	UNCLASSIFIED	UNCLASSIFIED	UNCLASSIFIED	UNCLASSIFIED	FALSE	1272449	AGAP000634-PA	AGAP000634	NA	9.18188	9.24778	8.97255	8.96392	9.17078	9.22663	8.89081	9.12176	9.04757	9.11188	9.0758	8.98588	8.94594	8.77281	9.11174	9.16563	9.04244	8.97946	8.87422	9.0926	9.01588	9.10872	8.93003	8.9586	8.89416	9.1004	9.09183	9.12381	8.91747	9.07716	8.80537	8.84914	8.93775	8.86833	8.858	9.16745	9.05683	9.00858	8.86315
499	AGAP000635	P2_I6_M9	14	6	D	FALSE	NA	NA	AGAP000635	0.93	8.04921	8.17716	8.66247	8.58878	8.2734	8.26751	8.02454	8.30645	8.30537	8.59868	8.31399	8.65567	8.6571	8.37773	8.22566	7.94884	8.39917	8.71804	8.55381	8.40512	8.5178	8.79587	8.65384	8.50316	8.63899	8.04444	7.84611	8.46661	8.24116	8.28921	8.41419	8.56239	8.38522	8.71153	8.58817	8.08944	8.04888	8.82733	8.8083
500	AGAP000636	UNCLASSIFIED	UNCLASSIFIED	UNCLASSIFIED	UNCLASSIFIED	FALSE	3289720	AGAP000636-PA	AGAP000636	NA	7.61525	7.27768	7.74654	7.548	7.70505	7.55769	7.40213	7.3886	7.31813	7.49686	7.52722	7.64102	7.53473	7.46684	7.53542	7.30014	7.42398	7.8193	7.54955	7.67565	7.46093	7.62235	7.49788	7.80751	7.45785	7.5882	7.56372	7.50422	7.56401	7.42935	7.73038	7.52594	7.70699	7.5722	7.69548	7.61791	7.4901	7.68698	7.54447
501	AGAP000637	P2_I6_M1	15	6	D	FALSE	NA	NA	AGAP000637	0.94	8.39942	8.49158	9.23266	9.22785	8.63421	8.74719	8.72378	8.5002	8.76051	8.8807	8.50082	9.05667	8.93433	9.14044	9.14152	8.57931	8.91234	8.99135	8.80794	8.87085	8.85914	9.06893	9.07232	8.84189	8.8673	8.71843	8.37598	8.60796	8.50834	8.71104	8.54617	8.99643	8.85078	8.94632	8.86311	8.36831	8.61511	9.04	9.09186
502	AGAP000639	P1_I9_M2	7	5	B	FALSE	1272420	AGAP000639-PA	AGAP000639	0.91	8.80257	8.7794	7.50844	7.71113	8.57947	8.79504	8.82933	8.52807	8.37201	8.84193	9.04392	8.77278	8.59332	7.65431	7.64157	8.60284	8.2362	8.45457	8.49055	8.99531	8.87939	8.39391	8.29901	8.49964	8.33618	9.12031	8.92094	8.7441	8.73972	9.10579	9.03891	8.26666	8.40399	8.50482	8.2968	8.72873	8.87651	8.3435	8.22418
503	AGAP000646	UNCLASSIFIED	UNCLASSIFIED	UNCLASSIFIED	UNCLASSIFIED	TRUE	NA	NA	AGAP000646	NA	11.2538	11.0514	11.1808	10.994	11.0304	11.4056	11.2085	11.6131	11.3474	11.6351	11.317	11.5396	11.4605	10.9015	10.7809	11.5093	11.4203	11.3761	11.1596	11.4776	11.1826	11.3837	11.4326	11.7975	11.5087	11.5718	11.4189	11.8698	11.5305	11.1668	11.3112	11.5791	11.2168	11.1951	11.231	11.177	11.1749	11.3621	11.4328
504	AGAP000648	P1_I9_M2	7	5	B	FALSE	1272452	AGAP000648-PA	AGAP000648	0.86	9.63666	9.45104	9.07299	8.76602	9.43428	9.61277	9.5256	9.60789	9.4344	9.60837	9.57842	9.2951	9.39814	8.87323	8.70633	9.6422	9.52419	9.17446	9.25611	9.58197	9.3266	9.22947	9.153	9.45483	9.22512	9.73709	9.71092	9.56916	9.47602	9.37414	9.36147	9.1176	9.30335	9.22617	9.14664	9.72886	9.68555	8.87797	8.99168
505	AGAP000649	P1_I9_M1	19	1	E	FALSE	1272419	AGAP000649-PA	AGAP000649	0.97	8.67601	8.67119	9.87199	9.70388	8.9827	8.88616	8.4626	8.88512	8.58658	8.93695	8.83226	8.78549	8.76619	10.2164	9.98537	8.75323	8.82971	8.65195	8.69008	8.5131	8.69444	8.69732	8.65969	8.85016	8.60677	8.82657	8.53219	8.75677	8.61378	8.49604	8.44072	8.55139	8.70494	8.88896	8.87328	8.61557	8.62255	8.74782	8.72842
506	AGAP000650	P1_I9_M2	7	5	B	FALSE	1272435	AGAP000650-PA	AGAP000650	0.92	9.25831	9.10401	7.48898	7.45821	8.8865	8.93268	8.88794	9.01395	8.86468	8.64741	8.68247	8.56101	8.50773	7.86927	7.91735	9.10466	8.84254	8.09691	8.67597	8.55014	8.48165	8.20372	8.41481	8.76523	8.42131	9.15656	9.11214	8.57393	8.80038	8.70479	8.80198	8.09401	8.22953	8.18747	8.3044	9.02025	9.02086	8.14484	7.97776
507	ACT5C_ANOGA	P1_I9_M3	2	2	A	FALSE	1272407	AGAP000651-PA;AGAP000651-PB;AGAP000651-PC	AGAP000651	0.85	15.032	15.4528	15.4276	15.6825	15.4505	15.4072	15.5362	14.9804	15.8556	15.2615	15.7231	15.3222	15.5678	15.5554	15.8343	14.9989	15.4019	15.6659	15.827	15.5995	15.8569	15.6405	16.0128	15.3436	16.0389	15.1106	15.5018	15.3127	15.7195	15.6258	15.8152	16.1398	15.7483	15.7388	15.6794	15.4037	15.5228	16.3208	16.28
508	AGAP000652	P1_I9_M1	19	1	E	FALSE	1272436	AGAP000652-PA	AGAP000652	0.87	9.4871	9.40237	10.2943	9.98613	9.62456	9.44924	9.32471	9.33816	9.2119	9.5497	9.53332	9.59736	9.22832	10.5601	10.2158	9.5077	9.29421	9.5116	9.45209	9.32258	9.29502	9.53741	9.44849	9.51648	9.32472	9.41298	9.26042	9.49891	9.30601	9.31622	9.18614	9.47643	9.47124	9.46989	9.53113	9.55994	9.32505	9.54054	9.44233
509	AGAP000653	UNCLASSIFIED	UNCLASSIFIED	UNCLASSIFIED	UNCLASSIFIED	FALSE	1272431	AGAP000653-PA	AGAP000653	NA	10.2253	10.2061	10.1259	9.98752	9.95971	10.0395	10.0885	10.1447	9.91443	10.0138	10.0667	9.79409	9.86337	10.4674	10.1174	10.0763	9.99227	9.78097	9.94825	9.92594	9.98761	9.98383	9.90369	10.0263	9.90344	10.286	10.1567	10.0613	10.044	10.0767	10.1253	10.0558	9.97273	9.88645	10.0916	10.2834	10.1407	10.0945	9.96583
510	AGAP000654	P1_I9_M6	8	5	B	FALSE	1272455	AGAP000654-PA	AGAP000654	0.9	14.3595	14.1876	13.5709	13.5096	14.2569	14.0703	14.0492	14.2052	14.1601	13.9574	13.9784	13.9939	14.0482	13.7939	13.6548	14.422	14.1813	13.8436	13.8267	13.9633	13.9926	13.8655	13.912	13.7777	13.8431	14.0115	14.0459	14.0274	13.901	13.9028	13.9673	13.7247	13.854	13.7479	13.7982	13.9185	13.8523	13.6511	13.6376
511	RS14A_ANOGA	P1_I9_M6	8	5	B	FALSE	1272446	AGAP000655-PA	AGAP000655	0.86	14.4627	14.2	13.714	13.5986	14.4363	14.157	13.9235	14.2122	14.1799	14.0075	13.9377	14.0486	14.0574	13.7373	13.5904	14.3789	14.0687	13.9534	13.8608	13.8696	13.9358	13.9282	13.8943	13.9382	13.8584	13.9197	13.9346	14.048	13.9323	13.9365	13.8695	13.8295	13.8989	13.9682	13.9649	13.9347	13.763	13.8273	13.6846
512	AGAP000656	UNCLASSIFIED	UNCLASSIFIED	UNCLASSIFIED	UNCLASSIFIED	FALSE	1272432	AGAP000656-PA	AGAP000656	NA	10.1726	10.5472	10.1229	10.1714	10.4884	10.3364	10.3594	10.1799	10.3388	10.3272	10.3844	10.2958	10.4531	10.2317	10.6445	10.3222	10.2675	10.1557	10.4396	10.3091	10.4105	10.2259	10.267	10.258	10.4084	10.3462	10.3691	10.1364	10.3707	10.2966	10.2416	10.0127	10.4085	10.2594	10.3166	10.3637	10.3974	10.316	10.4192
513	AGAP000658	P1_I9_M1	19	1	E	FALSE	NA	NA	AGAP000658	0.97	7.52445	7.39207	8.81287	8.73297	7.11914	7.66051	7.24027	7.7238	7.47648	7.42325	7.13724	7.74656	7.33438	9.14044	9.03303	7.62151	7.55985	7.40586	7.32211	7.13998	7.27216	7.20128	7.12164	7.42774	7.27856	7.70976	7.41785	7.64082	7.32587	6.96527	7.18441	7.28784	7.31393	7.37674	7.26678	7.35704	7.3472	7.00177	7.32559
514	AGAP000659	UNCLASSIFIED	UNCLASSIFIED	UNCLASSIFIED	UNCLASSIFIED	FALSE	NA	NA	AGAP000659	NA	9.73377	9.58612	10.0878	10.2232	9.5397	9.72841	9.85138	9.74025	9.97913	9.76736	9.81335	9.69307	9.73599	10.1066	10.2729	9.54433	9.8705	9.80297	9.74685	9.73327	9.79565	9.75439	9.87902	9.9429	9.95086	9.9277	10.0282	9.838	9.84386	9.73407	9.97045	9.956	9.78749	9.83449	9.84947	9.84429	9.84697	9.97122	10.0094
515	AGAP000660	UNCLASSIFIED	UNCLASSIFIED	UNCLASSIFIED	UNCLASSIFIED	FALSE	NA	NA	AGAP000660	NA	9.62449	9.76907	9.76221	9.85345	9.65677	9.60707	9.76537	9.59862	9.64701	9.59827	9.70982	9.73928	9.72261	9.88845	9.78113	9.5777	9.75375	9.77413	9.80274	9.58742	9.65372	9.71435	9.49637	9.69611	9.65873	9.48042	9.65509	9.59183	9.68063	9.68448	9.64352	9.78816	9.79172	9.75365	9.84819	9.51989	9.66604	9.78323	9.80181
516	AGAP000662	P1_I9_M2	7	5	B	TRUE	1272427	AGAP000662-PA;AGAP000662-PB;AGAP000662-PC	AGAP000662	0.97	11.5859	11.6152	10.854	10.9304	11.6576	11.6643	11.755	11.7057	11.7582	11.662	11.768	11.467	11.5258	10.7605	10.8046	11.6925	11.8385	11.5167	11.5483	11.7493	11.5526	11.4553	11.3695	11.7754	11.5447	11.8397	11.8577	11.8045	11.7931	11.7053	11.7042	11.4325	11.5595	11.5153	11.5359	11.8475	11.798	11.4969	11.404
517	AGAP000663	UNCLASSIFIED	UNCLASSIFIED	UNCLASSIFIED	UNCLASSIFIED	FALSE	1272442	AGAP000663-PA;AGAP000663-PB	AGAP000663	NA	11.2264	11.1052	11.4216	11.398	11.066	11.0961	11.2694	11.092	11.245	11.2277	11.188	11.1746	11.1891	11.5297	11.4367	11.1946	11.3622	11.2366	11.291	11.153	11.3843	11.1243	11.3305	11.2624	11.4007	11.3137	11.2278	11.256	11.2753	11.3017	11.4785	11.5291	11.4137	11.4459	11.4605	11.2332	11.3773	11.2687	11.4968
518	AGAP000666	P1_I9_M2	7	5	B	FALSE	1272450	AGAP000666-PA	AGAP000666	0.99	11.3417	11.352	9.77184	9.77497	11.3524	11.3064	11.3394	11.2605	11.2196	11.2889	11.3104	10.9748	11.1367	9.70077	9.9137	11.3444	11.1403	10.8623	11.1858	11.3033	11.0608	10.9494	10.8358	11.1038	11.1769	11.4502	11.5182	11.3506	11.3499	11.2537	11.2063	10.7227	10.8633	10.8207	10.9328	11.4782	11.3275	10.9089	10.7402
519	GPRDOP2	UNCLASSIFIED	UNCLASSIFIED	UNCLASSIFIED	UNCLASSIFIED	FALSE	1272412	AGAP000667-PA	AGAP000667	NA	6.10409	5.99806	6.11603	5.98106	6.00372	6.0687	6.28063	6.2611	6.06059	6.15163	6.04404	6.25375	6.24377	5.98113	6.00298	6.17982	5.92036	6.19761	6.17995	6.26392	6.2603	6.28436	6.47837	6.15172	6.19546	6.12308	5.755	6.13801	6.096	6.32726	6.19894	6.26209	5.9748	6.26598	6.30268	5.80463	6.23763	6.23399	6.26741
520	AGAP000668	P1_I9_M2	7	5	B	FALSE	1272417	AGAP000668-PA	AGAP000668	0.93	10.4779	10.6801	9.73488	9.77336	10.3905	10.8678	10.8725	10.6778	10.9313	10.8596	10.772	10.6562	10.753	9.54667	9.71086	10.5089	10.8921	10.4214	10.5103	10.7745	10.6371	10.5438	10.5793	10.8915	10.8452	11.0428	11.1153	10.9368	10.9548	10.7171	10.8706	10.5253	10.5035	10.5995	10.4347	11.0151	10.8677	10.5087	10.5687
521	AGAP000669	P1_I9_M1	19	1	E	FALSE	1272441	AGAP000669-PA	AGAP000669	0.98	11.8344	11.5037	13.5294	13.2933	12.2046	11.6824	11.3886	12.083	11.8001	11.5541	11.2719	11.6728	11.5853	13.8926	13.5839	12.2223	11.9357	11.447	11.325	11.1869	11.2546	11.435	11.2415	11.6016	11.5372	11.4277	11.2728	11.799	11.4203	11.1561	11.0393	11.5198	11.4368	11.848	11.7445	11.3756	11.2047	11.5177	11.3668
522	AGAP000670	UNCLASSIFIED	UNCLASSIFIED	UNCLASSIFIED	UNCLASSIFIED	FALSE	1272276	AGAP000670-PA	AGAP000670	NA	8.74878	8.66456	8.36104	8.03825	8.38301	8.72794	8.34541	8.84155	8.54044	8.36098	8.2701	8.06428	8.37568	8.26115	8.01012	8.99215	8.31635	8.0045	7.9845	8.46314	8.34178	8.01512	7.90965	8.19408	8.07116	8.83694	8.60965	8.65752	8.39875	8.52477	8.38259	7.99889	7.92888	8.19707	8.19815	8.67045	8.53062	7.80998	7.7978
523	AGAP000671	UNCLASSIFIED	UNCLASSIFIED	UNCLASSIFIED	UNCLASSIFIED	FALSE	1272433	AGAP000671-PA	AGAP000671	NA	10.2459	10.4358	10.2454	10.2923	10.271	10.4009	10.5328	10.2678	10.6347	10.3769	10.4281	10.2299	10.3638	10.6106	10.7911	10.429	10.4122	10.2111	10.5626	10.4274	10.4556	10.2671	10.311	10.4983	10.4399	10.4291	10.612	10.3457	10.5104	10.4143	10.5789	10.5263	10.3779	10.195	10.2819	10.4324	10.406	10.3105	10.3593
524	AGAP000672	P1_I9_M2	7	5	B	FALSE	1272430	AGAP000672-PA;AGAP000672-PB	AGAP000672	0.93	11.2767	11.4838	10.6583	10.7173	11.4962	11.2421	11.2623	11.2866	11.3901	11.2471	11.3685	11.2906	11.3756	10.7799	10.9714	11.3165	11.2515	11.0993	11.2163	11.1963	11.2594	11.1879	11.3364	11.2292	11.304	11.1906	11.3208	11.2613	11.3521	11.1303	11.3329	11.004	11.2032	11.1791	11.3743	11.2996	11.2022	11.1278	11.207
525	AGAP000673	P1_I9_M1	19	1	E	TRUE	NA	NA	AGAP000673	0.94	9.23099	8.8627	10.3937	10.0778	9.17341	9.42242	8.93593	9.61342	8.80908	9.53011	9.22818	9.45418	9.21498	10.7134	10.3338	9.52001	9.14316	9.34602	9.14577	9.40976	9.00672	9.45874	8.78534	9.55894	9.09512	9.44709	9.20483	9.54176	8.93559	9.36826	9.00697	9.17335	9.00271	9.30045	9.11493	9.33151	8.97242	9.38188	8.86015
526	AGAP000674	P1_I9_M2	7	5	B	TRUE	NA	NA	AGAP000674	0.94	9.38555	9.58263	7.82499	7.73876	9.67538	9.45771	9.52376	9.83327	9.88237	9.45535	9.55605	9.45893	9.50059	7.77275	7.73989	9.90496	9.91466	9.30383	9.61164	9.45068	9.36288	9.332	9.5077	9.66847	9.67423	9.58008	9.54952	9.57486	9.46363	9.30599	9.37061	8.89032	9.11539	9.48347	9.50207	9.50891	9.35862	9.05546	9.06876
527	AGAP000675	P2_I6_M5	9	5	B	FALSE	1272440	AGAP000675-PA;AGAP000675-PB;AGAP000675-PC	AGAP000675	0.92	10.3167	10.3797	9.41866	9.61652	10.1526	10.2623	10.3155	10.2978	10.2971	10.1463	10.2023	9.86129	10.0115	9.6629	9.72162	10.3445	10.3493	9.64324	9.95697	10.2724	10.1733	9.73451	9.52053	9.9883	9.76553	10.3329	10.3847	10.1893	10.2307	10.0755	10.1117	9.65525	9.84017	9.6815	9.69269	10.498	10.273	9.40098	9.26658
528	AGAP000676	P1_I9_M2	7	5	B	FALSE	NA	NA	AGAP000676	0.91	8.92732	8.94413	8.10645	8.0708	8.91825	8.98067	8.91637	8.79986	8.76051	9.09141	8.96776	8.8328	8.84531	7.99951	8.23077	8.69759	8.87037	8.93088	8.83989	9.07522	8.73952	8.87833	8.79067	8.91201	8.92921	8.96219	8.82867	9.08829	8.87429	9.04796	8.85851	8.70146	8.76393	8.72473	8.67523	9.05957	8.9637	8.82991	8.61202
529	AGAP000678	P3_I5_M1	3	2	A	FALSE	1272444	AGAP000678-PA;AGAP000678-PB	AGAP000678	0.87	9.43822	9.33963	9.21577	9.5426	9.53359	9.53484	9.51823	9.40145	9.64202	9.66887	9.7017	9.71965	9.81503	9.60596	9.94004	9.30044	9.6472	9.9082	9.85808	9.67055	9.70261	9.86579	9.81932	9.76733	9.73793	9.48261	9.5988	9.68965	9.83108	9.62164	9.802	9.8738	9.82374	9.82234	9.86602	9.53388	9.60775	10.0236	10.0321
530	AGAP000679	P2_I6_M6	17	1	E	FALSE	1272425	AGAP000679-PA	AGAP000679	0.94	11.6541	10.2627	11.9016	11.4255	11.4613	11.391	9.53293	11.4854	10.0398	11.6401	10.0234	11.5106	10.0665	12.0751	11.3447	11.4289	10.1575	10.9708	9.77999	10.7389	9.42253	11.2456	9.48004	11.3733	9.50529	11.1664	9.81028	11.3818	9.97745	10.5604	9.29342	11.098	10.0155	11.1022	9.93158	11.3163	9.89038	10.5142	9.37502
531	AGAP000680	UNCLASSIFIED	UNCLASSIFIED	UNCLASSIFIED	UNCLASSIFIED	FALSE	1272423	AGAP000680-PA	AGAP000680	NA	7.4766	7.34927	6.9319	6.76504	7.28474	7.29935	7.02049	7.1601	7.03025	7.01211	6.8429	7.19828	6.84614	7.0773	6.82471	7.18566	7.04273	6.89409	6.94524	7.03096	6.93787	6.81274	6.87957	7.07405	7.12522	7.30514	7.23379	7.22606	6.99525	7.23271	6.96513	6.78711	6.73888	7.01246	6.89662	7.27285	6.91063	7.02165	6.8641
532	AGAP000681	P1_I9_M2	7	5	B	FALSE	1272416	AGAP000681-PA	AGAP000681	0.92	9.51377	9.52382	8.68319	8.63611	9.79424	9.57725	9.40888	9.51036	9.30761	9.4901	9.38886	9.37768	9.26579	8.44493	8.48216	9.55395	9.38614	9.31331	9.22027	9.43264	9.23557	9.31422	9.34221	9.42022	9.36568	9.43581	9.44158	9.48383	9.41084	9.36826	9.28135	9.29628	9.24684	9.32222	9.36347	9.52768	9.31368	9.35007	9.33906
533	AGAP000682	P1_I9_M1	19	1	E	TRUE	1272409	AGAP000682-PA	AGAP000682	0.94	9.13102	8.911	9.78141	9.48454	9.04723	9.15013	8.91918	9.15765	9.12135	9.08314	8.94375	9.16348	9.11172	9.89737	9.75518	9.28319	9.01101	9.08029	9.03172	9.16556	9.08497	9.19877	8.91059	9.02088	9.07704	9.1946	8.96911	9.16796	9.15738	8.99024	8.96826	9.22701	9.08343	9.07009	9.08687	9.14733	9.02086	9.08587	8.8898
534	AGAP000684	P1_I9_M2	7	5	B	FALSE	5666780	AGAP000684-PA	AGAP000684	0.88	10.8523	10.71	10.3937	10.3235	10.8879	10.9981	10.9151	10.9005	10.8465	11.0148	10.8892	10.8166	10.7874	10.1105	10.1011	10.8034	10.9098	11.0047	10.8181	11.1116	10.8108	10.7712	10.6021	11.1549	10.8307	11.0597	11.0441	11.0498	10.968	10.9266	10.9234	10.8264	10.839	10.8433	10.9067	11.0698	11.0107	10.6361	10.6604
535	AGAP000685	P1_I9_M1	19	1	E	FALSE	1272275	AGAP000685-PA	AGAP000685	0.82	7.62254	7.64395	9.01227	8.70937	7.48538	7.66051	7.78115	7.65134	7.53028	7.70698	7.56514	8.26857	8.09269	8.92675	8.09704	7.59269	7.62286	8.12456	7.78446	7.71737	7.52268	8.10634	7.79498	7.73604	8.12837	7.48224	7.64551	7.79525	8.19629	8.04132	7.74496	8.23933	7.94972	7.82636	7.89285	7.54302	7.72223	7.98993	8.01107
536	AGAP000686	UNCLASSIFIED	UNCLASSIFIED	UNCLASSIFIED	UNCLASSIFIED	FALSE	1272408	AGAP000686-PA	AGAP000686	NA	6.98741	7.44969	7.56516	7.57146	7.41258	7.35819	7.15084	7.04601	7.31813	7.27762	7.42734	7.46183	7.44185	7.15479	7.54389	7.02966	7.42398	7.44269	7.67946	7.50642	7.52936	7.8329	7.39908	7.26326	7.38025	7.18343	7.27279	7.37955	7.53136	7.62077	7.49016	7.49448	7.46343	7.50228	7.44265	7.13939	7.21808	7.53851	7.55988
537	AGAP000688	UNCLASSIFIED	UNCLASSIFIED	UNCLASSIFIED	UNCLASSIFIED	FALSE	NA	NA	AGAP000688	NA	7.0345	6.79952	7.39761	7.35265	7.21018	7.1043	6.80727	7.05791	7.10613	7.2621	6.87589	7.34411	7.26529	7.48352	7.35325	7.23783	7.22286	7.56398	7.08029	7.20255	7.00039	7.5097	7.16649	7.02181	7.25917	7.08678	7.05285	7.31602	7.13828	6.98807	6.95169	7.40385	7.46343	7.43684	7.16433	7.0192	6.81211	7.31015	7.448
538	AGAP000689	P1_I9_M5	22	3	F	FALSE	1272279	AGAP000689-PA	AGAP000689	0.91	10.3004	11.047	10.2564	10.8811	10.0192	10.2839	10.9081	10.0769	10.7641	10.0117	10.775	10.3814	10.6967	10.7392	11.2113	10.1092	10.9284	10.2815	10.7378	10.2817	10.9874	10.2532	10.7323	9.72025	10.4649	10.1753	10.848	9.9085	10.6758	10.3312	10.9164	10.5484	10.8976	10.1712	10.4759	10.2471	10.918	9.99878	10.4442
539	AGAP000690	UNCLASSIFIED	UNCLASSIFIED	UNCLASSIFIED	UNCLASSIFIED	FALSE	4575966	AGAP000690-PA	AGAP000690	NA	7.52445	8.13418	7.48898	8.23256	7.24268	7.56997	7.93118	7.73783	8.0278	7.16472	7.23751	7.37986	7.42803	7.44141	7.90449	7.84021	7.52718	7.01504	7.32211	7.29799	7.36623	7.00336	6.99665	7.16279	7.01123	7.77773	7.86462	7.37265	7.36403	7.1856	7.59962	7.45407	7.06561	7.17737	7.32291	7.43605	7.92008	6.95057	6.97891
540	AGAP000691	P1_I9_M3	2	2	A	FALSE	5666779	AGAP000691-PA	AGAP000691	0.82	9.71257	10.266	9.8898	10.2742	10.3483	10.1969	10.2888	9.6171	10.3357	10.1939	10.7525	10.4353	10.4796	9.76718	10.7834	9.54433	10.3012	10.6568	10.6222	10.2892	10.6598	10.6592	10.8774	10.055	10.5419	9.63435	10.0767	9.91637	10.3696	10.2259	10.3823	10.7324	10.6213	10.1748	10.2695	9.95576	10.6272	10.7646	10.8839
541	CECC_ANOGA	UNCLASSIFIED	UNCLASSIFIED	UNCLASSIFIED	UNCLASSIFIED	FALSE	1272277	AGAP000692-PA	AGAP000692	NA	13.9608	14.0342	13.9454	13.8565	14.0159	13.7837	13.7547	13.782	13.9269	13.7895	13.9028	13.8389	13.9434	13.4653	13.1841	13.9661	13.9518	14.2874	14.2063	13.4428	13.7512	14.2145	14.2147	13.834	13.9	13.9938	13.9516	14.0787	13.7776	13.7063	13.8148	14.3625	14.4672	13.9595	14.0891	13.9452	13.9265	13.9173	14.1288
542	CECA_ANOGA	P1_I9_M5	22	3	F	FALSE	1272403	AGAP000693-PA	AGAP000693	0.89	12.6625	15.4467	10.9805	14.4458	11.825	13.1466	14.6992	12.2545	14.4902	11.3141	14.2753	13.8613	14.112	11.1421	14.9752	11.9615	15.0717	13.6424	13.7526	13.1936	14.0651	13.5164	13.7532	10.9783	13.6174	12.9524	14.9779	11.7794	14.3245	13.4123	14.0673	14.0291	14.1263	13.0326	13.4985	12.6474	14.8436	11.3836	13.4613
543	CECB_ANOGA	UNCLASSIFIED	UNCLASSIFIED	UNCLASSIFIED	UNCLASSIFIED	FALSE	1272282	AGAP000694-PA	AGAP000694	NA	14.6506	14.567	13.6872	13.1671	14.7245	13.812	13.7666	14.1533	14.0816	14.3387	14.1236	14.5108	14.5325	13.151	12.9953	13.5912	13.6361	14.1586	13.9192	12.9808	13.4809	14.2732	13.9479	14.0468	14.1965	13.3686	13.2335	14.2973	14.0208	12.6876	12.6944	14.1792	14.3241	14.1822	14.2803	13.6088	13.5879	13.9557	14.2985
544	AGAP000695	UNCLASSIFIED	UNCLASSIFIED	UNCLASSIFIED	UNCLASSIFIED	FALSE	NA	NA	AGAP000695	NA	8.08589	8.08482	8.48472	8.30236	7.86072	8.12618	8.05604	8.12946	8.12339	8.1163	8.11708	7.84938	7.94512	8.73658	8.47361	8.29065	7.79583	7.70518	7.85658	7.98657	7.88437	7.88326	8.00615	7.93478	7.9019	8.16617	8.13623	8.00468	8.0007	7.96908	8.14426	7.4292	7.63066	7.98012	7.7589	8.10225	8.03201	7.92765	7.7978
545	AGAP000696	P1_I9_M1	19	1	E	FALSE	4575960	AGAP000696-PA;AGAP000696-PB;AGAP000696-PC	AGAP000696	0.98	6.97534	6.75758	9.97566	9.87768	6.82622	6.90014	6.88708	6.90657	6.6955	7.0025	6.70032	7.11411	6.84614	10.6716	10.3581	7.02966	6.69474	7.32889	7.10329	7.06556	6.84893	7.01309	6.98648	6.89809	6.7436	6.95403	6.94489	7.10367	6.93022	6.73678	6.76102	7.02927	6.79167	7.02418	6.56165	6.88554	7.05035	6.87491	6.94188
546	AGAP000697	P1_I9_M1	19	1	E	FALSE	1272284	AGAP000697-PA;AGAP000697-PB	AGAP000697	0.99	8.73257	8.36595	11.2886	11.2326	8.58345	8.81837	8.41529	8.96265	8.65142	9.14404	8.72345	9.0012	8.68517	11.4831	11.6177	9.08485	8.81936	8.83837	8.76862	8.57246	8.42736	8.82136	8.45926	8.97631	8.60315	8.83349	8.43	9.08829	8.71891	8.4443	8.33618	8.71136	8.76681	8.68137	8.48543	8.60966	8.53851	8.48499	8.59406
547	AGAP000698	UNCLASSIFIED	UNCLASSIFIED	UNCLASSIFIED	UNCLASSIFIED	FALSE	1272285	AGAP000698-PA	AGAP000698	NA	9.51377	8.95771	9.22986	8.76928	9.25505	9.29688	8.69448	9.62443	8.94828	9.13207	8.84344	9.21497	8.95286	8.92675	8.31007	9.66455	8.96488	9.03795	8.53434	9.15274	8.82821	8.99482	8.58166	9.0306	8.48588	9.2905	8.79444	9.4187	8.75683	9.04796	8.65936	9.13724	8.96559	8.99875	8.68683	9.38741	8.95785	8.87797	8.60486
548	AGAP000699	UNCLASSIFIED	UNCLASSIFIED	UNCLASSIFIED	UNCLASSIFIED	FALSE	1272286	AGAP000699-PA;AGAP000699-PB	AGAP000699	NA	9.79089	9.83502	9.79282	9.52926	9.86078	9.717	9.62842	9.66764	9.66844	9.72824	9.74977	9.76631	9.75583	9.52763	9.48094	9.6734	9.53681	9.66928	9.68697	9.7564	9.65519	9.72648	9.66185	9.65601	9.48783	9.71489	9.72413	9.58901	9.55207	9.72949	9.58197	9.71837	9.70165	9.59842	9.65066	9.82674	9.76436	9.72251	9.61663
549	AGAP000700	P3_I5_M3	13	4	C	FALSE	1272287	AGAP000700-PA;AGAP000700-PB;AGAP000700-PC	AGAP000700	0.84	10.0112	10.1648	10.4011	10.3058	10.3012	10.1435	10.219	10.1228	10.1976	10.1785	10.3381	10.3773	10.2548	10.6445	10.5552	10.0443	10.2418	10.3826	10.281	10.2623	10.1713	10.5246	10.3899	10.2142	10.1876	10.0787	10.1396	10.1441	10.3817	10.2997	10.2466	10.6021	10.3891	10.3243	10.4132	10.2424	10.2458	10.5245	10.4766
550	AGAP000702	P2_I6_M9	14	6	D	FALSE	NA	NA	AGAP000702	0.87	9.10113	8.99769	9.72697	9.63798	9.68644	9.41808	9.1375	9.29282	9.24085	9.70962	9.10699	9.69307	9.46564	9.56733	9.43368	9.03754	9.31271	10.0774	9.56295	9.81207	9.28937	10.0507	9.70743	9.68542	9.6413	9.1455	8.8681	9.64021	9.43007	9.54031	9.09523	10.0901	9.7328	9.80856	9.8469	9.15137	9.18479	9.79377	9.69893
551	AGAP000703	P1_I9_M1	19	1	E	FALSE	NA	NA	AGAP000703	0.94	10.2033	9.94089	11.5724	11.4629	10.3883	10.3127	10.0198	10.3909	10.1481	10.5346	9.95842	10.4401	10.3325	11.5022	11.4464	10.3292	10.3186	10.838	10.4071	10.3976	10.3186	10.7034	10.4705	10.6424	10.3083	10.0744	9.77104	10.3778	10.1912	10.491	10.0898	10.8555	10.5958	10.7383	10.6788	10.0581	10.023	10.5332	10.4312
552	AGAP000704	P2_I6_M1	15	6	D	FALSE	NA	NA	AGAP000704	0.83	10.5037	10.54	10.821	10.896	10.58	10.5983	10.5996	10.5796	10.5923	10.5377	10.7358	10.6143	10.7069	10.8769	11.0055	10.5763	10.6468	10.6249	10.776	10.7211	10.6893	10.7529	10.7876	10.5951	10.7132	10.6082	10.6401	10.6398	10.8021	10.7187	10.7335	10.7547	10.7585	10.6251	10.6788	10.6883	10.6802	10.8344	10.8127
553	AGAP000705	P1_I9_M1	19	1	E	FALSE	1272293	AGAP000705-PA	AGAP000705	0.82	10.5439	10.2185	10.7063	10.5238	10.3758	10.3965	10.0885	10.4446	10.0821	10.2298	10.0282	10.1589	10.0854	10.8512	10.5532	10.5822	10.1203	9.94214	9.86427	10.1015	9.98877	10.0083	9.81672	10.1255	9.79577	10.3353	10.1964	10.1921	10.0189	10.0658	9.92475	9.96698	9.97768	10.0684	9.9121	10.3366	10.1135	9.97585	9.92085
554	AGAP000707	UNCLASSIFIED	UNCLASSIFIED	UNCLASSIFIED	UNCLASSIFIED	FALSE	NA	NA	AGAP000707	NA	9.65559	9.6935	10.4282	10.4122	9.58964	9.90595	9.83814	10.0742	9.95789	10.0449	9.98543	10.077	10.0246	10.2364	10.2899	9.70824	10.1056	9.97232	9.89936	10.0843	9.83357	9.90425	9.95061	10.1142	10.0637	9.96736	9.87092	10.0087	10.0301	9.78789	9.81041	10.0467	9.96775	10.0862	10.0511	9.97751	9.78752	9.94194	10.1068
555	AGAP000708	P1_I9_M1	19	1	E	FALSE	4576002	AGAP000708-PA;AGAP000708-PB	AGAP000708	0.89	11.5497	11.3759	12.3104	12.2314	11.4983	11.6369	11.3709	11.9706	11.5796	11.6341	11.4336	11.7252	11.6431	12.3402	12.0496	11.8404	11.7303	11.5763	11.3908	11.5894	11.3305	11.5884	11.3988	11.7858	11.6163	11.7399	11.3819	11.7562	11.5111	11.3993	11.2993	11.6069	11.4683	11.7047	11.6345	11.4466	11.3308	11.5771	11.58
556	AGAP000711	P1_I9_M2	7	5	B	FALSE	1272299	AGAP000711-PA	AGAP000711	0.96	11.1425	11.1773	9.74078	9.72574	10.9879	11.074	11.1832	10.8853	10.9415	10.8918	11.1386	10.7207	10.8027	9.77688	10.0663	11.0074	10.9379	10.7292	10.885	10.9769	11.129	10.7867	11.0104	10.7018	10.8641	11.1602	11.1699	10.8526	10.8894	11.0243	11.0857	10.4868	10.7434	10.6093	10.6888	11.0883	11.1643	10.7192	10.8165
557	AGAP000713	P1_I9_M2	7	5	B	FALSE	1272302	AGAP000713-PA	AGAP000713	0.96	11.3999	11.3464	10.5871	10.3871	11.5318	11.399	11.5278	11.425	11.5739	11.5107	11.4982	11.4497	11.5985	10.4125	10.411	11.535	11.5733	11.2084	11.4009	11.4878	11.3319	11.2907	11.3628	11.6289	11.6024	11.6003	11.6588	11.5867	11.6433	11.4849	11.502	10.9483	11.192	11.3275	11.4064	11.5274	11.5226	11.0765	11.1497
558	AGAP000715	UNCLASSIFIED	UNCLASSIFIED	UNCLASSIFIED	UNCLASSIFIED	FALSE	NA	NA	AGAP000715	NA	8.2606	8.14385	8.48945	8.52826	8.2734	8.33895	8.24041	8.48402	8.38415	8.38495	8.3513	8.2975	8.24136	8.35605	8.28086	8.48106	8.27494	8.40171	8.13321	8.3511	8.12329	8.45743	8.14773	8.26243	8.42544	8.3333	8.33295	8.1826	8.27987	8.34688	8.13883	8.28013	8.12884	8.52766	8.28532	8.18873	8.05446	8.25739	8.21474
559	AGAP000717	P2_I6_M5	9	5	B	FALSE	1272310	AGAP000717-PA	AGAP000717	0.86	11.3871	11.2065	10.5132	10.3744	11.4255	11.2967	11.1739	11.2469	11.1453	11.4253	11.3223	11.0625	11.1159	10.5009	10.4706	11.3595	11.0958	10.9916	11.1808	11.3201	11.1431	11.0856	10.8824	11.4329	11.2092	11.6528	11.4823	11.6087	11.432	11.3073	11.3878	10.5484	10.8633	10.7891	10.9389	11.506	11.3082	10.3837	10.5531
560	AGAP000718	UNCLASSIFIED	UNCLASSIFIED	UNCLASSIFIED	UNCLASSIFIED	FALSE	1272311	AGAP000718-PA	AGAP000718	NA	8.9159	8.26815	9.05092	8.85467	9.00355	8.88143	7.7294	9.3202	7.91946	8.69996	7.93796	9.32316	8.85274	8.45718	8.21022	9.37019	8.63077	8.34677	8.13842	7.86784	7.58165	8.58545	7.07508	9.20582	8.40887	9.42444	8.02086	9.29277	8.71891	7.08564	7.23897	8.24392	8.55244	7.95186	7.79227	8.47963	8.04888	7.00177	7.75215
561	SAHH_ANOGA	P2_I6_M5	9	5	B	FALSE	1272312	AGAP000719-PA	AGAP000719	0.81	12.7193	12.7088	11.8131	11.8036	12.7101	12.7523	12.776	13.268	13.3656	12.4651	12.4865	12.2652	12.5158	11.8039	11.8698	13.3235	13.2105	12.0424	12.1979	12.309	12.5014	12.0944	12.3073	12.3974	12.3979	12.7378	12.8606	12.6498	12.5022	12.1549	12.5225	12.3497	12.4018	12.1135	12.244	12.6416	12.6369	12.3074	12.5107
562	AGAP000720	P1_I9_M1	19	1	E	FALSE	1272313	AGAP000720-PA;AGAP000720-PB	AGAP000720	0.91	12.3465	12.4202	13.8474	13.7824	12.3391	12.5149	12.6979	12.6502	12.8542	12.4247	12.7765	12.6895	12.7768	13.8333	13.9284	12.424	12.8217	12.7154	12.814	12.4461	12.8045	12.6913	12.8436	12.5769	12.9021	12.4384	12.5674	12.5052	12.7336	12.6324	12.8007	13.1846	12.9075	12.7463	12.7605	12.417	12.6241	12.8491	13.0388
563	AGAP000721	P1_I9_M1	19	1	E	FALSE	1272314	AGAP000721-PA	AGAP000721	0.91	11.5524	11.2121	12.513	12.2249	11.7673	11.6231	11.2385	11.7304	11.3752	11.6316	11.373	11.7995	11.5076	12.6717	12.4081	11.645	11.4823	11.6953	11.5192	11.5669	11.3108	11.7427	11.4092	11.8797	11.5258	11.6288	11.3066	11.8707	11.5378	11.5038	11.2502	11.8546	11.5881	11.6624	11.4858	11.669	11.315	11.6681	11.5632
564	AGAP000723	P1_I9_M3	2	2	A	FALSE	1272315	AGAP000723-PA	AGAP000723	0.88	11.802	11.8108	11.6692	11.829	11.8428	11.8754	11.9733	11.7709	12.0483	11.878	12.0158	11.8406	11.9409	11.7869	11.9056	11.8399	11.8562	11.7722	11.9198	11.8911	11.9523	11.7696	12.0272	11.916	12.0897	11.9686	11.9595	11.7972	11.9723	11.9585	12.0957	11.9263	11.8256	11.8903	11.8626	11.9248	11.9604	12.0073	12.1035
565	AGAP000724	UNCLASSIFIED	UNCLASSIFIED	UNCLASSIFIED	UNCLASSIFIED	FALSE	5666746	AGAP000724-PA	AGAP000724	NA	8.75522	8.63434	8.64989	8.51662	8.60319	8.47387	8.45483	8.60107	8.33073	8.71347	8.60119	8.72339	8.753	8.6577	8.3481	8.55538	8.45066	8.3421	8.57682	8.29154	8.4377	8.58844	8.4958	8.22867	8.49375	8.41922	8.35032	8.61355	8.54437	8.37088	8.35027	8.51029	8.78685	8.26245	8.41719	8.54305	8.3979	8.24186	8.45756
566	AGAP000725	UNCLASSIFIED	UNCLASSIFIED	UNCLASSIFIED	UNCLASSIFIED	FALSE	1272316	AGAP000725-PA	AGAP000725	NA	9.06286	8.93592	8.92477	8.85773	9.0241	9.06653	8.82634	9.17776	8.82097	8.98218	8.81343	9.2131	8.90368	8.92967	8.84151	9.04781	8.81155	8.93088	8.95806	8.89089	8.75606	9.00375	8.7773	9.2334	8.91762	9.03597	9.02108	8.8233	8.87742	8.9004	8.84212	9.01514	8.9706	8.99875	8.94247	8.89046	8.81634	8.92926	8.84812
567	AGAP000726	UNCLASSIFIED	UNCLASSIFIED	UNCLASSIFIED	UNCLASSIFIED	FALSE	NA	NA	AGAP000726	NA	9.61924	9.6641	9.43089	9.52543	9.7155	9.64651	9.60253	9.4518	9.62189	9.53162	9.83949	9.93231	10.058	9.14796	9.37573	9.33714	9.68455	9.68578	9.78652	9.51498	9.78768	9.70893	9.87777	9.53871	9.93094	9.25239	9.36552	9.60164	9.7468	9.13385	9.49696	9.73774	9.8196	9.87327	9.87862	9.49626	9.64446	9.70169	10.0255
568	AGAP000727	UNCLASSIFIED	UNCLASSIFIED	UNCLASSIFIED	UNCLASSIFIED	FALSE	NA	NA	AGAP000727	NA	11.0013	10.8805	10.9503	11.109	10.8791	11.1444	10.9808	11.2935	11.2373	11.1994	11.0471	11.3157	11.3467	10.7218	10.9639	11.0647	11.2911	11.1718	11.0769	11.1206	10.9313	11.0966	10.9425	11.3378	11.1955	11.1347	11.0805	11.267	11.1985	10.7957	10.8058	11.0146	10.9924	11.1744	11.1912	10.9956	10.7733	11.1458	11.2204
569	AGAP000728	P1_I9_M1	19	1	E	FALSE	NA	NA	AGAP000728	0.89	9.27847	8.82166	9.78523	9.76526	9.62264	9.27545	8.77754	9.19759	8.94013	9.39326	8.94029	9.44304	9.12402	9.92525	9.88846	9.19055	9.01554	9.43338	9.1534	9.2727	8.92148	9.47323	9.05474	9.49913	9.16282	9.03597	8.68308	9.40756	9.04802	9.24089	8.82886	9.41752	9.14664	9.52157	9.20802	9.30453	8.80661	9.36959	9.22776
570	AGAP000731	UNCLASSIFIED	UNCLASSIFIED	UNCLASSIFIED	UNCLASSIFIED	FALSE	NA	NA	AGAP000731	NA	8.83631	8.35358	8.89672	8.85467	8.4974	8.59504	8.49329	9.07694	9.0221	8.63893	8.23053	8.89509	8.61393	8.92383	8.54469	9.01677	8.81936	8.45889	8.42431	8.36079	8.39233	8.54611	8.36892	8.67177	8.52094	8.50889	8.23338	8.68962	8.61002	8.31834	8.38715	8.5477	8.26703	8.31615	8.23447	8.38228	8.03766	8.19419	8.22418
571	AGAP000732	UNCLASSIFIED	UNCLASSIFIED	UNCLASSIFIED	UNCLASSIFIED	FALSE	1272321	AGAP000732-PA	AGAP000732	NA	6.16159	5.96322	5.79893	5.94314	6.00372	6.05158	6.36972	6.23512	6.33996	6.21721	6.18868	6.14772	6.10961	6.05081	5.82799	6.59322	6.23487	5.9205	6.02332	6.16594	5.92322	5.94484	5.76674	6.17697	5.7565	6.37635	6.21895	6.26233	6.06318	5.87796	6.03906	6.00579	6.06642	6.13406	6.12521	6.00732	5.95119	5.84831	5.89669
572	AGAP000733	P1_I9_M2	7	5	B	FALSE	1272322	AGAP000733-PA	AGAP000733	0.81	10.9804	11.1328	10.5372	10.4859	11.1797	11.0921	11.0796	10.8975	10.9224	11.0627	11.0866	10.9682	11.0372	10.8343	10.9945	10.8034	10.8994	10.9558	11.0715	11.0347	11.0064	10.9239	10.9436	10.9307	10.9171	11.0029	11.0715	10.9744	11.055	11.1257	11.025	10.9587	10.9838	10.944	10.9097	11.2203	11.0819	10.9459	10.8302
573	AGAP000734	UNCLASSIFIED	UNCLASSIFIED	UNCLASSIFIED	UNCLASSIFIED	FALSE	3289738	AGAP000734-PA	AGAP000734	NA	6.536	6.74323	6.90081	6.91852	6.55234	6.92085	6.80727	6.76336	6.5336	7.03109	7.02807	7.1819	7.08753	6.85147	6.99324	6.61534	6.89846	7.27833	6.93217	6.87151	6.63267	7.27393	7.06555	6.8372	7.15744	6.63138	6.59426	6.91857	6.98253	6.9302	6.67805	7.39529	6.97023	7.14612	7.03298	6.82974	6.73607	7.15234	7.21043
574	AGAP000735	P1_I9_M2	7	5	B	FALSE	1272323	AGAP000735-PA;AGAP000735-PB	AGAP000735	0.88	11.5997	11.8723	10.9537	10.9885	11.6388	11.5632	11.8411	11.5245	11.7708	11.5414	11.6706	11.4643	11.6844	10.9147	11.0984	11.6805	11.6402	11.3901	11.5768	11.5033	11.6977	11.4068	11.6378	11.483	11.7309	11.5693	11.8248	11.5468	11.6687	11.4867	11.701	11.2244	11.5202	11.4795	11.5572	11.5566	11.6154	11.486	11.6731
575	AGAP000736	P2_I6_M4	5	2	A	FALSE	3289739	AGAP000736-PA	AGAP000736	0.88	9.77996	9.7552	9.58546	9.34571	9.79424	9.90285	9.85431	9.7284	9.87389	10.0149	10.0168	9.91632	9.91485	9.22103	9.39381	9.54192	9.82493	10.0121	9.99695	9.98688	9.88054	10.0193	9.95652	10.0287	10.0715	9.79645	9.84092	9.8615	9.87377	9.92492	9.89819	10.1406	10.0323	10.0306	10.1322	9.86901	9.89647	10.2275	10.118
576	AGAP000737	P1_I9_M2	7	5	B	FALSE	1272324	AGAP000737-PA	AGAP000737	0.9	10.2345	10.2649	9.60932	9.52734	10.4151	10.3116	10.3584	10.2106	10.3408	10.4658	10.4306	10.3393	10.2887	9.66812	9.63697	10.1729	10.2571	9.98569	10.4261	10.3528	10.2273	10.2799	10.2623	10.3737	10.5391	10.3958	10.391	10.4044	10.4512	10.3292	10.3331	10.0988	10.2322	10.2113	10.4227	10.527	10.4134	10.2582	10.2748
577	AGAP000738	P3_I5_M2	6	5	B	FALSE	NA	NA	AGAP000738	0.83	8.37021	8.43017	8.12496	8.05462	8.77293	8.48018	8.42329	8.43011	8.3962	8.70267	8.60119	8.64732	8.65994	7.95357	8.02203	8.43451	8.35296	8.56273	8.49458	8.61606	8.26234	8.79587	8.39382	8.84741	8.60677	8.34799	8.31094	8.54493	8.564	8.57025	8.25856	8.50269	8.59213	8.54642	8.55369	8.45013	8.39354	8.73413	8.59767
578	AGAP000739	P1_I9_M6	8	5	B	FALSE	1272330	AGAP000739-PA	AGAP000739	0.97	15.0589	14.8609	14.568	14.4766	14.9744	14.7844	14.6793	15.0406	14.9863	14.7027	14.6614	14.7846	14.7891	14.793	14.6018	15.2175	14.9348	14.5753	14.4997	14.6581	14.6634	14.5989	14.558	14.5394	14.5609	14.7006	14.7446	14.8106	14.6876	14.5966	14.6252	14.4721	14.5535	14.5314	14.4873	14.7051	14.6049	14.4218	14.3456
579	AGAP000740	P1_I9_M2	7	5	B	FALSE	1272333	AGAP000740-PA	AGAP000740	0.89	8.06505	7.79495	6.85256	6.86507	7.97604	7.72006	7.68244	7.69528	7.31813	7.80857	7.7318	7.67526	7.5538	6.87883	6.76251	7.66819	7.45929	7.54732	7.80451	7.85862	7.46093	7.76451	7.47041	7.7841	7.53899	7.71748	7.77597	7.76985	7.75872	7.85303	7.65502	7.53368	7.59752	7.66003	7.75326	8.11072	7.72223	7.69864	7.60507
580	AGAP000741	UNCLASSIFIED	UNCLASSIFIED	UNCLASSIFIED	UNCLASSIFIED	FALSE	NA	NA	AGAP000741	NA	8.64859	8.54682	8.24799	8.28409	8.73772	8.77303	8.64425	8.63071	8.51863	8.8296	8.77501	8.72603	9.08259	8.36476	8.39875	8.33651	8.83228	8.80839	8.86494	8.79011	9.24338	8.96316	8.75291	8.41251	8.73146	8.35285	8.37173	8.28146	8.53246	8.70479	8.79859	8.75985	8.60188	8.69485	8.8503	8.44016	8.46167	8.94358	8.82375
581	AGAP000743	UNCLASSIFIED	UNCLASSIFIED	UNCLASSIFIED	UNCLASSIFIED	FALSE	1272334	AGAP000743-PB	AGAP000743	NA	10.3285	10.115	10.3455	10.2582	10.2476	10.3754	9.91723	10.0211	10.0335	10.1133	9.95842	10.3571	10.5478	10.4584	10.2183	10.2532	10.0746	9.92218	10.0262	10.0083	10.2963	10.1299	10.0323	9.93777	10.1288	9.78938	9.87092	9.57912	9.5695	9.98244	9.91075	10.1272	10.0311	9.87914	9.94961	9.8945	9.64989	10.1651	10.1897
582	AGAP000745	P1_I9_M1	19	1	E	FALSE	NA	NA	AGAP000745	0.99	6.71819	6.53677	10.7986	10.5015	6.79552	6.90014	6.64414	7.14916	6.86224	6.82587	6.64164	7.03308	6.84614	10.7927	10.4802	7.05955	6.92018	6.60482	6.73148	6.73265	6.68756	7.04183	6.76167	7.07405	7.01123	6.7384	6.67716	7.05108	6.72573	6.63345	6.48942	6.53208	6.66909	7.08113	6.97199	6.69623	6.50861	6.81764	6.991
583	AGAP000747	UNCLASSIFIED	UNCLASSIFIED	UNCLASSIFIED	UNCLASSIFIED	FALSE	NA	NA	AGAP000747	NA	11.6404	11.6024	11.5909	11.4936	11.549	11.7397	11.7021	11.7185	11.6671	11.7717	11.7863	11.6735	11.7457	11.5481	11.4361	11.5855	11.8765	11.541	11.555	11.8468	11.5893	11.6078	11.5268	11.5709	11.5688	11.7581	11.6686	11.7816	11.754	11.6124	11.6425	11.6433	11.5396	11.5354	11.4664	11.7299	11.6826	11.3744	11.4065
584	AGAP000748	P1_I9_M1	19	1	E	FALSE	1272337	AGAP000748-PA;AGAP000748-PB	AGAP000748	0.94	8.15155	8.00729	9.2044	9.32158	8.51002	8.37108	8.17529	8.23055	8.31388	8.28288	8.14175	8.44351	8.40987	9.6114	9.71804	8.25524	8.33478	8.46749	8.52648	8.31167	8.47832	8.57647	8.5121	8.37455	8.43773	8.27295	8.17101	8.24928	8.29411	8.2976	8.20777	8.50649	8.37384	8.59765	8.43456	8.18873	8.1921	8.56165	8.59767
585	AGAP000749	P1_I9_M1	19	1	E	FALSE	1272338	AGAP000749-PA	AGAP000749	0.94	11.2447	11.3526	12.4191	12.4259	11.2483	11.2168	11.3305	11.4979	11.7559	11.0132	11.2316	11.2329	11.4998	12.6464	12.6205	11.5808	11.6868	11.1456	11.3451	11.1392	11.4344	11.1192	11.3553	10.921	11.412	11.0301	11.1197	11.0163	11.2274	11.2145	11.3141	11.1554	11.3464	11.1016	11.3573	10.9506	11.1162	11.1105	11.4944
586	AGAP000750	P1_I9_M1	19	1	E	FALSE	1272339	AGAP000750-PA	AGAP000750	0.89	9.42624	8.93317	10.2592	10.026	9.29659	9.32033	8.64425	9.17025	8.55122	9.37309	8.90162	9.1885	9.13419	10.2538	9.80156	9.38104	8.88533	8.62538	8.38126	8.96205	8.61797	8.6003	8.20539	8.98134	8.614	8.95903	8.36748	9.04363	8.35421	8.71726	8.37802	8.63016	8.5116	9.0778	8.69833	9.33151	8.61884	9.44513	8.99985
587	AGAP000751	UNCLASSIFIED	UNCLASSIFIED	UNCLASSIFIED	UNCLASSIFIED	FALSE	1272340	AGAP000751-PA	AGAP000751	NA	7.4766	7.67825	7.04864	6.87867	7.15407	7.40524	7.24027	7.10439	7.33575	7.3525	7.35255	7.29232	7.03162	7.12218	7.04445	7.23783	7.23951	7.21485	7.12587	7.46361	7.05978	7.33517	7.14874	7.25445	6.92444	7.45435	7.53268	7.10367	7.19327	7.62077	7.5076	6.99421	7.13491	7.02418	7.05263	7.54302	7.4901	7.41503	7.14863
588	AGAP000752	UNCLASSIFIED	UNCLASSIFIED	UNCLASSIFIED	UNCLASSIFIED	FALSE	1272341	AGAP000752-PA	AGAP000752	NA	9.67258	9.78281	10.3273	10.1776	9.88176	9.78922	9.62842	9.7267	9.70718	9.80043	9.89396	9.76376	9.7883	10.2983	10.3419	9.75689	9.67173	9.59164	9.66584	9.55999	9.63013	9.8375	9.79182	9.6387	9.94093	9.56773	9.55323	9.66848	9.68419	9.67499	9.49696	9.79895	9.77329	9.83298	9.84562	9.6752	9.5353	9.91928	9.97549
589	AGAP000754	P1_I9_M2	7	5	B	FALSE	1272343	AGAP000754-PA	AGAP000754	0.93	10.6993	10.7601	9.67038	9.75875	11.0575	10.8741	10.8353	10.7886	10.8857	10.8965	10.9833	10.8488	11.0016	9.2352	9.53689	10.6851	10.926	10.6419	10.8093	10.9188	10.6957	10.7337	10.8325	11.0104	11.0737	10.8444	10.8997	11.0891	10.9876	10.7964	10.8074	10.5898	10.6832	10.8642	10.8649	11.0195	10.81	10.7302	10.805
590	AGAP000755	P1_I9_M1	19	1	E	FALSE	1272345	AGAP000755-PA	AGAP000755	0.98	9.62099	9.31248	11.1006	10.9026	9.70829	9.37172	9.08096	9.87839	9.52398	9.45535	9.43129	9.66597	9.35537	11.3868	11.1404	9.91058	9.78185	9.55817	9.31845	9.14351	9.13416	9.59002	9.21954	9.62277	9.30712	9.30298	9.08927	9.46705	9.17016	9.14538	9.02738	9.36444	9.2974	9.38561	9.34721	9.01359	9.10518	9.39059	9.26883
591	AGAP000756	P1_I9_M1	19	1	E	FALSE	1272346	AGAP000756-PA;AGAP000756-PB	AGAP000756	0.88	9.37934	8.94685	10.2357	10.2184	8.51002	9.48077	9.17554	9.84586	9.42279	8.99547	9.0113	9.05248	8.99817	10.5441	10.4611	9.71254	9.57711	8.83507	8.78514	9.06938	8.92148	8.77252	8.66552	9.01844	8.87631	9.58008	9.35067	9.36043	9.21771	8.93808	9.07297	8.88159	8.65902	8.78896	8.66353	9.26775	9.08121	8.52703	8.6918
592	AGAP000757	UNCLASSIFIED	UNCLASSIFIED	UNCLASSIFIED	UNCLASSIFIED	FALSE	1272347	AGAP000757-PA	AGAP000757	NA	8.21423	8.01789	7.86998	7.56368	8.38758	8.05686	7.91977	8.15028	7.89673	8.07027	7.74819	7.99483	8.12207	7.86304	7.78295	8.23113	8.05609	8.03989	7.94916	8.01162	7.97351	8.18795	7.9921	8.01183	7.97213	7.81407	8.05329	8.29553	8.03529	8.04132	7.89572	8.0889	8.09669	8.22077	7.98174	8.18073	8.02634	8.09366	8.21474
593	AGAP000758	P3_I5_M2	6	5	B	FALSE	1272348	AGAP000758-PA	AGAP000758	0.81	8.53326	8.48405	8.15525	7.99362	8.51002	8.46116	8.40321	8.48808	8.38012	8.60159	8.45761	8.61343	8.35475	8.4201	8.24093	8.55055	8.33478	8.48874	8.59946	8.52173	8.40645	8.53068	8.47598	8.39745	8.48982	8.67662	8.45024	8.58251	8.4838	8.5354	8.46675	8.61616	8.50467	8.42588	8.38894	8.74764	8.42802	8.52703	8.33708
594	AGAP000759	UNCLASSIFIED	UNCLASSIFIED	UNCLASSIFIED	UNCLASSIFIED	FALSE	1272349	AGAP000759-PA	AGAP000759	NA	9.80944	9.74744	9.71703	9.3949	10.1867	9.69567	9.38678	9.75868	9.51491	9.61124	9.61998	9.62013	9.58736	9.65415	9.3983	9.84755	9.51942	9.7324	9.62265	9.60765	9.50921	9.6884	9.63851	9.7846	9.59858	9.55736	9.52329	9.77505	9.48626	9.56622	9.49696	9.53301	9.66368	9.84052	9.72516	9.75562	9.54504	9.9502	9.8566
595	AGAP000760	P1_I9_M1	19	1	E	FALSE	1272350	AGAP000760-PA;AGAP000760-PB;AGAP000760-PC	AGAP000760	0.93	8.5482	8.51394	9.74861	9.42609	8.9088	8.52563	8.45483	8.58601	8.54044	8.31892	8.58346	8.48795	8.47908	9.61861	9.44672	8.62138	8.36017	8.3374	8.54605	8.25384	8.19864	8.50247	8.3832	8.80833	8.72147	8.41458	8.25664	8.48813	8.52447	8.35893	8.11691	8.40402	8.48017	8.87426	8.86566	8.41661	8.26571	8.6636	8.66799
596	GSTT1	UNCLASSIFIED	UNCLASSIFIED	UNCLASSIFIED	UNCLASSIFIED	FALSE	1272353	AGAP000761-PA	AGAP000761	NA	8.67261	8.44578	8.77095	8.62533	8.66457	8.65566	8.54176	8.57079	8.42782	8.35753	8.06639	8.41418	8.15083	9.08929	8.75635	8.64423	8.32005	8.53849	8.15394	8.58074	8.29314	8.41428	8.20539	8.32759	8.07646	8.59729	8.44218	8.29553	8.45039	8.40614	8.35958	8.72446	8.32343	8.5686	8.53452	8.43682	8.37598	8.59241	8.18119
597	AGAP000762	P1_I9_M2	7	5	B	FALSE	NA	NA	AGAP000762	0.86	7.68644	7.66463	7.14224	7.2376	8.03615	7.86491	7.80629	7.83868	7.7389	7.88859	7.75631	7.85925	7.8113	7.0307	7.23012	7.82396	7.62286	7.58858	7.80451	7.82585	7.76685	7.69815	7.79498	7.92418	7.77616	8.01381	7.70889	7.79021	7.61153	7.68107	7.73769	7.50242	7.69457	7.70186	7.7419	7.9871	7.98599	7.91781	7.79137
598	AGAP000763	P1_I9_M2	7	5	B	FALSE	1272354	AGAP000763-PA	AGAP000763	0.88	10.793	10.7235	10.3899	10.4132	10.7028	10.6913	10.7902	10.7991	10.7656	10.8475	10.8206	10.8067	10.7868	10.3533	10.4264	10.7186	10.7919	10.698	10.7826	10.8277	10.7452	10.7771	10.7031	10.8215	10.772	10.8912	10.8252	10.8473	10.8401	10.7796	10.8241	10.7975	10.7184	10.7464	10.7497	10.8618	10.7575	10.7192	10.6908
599	AGAP000765	UNCLASSIFIED	UNCLASSIFIED	UNCLASSIFIED	UNCLASSIFIED	FALSE	3289748	AGAP000765-PA	AGAP000765	NA	9.27178	9.07692	9.4162	9.37585	9.30858	9.28143	9.36844	9.3581	9.31391	9.25305	9.37358	9.16154	9.30769	9.39519	9.51642	9.31183	9.43083	9.26526	9.26318	9.24709	9.37714	9.17728	9.41278	9.16894	9.40963	9.25497	9.24673	9.36043	9.21278	9.10342	9.28377	9.33926	9.30335	9.31573	9.39896	9.19515	9.12615	9.38537	9.30876
600	AGAP000767	UNCLASSIFIED	UNCLASSIFIED	UNCLASSIFIED	UNCLASSIFIED	FALSE	1272357	AGAP000767-PA	AGAP000767	NA	12.2783	12.0198	12.4258	12.3851	12.3784	12.4309	12.1914	12.496	12.192	12.4952	12.2713	12.4899	12.3249	12.3933	12.3193	12.4158	12.354	12.5204	12.3801	12.4582	12.2314	12.4602	12.2178	12.4081	12.1899	12.2605	12.2061	12.423	12.2542	12.3616	12.2381	12.6484	12.4752	12.3958	12.3001	12.475	12.2434	12.3421	12.244
601	AGAP000768	P1_I9_M1	19	1	E	FALSE	NA	NA	AGAP000768	0.9	8.91876	8.70389	10.0456	10.0726	9.10622	8.95086	8.61671	9.06348	8.86468	8.93234	8.64881	8.86907	8.99594	10.1015	10.0479	8.98504	8.73372	9.11871	8.96386	8.92583	9.03854	9.02361	9.153	8.91464	9.19909	8.77353	8.47019	8.93661	8.80696	8.85889	8.92848	9.23386	8.93006	9.30483	9.21998	8.8511	8.62995	9.46175	9.45622
602	AGAP000769	P1_I9_M3	2	2	A	FALSE	1272360	AGAP000769-PA;AGAP000769-PB	AGAP000769	0.84	11.1577	11.3387	10.7449	11.0962	11.457	11.1329	11.3373	10.9244	11.1869	11.2244	11.5358	11.2176	11.345	10.6939	11.1032	10.9792	11.1865	11.3454	11.5702	11.3761	11.525	11.3623	11.7118	11.2953	11.6033	11.3217	11.384	11.365	11.5116	11.4759	11.5678	11.3465	11.4867	11.2762	11.5042	11.3695	11.4281	11.2473	11.6479
603	AGAP000770	P2_I6_M2	4	2	A	FALSE	1272362	AGAP000770-PA	AGAP000770	0.93	9.57472	9.92859	9.05092	9.13513	9.744	9.73801	9.91443	9.51234	9.91719	9.70559	9.9533	9.70109	9.65798	8.98115	9.33887	9.51756	9.90861	9.80297	9.71294	9.81902	9.87804	9.85846	9.9972	9.63553	9.87093	9.63829	9.9946	9.7118	9.84386	9.86362	9.87273	10.0061	9.91187	9.72783	9.87987	9.81279	9.96042	9.89137	9.9686
604	AGAP000771	UNCLASSIFIED	UNCLASSIFIED	UNCLASSIFIED	UNCLASSIFIED	FALSE	1272363	AGAP000771-PA	AGAP000771	NA	8.32739	8.57188	8.66247	8.57015	8.63421	8.48856	8.31989	8.48402	8.38415	8.47373	8.27566	8.48795	8.36526	8.66824	8.45635	8.39721	8.2557	8.52211	8.29565	8.41445	8.32327	8.57346	8.2373	8.54468	8.47002	8.50018	8.27041	8.30946	8.38554	8.36691	8.27838	8.43635	8.54234	8.6609	8.49869	8.58279	8.38917	8.54916	8.39237
605	AGAP000772	P1_I9_M2	7	5	B	FALSE	3289749	AGAP000772-PA	AGAP000772	0.94	8.41584	8.29433	6.3059	6.30117	8.03615	8.13427	8.32845	8.12946	7.80792	8.20787	8.11708	7.7572	7.94039	6.4343	6.17052	8.13026	7.90495	7.39649	7.85658	8.14554	7.98307	7.40783	7.5114	7.71757	7.2689	8.47815	8.38442	8.20144	8.32217	8.13837	8.43193	7.4292	7.67572	7.22778	7.46392	8.53059	8.51869	6.91875	6.87743
606	AGAP000773	UNCLASSIFIED	UNCLASSIFIED	UNCLASSIFIED	UNCLASSIFIED	TRUE	NA	NA	AGAP000773	NA	8.92448	8.2813	9.10699	9.17245	8.91825	8.74719	8.29826	8.851	8.30963	8.83454	8.12329	9.19041	8.74503	8.90322	8.80127	8.68884	8.57941	9.01484	8.65453	8.75405	8.27011	9.20264	8.60006	9.03543	8.64957	8.64147	8.06393	9.21262	8.50834	8.57025	7.99577	9.26986	8.99782	9.20053	8.83997	8.69572	8.24646	8.97645	8.66111
607	AGAP000774	P1_I9_M2	7	5	B	FALSE	NA	NA	AGAP000774	0.85	11.0521	11.1322	10.6962	10.8027	11.0497	11.2884	11.3062	11.3921	11.4436	11.3355	11.3223	11.258	11.3301	10.5355	10.6112	11.1247	11.4964	11.1653	11.2503	11.2196	11.1452	11.1634	11.3104	11.5143	11.5761	11.3897	11.372	11.4421	11.4166	11.2008	11.3017	11.188	11.1188	11.2402	11.4007	11.2502	11.2541	11.3091	11.4418
608	AGAP000776	P2_I6_M7	12	4	C	FALSE	NA	NA	AGAP000776	0.87	11.5948	11.9425	12.0378	12.2036	11.4467	11.7867	12.1036	11.7099	12.2667	11.8111	12.2613	11.8208	12.3216	12.1562	12.3976	11.5344	12.3045	11.8473	12.1921	11.9587	12.3968	11.889	12.5448	11.9176	12.3804	11.873	12.0199	11.8813	12.1972	11.9182	12.4053	12.222	12.2424	11.9804	12.1522	11.8602	12.1363	12.0749	12.5323
609	AGAP000777	P2_I6_M4	5	2	A	FALSE	NA	NA	AGAP000777	0.81	7.80578	7.84375	7.53711	7.61716	8.01839	8.15562	7.80629	8.02041	7.83817	8.23836	7.93085	8.24275	8.15083	7.69024	7.5183	7.73965	7.85925	8.29929	8.20445	8.20075	7.79992	8.53687	8.10068	8.37455	8.08174	7.96974	7.89493	8.29202	7.97121	8.19799	8.03148	8.41217	8.16026	8.11331	8.20223	8.13584	8.10902	8.38288	7.89672
610	AGAP000778	UNCLASSIFIED	UNCLASSIFIED	UNCLASSIFIED	UNCLASSIFIED	FALSE	1272368	AGAP000778-PA	AGAP000778	NA	7.72066	7.50487	7.69718	7.75237	7.75656	7.69804	7.66179	7.59817	7.78323	7.80857	7.72352	7.86904	7.99609	7.70435	7.6098	7.78247	7.67121	8.09691	7.88815	7.71737	7.90972	8.05496	7.8742	7.84188	7.91979	7.35682	7.5248	7.55937	7.48936	7.84725	7.75219	7.93735	7.86438	7.95756	7.98651	7.61791	7.42062	8.04952	7.70489
611	AGAP000779	P2_I6_M1	15	6	D	TRUE	NA	NA	AGAP000779	0.85	10.0558	10.1659	10.9822	11.0669	10.2073	10.2809	10.3198	10.3594	10.761	10.3462	10.3302	10.4803	10.4458	10.9162	11.1128	10.0978	10.4343	10.4666	10.4334	10.2348	10.6518	10.3302	10.5861	10.3016	10.5624	10.2466	10.0882	10.3103	10.6082	10.2367	10.5074	10.8977	10.5901	10.5191	10.4054	10.0222	10.4017	10.5619	10.6082
612	AGAP000780	UNCLASSIFIED	UNCLASSIFIED	UNCLASSIFIED	UNCLASSIFIED	FALSE	1272372	AGAP000780-PA	AGAP000780	NA	9.25153	9.2848	9.18139	8.99763	9.49427	9.05677	8.99039	9.07961	8.81801	9.05592	9.05035	9.09995	8.94363	9.0172	8.76335	9.03065	8.88284	9.08584	8.96386	9.12486	8.92878	9.03454	8.8734	9.1468	8.91179	9.1757	9.03976	9.07019	9.0809	9.07957	8.90343	9.00448	8.97559	8.97416	8.93522	9.20492	9.03758	9.05765	8.80519
613	AGAP000781	P1_I9_M1	19	1	E	FALSE	1272373	AGAP000781-PA	AGAP000781	0.91	8.56299	8.40643	9.36357	9.04674	8.62266	8.64449	8.27629	8.64167	8.26645	8.61319	8.13562	8.74179	8.51402	9.62221	9.18375	8.8308	8.41999	8.49716	8.26749	8.33481	8.25454	8.51507	8.31028	8.65294	8.40051	8.56843	8.21448	8.66292	8.39875	8.27654	8.24352	8.50649	8.40399	8.6609	8.48209	8.43347	8.33108	8.53972	8.44557
614	AGAP000782	P3_I5_M2	6	5	B	FALSE	4575956	AGAP000782-PA	AGAP000782	0.83	8.20002	8.27693	7.6284	7.4412	8.20742	7.94432	7.83708	7.70247	7.66614	7.90308	7.88006	7.95417	7.77435	7.30616	7.34343	7.88783	7.74623	7.85308	8.00184	7.90411	7.93461	8.03739	7.91464	8.14505	7.8215	8.15502	7.90092	7.95637	7.84643	8.02106	7.95289	7.79894	8.03005	8.01328	7.98651	8.02356	8.12498	7.90292	7.72535
615	AGAP000783	P1_I9_M2	7	5	B	FALSE	1272374	AGAP000783-PA	AGAP000783	0.92	11.1528	11.2438	10.6962	10.6336	11.096	11.3819	11.4376	11.4086	11.5839	11.4559	11.3459	11.263	11.227	10.6973	10.7196	11.3193	11.537	11.2052	11.245	11.4186	11.2255	11.2484	11.1337	11.4342	11.2811	11.5137	11.5011	11.3221	11.2911	11.3001	11.3922	11.3163	11.2126	11.1968	11.1709	11.5278	11.4827	11.2286	11.2187
616	AGAP000784	P1_I9_M3	2	2	A	FALSE	1272375	AGAP000784-PA	AGAP000784	0.93	10.1833	10.8205	9.49287	9.85345	10.9217	10.7047	11.0462	10.1293	11.0444	10.6659	11.0928	11.0405	11.1291	9.18008	9.46393	9.9976	10.5569	11.7559	11.255	11.2305	11.612	11.556	11.9329	10.764	11.4069	10.1466	10.9748	10.7645	11.2389	11.4362	11.5251	11.8781	11.2662	11.2282	11.2122	10.5765	10.9816	12.1131	11.9905
617	AGAP000785	P2_I6_M8	1	2	A	FALSE	1272376	AGAP000785-PA	AGAP000785	0.8	9.4101	11.3351	9.38636	10.5132	9.64359	9.54282	10.9524	9.11656	10.3652	9.41316	11.4651	9.48708	11.0022	8.91797	10.3786	8.9231	10.7499	9.90976	11.3379	9.76842	11.2474	9.6884	11.092	9.34256	11.2499	9.68474	10.6031	9.41712	11.1279	10.091	10.7414	10.2127	11.5603	9.48732	10.7882	9.85917	11.2187	9.7444	10.8736
618	AGAP000786	P1_I9_M3	2	2	A	FALSE	1272378	AGAP000786-PA	AGAP000786	0.91	7.11272	7.96957	7.42879	7.50795	8.25845	7.65288	8.65105	6.56242	7.75171	7.27762	8.46248	8.44673	8.7127	7.389	7.72523	6.36825	7.52054	9.16663	9.55722	8.16048	9.06084	8.55528	9.85392	7.74822	9.46422	7.22906	8.02086	7.6961	9.25896	8.65055	9.13605	10.2802	9.30137	8.71484	9.38133	8.03253	8.66277	10.0414	10.461
619	AGAP000787	P1_I9_M2	7	5	B	FALSE	1272379	AGAP000787-PA	AGAP000787	0.92	10.779	10.8049	10.3647	10.3069	10.9069	10.8611	10.9123	10.9501	10.9742	10.9759	10.94	10.8991	10.908	10.1693	10.1642	10.8845	10.9344	10.8115	10.8986	10.9743	10.8972	10.8052	10.8984	10.987	10.9731	10.9869	11.0162	10.9978	10.9847	10.9272	10.9195	10.779	10.792	10.9384	10.9054	10.8408	10.8739	10.8503	10.9448
620	AGAP000788	UNCLASSIFIED	UNCLASSIFIED	UNCLASSIFIED	UNCLASSIFIED	FALSE	NA	NA	AGAP000788	NA	5.75305	6.03111	5.85633	6.1721	5.77399	6.03401	6.00189	5.76315	6.29578	6.05421	5.95856	5.99663	5.94455	5.69859	5.82799	5.87538	6.04175	6.07283	5.98724	6.02877	6.09861	6.10997	6.60113	5.97834	5.97789	5.88787	6.21895	6.01589	6.06318	5.8361	6.00222	6.37553	5.94109	6.10474	5.66519	5.84406	6.06008	6.04104	6.07533
621	AGAP000789	UNCLASSIFIED	UNCLASSIFIED	UNCLASSIFIED	UNCLASSIFIED	FALSE	3289755	AGAP000789-PA	AGAP000789	NA	6.49909	6.2517	6.36066	6.34773	6.69799	6.3607	6.34828	6.46554	6.38203	6.3876	6.39192	6.7013	6.50828	6.30127	6.53134	6.57062	6.35419	6.65871	6.54299	6.4466	6.60411	6.7536	6.74917	6.6009	6.84454	6.27316	6.40472	6.40377	6.58912	6.44678	6.19894	6.58487	6.89034	6.84843	6.71612	6.28811	6.23763	6.73222	6.82313
622	AGAP000790	P2_I6_M6	17	1	E	FALSE	NA	NA	AGAP000790	0.93	8.00056	7.52022	8.88606	8.1691	7.69753	8.05401	7.61952	8.1451	7.40389	7.90308	7.3635	8.22402	7.70291	8.61472	8.31967	7.97103	7.54688	7.94966	7.4408	7.82585	7.28833	7.8329	7.2921	8.0609	7.50713	8.00136	7.72257	8.29202	7.44598	7.87591	7.49891	8.16857	7.52865	7.9404	7.42827	7.97783	7.46448	7.81531	7.5522
623	AGAP000791	P1_I9_M2	7	5	B	FALSE	1272385	AGAP000791-PA	AGAP000791	0.87	9.86073	9.88115	9.32998	9.29928	9.9808	9.6876	9.87751	9.75368	9.62019	9.79917	9.82648	9.87199	9.77021	9.24224	9.10076	9.64895	9.59684	9.80297	9.6922	9.95673	9.71807	9.92193	9.75974	9.73809	9.7607	9.8157	9.86049	9.8117	9.85653	9.87885	9.7782	9.74733	9.74884	9.80548	9.77321	9.85423	9.80707	9.84023	9.8249
624	AGAP000792	P2_I6_M3	18	1	E	FALSE	1272386	AGAP000792-PA	AGAP000792	0.88	12.7948	12.5318	13.1188	13.0112	12.4048	12.6097	12.4367	12.9293	12.3199	12.7626	12.5721	12.4672	12.4305	13.3194	12.9053	12.8131	12.5881	12.4006	12.556	12.4301	12.536	12.4446	12.4244	12.6539	12.359	12.8356	12.382	12.7177	12.4875	12.3363	12.4852	12.5068	12.6253	12.3122	12.3823	12.5585	12.544	11.9207	12.3035
625	AGAP000793	UNCLASSIFIED	UNCLASSIFIED	UNCLASSIFIED	UNCLASSIFIED	FALSE	4576166	AGAP000793-PA	AGAP000793	NA	6.49909	6.48258	7.02051	6.90539	6.69799	6.53176	6.48887	6.4239	6.2492	6.74436	6.64164	6.55459	6.59641	7.12218	7.17504	6.57062	5.88576	6.60482	6.54299	6.68616	6.55973	6.71653	6.62963	6.45011	6.387	6.533	6.38353	6.67351	6.58912	6.3057	6.25461	6.90813	6.59439	6.51867	6.67618	6.73428	6.54705	6.89704	6.5918
626	AGAP000794	P1_I9_M1	19	1	E	FALSE	1272388	AGAP000794-PA;AGAP000794-PB;AGAP000794-PC	AGAP000794	0.97	13.1158	12.8468	14.2803	14.0312	13.3737	13.0818	12.7555	13.1979	12.9757	13.0309	12.8404	13.1447	13.0598	14.538	14.274	13.273	13.0057	12.8327	12.6755	12.8151	12.6472	12.8427	12.5941	13.1991	12.9618	12.9014	12.7552	13.1869	12.8415	12.5931	12.4792	12.8337	12.8189	13.3332	13.1388	12.8597	12.6764	12.9701	12.857
627	AGAP000795	P2_I6_M1	15	6	D	FALSE	5666814	AGAP000795-PA;AGAP000795-PB;AGAP000795-PC	AGAP000795	0.82	6.80587	6.62107	7.26474	7.49979	6.8561	6.87905	6.73613	6.71656	6.64952	6.90188	6.7739	6.94617	6.98297	7.46684	7.52689	6.65821	6.88744	7.19296	6.90557	6.83059	6.78961	7.20128	6.81032	7.01108	6.93724	6.7384	6.62821	6.99609	6.88939	6.63345	6.72858	6.8953	6.94796	7.11405	6.98238	6.8746	6.78232	7.12549	7.35282
628	AGAP000797	UNCLASSIFIED	UNCLASSIFIED	UNCLASSIFIED	UNCLASSIFIED	FALSE	NA	NA	AGAP000797	NA	9.08594	9.05437	9.24102	9.3282	9.5254	9.24145	9.21032	9.09556	9.08248	9.35948	9.45568	9.41726	9.35015	9.02539	9.10901	8.83477	9.2603	9.54817	9.639	9.4788	9.21586	9.48915	9.52213	9.51475	9.67937	9.26266	9.10455	9.62243	9.52054	9.31009	9.31252	9.42153	9.44459	9.66288	9.5486	9.39255	9.2837	9.55145	9.57182
629	AGAP000798	P2_I6_M9	14	6	D	FALSE	NA	NA	AGAP000798	0.87	7.76716	7.4657	8.09398	7.83762	8.54313	7.86163	7.43549	7.69528	7.4843	8.04016	7.75631	8.4338	8.13035	7.81864	7.68025	7.48131	7.6412	8.72877	8.16929	8.04835	7.61956	8.6918	8.17686	8.27075	8.113	7.38686	7.53268	8.09245	7.91646	8.03628	7.47248	8.6509	8.27113	8.68137	8.57885	7.74515	7.56411	8.72308	8.40483
630	AGAP000801	P2_I6_M1	15	6	D	FALSE	NA	NA	AGAP000801	0.88	7.76061	7.74433	8.3402	8.43232	8.06525	8.12076	7.87314	7.81911	7.99085	8.20787	8.04689	8.23903	8.29004	8.28893	8.23077	7.62151	7.97313	8.38817	8.2094	8.23285	8.07515	8.31658	8.24124	8.23719	8.27336	7.89074	7.73612	8.11255	7.87871	8.12896	8.08337	8.44829	8.14239	8.3336	8.36011	7.83584	7.80487	8.21425	8.41307
631	AGAP000803	UNCLASSIFIED	UNCLASSIFIED	UNCLASSIFIED	UNCLASSIFIED	FALSE	1272393	AGAP000803-PA	AGAP000803	NA	8.63467	8.38228	8.44144	8.32488	8.70162	8.44188	8.11695	8.23055	8.23988	8.49586	8.23625	8.54009	8.46616	8.58162	8.48216	8.43451	8.31635	8.3421	8.42006	8.47505	8.35277	8.56743	8.36532	8.44216	8.31852	8.37214	8.21923	8.36715	8.19629	8.34284	8.10582	8.43235	8.45882	8.57226	8.5726	8.23197	8.20713	8.55229	8.56485
632	AGAP000804	UNCLASSIFIED	UNCLASSIFIED	UNCLASSIFIED	UNCLASSIFIED	FALSE	NA	NA	AGAP000804	NA	7.72066	7.82565	7.77056	7.40651	7.9637	7.73094	7.65484	7.68806	7.65247	7.71804	7.67279	7.73583	7.39993	7.73898	7.49221	7.64971	7.6105	7.6902	7.88815	7.68094	7.73295	7.84312	7.91961	7.50274	7.70168	7.66246	7.58653	7.65206	7.59588	7.76364	7.48135	7.96566	7.89163	7.55698	7.67765	7.48393	7.58788	7.78844	7.68412
633	AGAP000805	P1_I9_M1	19	1	E	FALSE	1272394	AGAP000805-PA	AGAP000805	0.95	9.94141	9.66245	11.2913	11.2137	10.1996	9.98419	9.81579	10.1033	10.1562	10.1669	9.89752	10.24	10.2304	11.1626	11.0812	10.0494	10.1535	10.2486	10.2014	10.0344	10.1703	10.3133	10.2575	10.1502	10.1816	9.79469	9.597	10.0233	9.96726	9.95789	9.92629	10.3563	10.3118	10.4099	10.363	9.83303	9.82636	10.2649	10.2306
634	AGAP000806	P2_I6_M3	18	1	E	FALSE	1272395	AGAP000806-PA	AGAP000806	0.84	10.7417	10.0697	10.3352	10.3125	9.72982	10.2163	9.83666	10.6787	10.3295	9.81045	9.30542	9.95709	9.83381	9.74098	9.70002	10.7302	10.3898	9.23313	9.18599	9.64859	9.594	9.11079	8.38675	9.70521	9.32034	10.3059	9.99051	10.1537	9.76204	9.54726	9.41103	9.65525	9.27133	9.68486	9.31599	10.1982	9.73913	8.78813	8.65073
635	AGAP000807	UNCLASSIFIED	UNCLASSIFIED	UNCLASSIFIED	UNCLASSIFIED	TRUE	5666790	AGAP000807-PA	AGAP000807	NA	8.93583	9.44721	8.81287	9.11482	8.85403	9.01564	9.50711	8.7769	9.48733	9.06014	9.35814	9.4286	9.50529	8.76955	8.94357	8.60284	9.38439	9.41148	9.40396	9.45068	9.36646	9.52511	9.77721	9.23759	9.43819	8.73704	9.33134	9.03536	9.44485	9.39358	9.44169	9.57132	9.52479	9.37732	9.61191	9.11246	9.33183	9.55301	9.70724
636	AGAP000808	P1_I9_M3	2	2	A	FALSE	1272397	AGAP000808-PA	AGAP000808	0.94	9.93861	11.0893	9.50911	10.5266	10.1298	10.5152	11.2656	9.91169	11.4345	10.1042	11.1113	10.5463	10.7622	9.87346	10.5927	9.85145	10.9025	10.8696	10.9474	10.5722	11.4221	10.9471	11.5308	10.1188	11.1309	10.3377	11.1849	10.0316	11.0536	10.7079	11.5836	11.1506	11.0119	10.5173	10.7869	10.2414	11.0453	11.1236	11.5002
637	AGAP000809	UNCLASSIFIED	UNCLASSIFIED	UNCLASSIFIED	UNCLASSIFIED	FALSE	NA	NA	AGAP000809	NA	8.60286	8.66456	8.34544	8.23256	8.69428	8.55977	8.52331	8.11894	8.27083	8.60159	8.49609	8.42729	8.47908	8.51688	8.56894	8.43451	8.40614	8.65944	8.4865	8.51598	8.61797	8.51507	8.60613	8.45312	8.32738	8.45577	8.52077	8.51232	8.54832	8.65055	8.35958	8.61616	8.62438	8.55385	8.39606	8.56459	8.55417	8.74236	8.59406
638	AGAP000810	UNCLASSIFIED	UNCLASSIFIED	UNCLASSIFIED	UNCLASSIFIED	FALSE	1272399	AGAP000810-PA	AGAP000810	NA	10.4884	10.3151	10.6891	10.7836	10.5155	10.732	10.4845	10.3823	10.4069	10.8548	10.6624	10.627	10.6238	10.5327	10.5918	10.1351	10.3412	10.8149	10.6812	10.8016	10.5551	10.7854	10.4893	10.6743	10.5438	10.7357	10.4821	10.7235	10.4354	10.5621	10.6091	10.5826	10.4643	10.6207	10.4609	10.7171	10.6454	10.4796	10.6578
639	AGAP000812	UNCLASSIFIED	UNCLASSIFIED	UNCLASSIFIED	UNCLASSIFIED	FALSE	1272400	AGAP000812-PA	AGAP000812	NA	11.7881	11.9124	11.3541	11.6514	11.6614	11.8718	12.0222	11.6817	12.0085	11.8928	12.0895	11.8004	11.9061	10.9804	11.3006	11.423	11.9141	12.1319	12.0873	12.2879	12.3019	12.0874	12.0744	11.6785	11.7794	11.744	11.7631	11.6704	11.8464	12.3172	12.1423	12.345	12.0586	11.9633	12.0424	12.0127	12.0685	12.0885	12.1695
640	AGAP000813	UNCLASSIFIED	UNCLASSIFIED	UNCLASSIFIED	UNCLASSIFIED	FALSE	1272401	AGAP000813-PA	AGAP000813	NA	8.58488	8.71033	8.48945	8.43232	8.85403	8.59504	8.62018	8.59732	8.46256	8.57515	8.66574	8.75995	8.56031	8.36041	8.35744	8.58877	8.49381	8.56273	8.65453	8.52746	8.40645	8.44759	8.5056	8.64025	8.51323	8.7259	8.59522	8.73389	8.67995	8.82478	8.60974	8.36673	8.55579	8.46984	8.38894	8.78993	8.74334	8.51744	8.42941
641	AGAP000814	P2_I6_M4	5	2	A	FALSE	NA	NA	AGAP000814	0.9	8.3575	8.53958	7.69718	7.70413	8.47181	8.33895	8.51213	8.31106	8.44723	8.3713	8.43302	8.42402	8.37914	7.99951	7.99206	8.24925	8.19635	8.50135	8.50263	8.3926	8.46154	8.44759	8.50234	8.44582	8.50157	8.43761	8.37598	8.46351	8.57564	8.52121	8.48385	8.60911	8.48017	8.51247	8.5726	8.69572	8.65191	8.6015	8.54254
642	INTB	P2_I6_M1	15	6	D	FALSE	1272405	AGAP000815-PA	AGAP000815	0.91	11.3675	11.5964	12.521	12.6636	11.5055	11.5222	11.7358	11.4637	11.9239	11.4094	11.7499	11.7004	11.8721	12.5715	12.8598	11.3973	11.9162	11.8771	11.9224	11.7399	11.8985	11.8338	12.1323	11.7228	12.2425	11.4878	11.6549	11.712	11.9408	11.7604	11.9844	12.3884	11.9661	12.1942	12.0541	11.5048	11.7697	12.4287	12.4947
643	AGAP000818	UNCLASSIFIED	UNCLASSIFIED	UNCLASSIFIED	UNCLASSIFIED	FALSE	1277432	AGAP000818-PA	AGAP000818	NA	10.3665	10.0709	10.9929	10.6211	11.309	10.4156	10.2974	9.94716	9.36737	10.7721	10.4367	10.9431	10.6586	10.5666	10.2397	9.65119	9.45765	11.7101	11.0668	11.1896	11.0436	11.7483	11.1803	10.6249	10.2816	9.81048	10.1689	10.8385	10.7857	10.9058	10.6841	11.699	11.38	11.393	10.5094	11.0983	10.9432	11.1267	11.2733
644	CPR125	P1_I9_M1	19	1	E	FALSE	1277342	AGAP000820-PA	AGAP000820	0.98	6.55396	6.0626	12.8691	12.7288	6.53259	6.62528	6.12611	6.5987	6.33996	6.42139	6.15507	6.79663	6.28393	13.8244	13.4769	7.0447	6.4594	6.27965	6.15118	6.30007	6.4811	6.26451	6.31843	6.43182	6.29658	6.35166	6.29337	6.13801	6.24142	6.18876	6.07399	6.15878	6.34947	6.37985	6.41499	6.22688	5.98957	6.40725	6.24267
645	AGAP000821	P1_I9_M1	19	1	E	FALSE	NA	NA	AGAP000821	0.97	6.18879	5.88683	7.50844	7.50795	6.14085	5.84872	5.30708	6.2611	5.61761	6.02759	5.91095	6.1701	5.94455	7.94772	8.10264	5.92883	5.84883	6.03795	5.94899	6.10062	5.95601	6.28436	5.88706	6.04111	5.80905	6.0536	5.69538	6.223	5.6325	6.08084	5.92144	6.10146	5.94109	5.97332	5.92421	5.80463	5.91021	6.1437	5.89669
646	AGAP000822	P2_I6_M1	15	6	D	FALSE	1277331	AGAP000822-PA	AGAP000822	0.87	7.04599	7.05669	7.48898	7.58687	7.35515	7.07461	7.04321	7.19237	7.14746	7.11301	7.07017	7.15691	7.35661	7.51626	7.45658	7.02966	7.01326	7.39649	7.49212	7.15592	7.19671	7.3574	7.20124	7.03244	7.31648	6.86656	6.89354	6.96762	6.90316	7.11649	7.0918	7.26902	7.22761	7.18762	7.26678	6.99959	6.85538	7.19583	7.29776
647	AGAP000823	P1_I9_M1	19	1	E	FALSE	1277333	AGAP000823-PA	AGAP000823	0.94	9.60868	9.58263	10.3273	10.2089	9.30858	9.47138	9.57616	9.65517	9.61171	9.4807	9.48203	9.31445	9.41156	10.5374	10.4243	9.58006	9.46428	9.44636	9.44384	9.46407	9.54436	9.63076	9.36908	9.29104	9.23911	9.58212	9.58074	9.32869	9.40438	9.60673	9.6454	9.4394	9.39719	9.45815	9.39193	9.57204	9.69258	9.4518	9.34973
648	AGAP000824	UNCLASSIFIED	UNCLASSIFIED	UNCLASSIFIED	UNCLASSIFIED	FALSE	1277335	AGAP000824-PA;AGAP000824-PB	AGAP000824	NA	10.7263	10.6075	10.8889	10.9913	10.9525	10.8567	10.6306	10.7287	10.7024	10.853	10.6297	11.1053	10.8391	10.7433	10.8713	10.6408	10.633	11.1323	10.7728	10.9872	10.7314	11.1718	10.7909	10.8967	10.7823	10.6172	10.5888	10.8793	10.803	10.9305	10.6592	11.2398	10.9881	10.9642	10.8107	10.925	10.8084	11.1391	11.0019
649	AGAP000825	P1_I9_M2	7	5	B	FALSE	NA	NA	AGAP000825	0.9	9.794	9.73963	8.9073	8.83302	9.41667	9.69209	9.85285	9.94131	9.78014	9.68531	9.73591	9.27548	9.35884	8.83951	9.00677	9.80394	9.76452	9.30621	9.41667	9.72588	9.56005	9.17531	9.1977	9.51475	9.41374	10.0105	10.0428	9.71696	9.68951	9.61503	9.66408	9.14211	9.21772	9.23079	9.16739	9.86901	9.77102	9.06422	9.09186
650	AGAP000826	P1_I9_M2	7	5	B	FALSE	1277337	AGAP000826-PA	AGAP000826	0.92	9.79865	9.80542	9.36866	9.1798	9.76674	9.97612	9.89324	10.054	9.93632	9.82659	9.87061	9.80902	9.70638	9.39308	9.34353	9.89933	9.90131	9.64511	9.56675	9.83854	9.69268	9.80101	9.83223	9.72174	9.80362	9.95479	9.96431	9.89148	9.83268	9.84963	9.81041	9.54955	9.55499	9.79308	9.59367	9.93016	9.80383	9.8579	9.65837
651	AGAP000829	P1_I9_M2	7	5	B	FALSE	NA	NA	AGAP000829	0.92	10.5686	10.592	10.1833	10.1665	10.5761	10.5786	10.6066	10.553	10.5181	10.626	10.5	10.5485	10.6087	10.0017	10.1863	10.5997	10.5875	10.4506	10.4834	10.4955	10.5235	10.4446	10.4497	10.5596	10.6283	10.6012	10.555	10.6506	10.5411	10.3826	10.5033	10.3984	10.4304	10.4499	10.4227	10.6244	10.5539	10.4383	10.5383
652	CASPS7	P4_I3_M1	20	1	E	FALSE	1277339	AGAP000830-PA	AGAP000830	0.83	9.07829	9.30614	9.44302	9.31936	9.12264	8.94483	9.26205	9.13468	9.20287	9.03891	9.08523	9.07744	9.02906	9.34817	9.36661	9.01328	9.17386	9.11056	9.17604	9.17827	9.12572	9.09001	9.13011	9.01844	9.02405	8.99648	9.10455	8.94105	9.04246	9.00552	9.01575	9.1899	9.14664	8.9714	9.10636	9.15742	9.11832	9.12405	9.23929
653	AGAP000831	P1_I9_M2	7	5	B	FALSE	1277341	AGAP000831-PA	AGAP000831	0.8	10.0815	10.3575	9.28754	9.34789	10.2746	10.0416	10.2549	10.0002	10.1244	9.90467	10.0619	10.0236	10.101	9.26774	9.74115	9.90684	10.0971	9.89251	10.1792	9.9807	10.1693	10.0138	10.1718	10.0019	10.2359	9.91478	10.2198	9.88919	10.0076	10.0266	10.0884	10.0285	10.0884	10.0227	10.0566	9.93836	10.1799	10.1093	10.2848
654	AGAP000832	P2_I6_M8	1	2	A	FALSE	1277345	AGAP000832-PA	AGAP000832	0.9	9.98556	10.7609	9.78903	10.0014	9.95819	10.2188	10.656	10.1306	10.6815	9.97651	10.4232	9.95038	10.2941	9.74922	10.2717	10.078	10.6212	9.97976	10.2845	10.172	10.4614	9.86944	10.2566	9.9339	10.2406	9.99831	10.4821	9.75762	10.3384	10.2852	10.458	9.91407	10.2144	9.93095	10.2676	10.1894	10.6499	9.76863	10.1622
655	MIP	UNCLASSIFIED	UNCLASSIFIED	UNCLASSIFIED	UNCLASSIFIED	FALSE	1277431	AGAP000833-PA;AGAP000833-PB	AGAP000833	NA	8.26515	8.06457	8.10645	8.0708	8.62652	8.23787	8.1989	8.10833	8.19906	8.3471	8.26452	8.42729	8.50773	7.99951	7.92373	8.07693	8.20441	8.65195	8.52648	8.16048	8.32699	8.72193	8.70565	8.36296	8.42131	7.9888	8.04794	8.17117	8.22636	8.15235	8.13338	8.70146	8.73179	8.53519	8.33809	8.098	8.02634	8.57711	8.49682
656	AGAP000834	UNCLASSIFIED	UNCLASSIFIED	UNCLASSIFIED	UNCLASSIFIED	FALSE	1277346	AGAP000834-PA;AGAP000834-PB	AGAP000834	NA	9.45208	10.1258	10.4499	10.407	10.1163	9.66034	10.2801	9.35149	9.42667	10.0587	10.6382	9.71305	10.5211	10.9558	10.3477	9.29471	9.42234	10.6734	10.8573	10.6326	10.7561	10.7176	11.072	10.2415	10.8505	9.73158	10.3606	10.2014	10.6686	10.7692	10.6675	10.742	11.13	10.3771	10.5882	10.1786	10.5306	10.7819	10.9476
657	AGAP000835	P1_I9_M2	7	5	B	FALSE	NA	NA	AGAP000835	0.97	11.513	11.5645	8.57195	8.31591	11.5804	11.2748	11.3673	11.0834	11.1072	11.5278	11.5432	11.1582	11.3807	8.50906	8.17351	11.3437	11.0509	10.9827	11.1746	11.4506	11.2959	10.8902	11.1206	11.545	11.4624	11.5718	11.4107	11.7331	11.567	11.4245	11.4172	10.3739	11.1405	11.1387	11.1846	11.5185	11.4453	10.8584	10.765
658	AGAP000840	UNCLASSIFIED	UNCLASSIFIED	UNCLASSIFIED	UNCLASSIFIED	FALSE	1277353	AGAP000840-PA	AGAP000840	NA	7.60791	7.60159	6.53017	6.6214	7.65928	7.47715	7.59787	7.61358	7.74532	7.24639	7.37436	7.73043	7.60943	6.27702	6.60806	7.62151	7.9588	7.05277	7.15898	7.39334	7.16166	7.32014	6.86832	8.05607	7.60047	7.85642	7.72257	8.0884	8.09652	7.39725	7.20652	7.2207	6.93666	7.43684	7.13735	7.14817	7.12021	7.11641	7.00297
659	AGAP000841	UNCLASSIFIED	UNCLASSIFIED	UNCLASSIFIED	UNCLASSIFIED	FALSE	1277354	AGAP000841-PA	AGAP000841	NA	9.52504	9.5686	9.52516	9.71233	9.67908	9.49319	9.59729	9.59675	9.71512	9.53162	9.58947	9.49789	9.48004	9.72269	9.95074	9.53223	9.62224	9.38476	9.62994	9.55721	9.50759	9.61924	9.73932	9.59856	9.73464	9.59637	9.56246	9.51383	9.65364	9.63964	9.71692	9.58566	9.54834	9.59664	9.63885	9.6738	9.53334	9.54211	9.66008
660	AGAP000842	P1_I9_M1	19	1	E	FALSE	1277355	AGAP000842-PA	AGAP000842	0.95	9.45208	9.43177	10.2329	10.0501	9.58571	9.34911	9.19882	9.3134	9.30761	9.49943	9.12538	9.36087	9.38119	10.3348	10.0621	9.38374	9.22557	9.387	9.12782	9.36921	9.13416	9.30885	9.11747	9.44942	9.33127	9.23946	9.24902	9.46091	9.38699	9.17718	9.11986	9.31147	9.13333	9.5421	9.40421	9.44287	9.03203	9.38885	9.34334
661	AGAP000843	P2_I6_M6	17	1	E	FALSE	1277356	AGAP000843-PA	AGAP000843	0.82	10.0467	9.77824	10.5439	10.2696	10.4597	9.93957	9.65049	10.1395	9.85677	9.94389	9.83021	10.0194	9.99157	10.3194	9.97791	10.1946	9.87795	9.99454	9.8781	9.77678	9.6755	10.0378	9.86401	10.0692	9.96353	9.84666	9.77422	10.1258	9.83428	9.86917	9.62456	10.0377	9.78466	10.1628	10.0533	9.91719	9.70479	10.1103	10.0699
662	AGAP000844	P1_I9_M1	19	1	E	FALSE	1277357	AGAP000844-PA	AGAP000844	0.9	9.58374	9.14252	10.6779	10.289	9.3463	9.51873	9.29911	9.81738	9.33264	9.56459	9.44597	9.66461	9.59326	10.6913	10.5582	9.70393	9.45266	9.73592	9.51845	9.48902	9.5538	9.7157	9.59521	9.48862	9.46223	9.75171	9.10961	9.74882	9.22752	9.50501	9.43082	9.66202	9.57478	9.58949	9.57364	9.30997	9.34081	9.5988	9.65494
663	AGAP000847	UNCLASSIFIED	UNCLASSIFIED	UNCLASSIFIED	UNCLASSIFIED	FALSE	1277360	AGAP000847-PA;AGAP000847-PB;AGAP000847-PC	AGAP000847	NA	12.468	12.5395	12.7687	12.7672	12.359	12.7063	12.5171	12.7334	12.3872	12.6812	12.8549	12.6015	12.6418	12.7938	12.68	12.4941	12.5552	12.6113	12.763	12.791	12.7848	12.4532	12.6705	12.6261	12.6534	12.7483	12.7173	12.6625	12.7317	12.5291	12.66	12.8755	12.818	12.4843	12.5563	12.6884	12.6994	12.6002	12.8432
664	AGAP000848	P1_I9_M4	16	6	D	FALSE	NA	NA	AGAP000848	0.92	8.84236	8.84526	9.70701	9.65737	9.15491	9.00698	8.85894	9.02233	9.17313	9.13207	8.98467	9.27728	9.26209	9.44478	9.63508	8.89299	9.09261	9.45708	9.15086	9.18008	9.12149	9.4144	9.33131	9.18859	9.15299	8.73704	8.70673	9.04157	8.93258	9.04056	8.90973	9.3748	9.15545	9.42435	9.25141	8.66192	8.86405	9.3447	9.32615
665	AGAP000849	P1_I9_M1	19	1	E	FALSE	3289770	AGAP000849-PA	AGAP000849	0.96	11.265	10.9725	12.7174	12.4198	11.6009	11.0588	10.7413	11.2439	10.9415	11.0453	10.8936	11.276	11.1769	12.7389	12.4299	11.3778	11.0689	11.1176	11.0675	10.8977	10.8134	11.2206	11.0407	11.3108	11.1316	10.9721	10.7888	11.281	11.044	10.8861	10.7778	11.1331	11.1526	11.5639	11.4647	10.9448	10.8149	11.4073	11.2354
666	AGAP000850	P1_I9_M2	7	5	B	FALSE	1277363	AGAP000850-PA	AGAP000850	0.8	9.03149	8.81271	8.13107	8.497	9.01826	8.82168	8.90506	8.84786	8.65142	8.70267	8.83973	8.84256	8.81013	8.22323	8.35278	8.75323	8.93167	8.85475	8.77194	8.77819	8.84118	8.7699	8.86332	8.81679	8.67394	8.85066	8.8101	8.82811	8.68711	8.72654	8.76068	8.82506	8.88832	8.94069	8.82433	8.753	8.89805	8.77215	8.7577
667	AGAP000851	P1_I9_M1	19	1	E	FALSE	1277364	AGAP000851-PA	AGAP000851	0.94	12.6606	12.2274	14.4957	14.2029	12.6097	12.3384	12.0258	13.1859	12.9269	12.068	11.8181	12.356	12.2304	14.6819	14.3619	13.3845	13.0233	11.7859	11.8279	11.756	11.8781	11.889	11.6758	12.3463	12.0281	12.1969	11.9578	12.3235	12.0124	11.6219	11.6222	11.8638	11.9202	12.3734	12.2975	11.9127	11.7049	11.8986	11.8801
668	AGAP000852	P1_I9_M2	7	5	B	FALSE	1277365	AGAP000852-PA	AGAP000852	0.92	12.2825	12.3516	11.387	11.498	12.2271	12.1335	12.4397	12.1261	12.2748	12.0539	12.2917	11.9661	12.0921	11.2086	11.3562	12.2034	12.1836	12.0751	12.2353	12.1862	12.2804	12.1454	12.263	12.084	12.14	12.4296	12.4421	12.0789	12.2711	12.3481	12.475	12.1099	12.1459	11.9987	12.2161	12.4404	12.4541	12.046	12.0906
669	AGAP000853	UNCLASSIFIED	UNCLASSIFIED	UNCLASSIFIED	UNCLASSIFIED	FALSE	NA	NA	AGAP000853	NA	6.7629	6.53677	6.81922	6.63835	6.68085	6.64301	6.57804	6.7935	6.6955	6.51609	6.55791	6.71368	6.72843	6.80916	6.89793	6.63699	6.69474	6.85081	6.46478	6.68616	6.63267	6.94322	6.73652	6.64655	6.7436	6.2453	6.44571	6.58233	6.67654	6.61783	6.46845	6.66725	6.47968	6.6726	6.67618	6.41613	6.56573	6.69348	6.73643
670	AGAP000854	UNCLASSIFIED	UNCLASSIFIED	UNCLASSIFIED	UNCLASSIFIED	FALSE	NA	NA	AGAP000854	NA	7.17601	6.94126	7.07612	7.34345	7.71997	7.20563	7.08741	7.12698	7.23569	7.41635	7.37436	7.49452	7.48911	6.87883	6.92596	7.01444	7.11798	7.69771	7.58128	7.53618	7.35865	7.72063	7.51811	7.48069	7.53109	7.21781	7.06427	7.45967	7.41923	7.42935	7.37069	7.43754	7.4782	7.61684	7.519	7.31946	7.19699	7.64536	7.69108
671	AGAP000855	P3_I5_M2	6	5	B	FALSE	1277368	AGAP000855-PA	AGAP000855	0.84	10.3696	10.2441	9.83571	9.54449	10.5298	10.2107	10.0263	10.1319	9.94445	10.227	10.0412	10.2382	10.0538	9.20431	9.23985	10.1414	9.99798	10.2982	9.97138	10.2623	9.88429	10.3839	9.88523	10.2142	10.0279	10.0135	9.99732	10.2766	10.0132	10.1332	9.88552	10.3128	10.0394	10.3456	10.206	10.205	10.0286	10.316	9.98235
672	AGAP000856	P1_I9_M2	7	5	B	FALSE	1277369	AGAP000856-PA	AGAP000856	0.97	9.75625	9.88681	8.80156	8.40305	9.93058	9.75184	9.88182	9.57233	9.51854	9.70425	9.81146	9.50096	9.556	8.36041	8.49489	9.61032	9.56791	9.50128	9.65873	9.77082	9.54908	9.47802	9.61029	9.72174	9.59678	9.83298	9.96153	9.79837	9.74339	9.75824	9.72583	9.43545	9.51799	9.52344	9.51989	9.97637	10.0076	9.50249	9.46605
673	AGAP000857	UNCLASSIFIED	UNCLASSIFIED	UNCLASSIFIED	UNCLASSIFIED	FALSE	1277370	AGAP000857-PA	AGAP000857	NA	9.6332	9.73963	9.63279	9.37159	9.65489	9.75614	9.71634	9.69921	9.63031	9.63541	9.77322	9.67143	9.56803	9.82286	9.70725	9.69092	9.57558	9.51571	9.66407	9.60765	9.49621	9.60762	9.48496	9.60829	9.52063	9.69044	9.82874	9.64428	9.56371	9.56279	9.54212	9.41351	9.57805	9.5823	9.59978	9.74364	9.60216	9.39406	9.44631
674	AGAP000858	UNCLASSIFIED	UNCLASSIFIED	UNCLASSIFIED	UNCLASSIFIED	TRUE	NA	NA	AGAP000858	NA	7.13418	6.9043	7.25302	6.99436	7.40318	7.334	6.89985	7.13812	7.19725	7.33787	7.38513	7.0877	7.30414	7.00671	6.82471	6.91872	7.10882	7.51337	7.40543	7.2909	7.51596	7.42885	7.27606	7.191	7.33503	6.99542	7.08678	6.92855	7.17156	7.17596	7.29126	7.24991	7.03465	7.02418	7.38417	6.91777	7.16467	7.15234	7.36177
675	AGAP000859	UNCLASSIFIED	UNCLASSIFIED	UNCLASSIFIED	UNCLASSIFIED	FALSE	3289772	AGAP000859-PA	AGAP000859	NA	6.42075	6.42517	6.0405	6.51336	6.79552	6.26142	6.57804	6.2611	6.31815	6.3876	6.55791	6.38267	6.53853	6.45472	6.00298	6.21434	6.4594	6.77479	6.46478	6.51907	6.63267	6.66505	6.64359	6.43182	6.63238	6.35166	6.38353	6.45159	6.49353	6.44678	6.625	6.77282	6.46215	6.7493	7.00287	6.43303	6.70412	6.76964	6.72129
676	AGAP000861	P2_I6_M2	4	2	A	FALSE	1277374	AGAP000861-PA	AGAP000861	0.86	10.2009	10.428	9.86841	9.91035	10.0408	10.238	10.4336	10.1836	10.3712	10.227	10.4342	10.1165	10.3447	9.7277	10.0279	10.1899	10.3671	10.113	10.3221	10.3718	10.3387	10.0867	10.2373	10.1119	10.3116	10.4004	10.4616	10.2233	10.3839	10.3181	10.419	10.0888	10.2176	9.96587	10.199	10.3989	10.4969	10.0146	10.2432
677	AGAP000862	P2_I6_M2	4	2	A	FALSE	1277375	AGAP000862-PA	AGAP000862	0.93	12.8056	13.1423	12.1724	12.3788	12.6585	12.7842	13.1422	12.675	12.9815	12.6942	12.9827	12.5857	13.0152	12.2143	12.3275	12.6153	12.9094	12.5963	12.9697	12.7676	13.1157	12.6336	13.0823	12.7082	13.087	12.8973	13.2591	12.5728	13.0095	12.7579	13.0545	12.5609	13.0299	12.6062	12.9057	12.7544	13.047	12.7843	13.2945
678	AGAP000863	P2_I6_M1	15	6	D	FALSE	NA	NA	AGAP000863	0.81	6.83363	6.82664	7.18027	7.37085	7.13089	7.09842	7.05441	7.14916	6.92505	7.39541	6.96954	7.15691	7.07839	7.2577	7.26204	7.18566	7.13609	7.37754	7.2018	7.23269	7.22237	7.13295	7.20977	7.16279	7.37133	7.08678	7.04133	6.90851	7.2146	7.04325	7.13898	7.40385	7.12525	7.42842	7.27495	6.88554	6.98887	7.22122	7.37948
679	AGAP000864	UNCLASSIFIED	UNCLASSIFIED	UNCLASSIFIED	UNCLASSIFIED	FALSE	1277378	AGAP000864-PA;AGAP000864-PB	AGAP000864	NA	9.39788	9.32298	9.66211	9.57634	9.4603	9.38401	9.44237	9.39503	9.44208	9.46966	9.40649	9.53731	9.57699	9.44274	9.575	9.26279	9.24689	9.46348	9.54377	9.45516	9.43961	9.6884	9.74616	9.50783	9.56938	9.30795	9.55693	9.32191	9.50047	9.46699	9.48229	9.84284	9.49567	9.66288	9.58754	9.45109	9.50765	9.93364	9.89927
680	AGAP000865	P1_I9_M3	2	2	A	FALSE	1277379	AGAP000865-PA	AGAP000865	0.92	11.0727	11.1814	10.8968	11.0457	11.1063	11.0968	11.3072	11.0162	11.35	11.1701	11.3505	11.1084	11.3972	10.8519	10.8992	10.8673	11.251	11.2052	11.3854	11.2551	11.4605	11.1545	11.4919	11.3246	11.6105	11.265	11.2168	11.1413	11.4446	11.2177	11.461	11.5323	11.364	11.3864	11.4668	11.1715	11.3252	11.4945	11.697
681	AGAP000868	P2_I6_M7	12	4	C	FALSE	1277382	AGAP000868-PA	AGAP000868	0.91	11.0312	11.2765	11.6359	11.9174	11.1567	11.1742	11.4464	11.2646	11.7753	11.0606	11.4536	11.1563	11.4349	11.7414	11.9824	11.2354	11.4868	11.2956	11.5391	11.261	11.758	11.2637	11.8857	11.1665	11.8899	11.0844	11.3928	10.929	11.4894	11.2643	11.8642	11.7621	11.5206	11.4581	11.6995	11.0386	11.315	11.8469	12.2472
682	AGAP000869	P1_I9_M2	7	5	B	FALSE	1277384	AGAP000869-PA	AGAP000869	0.94	11.4782	11.5847	10.7948	10.7281	11.6331	11.7342	11.6247	11.574	11.6708	11.8559	11.6856	11.6783	11.6275	10.8109	10.8338	11.4405	11.5878	11.35	11.5265	11.7775	11.3909	11.4468	11.3901	11.8165	11.8347	11.7644	11.7706	11.9049	11.8886	11.589	11.615	11.3517	11.3032	11.5386	11.3805	11.7157	11.5681	11.4433	11.2955
683	AGAP000870	P1_I9_M2	7	5	B	FALSE	1277386	AGAP000870-PA	AGAP000870	0.86	11.4612	11.4584	11.1428	11.1481	11.57	11.5322	11.61	11.5536	11.5878	11.6337	11.6502	11.503	11.5358	11.1296	11.2221	11.4592	11.5557	11.4625	11.4925	11.5836	11.5278	11.4786	11.5201	11.6797	11.6768	11.6987	11.7127	11.5906	11.551	11.6219	11.6073	11.4444	11.5146	11.6162	11.6606	11.6662	11.5988	11.5141	11.6015
684	AGAP000874	P2_I6_M9	14	6	D	TRUE	NA	NA	AGAP000874	0.86	7.74079	7.53539	8.09398	7.96497	8.18119	7.95661	7.64785	7.85158	7.90814	8.02705	7.90931	8.0936	8.04524	7.66157	7.70292	7.7133	7.90495	8.36992	8.13842	8.12283	7.89964	8.43436	8.18507	8.09424	7.98349	7.69418	7.55602	7.85912	7.85943	7.92054	7.78072	8.30667	8.2168	8.29402	8.16923	7.70596	7.79817	8.26125	8.21474
685	AGAP000875	P1_I9_M2	7	5	B	TRUE	NA	NA	AGAP000875	0.91	8.90149	8.74215	7.45923	7.3888	8.52667	8.89715	9.06076	8.95974	9.18235	9.23638	9.03096	8.63611	8.8748	7.41547	7.47451	8.91937	9.15757	8.29929	8.69709	9.09835	8.97418	8.45743	8.52501	8.42741	8.44587	9.13436	8.92382	8.8257	8.58719	8.73881	8.8971	8.11932	8.2253	8.50482	8.41719	8.60076	8.78031	8.02234	8.14681
686	AGAP000877	P1_I9_M1	19	1	E	FALSE	1277393	AGAP000877-PA	AGAP000877	0.82	11.6999	11.3918	12.5264	12.3633	11.9914	11.7603	10.85	11.8031	11.0381	12.0502	11.5673	11.9004	11.5354	12.5802	12.7512	11.5185	11.2472	12.2118	11.6006	11.8451	11.4259	11.9068	11.1405	11.8927	11.3624	11.8039	11.2655	11.8828	11.3404	11.9467	11.2637	11.8476	11.7831	11.6922	11.4163	11.8072	11.342	11.3586	11.2319
687	AGAP000879	P2_I6_M5	9	5	B	FALSE	1277395	AGAP000879-PA	AGAP000879	0.88	9.21713	9.16139	7.65461	8.04373	9.09517	9.2957	9.0633	9.28821	9.46488	9.40656	8.95065	9.17316	8.95056	7.83785	8.15747	9.33992	9.22752	8.36992	8.16419	8.95149	8.64491	8.27996	8.04293	9.32887	8.85216	9.4716	9.43355	9.6086	9.19037	8.90313	8.7289	7.8487	8.07325	8.55755	8.34547	9.34039	8.79352	8.0269	7.83574
688	AGAP000880	UNCLASSIFIED	UNCLASSIFIED	UNCLASSIFIED	UNCLASSIFIED	FALSE	1277396	AGAP000880-PA;AGAP000880-PB;AGAP000880-PC	AGAP000880	NA	10.1726	9.95578	10.3365	10.2101	10.2612	9.95311	9.89609	10.0459	9.7937	9.94956	9.87603	9.88731	9.94971	10.2376	10.1694	10.0426	9.79504	9.85087	9.89332	9.76363	9.7983	9.87065	9.79182	10.1312	9.85137	10.0361	9.93338	9.93973	9.96872	9.83692	9.93861	9.75369	9.88573	9.94922	9.96859	9.94767	9.94874	9.81847	9.79559
689	AGAP000881	P2_I6_M3	18	1	E	FALSE	1277397	AGAP000881-PA	AGAP000881	0.93	11.5656	10.8947	12.0386	11.7128	10.9241	11.1193	10.4902	11.6076	10.6734	10.9608	10.563	11.1119	10.8471	12.1309	11.6095	11.6394	10.9766	10.6605	10.4092	10.3238	10.4379	10.4356	9.75974	11.043	10.1936	11.127	10.6393	11.2269	10.3663	10.3007	10.2466	10.552	10.6126	10.8388	10.212	10.9344	10.5188	10.2139	9.88908
690	AGAP000882	P2_I6_M5	9	5	B	FALSE	1277398	AGAP000882-PA	AGAP000882	0.82	7.96715	7.44969	6.9917	6.90539	7.67471	7.51591	7.28733	7.65876	7.34446	7.38127	7.23751	7.42149	7.00267	6.94451	6.89793	7.75694	7.51388	7.04032	7.03293	7.1949	7.18804	6.96361	6.65737	7.4507	7.11429	7.69418	7.3831	7.43351	7.10407	7.22343	7.00456	7.01769	6.94796	7.20786	7.10042	7.53659	7.53173	7.05087	7.12732
691	AGAP000883	P1_I9_M2	7	5	B	FALSE	1277399	AGAP000883-PA	AGAP000883	0.89	15.278	15.1337	14.5108	14.4504	15.6292	15.1122	15.076	15.1169	15.0412	15.2149	15.2366	15.2708	15.265	14.4558	14.3742	15.2213	15.0496	15.2082	15.235	15.1703	15.0846	15.2023	15.1969	15.3164	15.2389	15.0495	15.0432	15.3518	15.2478	15.1349	15.046	14.9825	15.1749	15.2252	15.2858	15.1334	15.0323	15.1053	15.0759
692	AGAP000884	P1_I9_M2	7	5	B	FALSE	1277401	AGAP000884-PA;AGAP000884-PB	AGAP000884	0.98	10.4337	10.4377	9.52059	9.56518	10.464	10.3637	10.5382	10.4373	10.4302	10.3718	10.4219	10.2327	10.2575	9.60596	9.62555	10.4093	10.3484	10.1021	10.3221	10.429	10.2066	10.1319	10.0379	10.479	10.316	10.5064	10.5761	10.3704	10.3361	10.42	10.4376	10.0021	10.0986	10.2684	10.2522	10.534	10.605	10.0202	9.94913
693	AGAP000885	P1_I9_M1	19	1	E	FALSE	1277402	AGAP000885-PA	AGAP000885	0.92	9.72402	8.43017	13.1485	13.0655	8.47611	8.86552	7.86122	9.31113	10.0309	8.56921	8.09829	8.98368	8.51088	12.7924	12.4593	9.52735	10.3697	9.23063	8.15907	8.68418	8.0527	8.99482	8.65969	8.1541	8.28251	8.27808	8.31094	9.07423	7.73764	8.37088	7.97755	8.25761	8.17352	9.49117	8.50527	8.31827	7.93837	8.36512	8.0436
694	AGAP000886	UNCLASSIFIED	UNCLASSIFIED	UNCLASSIFIED	UNCLASSIFIED	FALSE	1277403	AGAP000886-PA	AGAP000886	NA	9.54918	9.65084	9.45744	9.52543	9.45167	9.58017	9.66056	9.29972	9.58422	9.58519	9.58947	9.52227	9.59913	9.56733	9.69274	9.51756	9.56174	9.49088	9.68697	9.65638	9.78368	9.54961	9.65605	9.42022	9.66219	9.59028	9.5458	9.35877	9.46363	9.79374	9.82043	9.63816	9.79172	9.53653	9.64329	9.51205	9.60402	9.63587	9.808
695	AGAP000887	P2_I6_M4	5	2	A	FALSE	1277404	AGAP000887-PA	AGAP000887	0.89	8.99399	9.05941	8.3402	8.2468	8.99465	8.80842	8.86479	8.66333	8.54405	9.07273	9.0146	8.83035	8.61393	8.52852	8.21022	8.68444	8.59775	8.91223	8.88651	9.00759	8.76426	8.99034	8.7638	9.02575	8.71813	8.74808	8.85608	8.79412	8.70487	8.83052	8.83882	8.91902	8.90412	8.93786	8.82171	9.10621	8.89193	9.0311	8.82988
696	GSTT2	UNCLASSIFIED	UNCLASSIFIED	UNCLASSIFIED	UNCLASSIFIED	FALSE	1277405	AGAP000888-PA;AGAP000888-PB	AGAP000888	NA	8.74878	8.59998	8.64989	8.53981	8.76246	8.59891	8.53072	8.55927	8.41604	8.56324	8.43302	8.54009	8.5389	8.65062	8.60846	8.65776	8.35296	8.6061	8.47428	8.364	8.55935	8.31658	8.5056	8.38222	8.49767	8.72963	8.28405	8.542	8.49612	8.52121	8.38715	8.30228	8.41513	8.49712	8.48543	8.56153	8.42802	8.49806	8.53502
697	AGAP000889	P1_I9_M3	2	2	A	FALSE	1277406	AGAP000889-PA	AGAP000889	0.93	11.7326	12.0676	11.8126	12.041	12.1621	11.7712	12.373	11.6826	12.2475	11.9228	12.2785	11.887	11.9907	12.0221	12.0694	11.6634	11.9457	12.3455	12.504	12.1317	12.5876	12.217	12.6871	12.1187	12.5256	12.0721	12.0986	12.1508	12.4172	12.2882	12.6516	12.6032	12.3481	12.251	12.5002	12.2434	12.284	12.9161	13.0315
698	AGAP000890	P1_I9_M1	19	1	E	FALSE	1277407	AGAP000890-PA	AGAP000890	0.86	9.33515	9.29551	10.1244	9.56144	9.6846	9.32845	9.08096	9.29512	8.91543	9.32837	9.28104	9.33009	9.06568	10.0703	9.79648	9.46501	8.96018	9.12681	9.07255	9.03981	9.05641	9.12515	8.97516	9.27072	8.94926	9.18653	9.13216	9.40915	9.07819	9.05041	8.81549	9.19693	9.24684	9.15512	9.06047	9.32436	8.92527	9.27109	9.10705
699	AGAP000891	UNCLASSIFIED	UNCLASSIFIED	UNCLASSIFIED	UNCLASSIFIED	FALSE	1277408	AGAP000891-PA	AGAP000891	NA	10.4086	10.5798	10.1556	10.1933	10.3872	10.3816	10.5172	10.3329	10.4673	10.4175	10.3328	10.3689	10.4029	10.2044	10.3138	10.4828	10.5943	10.386	10.3554	10.4715	10.4208	10.316	10.3697	10.3803	10.2805	10.4672	10.5223	10.3556	10.3641	10.4	10.3857	10.4354	10.3274	10.1997	10.2676	10.4415	10.4229	10.3395	10.3625
700	AGAP000892	P1_I9_M1	19	1	E	FALSE	1277409	AGAP000892-PA	AGAP000892	0.95	5.53073	5.30708	6.65537	6.37012	5.5413	5.30708	5.30708	5.30708	5.30708	5.30708	5.30708	5.50788	5.51015	6.90555	6.69659	5.56254	5.30708	5.54043	5.30708	5.30708	5.30708	5.51024	5.30708	5.30708	5.53247	5.30708	5.30708	5.30708	5.30708	5.52406	5.30708	5.30708	5.51993	5.30708	5.30708	5.30708	5.30708	5.30708	5.30708
701	AGAP000893	P2_I6_M7	12	4	C	FALSE	NA	NA	AGAP000893	0.89	9.22638	9.35609	9.94704	10.1292	9.59552	9.64094	9.67553	9.27661	9.65529	9.7789	9.69966	9.80282	9.90423	9.88248	10.0719	9.08485	9.61779	10.1623	10.0976	9.95988	10.0444	10.1084	10.3311	9.73661	10.5391	9.41528	9.39271	9.48079	9.88618	9.87609	9.87594	10.3615	10.0746	10.3802	10.1046	9.47546	9.63172	10.4706	10.9497
702	AGAP000894	UNCLASSIFIED	UNCLASSIFIED	UNCLASSIFIED	UNCLASSIFIED	FALSE	NA	NA	AGAP000894	NA	10.0545	10.0808	10.1304	10.2053	10.0466	10.2169	10.2258	10.2478	10.351	10.2167	10.2308	10.1849	10.2408	9.93827	9.9674	10.1838	10.3776	10.1021	10.1223	10.1583	10.0049	10.141	10.1201	10.2373	10.2669	10.2935	10.2326	10.2538	10.1875	10.0862	10.1306	10.1941	10.1324	10.2906	10.2288	10.2099	10.2338	10.1782	10.2248
703	AGAP000896	UNCLASSIFIED	UNCLASSIFIED	UNCLASSIFIED	UNCLASSIFIED	FALSE	1277413	AGAP000896-PA	AGAP000896	NA	8.34037	8.30724	7.9418	7.98223	8.28328	8.1688	8.11695	8.04292	7.9801	8.11218	8.30315	8.03433	7.64526	8.12365	7.76875	8.33651	7.94917	8.31848	8.16929	8.22578	7.9542	8.14366	8.20539	8.0609	7.96641	8.18819	8.09538	8.1363	8.01233	8.32656	8.12792	8.12432	8.06377	7.7947	8.03336	8.22031	8.22694	8.17384	8.21947
704	AGAP000897	P2_I6_M4	5	2	A	FALSE	1277414	AGAP000897-PA	AGAP000897	0.89	13.1654	13.3649	12.8538	12.8919	13.9739	13.3758	13.446	12.8714	13.355	13.4083	13.5349	13.6844	13.7944	12.8094	12.7153	12.6529	12.9916	13.8652	13.6817	13.6843	13.6483	13.9172	13.9965	13.7232	13.865	13.0713	13.3046	13.476	13.6025	13.703	13.556	13.9246	13.8163	14.1005	14.0543	13.3798	13.4261	14.3111	14.2441
705	AGAP000898	P1_I9_M2	7	5	B	FALSE	NA	NA	AGAP000898	0.91	11.0233	11.0838	10.3761	10.3776	11.0129	11.2655	11.2912	11.1951	11.4369	11.2916	11.226	11.2393	11.3576	10.4207	10.4621	10.9739	11.3404	11.2191	11.2444	11.3536	11.0788	11.155	11.1682	11.4437	11.4099	11.3674	11.4239	11.3907	11.3649	11.1332	11.1987	11.178	11.0974	11.1856	11.1683	11.3131	11.1855	11.1893	11.3059
706	AGAP000899	P3_I5_M3	13	4	C	FALSE	1277416	AGAP000899-PA	AGAP000899	0.84	7.18625	7.1721	7.87733	8.02168	7.17682	7.11016	7.13006	6.83723	7.50749	6.97321	7.21319	7.21445	7.59727	7.91807	8.17881	7.13121	7.17153	7.45174	7.39643	7.1949	7.58165	7.73725	7.76195	7.16279	7.47449	7.12392	6.88034	7.12913	7.61929	7.287	7.38028	7.38667	7.43336	7.9054	7.40641	7.10366	7.21808	7.45052	7.7321
707	AGAP000900	P2_I6_M2	4	2	A	FALSE	1277417	AGAP000900-PA	AGAP000900	0.87	10.9515	11.0514	10.7361	10.7876	11.0411	10.936	11.1633	10.8136	11.0235	11.1146	11.2875	10.9129	11.1082	10.7702	10.6585	10.7832	11.0776	11.0493	11.2367	11.1589	11.1917	11.0497	11.0855	11.0116	11.1322	11.0981	11.1053	11.1054	11.2072	11.1601	11.2867	10.9886	11.1968	10.9524	11.1135	11.1784	11.1285	10.9727	11.1002
708	AGAP000901	P1_I9_M1	19	1	E	FALSE	1277418	AGAP000901-PA	AGAP000901	0.97	13.5237	12.9146	15.9757	15.4877	13.2879	13.4276	12.7025	13.9358	13.0274	13.0746	12.3476	13.1635	12.6296	16.1914	15.692	13.935	13.1644	12.7506	12.4542	12.869	12.2745	12.7075	12.1068	13.2605	12.6055	13.515	12.5903	13.187	12.6416	12.5435	12.1906	12.9075	12.6961	13.1393	12.8677	13.0463	12.5747	12.6284	12.3193
709	AGAP000903	UNCLASSIFIED	UNCLASSIFIED	UNCLASSIFIED	UNCLASSIFIED	FALSE	NA	NA	AGAP000903	NA	8.21423	8.16298	8.37135	8.17905	8.19698	8.29173	8.25846	8.31106	8.31388	8.12451	8.3301	8.27586	8.22603	8.13905	8.43888	8.19416	8.31635	8.21467	8.30491	8.28815	8.36004	8.32738	8.24908	8.08479	8.24554	8.38643	8.17101	8.24202	8.21641	8.25946	8.05478	8.23473	8.28338	8.16319	8.18995	8.14411	8.15636	8.17793	8.18603
710	AGAP000907	UNCLASSIFIED	UNCLASSIFIED	UNCLASSIFIED	UNCLASSIFIED	FALSE	1277421	AGAP000907-PA	AGAP000907	NA	7.35758	7.21153	7.92773	7.1968	7.50297	7.52438	7.18137	7.51005	7.29124	7.63276	6.96954	7.31477	6.71594	8.10807	7.73989	7.62151	6.94151	7.31894	6.61553	7.61053	6.91627	7.53557	6.60113	7.35633	6.83067	7.57969	7.39187	7.65206	7.00784	7.08564	7.2706	7.50242	6.65457	7.63861	7.03298	7.71163	7.18631	7.51872	6.90364
711	AGAP000908	P1_I9_M2	7	5	B	FALSE	1277422	AGAP000908-PA	AGAP000908	0.89	10.0649	10.1578	9.21577	9.19921	10.3108	10.011	10.0773	9.84429	10.0648	9.9586	10.1806	9.84206	9.94971	9.27919	9.4183	9.83972	9.85673	9.83782	10.067	9.94725	10.1774	9.85478	10.1075	9.97958	10.1707	10.0361	10.1047	10.0944	10.1481	10.1343	10.2115	9.71022	9.92219	10.0187	9.92553	10.1294	10.1686	9.98392	9.95193
712	AGAP000909	P2_I6_M2	4	2	A	FALSE	1277423	AGAP000909-PA	AGAP000909	0.93	11.3612	11.813	10.9588	11.1217	11.3809	11.542	11.8569	11.2918	11.7926	11.4655	11.7276	11.5566	11.7228	10.9797	11.3841	11.3388	11.8541	11.4726	11.7508	11.5713	11.7925	11.5661	11.7929	11.3757	11.7135	11.4719	11.8465	11.3907	11.7292	11.6735	11.7485	11.5858	11.7346	11.4189	11.5928	11.5784	11.8258	11.4868	11.7874
713	AGAP000911	P3_I5_M1	3	2	A	FALSE	1277425	AGAP000911-PA	AGAP000911	0.87	9.63146	9.73493	9.70299	9.71905	10.0119	9.81499	9.73074	9.63536	9.93497	9.83888	9.76349	9.94925	9.86215	9.75904	9.97342	9.48777	9.59382	10.1076	10.0643	10.0805	9.85661	10.2203	10.0882	9.81433	9.99678	9.72973	9.67053	9.81411	9.85179	9.91421	9.74174	10.3086	10.0676	10.1724	9.95319	9.8921	9.84539	10.4291	10.4019
714	AGAP000912	P2_I6_M4	5	2	A	FALSE	NA	NA	AGAP000912	0.82	8.9967	9.07194	8.9073	9.22074	9.17078	9.44605	9.28614	9.11134	9.1592	9.42301	9.5172	9.39596	9.37092	8.96703	9.15219	8.9416	9.26791	9.50128	9.42927	9.38181	9.42596	9.53741	9.6834	9.57558	9.53581	9.43354	9.37184	9.39471	9.46156	9.48522	9.45034	9.5367	9.57478	9.5859	9.55961	9.4112	9.44031	9.53427	9.64977
715	AGAP000913	UNCLASSIFIED	UNCLASSIFIED	UNCLASSIFIED	UNCLASSIFIED	FALSE	1277427	AGAP000913-PA	AGAP000913	NA	10.9042	11.0241	10.8702	10.8231	11.0454	10.9674	10.9102	10.9354	10.9529	10.921	10.8811	10.9118	10.9026	10.7083	10.8338	10.9828	10.8674	10.9268	10.9328	10.9696	10.9764	11.0189	10.8643	11.0274	10.9869	11.0075	11.1172	10.9674	11.0245	10.9795	10.8561	10.8984	10.9991	10.9669	10.9727	11.025	11.0412	10.9523	10.9698
716	AGAP000915	P2_I6_M1	15	6	D	FALSE	4576171	AGAP000915-PA	AGAP000915	0.87	7.11272	7.09993	7.50844	7.44974	7.46756	7.24815	6.93736	7.10439	6.99621	7.22244	7.07017	7.30733	7.42803	7.68313	7.42921	7.11721	7.13609	7.41517	7.32211	7.2766	7.38126	7.32014	7.51811	7.17226	7.13605	6.95403	6.82596	7.12913	7.05691	7.1063	7.20652	7.18065	7.45597	7.43684	7.28307	6.98967	6.98887	7.20435	7.3438
717	AGAP000923	UNCLASSIFIED	UNCLASSIFIED	UNCLASSIFIED	UNCLASSIFIED	FALSE	1270431	AGAP000923-PA	AGAP000923	NA	9.51942	9.48696	9.3378	9.13765	9.51303	9.45771	9.35608	9.49244	9.39337	9.54069	9.49855	9.49635	9.51309	9.19949	9.28659	9.50522	9.51304	9.47619	9.43553	9.43566	9.47649	9.46841	9.42478	9.46559	9.47213	9.3991	9.38648	9.47012	9.42369	9.28114	9.25196	9.40948	9.36343	9.68486	9.41984	9.456	9.38275	9.64318	9.46212
718	AGAP000924	P1_I9_M2	7	5	B	FALSE	4576120	AGAP000924-PA	AGAP000924	0.98	10.5374	10.5851	9.29023	9.14016	10.6266	10.3904	10.6092	10.2759	10.5181	10.4745	10.5951	10.2709	10.4612	9.04969	9.39381	10.4903	10.4165	10.0536	10.3454	10.4904	10.3922	10.1649	10.2489	10.4621	10.4796	10.732	10.8198	10.5181	10.4801	10.4527	10.4929	9.94633	10.1313	10.195	10.2337	10.6834	10.5749	10.0987	10.2271
719	AGAP000926	UNCLASSIFIED	UNCLASSIFIED	UNCLASSIFIED	UNCLASSIFIED	FALSE	1270436	AGAP000926-PA;AGAP000926-PB	AGAP000926	NA	11.5372	11.4986	11.6584	11.7366	11.52	11.6515	11.6092	11.7995	11.7791	11.6829	11.6513	11.6217	11.653	11.4345	11.4989	11.6645	11.8335	11.5033	11.6061	11.6802	11.4767	11.5873	11.5398	11.8383	11.759	11.7427	11.5952	11.759	11.7774	11.4877	11.4947	11.7234	11.6106	11.7248	11.6744	11.6503	11.5819	11.5706	11.8419
720	AGAP000927	P2_I6_M7	12	4	C	FALSE	1270410	AGAP000927-PA;AGAP000927-PB	AGAP000927	0.88	11.9323	11.9984	12.2818	12.3572	12.2729	11.9118	12.0851	11.8095	12.2444	12.0065	12.1706	12.0028	12.1831	12.3741	12.583	11.8036	11.9951	12.3106	12.2344	12.1354	12.205	12.2769	12.3471	12.0927	12.3741	11.8942	12.047	12.0953	12.2003	12.1563	12.219	12.5023	12.2936	12.2898	12.2708	12.0963	12.0929	12.5987	12.5748
721	AGAP000928	UNCLASSIFIED	UNCLASSIFIED	UNCLASSIFIED	UNCLASSIFIED	FALSE	1270411	AGAP000928-PA;AGAP000928-PB	AGAP000928	NA	8.64512	8.57188	8.12496	8.27022	8.57148	8.67224	8.55635	8.55154	8.45491	8.48642	8.45761	8.53103	8.31556	8.199	8.17881	8.69322	8.59166	8.3927	8.36809	8.63473	8.46828	8.40413	8.2685	8.18088	8.33618	8.665	8.66594	8.46351	8.3314	8.6276	8.45813	8.18302	8.39276	8.29402	8.29298	8.74764	8.65916	8.37935	8.21
722	AGAP000929	P1_I9_M1	19	1	E	FALSE	NA	NA	AGAP000929	0.97	7.13418	7.00037	9.56564	9.47662	7.1655	7.40524	7.15084	7.21342	7.08493	7.38127	7.29633	7.27712	7.48247	9.91064	10.0719	7.17227	7.53378	7.40586	7.3411	7.15592	7.45389	7.13295	7.20977	7.26326	7.25917	7.27309	7.06427	7.35873	7.19327	7.19516	7.19552	7.17044	7.40257	7.29511	7.11902	7.14817	7.0383	7.29443	7.3438
723	AGAP000930	P2_I6_M2	4	2	A	FALSE	NA	NA	AGAP000930	0.9	11.0213	11.0228	10.6098	10.5343	10.7307	11.0371	11.1948	11.164	11.317	11.1024	11.2414	10.757	10.9103	10.6401	10.6054	11.119	11.2553	10.7829	10.9136	11.085	11.2362	10.7156	11.0655	11.1157	11.1666	11.2889	11.3984	11.2233	11.2911	11.1595	11.3731	11.1042	10.8713	10.793	10.8943	11.2082	11.1636	11.0433	11.2766
724	U729_ANOGA	P3_I5_M3	13	4	C	FALSE	1270417	AGAP000931-PA	AGAP000931	0.86	9.28733	9.23225	10.1093	10.0778	9.57782	9.28024	9.25984	8.99138	9.46111	9.20626	9.35814	9.22802	9.08888	9.72437	9.71086	9.14347	9.03129	9.50128	9.40396	9.22626	9.41736	9.66758	9.8463	9.20582	9.69971	9.06562	9.20483	9.26655	9.44905	9.55246	9.40881	9.82936	9.72397	9.44036	9.5215	9.43957	9.27434	10.1135	10.3916
725	AGAP000932	UNCLASSIFIED	UNCLASSIFIED	UNCLASSIFIED	UNCLASSIFIED	FALSE	NA	NA	AGAP000932	NA	10.7108	10.7594	11.0109	11.0262	10.6708	10.981	10.9179	10.9057	11.0557	10.9399	10.9925	11.0198	11.0033	11.0258	11.1792	10.617	11.108	11.2304	10.9365	11.1017	11.0257	11.144	11.0556	10.9745	11.0847	10.939	10.9658	10.9915	10.9832	10.8605	11.0322	11.3087	11.0352	11.1904	11.0297	10.8432	10.9262	11.1808	11.3404
726	AGAP000933	UNCLASSIFIED	UNCLASSIFIED	UNCLASSIFIED	UNCLASSIFIED	FALSE	1270419	AGAP000933-PA;AGAP000933-PB	AGAP000933	NA	7.9615	8.08482	8.05587	8.26557	8.11613	8.08222	8.1219	8.13469	7.94183	8.14078	7.85017	8.47539	8.08419	8.01635	7.90449	8.00725	7.6889	8.35143	8.15394	8.17526	7.94444	8.35226	7.98739	8.34342	8.02254	8.0625	7.85848	8.24566	8.23625	8.25946	7.94666	8.22081	8.08268	8.28058	8.34914	8.02806	8.12498	8.41775	8.16165
727	AGAP000934	P2_I6_M4	5	2	A	FALSE	1270420	AGAP000934-PA	AGAP000934	0.8	8.45211	8.64449	8.17312	8.2609	8.55535	8.62946	8.47803	8.45525	8.59355	8.70808	8.80583	8.41418	8.64857	8.38631	8.3481	8.58877	8.48397	8.60221	8.53434	8.64265	8.67425	8.68347	8.63317	8.47478	8.68083	8.24701	8.46622	8.59388	8.40749	8.57369	8.57433	8.60202	8.49422	8.3763	8.44831	8.54923	8.5658	8.80132	8.85415
728	AGAP000935	P1_I9_M1	19	1	E	FALSE	1270421	AGAP000935-PA	AGAP000935	0.98	12.9177	12.863	15.102	14.8485	12.9712	12.8689	12.7431	13.3555	13.3021	12.5078	12.5906	12.7284	12.8024	15.4197	15.1745	13.4844	13.2658	12.505	12.2874	12.4606	12.6424	12.4443	12.4958	12.5649	12.6269	12.6297	12.6993	12.8104	12.6013	12.4508	12.4855	12.5693	12.4956	12.7968	12.7178	12.5425	12.4654	12.4707	12.4923
729	AGAP000938	P1_I9_M1	19	1	E	FALSE	NA	NA	AGAP000938	0.86	7.34865	7.27768	8.00337	7.96497	7.66702	7.28927	7.1611	7.50174	7.26377	7.61503	7.49805	7.71412	7.54112	7.90603	7.82469	7.44921	7.37286	7.54732	7.49212	7.42575	7.36623	7.7806	7.55115	7.38057	7.3442	7.32607	7.14131	7.44666	7.26639	7.64791	7.45455	7.49448	7.45597	7.63861	7.53241	7.2079	7.26931	7.60862	7.65591
730	AGAP000939	P1_I9_M2	7	5	B	FALSE	1270425	AGAP000939-PA	AGAP000939	0.85	8.70623	8.6909	7.87733	7.9058	8.61879	8.41354	8.64083	8.65254	8.68112	8.30821	8.45273	8.25756	8.1988	8.07639	7.85851	8.91189	8.53884	8.13003	8.33234	8.45414	8.37449	8.15182	8.13081	8.405	8.30512	8.69958	8.90936	8.37709	8.52447	8.38666	8.43633	8.1734	8.37384	8.32926	8.32695	8.68455	8.61884	8.26893	8.06487
731	AGAP000940	P1_I9_M4	16	6	D	FALSE	NA	NA	AGAP000940	0.92	9.12113	8.85981	9.96394	10.1165	9.57385	9.19144	9.12296	9.17776	9.33058	9.35434	9.17917	9.52076	9.56653	9.82754	9.8964	9.10794	9.37034	9.66374	9.50065	9.30945	9.38245	9.71435	9.64438	9.48686	9.59134	9.02091	8.92382	9.26655	9.25656	9.22142	9.10349	9.55503	9.60075	9.65947	9.64033	9.03348	9.11832	9.65189	9.73838
732	AGAP000941	P1_I9_M1	19	1	E	FALSE	1270438	AGAP000941-PA;AGAP000941-PB	AGAP000941	0.94	11.2861	11.3069	12.6217	12.6729	11.4607	11.1812	11.2765	11.3337	11.4891	11.2609	11.3704	11.3082	11.4488	12.7718	12.798	11.3158	11.4745	11.5038	11.5035	11.3095	11.4898	11.5575	11.4919	11.4773	11.5215	11.1486	11.2243	11.2935	11.4995	11.3336	11.3894	11.5638	11.6665	11.4562	11.5824	11.1333	11.3348	11.6869	11.6786
733	AGAP000942	P1_I9_M1	19	1	E	FALSE	1270426	AGAP000942-PA;AGAP000942-PB	AGAP000942	0.87	8.88401	8.73584	9.64123	9.36731	8.44576	8.76103	8.54176	8.81282	8.33492	8.65022	8.42805	8.66121	8.36874	9.62221	9.17592	8.90058	8.56083	8.40619	8.20445	8.58897	8.38878	8.40073	8.14773	8.64025	8.19306	8.79498	8.48202	8.57966	8.46301	8.33879	8.2232	8.38756	8.31153	8.50097	8.31195	8.81318	8.68067	8.29172	8.05958
734	AGAP000943	P1_I9_M1	19	1	E	FALSE	1270427	AGAP000943-PA;AGAP000943-PB;AGAP000943-PC;AGAP000943-PD;AGAP000943-PE;AGAP000943-PF;AGAP000943-PG	AGAP000943	0.88	11.2464	11.2781	11.7517	11.8333	11.1797	11.1742	11.2787	11.39	11.4297	11.2141	11.2379	11.1431	11.2246	12.404	12.4529	11.421	11.4305	11.2385	11.3489	11.2038	11.3455	11.1991	11.4373	11.2536	11.3651	11.3721	11.4425	11.267	11.4256	11.4339	11.4721	11.4458	11.4776	11.2299	11.346	11.3884	11.3082	11.213	11.4009
735	AGAP000944	UNCLASSIFIED	UNCLASSIFIED	UNCLASSIFIED	UNCLASSIFIED	FALSE	4576107	AGAP000944-PA	AGAP000944	NA	5.97278	6.0626	6.18448	6.25194	6.28316	6.27448	6.34828	6.09064	6.02917	6.31598	6.39192	6.14772	6.03218	6.05081	5.6376	6.02321	6.12015	6.27965	6.20769	6.10062	6.07239	6.10997	6.14636	6.31375	6.22193	6.21647	6.19256	6.16015	6.18648	6.23755	6.16959	5.97057	6.19678	6.24127	6.30268	6.18334	6.02576	6.45833	6.16356
736	AGAP000945	P1_I9_M4	16	6	D	FALSE	1270435	AGAP000945-PA	AGAP000945	0.89	7.93867	7.72484	8.32436	8.27022	8.08242	8.07382	7.81251	7.90815	7.91946	8.08298	8.03374	8.21265	8.13447	8.37342	8.27098	7.64038	8.05161	8.31848	8.20445	8.03622	8.10162	8.39733	8.18097	8.11757	8.30063	7.64631	7.63828	7.90165	7.86589	8.06128	8.03734	8.25306	8.09203	8.3336	8.16085	7.70596	7.81153	8.3435	8.43751
737	GSTU1	P1_I9_M1	19	1	E	FALSE	1270441	AGAP000947-PA	AGAP000947	0.97	9.66581	9.51286	11.1181	10.9933	9.13617	9.5258	9.15902	9.89362	9.33058	9.4279	9.06631	9.32836	9.12606	11.8994	11.8061	9.97454	9.42744	8.99431	8.86804	9.17102	8.93605	8.97681	8.77999	9.04745	9.02944	9.3991	9.34211	9.40435	8.98279	9.15225	9.0475	9.03884	8.99045	9.09816	8.91569	9.2881	9.13134	9.08372	9.06098
738	AGAP000948	UNCLASSIFIED	UNCLASSIFIED	UNCLASSIFIED	UNCLASSIFIED	FALSE	NA	NA	AGAP000948	NA	9.34155	9.77366	9.07299	9.24195	9.38532	9.39509	9.77003	9.32921	9.68471	9.34401	9.67497	9.3249	9.75583	9.06831	9.53078	9.26279	9.59382	9.36666	9.5875	9.36921	9.79167	9.51426	9.7004	9.36189	9.5804	9.48042	9.5898	9.28756	9.69658	9.51391	9.58197	9.3477	9.65751	9.41628	9.59673	9.35097	9.68026	9.45014	9.74162
739	AGAP000949	P2_I6_M8	1	2	A	FALSE	1270444	AGAP000949-PA	AGAP000949	0.91	9.90739	10.2627	9.55227	9.86561	10.0943	9.86119	10.2224	9.68526	10.1244	9.81419	10.1526	9.75479	10.1357	9.80875	10.2271	9.71682	10.0854	9.87823	10.1262	9.85668	10.1194	9.82627	10.117	9.80871	10.0624	9.77515	10.0728	9.7526	10.2	10.0015	10.1625	9.82786	10.2176	9.73108	9.97799	10.0365	10.1749	9.93245	10.2236
740	AGAP000950	P1_I9_M1	19	1	E	FALSE	1270445	AGAP000950-PA	AGAP000950	0.97	9.71092	9.68702	11.0327	10.8308	9.60527	9.6885	9.4827	10.0702	9.71195	9.60693	9.47011	9.57713	9.40655	11.1687	10.9304	10.0443	9.67029	9.275	9.30026	9.34528	9.36288	9.36173	9.29253	9.46022	9.31154	9.64809	9.53271	9.65374	9.45114	9.35443	9.40437	9.50311	9.40089	9.37732	9.42156	9.55842	9.46516	9.32301	9.23007
741	AGAP000951	UNCLASSIFIED	UNCLASSIFIED	UNCLASSIFIED	UNCLASSIFIED	FALSE	1270446	AGAP000951-PA;AGAP000951-PB;AGAP000951-PC	AGAP000951	NA	9.80944	9.62225	9.53652	9.59291	9.60138	9.80341	9.70827	9.83327	9.6668	9.74271	9.81711	9.84206	9.38119	9.77204	9.69092	9.8495	9.6559	9.89093	9.6922	9.90649	9.6405	9.72514	9.52849	9.74104	9.52063	9.95004	9.80873	9.84037	9.7519	9.82124	9.70072	9.72647	9.61196	9.66458	9.60434	9.9041	9.80545	9.5592	9.51234
742	AGAP000952	P1_I9_M6	8	5	B	FALSE	1270447	AGAP000952-PA	AGAP000952	0.91	13.8257	13.5916	13.262	13.1051	13.5211	13.4147	13.3611	13.6939	13.7021	13.1776	13.1516	13.166	13.2834	13.563	13.3493	13.9129	13.5641	12.9448	12.891	13.0374	13.1433	13.016	12.9981	12.896	13.0045	13.3396	13.4501	13.3093	13.1714	13.2237	13.2788	12.9127	13.042	13.0645	13.0544	13.3634	13.1962	12.8444	12.8208
743	AGAP000953	P1_I9_M6	8	5	B	FALSE	1270449	AGAP000953-PA;AGAP000953-PB	AGAP000953	0.87	13.9689	13.9343	13.3022	13.2481	13.8396	13.8455	13.7716	13.9921	13.9669	13.6924	13.7478	13.7195	13.7804	13.5476	13.4529	14.2197	13.9649	13.5366	13.5049	13.6675	13.6954	13.5218	13.527	13.5225	13.5582	13.7913	13.8449	13.7789	13.7071	13.645	13.6554	13.4778	13.5602	13.4445	13.4412	13.7436	13.6686	13.3587	13.3871
744	AGAP000954	P1_I9_M2	7	5	B	FALSE	1270450	AGAP000954-PA;AGAP000954-PB;AGAP000954-PC;AGAP000954-PD	AGAP000954	0.96	11.8815	11.8289	10.2076	9.99446	11.5922	11.7001	11.826	11.7249	11.6105	11.6788	11.6428	11.2999	11.4447	10.1219	10.112	11.8994	11.6974	10.891	11.1796	11.651	11.4272	10.8836	10.9257	11.5221	11.2395	12.0226	11.9535	11.7388	11.6624	11.6431	11.6317	10.734	11.0704	11.0525	11.0582	11.9246	11.7362	10.7102	10.7602
745	AGAP000955	UNCLASSIFIED	UNCLASSIFIED	UNCLASSIFIED	UNCLASSIFIED	FALSE	1270451	AGAP000955-PA	AGAP000955	NA	7.80578	7.12099	7.61064	7.65409	7.88063	7.37722	7.15084	7.29427	7.5747	7.47057	7.75631	7.7412	7.86241	7.42417	7.58547	7.48131	7.40232	8.09691	7.73647	7.85862	7.98782	8.09791	7.97791	7.5528	7.87766	7.44492	7.04133	7.51046	7.52306	7.73248	7.60768	8.04198	7.98544	7.96324	7.6351	7.33463	7.45583	7.53194	7.59764
746	AGAP000958	P1_I9_M1	19	1	E	FALSE	1270452	AGAP000958-PA	AGAP000958	0.9	11.27	11.0203	12.0173	11.958	10.9632	11.1684	11.0709	11.5147	11.4602	11.1035	10.8793	11.2416	11.3261	11.9626	11.7699	11.4184	11.4924	11.0171	10.9489	11.0691	11.1201	10.9772	10.9233	11.1522	11.1128	11.2106	11.1723	11.4071	11.2225	10.8785	10.9172	11.2471	11.0197	11.1744	11.0017	11.0299	10.9658	11.0261	11.0645
747	AGAP000960	P2_I6_M4	5	2	A	FALSE	1270454	AGAP000960-PA	AGAP000960	0.9	9.37519	9.5686	9.00573	9.04405	9.61687	9.48181	9.55471	9.30658	9.55087	9.42464	9.57397	9.43343	9.50997	8.70964	9.08691	9.33435	9.46097	9.33675	9.46643	9.53484	9.44469	9.50333	9.55212	9.47272	9.61832	9.32763	9.57163	9.60164	9.7245	9.53681	9.5032	9.57672	9.53493	9.5328	9.51828	9.53542	9.59655	9.53741	9.69225
748	AGAP000961	UNCLASSIFIED	UNCLASSIFIED	UNCLASSIFIED	UNCLASSIFIED	FALSE	5666787	AGAP000961-PA	AGAP000961	NA	10.472	10.2507	10.427	10.2935	10.3827	10.345	10.2714	10.6112	10.594	10.5608	10.1747	10.2591	10.3377	10.2688	10.1523	10.5962	10.6855	10.2863	10.1106	10.429	10.4018	10.0028	10.0818	10.5853	10.1573	10.6142	10.3383	10.4266	10.2584	10.2442	10.3823	10.2127	10.2771	10.428	10.1818	10.2414	10.4219	10.0458	10.04
749	AGAP000962	UNCLASSIFIED	UNCLASSIFIED	UNCLASSIFIED	UNCLASSIFIED	FALSE	1270457	AGAP000962-PA	AGAP000962	NA	6.48009	6.42517	7.14224	7.04235	6.64572	6.84302	6.39066	6.48569	6.66507	7.02164	6.68112	6.6503	6.58225	6.95722	7.1174	6.44922	6.49201	6.93581	6.56162	6.66213	6.54449	6.44532	6.67098	6.84964	6.72839	6.64998	6.38353	6.68591	6.64244	6.55288	6.50995	6.98229	6.62492	6.7493	6.74194	6.46596	6.36055	6.73222	6.78063
750	AGAP000964	UNCLASSIFIED	UNCLASSIFIED	UNCLASSIFIED	UNCLASSIFIED	FALSE	1270459	AGAP000964-PA	AGAP000964	NA	11.004	10.9672	11.6354	11.7829	11.544	10.9007	10.8084	10.9391	11.2089	11.2513	11.4045	11.3047	11.379	11.6469	11.5252	10.4953	10.8276	11.5649	11.452	11.4236	11.1846	11.7608	11.5824	11.2923	11.2901	10.8307	10.88	11.2883	11.4566	11.4113	11.1333	11.8828	11.5958	11.4184	11.1709	11.0101	10.8646	11.871	11.4925
751	AGAP000965	UNCLASSIFIED	UNCLASSIFIED	UNCLASSIFIED	UNCLASSIFIED	FALSE	NA	NA	AGAP000965	NA	9.65901	9.30402	10.2701	10.1981	9.88336	9.69299	9.36433	9.77687	9.39337	10.0565	9.61782	9.84448	9.77151	9.99891	9.83497	9.62179	9.47581	10.2742	9.74518	9.8578	9.8284	10.0464	9.85518	10.1028	9.68618	9.55111	9.1519	9.76137	9.45323	9.88845	9.49696	10.289	9.97024	10.0926	9.91088	9.49308	9.48353	9.98392	9.84912
752	AGAP000966	P1_I9_M1	19	1	E	FALSE	1270461	AGAP000966-PA	AGAP000966	0.93	8.5921	8.30295	9.65796	9.50805	8.85403	8.5558	8.20357	8.7264	8.52958	8.72685	8.41806	8.84256	8.78185	9.45691	9.3342	8.6075	8.57633	8.84166	8.64731	8.56413	8.50476	8.79844	8.6391	8.66865	8.59222	8.34799	7.93627	8.55369	8.30353	8.31422	8.29791	8.83112	8.71693	8.89481	8.84773	8.29257	8.31272	8.75869	8.56853
753	AGAP000967	UNCLASSIFIED	UNCLASSIFIED	UNCLASSIFIED	UNCLASSIFIED	FALSE	1270462	AGAP000967-PA	AGAP000967	NA	9.29395	9.21881	9.16682	9.06803	9.40108	9.15144	9.20803	9.12176	8.99355	9.17743	9.16739	9.12211	9.06355	9.00896	9.00087	9.17815	8.90747	9.04367	9.03448	9.17102	8.92148	9.15346	8.9775	9.25425	8.96341	9.38274	9.37813	9.22538	9.19037	9.29775	9.00697	8.94715	9.07417	9.10823	9.27645	9.39425	9.17978	9.07292	9.03207
754	AGAP000968	P1_I9_M1	19	1	E	FALSE	NA	NA	AGAP000968	0.93	7.74079	7.84375	9.01227	9.06008	7.69753	8.02522	7.86719	8.13991	8.033	8.2232	7.83497	8.06851	7.90682	9.24224	9.272	7.77401	8.01983	8.32323	8.13842	8.07231	8.00199	8.20763	8.10502	7.95054	7.98914	7.79238	7.73612	7.79021	7.83988	8.06128	8.06055	8.29346	7.97533	8.21606	8.13542	7.94963	7.73636	8.35435	8.17145
755	AGAP000969	P1_I9_M1	19	1	E	FALSE	1270464	AGAP000969-PA;AGAP000969-PB;AGAP000969-PC;AGAP000969-PD;AGAP000969-PE	AGAP000969	0.96	11.1024	11.0381	12.7646	12.6463	11.2838	11.1926	11.1609	11.2248	11.295	11.284	11.2936	11.3935	11.3441	12.9924	12.8554	11.1651	11.3082	11.4768	11.4293	11.2525	11.2357	11.5803	11.5032	11.4671	11.411	11.1691	11.0461	11.3073	11.251	11.251	11.2334	11.6347	11.4595	11.5289	11.5252	11.1071	11.1458	11.6001	11.6908
756	AGAP000970	P1_I9_M1	19	1	E	FALSE	1270465	AGAP000970-PA	AGAP000970	0.84	11.3364	11.3531	12.1972	12.4076	11.464	11.2255	11.4893	11.4007	11.8087	11.2453	11.3614	11.4818	11.8166	12.2446	12.3272	11.3758	11.8103	11.6112	11.723	11.2929	11.8054	11.4928	11.7364	11.3402	11.6309	11.1513	11.0156	11.1745	11.6456	11.2904	11.6472	11.7754	11.8052	11.6007	11.6902	10.8507	11.6154	11.3479	11.6214
757	AGAP000971	P1_I9_M1	19	1	E	FALSE	1270466	AGAP000971-PA	AGAP000971	0.82	8.87224	9.19154	9.69491	9.64859	8.85403	9.03848	9.04542	8.90036	9.12614	8.9844	9.03421	9.10805	9.0678	9.75741	10.1863	8.93423	9.04687	9.17446	9.06448	9.01571	9.19385	9.12515	9.1937	8.9586	9.20624	8.79853	8.99943	8.72101	8.87429	9.00806	8.93776	9.2132	9.11313	9.02293	9.01076	9.04659	9.15194	9.01988	9.2138
758	AGAP000973	UNCLASSIFIED	UNCLASSIFIED	UNCLASSIFIED	UNCLASSIFIED	FALSE	1270467	AGAP000973-PA	AGAP000973	NA	9.43224	9.34994	9.22142	9.21599	9.38984	9.49834	9.41881	9.41209	9.09229	9.26223	9.13146	9.31445	9.36057	9.06831	9.17592	9.48022	9.29607	9.02933	9.12523	9.3533	9.18576	9.09836	8.81181	9.32887	9.23679	9.39677	9.41123	9.327	9.23969	9.24732	9.14141	8.86398	8.98304	9.28502	9.3104	9.35448	9.21445	9.25017	9.2138
759	AGAP000974	UNCLASSIFIED	UNCLASSIFIED	UNCLASSIFIED	UNCLASSIFIED	FALSE	NA	NA	AGAP000974	NA	8.57032	7.9081	9.40384	9.47065	8.76596	8.62188	8.37047	8.58601	8.48526	9.12805	8.43302	8.67222	8.60807	9.30405	9.05596	8.46572	8.49707	9.11056	8.63641	8.78535	8.75057	8.57346	8.82226	9.01355	8.73807	8.57259	8.06393	8.68697	8.45882	8.49241	8.30275	9.08763	8.93262	9.09309	8.94247	8.24737	8.64827	8.63141	8.8083
760	AGAP000975	P1_I9_M1	19	1	E	FALSE	4576140	AGAP000975-PA	AGAP000975	0.85	9.54918	9.43371	9.79092	9.76201	9.48796	9.47034	9.30126	9.60419	9.43632	9.37478	9.27283	9.51318	9.40989	9.89589	9.61981	9.55873	9.37034	9.5239	9.42089	9.45814	9.49947	9.57816	9.36196	9.41097	9.31595	9.53851	9.38231	9.45782	9.36272	9.51036	9.2886	9.59985	9.5715	9.49309	9.51828	9.49467	9.46927	9.33209	9.40601
761	AGAP000977	UNCLASSIFIED	UNCLASSIFIED	UNCLASSIFIED	UNCLASSIFIED	FALSE	1270474	AGAP000977-PA	AGAP000977	NA	8.23297	8.21884	8.64144	8.2609	8.23826	8.03681	7.9704	7.99753	7.77071	8.05745	7.75631	8.178	7.89218	8.38631	8.25102	8.17529	7.99668	7.84639	7.97282	7.86784	7.93461	7.9741	7.77305	8.00181	7.79578	8.09793	8.02632	8.03878	7.96523	7.87591	7.92143	7.75386	8.02026	7.9054	8.01481	8.07218	7.93837	7.79925	7.96647
762	AGAP000978	UNCLASSIFIED	UNCLASSIFIED	UNCLASSIFIED	UNCLASSIFIED	FALSE	1270475	AGAP000978-PA	AGAP000978	NA	8.47186	8.71995	8.1849	7.98793	8.1652	8.44188	8.42329	8.34291	8.34324	8.2645	8.16598	8.07692	8.28635	8.25177	8.41226	8.52612	8.44051	8.09131	8.10685	8.32824	8.22287	8.04181	7.95875	8.1541	8.22193	8.54746	8.5843	8.10053	8.30353	8.33064	8.20777	7.93161	8.44078	8.02416	8.0742	8.67892	8.45333	7.93254	8.00558
763	AGAP000979	UNCLASSIFIED	UNCLASSIFIED	UNCLASSIFIED	UNCLASSIFIED	FALSE	1270476	AGAP000979-PA	AGAP000979	NA	7.5087	7.305	7.92773	7.86281	7.61188	7.42814	7.22094	7.27454	7.22619	7.35975	7.18838	7.53895	7.45553	7.79916	7.76875	7.19891	7.28021	7.53892	7.36906	7.45111	7.38871	7.42885	7.42808	7.44309	7.32579	7.35682	7.36536	7.35873	7.40109	7.26015	7.23897	7.46225	7.40257	7.526	7.57832	7.16553	7.27931	7.62712	7.43963
764	AGAP000981	UNCLASSIFIED	UNCLASSIFIED	UNCLASSIFIED	UNCLASSIFIED	FALSE	1270478	AGAP000981-PA	AGAP000981	NA	9.37103	9.39642	9.77951	9.54828	9.42109	9.36272	9.22399	9.3559	9.21415	9.35777	9.37102	9.17893	9.22071	9.89885	9.76562	9.32595	9.17386	9.09963	9.14322	9.20868	9.0828	9.26323	9.05695	9.32296	9.1431	9.37094	9.26042	9.27359	8.96527	9.2236	9.1117	9.1662	9.05075	9.30483	9.14873	9.42295	9.34975	9.38885	9.10453
765	AGAP000982	UNCLASSIFIED	UNCLASSIFIED	UNCLASSIFIED	UNCLASSIFIED	FALSE	5666830	AGAP000982-PA	AGAP000982	NA	10.3177	10.3098	10.1746	10.1241	10.3973	10.3721	10.396	10.5376	10.4711	10.4346	10.3511	10.4127	10.3272	10.2825	10.2459	10.4173	10.425	10.4268	10.3782	10.4604	10.3149	10.5513	10.4098	10.6257	10.4135	10.5562	10.5392	10.6068	10.5184	10.4738	10.3935	10.6091	10.4131	10.4753	10.394	10.4805	10.3582	10.4788	10.3002
766	AGAP000983	P1_I9_M3	2	2	A	FALSE	1270480	AGAP000983-PA	AGAP000983	0.88	9.28954	9.55442	9.35332	9.55957	9.50055	9.53083	9.65385	9.34927	9.59631	9.5437	9.60481	9.67687	9.64385	9.38675	9.47246	9.42626	9.53051	9.63948	9.63538	9.71225	9.74303	9.7157	9.77854	9.65131	9.7014	9.60847	9.58799	9.57344	9.68063	9.69548	9.63407	9.83537	9.68961	9.64747	9.67545	9.55079	9.57769	9.85915	9.86256
767	AGAP000984	P2_I6_M2	4	2	A	TRUE	1270481	AGAP000984-PA	AGAP000984	0.86	9.54918	9.34582	9.42112	9.29477	9.19943	9.62599	9.63695	9.6171	9.8582	9.85107	9.74187	9.55662	9.62383	9.35467	9.0474	9.42626	9.89398	9.87504	9.91882	9.9483	10.0456	9.78048	10.2178	9.85303	10.2805	9.95636	9.7502	9.84155	9.82947	10.0028	10.2965	10.1895	9.69414	9.91675	9.73767	9.80385	9.65169	10.0589	10.205
768	AGAP000985	P2_I6_M7	12	4	C	FALSE	1270482	AGAP000985-PA	AGAP000985	0.93	10.5346	10.8056	10.7488	10.985	10.7518	10.5786	10.778	10.4641	10.8465	10.5497	10.8585	10.6122	10.7995	10.8117	11.0742	10.325	10.6947	10.6716	10.8597	10.7505	10.8854	10.7183	11.0693	10.7545	11.1581	10.6301	10.8114	10.695	10.9497	10.8514	10.9464	11.221	10.9293	10.8245	10.9358	10.7964	10.8778	11.11	11.4076
769	AGAP000986	P1_I9_M1	19	1	E	FALSE	3289800	AGAP000986-PA	AGAP000986	0.98	9.66241	8.92766	11.8366	11.5426	9.7387	9.6194	8.92478	9.58365	8.83569	9.5512	8.95065	9.73277	9.10552	12.2437	12.0089	9.5777	9.03353	9.62814	8.94931	9.30118	8.63001	9.59444	8.9492	9.71425	9.32253	9.49135	8.74964	9.66848	9.03968	9.1152	8.46675	9.45706	9.188	9.72783	9.37955	9.3667	8.9637	9.6018	9.22312
770	AGAP000987	P1_I9_M1	19	1	E	FALSE	1270483	AGAP000987-PA	AGAP000987	0.81	10.5075	9.35609	11.3191	11.2765	10.7753	10.5388	9.22626	10.1344	9.15218	10.5346	8.8873	10.6961	9.71857	11.1182	10.9893	10.2189	9.24304	10.3254	9.34753	10.246	8.76153	10.4736	9.03245	10.2279	9.65178	10.0772	9.09948	10.1763	9.33804	9.84822	8.62519	10.4265	9.64196	10.5135	10.1332	10.1776	9.04861	10.5588	9.46605
771	AGAP000988	P1_I9_M1	19	1	E	FALSE	3289801	AGAP000988-PA	AGAP000988	0.97	6.95083	7.20179	10.8522	10.9333	6.69799	7.06858	7.33271	6.80826	7.01901	6.85906	6.73773	7.25398	7.25737	11.8227	11.8236	7.30014	7.0996	6.74287	6.87835	6.54662	7.12559	6.58279	6.39296	6.81189	6.98708	6.61245	7.01794	6.52634	6.70958	6.60198	6.46845	6.65128	7.05538	6.95206	7.09101	6.86355	6.86944	7.16116	7.09465
772	AGAP000989	P1_I9_M1	19	1	E	FALSE	NA	NA	AGAP000989	0.84	6.80587	7.44161	8.29214	9.26286	6.76396	6.85032	7.23065	6.4239	7.37875	6.50094	7.26137	6.86312	7.34924	8.66122	9.84485	6.65821	7.31963	6.89409	6.99614	6.61238	7.4468	7.00336	7.2921	6.53669	7.20934	6.533	6.95738	6.45159	7.05691	6.79169	6.83817	6.99421	7.34688	6.73439	7.27495	6.36349	7.00142	6.85235	7.48907
773	AGAP000991	UNCLASSIFIED	UNCLASSIFIED	UNCLASSIFIED	UNCLASSIFIED	FALSE	5666837	AGAP000991-PA	AGAP000991	NA	9.43224	9.40633	9.12218	9.13008	9.59552	9.35707	9.17084	9.37777	9.11655	9.41316	9.1821	9.3162	9.18203	9.16534	8.95277	9.32875	9.10116	9.22561	9.20812	9.18188	9.04078	9.21036	9.15506	9.4638	9.2667	9.18653	9.25815	9.46091	9.21525	9.17268	9.07016	8.98291	9.2794	9.23079	9.3048	9.39255	9.1391	9.17947	9.08931
774	AGAP000992	P2_I6_M9	14	6	D	FALSE	NA	NA	AGAP000992	0.88	7.57817	7.57989	7.90636	7.89366	8.20742	7.78751	7.57587	7.5668	7.56006	7.77203	7.92371	8.33283	8.11374	7.39788	7.57726	7.22499	7.64726	8.46319	8.20445	7.98235	7.74434	8.22703	8.22939	7.98663	7.9433	7.74039	7.27279	7.72291	7.96523	8.00567	7.71564	8.11932	8.15136	8.45003	8.28916	7.56846	7.47308	8.46515	8.59044
775	AGAP000994	UNCLASSIFIED	UNCLASSIFIED	UNCLASSIFIED	UNCLASSIFIED	FALSE	1270489	AGAP000994-PA	AGAP000994	NA	10.4427	10.2452	10.1468	10.0857	10.4587	10.3364	9.93806	10.316	10.0233	10.2784	10.1225	10.2455	9.9254	9.97102	9.74291	10.2895	10.0105	10.2212	9.89634	10.1774	9.89298	10.2578	9.80105	10.196	9.90927	10.2772	10.0216	10.3382	9.91675	10.0767	9.7696	10.1515	9.9949	10.1052	9.94363	10.2769	9.95459	10.1364	9.95472
776	AGAP000995	P2_I6_M6	17	1	E	FALSE	1270490	AGAP000995-PA	AGAP000995	0.85	9.44615	9.21656	9.6827	9.34353	9.80611	9.31451	9.06076	9.38859	9.1404	9.37478	9.1821	9.50402	9.17022	9.49663	9.4161	9.45221	9.12021	9.378	9.18599	9.27439	8.96	9.49704	9.05474	9.50609	9.1967	9.30298	9.27624	9.45008	9.29205	9.29982	8.98028	9.45901	9.37288	9.43037	9.27262	9.27147	9.0431	9.48308	9.33047
777	AGAP000996	UNCLASSIFIED	UNCLASSIFIED	UNCLASSIFIED	UNCLASSIFIED	FALSE	NA	NA	AGAP000996	NA	7.36646	7.34054	7.52762	7.11094	7.82001	7.70542	7.24027	7.3137	7.28215	7.65025	7.39582	7.53895	7.37121	7.31563	6.99324	7.44921	7.26409	7.47851	7.62749	7.45111	7.08842	7.50315	7.577	7.83052	7.47449	7.60506	7.3831	7.66875	7.70177	7.3133	7.2496	7.31556	7.5908	7.80745	7.56537	7.53012	7.70075	7.72166	7.79137
778	AGAP000997	UNCLASSIFIED	UNCLASSIFIED	UNCLASSIFIED	UNCLASSIFIED	FALSE	1270492	AGAP000997-PA	AGAP000997	NA	9.42824	8.955	9.35074	8.9525	9.54983	9.10354	8.74299	8.98568	8.77281	9.05381	8.80583	9.08772	8.80247	9.31075	9.10076	9.27156	8.71428	9.04081	8.93461	9.09452	8.73117	9.28165	8.93003	9.17771	8.75448	8.97788	8.80698	9.11991	8.82003	9.24732	8.69273	9.1781	8.88302	9.19346	9.02677	9.249	8.75013	9.34828	8.98071
779	AGAP000998	UNCLASSIFIED	UNCLASSIFIED	UNCLASSIFIED	UNCLASSIFIED	FALSE	NA	NA	AGAP000998	NA	9.80328	9.58786	9.54329	9.35439	10.104	9.83949	9.48837	9.68175	9.5312	9.9586	9.61133	9.8505	9.67198	9.29731	9.09247	9.52491	9.58777	10.0092	9.63538	9.91517	9.6405	10.149	9.74752	10.1074	9.75747	9.6304	9.57528	10.0087	9.68951	9.76868	9.56218	10.2367	9.75896	10.1961	9.86855	9.77275	9.69957	10.3314	9.93364
780	TOLL5A	P1_I9_M5	22	3	F	FALSE	3289806	AGAP000999-PA	AGAP000999	0.85	11.2694	11.4608	11.0478	11.8875	10.9502	11.2552	11.5988	11.427	12.0089	11.1416	11.4591	11.3377	11.2767	10.9515	11.5867	11.2166	11.5549	11.2734	11.4314	11.2958	11.4593	11.186	11.4165	11.0055	11.239	11.395	11.4735	11.2538	11.7111	11.1349	11.4346	11.2766	11.3597	11.1308	11.1467	11.3073	11.5077	10.8503	11.0594
781	AGAP001002	P1_I9_M1	19	1	E	FALSE	NA	NA	AGAP001002	0.85	6.10409	6.14945	8.59403	8.92356	5.96458	6.14867	6.39066	6.5248	7.03025	6.02759	6.28177	6.41633	6.42829	7.389	7.6726	6.90198	7.04273	6.10605	6.42317	6.40032	6.43068	6.28436	6.33765	6.12561	6.32007	6.27316	6.07686	5.9886	6.6072	6.16319	6.30678	6.37553	6.34947	6.26598	6.28249	6.13724	6.12404	6.16727	6.83695
782	TOLL1A	P1_I9_M2	7	5	B	FALSE	1270495	AGAP001004-PA	AGAP001004	0.92	9.69105	9.61544	8.80911	8.64325	9.46244	9.50755	9.77158	10.0404	10.128	9.75314	9.72594	9.51773	9.71857	8.60011	8.44327	9.87654	10.1297	9.28226	9.6098	9.62231	9.7743	9.44084	9.70181	9.74839	9.88432	10.0301	10.0309	9.92531	9.88464	9.49605	9.70974	9.35609	9.61674	9.51024	9.64625	9.9523	9.83908	9.44345	9.50663
783	AGAP001007	UNCLASSIFIED	UNCLASSIFIED	UNCLASSIFIED	UNCLASSIFIED	FALSE	1270498	AGAP001007-PA	AGAP001007	NA	9.18663	9.12099	9.34558	9.06539	9.37167	9.23159	8.94147	9.04168	8.94828	9.12403	9.04392	9.21497	9.03124	9.56173	9.23985	9.18126	8.98582	9.01193	8.77194	8.99736	8.96237	8.96087	8.8455	9.18859	9.01865	9.18922	9.09183	9.27183	8.98858	9.00552	8.90973	8.92469	8.88302	9.10068	9.05602	9.09154	8.91626	9.01763	8.8898
784	AGAP001010	UNCLASSIFIED	UNCLASSIFIED	UNCLASSIFIED	UNCLASSIFIED	FALSE	1270501	AGAP001010-PA	AGAP001010	NA	9.25153	9.2143	9.22424	9.27434	9.11171	9.19271	9.44237	9.3581	9.62189	9.10577	9.18795	9.22617	9.35537	9.18982	9.31297	9.23911	9.73471	9.11871	9.18846	9.12486	9.05196	9.15546	9.2488	9.22497	9.36355	9.32273	9.19773	9.43448	9.35156	8.79278	9.30538	9.11265	9.11087	9.22848	9.22197	8.87092	9.10518	9.08372	9.16142
785	AGAP001011	P2_I6_M7	12	4	C	FALSE	1270502	AGAP001011-PA	AGAP001011	0.86	10.6487	10.9031	10.4761	10.9498	10.3414	10.414	10.9613	10.46	11.2362	10.1958	11.1793	10.4826	11.0149	10.3479	11.1142	10.0494	10.9007	10.4559	10.9677	10.3937	11.35	10.6365	11.5304	10.159	11.0283	10.1548	10.6453	10.147	10.9304	10.3028	11.2783	10.8324	10.9783	10.587	10.8258	10.248	10.8092	10.5465	11.4566
786	AGAP001014	P4_I3_M1	20	1	E	FALSE	NA	NA	AGAP001014	0.81	6.35739	5.88683	6.73124	7.06565	6.22921	6.3	6.32631	6.33456	6.5336	6.25813	6.25189	6.10085	6.15697	8.42843	8.55282	6.17982	6.16809	6.3302	6.28564	6.26392	6.43068	6.37729	6.31843	6.17697	6.32007	6.01606	6.01115	6.1152	6.31753	6.36887	6.10726	6.4373	6.34947	6.42164	6.53091	6.00732	6.28893	6.40725	6.21716
787	AGAP001015	UNCLASSIFIED	UNCLASSIFIED	UNCLASSIFIED	UNCLASSIFIED	FALSE	NA	NA	AGAP001015	NA	9.77682	9.75675	10.2482	10.1653	9.45599	9.96057	9.95179	10.213	10.2651	10.0417	9.88144	9.78153	9.85971	10.3489	10.4938	10.0409	10.2947	9.66744	9.48465	9.82364	9.69126	9.67456	9.40241	9.95692	9.81609	10.262	10.0216	9.98214	9.99474	9.86779	9.89186	9.82333	9.62309	9.72783	9.71817	10.1191	9.93844	9.62853	9.86107
788	AGAP001018	UNCLASSIFIED	UNCLASSIFIED	UNCLASSIFIED	UNCLASSIFIED	FALSE	1270507	AGAP001018-PA	AGAP001018	NA	5.93531	5.84433	5.95542	6.08303	6.30889	5.89529	6.00189	5.76315	5.88527	5.97089	6.08299	5.99663	6.15697	6.2263	5.92211	5.9778	5.66293	6.10605	6.17995	6.26392	6.01678	6.53905	6.21523	6.22514	6.01348	6.01606	5.85459	5.89864	6.02873	6.13674	6.22725	6.03919	5.94109	6.51867	6.17343	5.97805	5.76441	6.31527	6.07533
789	AGAP001019	P2_I6_M5	9	5	B	FALSE	NA	NA	AGAP001019	0.87	10.4377	10.7155	10.0878	9.89855	9.78399	10.5873	10.7648	11.096	11.2694	10.7039	10.5719	10.1579	10.3166	9.85679	9.80999	10.7862	11.0889	9.90351	10.13	10.4955	10.4838	9.98046	10.2266	10.211	10.2007	10.8688	10.8917	10.3988	10.4078	10.5301	10.6536	9.66708	9.88441	9.90816	9.96859	10.6778	10.7347	9.75925	9.78465
790	AGAP001021	P1_I9_M1	19	1	E	FALSE	1270511	AGAP001021-PA;AGAP001021-PB	AGAP001021	0.88	11.0993	10.4729	11.8065	12.2503	10.9403	10.7909	10.6526	11.3964	11.7738	10.8131	10.2378	11.1253	10.9186	11.6881	11.7577	11.0213	11.0159	11.0883	10.8789	11.0292	10.84	10.9361	10.5476	11.0549	10.8996	10.8324	10.5129	11.2683	11.1022	10.5724	10.6601	11.0601	10.5836	11.1962	10.8166	10.6792	10.4939	11.1898	10.6109
791	AGAP001022	UNCLASSIFIED	UNCLASSIFIED	UNCLASSIFIED	UNCLASSIFIED	FALSE	NA	NA	AGAP001022	NA	6.71819	6.66853	6.9917	7.04235	7.04613	7.17831	6.75073	7.13812	7.08493	7.04047	6.68112	7.25398	7.06918	7.09995	6.8692	7.08872	6.85373	7.38705	6.99614	7.02215	6.63267	7.3574	6.99665	6.79903	6.97481	7.04847	6.98198	7.08639	7.17156	7.02149	6.72858	7.04073	7.07575	7.35904	7.24194	6.91777	6.97619	7.25428	7.01482
792	AGAP001023	UNCLASSIFIED	UNCLASSIFIED	UNCLASSIFIED	UNCLASSIFIED	FALSE	1270513	AGAP001023-PA;AGAP001023-PB;AGAP001023-PC;AGAP001023-PD;AGAP001023-PE;AGAP001023-PF	AGAP001023	NA	14.5455	14.3664	14.6047	14.5671	14.3108	14.4206	14.3246	14.4255	14.3911	14.4898	14.4132	14.4545	14.3507	14.6672	14.5463	14.447	14.4053	14.4099	14.3477	14.5209	14.5239	14.4564	14.3193	14.2885	14.0517	14.4115	14.2127	14.2716	14.2124	14.503	14.3647	14.3616	14.2916	14.0962	14.1434	14.348	14.3247	14.0895	14.0831
793	AGAP001024	UNCLASSIFIED	UNCLASSIFIED	UNCLASSIFIED	UNCLASSIFIED	FALSE	3289813	AGAP001024-PA	AGAP001024	NA	5.75305	5.52747	5.5539	5.75865	6.42741	5.63492	5.80073	5.63024	5.52687	5.59217	5.73563	5.75464	5.80245	5.69859	5.71144	5.66789	5.59787	5.96216	5.90814	5.6957	5.81142	5.75986	5.98549	6.33454	6.19546	5.78235	5.89787	6.28132	6.06318	6.05115	5.87647	6.30925	5.94109	6.51867	6.12521	5.84406	6.15404	6.75731	6.44351
794	AGAP001025	P1_I9_M1	19	1	E	FALSE	1270515	AGAP001025-PA	AGAP001025	0.95	8.45211	8.56833	9.65796	9.56704	8.69428	8.64074	8.6271	8.61967	8.85316	8.61607	8.66574	8.66397	8.6571	9.98364	9.88209	8.63969	8.72265	8.89649	8.69359	8.52746	8.80985	8.71922	8.8378	8.53785	8.81201	8.54746	8.62037	8.51532	8.61378	8.61765	8.78835	8.65433	8.67757	8.68813	8.75174	8.35419	8.71235	8.80394	8.81759
795	AGAP001026	UNCLASSIFIED	UNCLASSIFIED	UNCLASSIFIED	UNCLASSIFIED	FALSE	1270516	AGAP001026-PA;AGAP001026-PB	AGAP001026	NA	9.37311	9.19612	9.26036	8.98648	9.90401	9.50346	9.35194	8.95099	8.82097	9.62551	9.52183	9.57859	9.35363	8.98675	8.82822	9.10466	8.9099	10.1021	9.7283	9.83054	9.60765	10.0614	9.7732	9.52678	9.50914	9.25497	9.38022	9.59604	9.71757	9.94216	9.57606	10.2069	9.91833	9.67644	9.50695	9.77798	9.59467	10.1782	10.0054
796	AGAP001027	UNCLASSIFIED	UNCLASSIFIED	UNCLASSIFIED	UNCLASSIFIED	FALSE	1270518	AGAP001027-PA;AGAP001027-PB;AGAP001027-PC	AGAP001027	NA	10.516	10.7274	10.8431	11.016	9.88336	10.6819	10.454	10.6075	10.6305	10.5316	10.7516	10.6975	10.7784	11.2716	11.407	10.5799	10.8624	10.4549	10.5918	10.1846	10.6664	10.2717	10.2566	10.1028	10.5382	10.7403	10.5233	10.4791	10.7582	10.1343	10.4245	10.53	10.8066	10.049	10.3017	10.355	10.7524	9.61523	10.3188
797	AGAP001028	UNCLASSIFIED	UNCLASSIFIED	UNCLASSIFIED	UNCLASSIFIED	FALSE	1270519	AGAP001028-PA	AGAP001028	NA	9.19373	9.32716	8.96245	8.96676	9.12807	9.35366	9.33314	9.25549	9.35113	9.47125	9.50557	9.41074	9.32199	9.13541	9.21462	9.27156	9.27736	9.40927	9.30483	9.46851	9.4035	9.25766	9.3972	9.25425	9.29824	9.34944	9.25359	9.12186	9.30601	9.15682	9.34997	9.43545	9.36153	9.22617	9.16739	9.31358	9.30222	9.41982	9.36664
798	AGAP001029	UNCLASSIFIED	UNCLASSIFIED	UNCLASSIFIED	UNCLASSIFIED	FALSE	NA	NA	AGAP001029	NA	9.90164	9.89386	10.4306	10.3934	9.7173	10.1861	10.0873	10.0595	10.0919	10.2474	10.025	10.1628	10.0792	10.4503	10.3512	9.81397	10.1535	10.3172	10.1351	10.2383	10.0522	10.3311	10.1222	10.1992	10.1924	9.99524	9.92196	10.1151	10.1365	10.0862	9.99572	10.3943	10.1794	10.3015	10.3138	10.0688	10.1174	10.2119	10.2557
799	AGAP001030	UNCLASSIFIED	UNCLASSIFIED	UNCLASSIFIED	UNCLASSIFIED	FALSE	1270521	AGAP001030-PA	AGAP001030	NA	9.62798	9.52563	9.24658	9.27434	9.03282	9.38623	9.50711	9.39718	9.40128	9.31961	9.34514	9.19231	9.39308	9.42226	9.11448	9.6467	9.47088	8.85475	9.03723	9.17284	9.3321	8.9401	8.92277	9.01355	9.10025	9.49135	9.49077	9.1451	9.30137	9.12689	9.34302	8.84016	9.33274	8.88016	9.01764	9.30453	9.34975	8.86798	9.19497
800	AGAP001031	P1_I9_M2	7	5	B	FALSE	NA	NA	AGAP001031	0.88	8.74232	8.70389	7.68031	7.85656	8.67205	8.62378	8.73021	8.39588	8.60048	8.52689	8.66994	8.54909	8.70449	7.73212	7.81782	8.60284	8.54831	8.58655	8.62175	8.66357	8.61797	8.53687	8.80656	8.69034	8.8552	8.80559	8.72339	8.72359	8.81024	8.55989	8.70731	8.59846	8.5658	8.64708	8.69833	8.6985	8.7968	8.71194	8.75124
801	AGAP001032	UNCLASSIFIED	UNCLASSIFIED	UNCLASSIFIED	UNCLASSIFIED	FALSE	1270523	AGAP001032-PA;AGAP001032-PB	AGAP001032	NA	12.6519	12.6763	12.6946	12.6404	12.6386	12.7453	12.5775	12.6292	12.4798	12.3885	12.6547	12.8663	12.8035	13.0178	12.7426	12.462	12.403	12.6577	12.5582	12.7703	12.6811	12.9015	12.7955	12.5202	12.599	12.2322	12.3812	12.5924	12.4961	12.9296	12.6586	12.9352	12.5257	12.9785	12.7965	12.2619	12.2898	13.4104	12.8807
802	MB21L_ANOGA	P2_I6_M1	15	6	D	FALSE	1270524	AGAP001033-PA	AGAP001033	0.84	7.98951	7.94197	8.71574	8.55885	8.40122	8.07382	7.81869	7.82566	7.96383	8.05745	7.97982	8.2975	8.26403	8.51298	8.56493	8.07012	7.94432	8.18353	8.13321	8.12283	7.8741	8.28736	8.10068	8.20281	8.09746	7.92421	7.83362	8.03878	8.04097	8.00567	7.80867	8.22081	8.13337	8.34655	8.37099	7.9871	7.84437	8.40738	8.30637
803	AGAP001034	P1_I9_M1	19	1	E	FALSE	NA	NA	AGAP001034	0.97	8.23297	8.15345	9.22142	9.27662	8.28328	8.35511	8.03512	8.25472	8.27083	8.2608	8.20156	8.56101	8.37914	9.47094	9.45965	8.5457	8.25957	8.61384	8.35479	8.364	8.21886	8.44099	8.22939	8.24565	8.25487	8.02614	7.97639	8.27437	8.23131	8.07115	8.20777	8.26214	8.28743	8.25329	8.21441	8.08515	7.85084	8.18609	8.29748
804	AGAP001035	P2_I6_M9	14	6	D	FALSE	NA	NA	AGAP001035	0.83	9.57653	9.43177	9.7447	9.6093	9.73693	9.60326	9.77467	9.56472	9.60489	9.86916	9.73989	9.91056	9.87913	9.61861	9.85303	9.44189	9.68029	10.1319	9.82195	9.83968	9.73338	10.072	10.0401	9.91965	9.97331	9.54692	9.63599	9.79349	9.82625	9.7203	9.6529	10.0648	9.94008	10.2229	10.0241	9.52768	9.65529	10.2985	10.0751
805	AGAP001036	P2_I6_M4	5	2	A	FALSE	1270528	AGAP001036-PA;AGAP001036-PB	AGAP001036	0.83	9.98556	9.96518	9.63912	9.45864	10.3214	9.94335	9.81429	9.97033	9.7293	10.0332	10.038	10.075	9.93006	9.26774	9.20952	10.068	9.9622	9.98125	9.96131	10.0214	9.83099	10.1074	9.9577	10.0936	9.88284	9.91802	9.77897	9.99281	9.93776	9.90071	9.8171	10.1075	9.93881	10.2344	10.0024	9.96839	9.88272	10.0795	9.90216
806	AGAP001037	UNCLASSIFIED	UNCLASSIFIED	UNCLASSIFIED	UNCLASSIFIED	FALSE	1270529	AGAP001037-PA	AGAP001037	NA	11.5625	11.4977	11.3744	11.2506	11.279	11.3241	11.3519	11.3569	11.1914	11.2925	11.2581	11.2593	11.2625	11.6856	11.4769	11.4528	11.4347	11.0549	11.0574	11.1012	11.1806	11.0012	11.1154	11.0442	11.0815	11.2877	11.2508	11.281	11.0989	11.008	11.1426	10.9913	11.2267	11.0329	10.931	11.3777	11.2741	10.9334	11.0378
807	AGAP001038	P1_I9_M2	7	5	B	FALSE	NA	NA	AGAP001038	0.86	8.27422	8.25931	6.57363	6.56882	7.69753	8.01353	8.06122	8.18092	8.20824	8.20014	7.92371	7.89801	7.96852	6.82344	6.71345	8.39721	8.32005	7.08935	7.40543	7.86324	7.74434	7.00336	6.93425	7.8133	7.99476	8.32837	8.20972	8.46971	8.29411	7.4684	7.73769	6.97025	7.28865	7.24738	7.42827	7.94963	8.00919	7.00177	7.22044
808	AGAP001039	UNCLASSIFIED	UNCLASSIFIED	UNCLASSIFIED	UNCLASSIFIED	FALSE	1270531	AGAP001039-PA;AGAP001039-PB	AGAP001039	NA	8.30989	8.53958	7.28787	7.122	7.4765	8.11532	8.70431	8.69872	9.17775	8.31179	8.37735	7.77823	8.38258	7.61738	7.32356	8.91937	9.10116	7.36795	7.46671	8.06038	8.36004	7.05125	7.79498	8.08479	8.12326	8.62556	8.75936	8.37709	8.27029	7.64791	8.66684	7.18065	7.48553	7.01246	7.28307	8.13168	8.26092	7.39327	7.37948
809	AGAP001040	UNCLASSIFIED	UNCLASSIFIED	UNCLASSIFIED	UNCLASSIFIED	FALSE	1270533	AGAP001040-PA	AGAP001040	NA	8.73257	8.6207	8.08139	8.08679	8.69795	8.48856	8.41127	8.43011	8.59355	8.47373	8.36699	8.22402	8.42332	8.27511	8.11378	8.50127	8.48067	8.41955	8.47428	8.39574	8.61495	8.39049	8.30654	8.2158	8.34056	8.74441	8.83787	8.3935	8.61378	8.55642	8.62903	8.42834	8.37764	8.38886	8.6547	8.69572	8.67354	8.46182	8.46154
810	AGAP001041	P1_I9_M3	2	2	A	FALSE	1270534	AGAP001041-PA;AGAP001041-PB	AGAP001041	0.88	9.53065	9.89245	9.34558	9.4343	9.64548	9.62693	9.97617	9.26726	9.96056	9.43441	9.83949	9.50249	9.79854	9.46294	9.62173	9.39717	9.71957	9.69305	9.69394	9.81786	10.2361	9.7753	10.1637	9.26251	9.83461	9.43127	9.80563	9.42029	9.76708	10.0851	10.2724	9.74574	9.91833	9.60907	9.58138	9.45436	9.69258	9.89749	9.8803
811	AGAP001042	UNCLASSIFIED	UNCLASSIFIED	UNCLASSIFIED	UNCLASSIFIED	FALSE	1270535	AGAP001042-PA	AGAP001042	NA	7.36646	7.52022	7.3764	7.45821	7.39372	7.30436	7.1611	7.28444	7.30027	7.44374	7.09744	7.40085	7.23333	7.40671	7.45658	7.25054	7.0524	7.32889	7.47523	7.22522	7.30429	7.42885	7.31579	7.25445	7.06956	7.27309	7.46003	7.16229	7.19327	7.34754	7.43638	7.43754	7.46343	7.3942	7.24194	7.42204	7.35661	7.40056	7.33473
812	ARM_ANOGA	P1_I9_M1	19	1	E	FALSE	1270538	AGAP001043-PA	AGAP001043	0.84	11.1565	11.1191	11.639	11.6938	11.1408	11.2537	11.2765	11.2012	11.3212	11.2938	11.1742	11.2143	11.289	11.9016	11.9557	11.2159	11.4753	11.3829	11.2585	11.4029	11.4122	11.3051	11.2815	11.3133	11.2834	11.3094	11.2456	11.2498	11.2605	11.3083	11.3748	11.5986	11.4749	11.2889	11.2736	11.323	11.3353	11.452	11.4863
813	AGAP001044	UNCLASSIFIED	UNCLASSIFIED	UNCLASSIFIED	UNCLASSIFIED	FALSE	3289815	AGAP001044-PA	AGAP001044	NA	6.44095	6.51904	6.18448	6.43418	6.49188	6.45008	6.28063	6.2611	6.38203	6.43784	6.49022	6.61036	6.52352	6.45472	6.71345	6.27928	6.33541	6.64105	6.46478	6.61238	6.82558	6.81274	6.69768	6.48567	6.27243	6.44666	6.21895	6.33588	6.49353	6.63345	6.67805	6.65128	6.77871	6.51867	6.48292	6.32661	6.42687	6.63953	6.5918
814	AGAP001045	UNCLASSIFIED	UNCLASSIFIED	UNCLASSIFIED	UNCLASSIFIED	FALSE	1270539	AGAP001045-PA	AGAP001045	NA	9.91169	9.766	9.37627	9.35006	9.6341	9.67766	9.66723	9.85523	9.77103	9.59247	9.66873	9.47776	9.58884	9.42844	9.49566	10.0511	9.72784	9.45066	9.57055	9.49628	9.62268	9.49231	9.60427	9.31108	9.47607	9.69044	9.61663	9.69881	9.55012	9.4392	9.56019	9.45316	9.49567	9.38147	9.38487	9.52923	9.57769	9.44345	9.62191
815	AGAP001046	UNCLASSIFIED	UNCLASSIFIED	UNCLASSIFIED	UNCLASSIFIED	FALSE	1278655	AGAP001046-PA	AGAP001046	NA	9.53438	9.50551	9.27402	9.30376	9.2097	9.32382	9.49777	9.32471	9.38143	9.14404	9.33728	9.27907	9.33965	9.36545	9.52874	9.351	9.50503	9.43988	9.33418	9.34689	9.45145	9.34081	9.37793	9.19938	9.2803	9.44484	9.54766	9.15276	9.41084	9.20168	9.40214	9.31363	9.371	9.24225	9.29164	9.32078	9.50566	9.45014	9.39369
816	AGAP001047	P1_I9_M1	19	1	E	FALSE	1278631	AGAP001047-PA;AGAP001047-PB	AGAP001047	0.87	8.83631	8.57542	9.00573	8.90591	8.22292	8.53172	8.32845	8.70569	8.62448	8.2232	8.22479	8.10597	8.10115	9.13793	8.9312	8.63969	8.50033	8.10804	8.15394	8.29828	8.36367	8.22703	8.17274	8.08479	7.76292	8.5932	8.38021	8.08025	8.19121	8.26375	8.32671	8.11932	8.17352	8.02956	7.99127	8.31097	8.26092	8.11948	7.97212
817	AGAP001048	P1_I9_M1	19	1	E	FALSE	NA	NA	AGAP001048	0.81	6.18879	6.22733	6.65537	6.30117	6.30889	6.10176	6.20711	6.2611	6.19985	6.19596	6.11991	6.44881	6.03218	6.34784	6.44821	6.24745	6.27653	6.3302	6.12128	6.22615	6.17206	6.13403	6.29877	5.90854	6.22193	6.0536	6.07686	6.18166	6.096	6.16319	6.19894	6.26209	6.42608	6.37985	6.19646	6.06223	5.95119	6.16727	6.07533
818	AGAP001050	P2_I6_M3	18	1	E	FALSE	1278649	AGAP001050-PA	AGAP001050	0.82	9.96641	9.71595	10.0456	9.82724	9.99863	9.6194	9.40288	9.66409	9.33883	9.53616	9.29464	9.56104	9.38459	10.1028	9.71446	9.72747	9.49697	9.52594	9.61532	9.41742	9.34485	9.44084	9.23717	9.62916	9.33127	9.75534	9.51189	9.59884	9.60187	9.48703	9.43953	9.60689	9.71508	9.54949	9.56742	9.66676	9.51362	9.35186	9.2598
819	AGAP001051	UNCLASSIFIED	UNCLASSIFIED	UNCLASSIFIED	UNCLASSIFIED	FALSE	1278650	AGAP001051-PA	AGAP001051	NA	8.88401	8.71995	8.90026	8.94676	8.74838	8.62757	8.57437	8.76361	8.57255	8.50212	8.39785	8.51885	8.44326	8.90322	8.78416	8.71925	8.45402	8.48028	8.66171	8.47209	8.3307	8.45416	8.45589	8.49259	8.32738	8.74441	8.61681	8.49725	8.4205	8.69852	8.62519	8.48736	8.62119	8.53894	8.4653	8.6761	8.70187	8.4143	8.21947
820	AGAP001052	P1_I9_M1	19	1	E	FALSE	4575976	AGAP001052-PA;AGAP001052-PB;AGAP001052-PC	AGAP001052	0.98	6.83363	6.62107	9.3404	9.06274	6.82622	6.88613	6.56083	7.19237	7.13726	6.69492	6.62134	6.63715	6.52352	10.9565	10.5176	7.40515	6.98304	6.69317	6.28564	6.505	6.49733	6.52404	6.57181	6.64655	6.50789	6.7384	6.52277	6.8778	6.78804	6.23755	6.40261	6.66725	6.65457	6.6726	6.48292	6.49779	6.61979	6.63953	6.53876
821	AGAP001053	P1_I9_M1	19	1	E	FALSE	1276006	AGAP001053-PA;AGAP001053-PB;AGAP001053-PC;AGAP001053-PD;AGAP001053-PE;AGAP001053-PF;AGAP001053-PG;AGAP001053-PH	AGAP001053	0.99	12.2805	11.9701	15.9544	15.6883	12.4762	11.8922	11.8717	12.4011	12.2171	11.8401	11.8181	12.1276	12.0999	16.4695	16.1493	12.4917	12.3905	11.9826	11.9246	11.7542	11.9909	12.0576	12.0075	11.953	11.9005	11.8764	11.7002	11.8816	11.8905	11.7499	11.8618	12.0243	12.1285	12.1651	12.1574	11.7353	11.7809	12.0008	12.0912
822	AGAP001056	UNCLASSIFIED	UNCLASSIFIED	UNCLASSIFIED	UNCLASSIFIED	FALSE	1272856	AGAP001056-PA	AGAP001056	NA	11.1492	10.9698	10.8639	10.6556	11.2333	10.6994	10.8279	10.7313	10.4832	10.5601	10.677	10.6685	10.586	10.8762	10.6131	10.8826	10.6078	10.5489	10.6697	10.6013	10.6238	10.6514	10.5846	10.6866	10.2692	10.809	10.8005	10.5516	10.6451	10.9004	10.7466	10.7275	10.765	10.6364	10.5478	10.9125	10.941	10.4316	10.3562
823	AGAP001057	P1_I9_M2	7	5	B	FALSE	4576037	AGAP001057-PA	AGAP001057	0.91	10.3964	10.2174	9.11004	9.14267	10.437	9.79759	10.0584	9.9775	9.8539	9.91167	10.0588	9.73146	9.9405	8.98675	8.989	10.106	9.97615	9.67847	10.1517	9.80274	9.93207	9.774	10.0052	9.87737	9.84833	10.0391	10.0362	9.96922	10.1169	9.84963	10.0926	9.633	9.93754	9.68486	10.0421	10.0538	9.99065	9.52639	9.74324
824	AGAP001058	P2_I6_M10	21	1	E	FALSE	1272860	AGAP001058-PA	AGAP001058	0.88	7.42692	7.65088	7.6718	7.69709	7.05861	7.17831	7.43549	7.65134	7.49981	6.96328	6.71919	6.79663	6.85726	8.11848	8.23077	7.78247	7.43822	6.56727	6.86449	6.83059	7.30429	6.97367	6.86832	6.58522	6.7436	7.52743	7.24365	7.00543	6.86134	7.14658	7.06751	6.84249	6.85433	6.9014	7.09101	6.89638	7.31855	6.8409	6.67457
825	AGAP001061	UNCLASSIFIED	UNCLASSIFIED	UNCLASSIFIED	UNCLASSIFIED	FALSE	NA	NA	AGAP001061	NA	7.65842	7.40879	7.68031	7.4412	7.44949	7.52015	7.62666	8.08145	8.15225	7.32307	7.39582	7.24618	7.23333	7.69024	7.55232	8.24925	7.91985	6.87984	7.15898	7.12382	7.08842	6.99355	6.92351	7.50274	7.20934	7.63816	7.58653	7.60652	7.53136	7.1266	7.18441	6.98229	6.98121	7.21786	7.25855	7.12165	7.05035	6.88603	6.78063
826	AGAP001064	UNCLASSIFIED	UNCLASSIFIED	UNCLASSIFIED	UNCLASSIFIED	FALSE	1278678	AGAP001064-PA	AGAP001064	NA	10.8538	11.0254	10.5213	10.5756	10.6399	10.4345	10.7398	10.5142	10.6636	10.2242	10.507	10.3689	10.4572	10.6724	10.8944	10.5857	10.6548	10.2086	10.3728	10.3246	10.5875	10.3625	10.3055	10.2601	10.2759	10.6429	10.7147	10.2032	10.5234	10.5724	10.5621	10.4015	10.6197	10.2032	10.4725	10.5585	10.6678	10.1125	10.2545
827	AGAP001065	P1_I9_M1	19	1	E	FALSE	1278659	AGAP001065-PA;AGAP001065-PB;AGAP001065-PC;AGAP001065-PD;AGAP001065-PE;AGAP001065-PF;AGAP001065-PG;AGAP001065-PH	AGAP001065	0.81	13.213	12.3585	13.9842	13.5323	11.9027	12.4115	12.3514	13.1526	12.6026	11.9514	11.9675	12.1024	12.2603	13.9715	13.6812	13.3094	12.8715	11.5126	11.5348	11.5679	11.9326	11.0117	11.1919	11.7519	11.2273	12.5537	12.2245	12.4504	11.7948	11.5468	11.9354	12.1335	11.9945	11.5958	11.3107	12.4529	12.0444	11.1606	11.5187
828	AGAP001067	UNCLASSIFIED	UNCLASSIFIED	UNCLASSIFIED	UNCLASSIFIED	FALSE	NA	NA	AGAP001067	NA	6.70286	7.31398	6.85256	6.53219	6.79552	6.3	6.9737	6.28629	6.80938	6.3876	5.91095	6.31136	6.34084	6.75014	7.14078	5.9778	6.56911	6.10605	6.28564	6.49073	6.39551	6.47758	5.95445	6.71852	6.63238	6.5735	6.16526	6.54063	6.096	6.61783	6.77688	6.47633	6.71151	6.53697	6.70297	7.06684	6.38319	6.73222	6.52043
829	AGAP001068	P1_I9_M1	19	1	E	FALSE	1278673	AGAP001068-PA	AGAP001068	0.97	9.74666	9.65417	10.6728	10.4611	9.90717	9.47661	9.52192	9.59862	9.43247	9.53162	9.41148	9.73146	9.51309	10.7959	10.4243	9.65566	9.5002	9.61862	9.45209	9.45665	9.48638	9.67872	9.53167	9.64501	9.49562	9.59028	9.32918	9.67645	9.49642	9.61338	9.51355	9.73935	9.78183	9.63536	9.64181	9.64688	9.46105	9.70029	9.43434
830	AGAP001069	UNCLASSIFIED	UNCLASSIFIED	UNCLASSIFIED	UNCLASSIFIED	FALSE	1278668	AGAP001069-PA	AGAP001069	NA	10.8351	10.9692	10.5063	10.6085	10.5681	10.3721	10.7279	10.5549	10.4608	10.2945	10.4083	10.2736	10.541	10.7879	10.8681	10.7471	10.5654	10.3125	10.5482	10.3906	10.6371	10.2945	10.4926	10.196	10.316	10.6767	10.6651	10.2827	10.5164	10.6486	10.713	10.5565	10.7899	10.182	10.4817	10.5989	10.7633	10.241	10.409
831	AGAP001070	UNCLASSIFIED	UNCLASSIFIED	UNCLASSIFIED	UNCLASSIFIED	FALSE	1278667	AGAP001070-PA	AGAP001070	NA	9.61748	9.5419	9.95382	9.95942	9.49636	9.22663	9.35401	9.54747	9.29917	9.32487	9.31612	9.40583	9.48322	9.81504	9.72519	9.69092	9.52735	9.43988	9.49667	9.22101	9.5011	9.53281	9.64291	9.47449	9.42806	9.34944	9.2001	9.21078	9.51854	9.34647	9.51148	9.76475	9.82099	9.59128	9.60737	9.35448	9.49765	9.55301	9.69058
832	AGAP001073	P4_I3_M2	10	5	B	FALSE	1278674	AGAP001073-PA;AGAP001073-PB;AGAP001073-PC	AGAP001073	0.82	9.81404	9.82029	9.75056	9.63264	9.6417	9.63629	9.71311	9.8921	9.579	9.59537	9.52644	9.63976	9.54387	9.68712	9.51848	9.82591	9.70006	9.41589	9.49667	9.43868	9.42596	9.38745	9.28502	9.58054	9.29377	9.80523	9.7076	9.5034	9.54621	9.51923	9.433	9.44138	9.45708	9.46794	9.44382	9.69192	9.64808	9.32483	9.06617
833	AGAP001076	P1_I9_M1	19	1	E	FALSE	1274154	AGAP001076-PA;AGAP001076-PB;AGAP001076-PC;AGAP001076-PD	AGAP001076	0.88	13.5294	13.1407	13.8085	13.7268	13.0457	13.3087	12.8836	13.2264	12.6463	13.1163	12.7685	13.1119	12.8435	14.3729	14.1406	13.4037	12.6601	13.1513	12.7328	12.9677	12.9841	13.0748	12.7848	12.8037	12.3577	13.2165	12.5608	12.9222	12.5313	13.2477	12.834	13.1878	13.0865	12.8216	12.7025	13.1561	12.7586	12.6282	12.4757
834	AGAP001081	UNCLASSIFIED	UNCLASSIFIED	UNCLASSIFIED	UNCLASSIFIED	FALSE	1278391	AGAP001081-PA	AGAP001081	NA	9.53065	9.56329	9.5183	9.68683	9.57385	9.59944	9.62499	9.65874	9.69116	9.71363	9.8904	9.70642	9.75188	9.57106	9.52464	9.49527	9.59835	9.62053	9.65873	9.7564	9.88179	9.7895	9.92312	9.81992	9.81609	9.76798	9.72742	9.72596	9.8068	9.77165	9.75574	9.82333	9.83881	9.75844	9.67111	9.70022	9.77764	9.89626	9.86998
835	AGAP001082	P2_I6_M6	17	1	E	FALSE	1278393	AGAP001082-PA;AGAP001082-PB	AGAP001082	0.83	14.7893	14.1656	14.6098	14.1806	14.5965	14.2632	13.8587	14.485	13.7249	14.1864	13.7059	14.3299	13.8996	14.5061	13.9462	14.5442	13.9277	14.2308	13.816	14.0866	13.7152	14.1221	13.6056	14.3706	13.7612	14.3592	13.8162	14.484	14.0174	14.0184	13.6803	14.4495	14.135	14.292	14.1149	14.3759	13.9229	14.068	13.8255
836	AGAP001083	UNCLASSIFIED	UNCLASSIFIED	UNCLASSIFIED	UNCLASSIFIED	FALSE	1278390	AGAP001083-PA;AGAP001083-PB;AGAP001083-PC;AGAP001083-PD	AGAP001083	NA	9.44021	9.49997	9.3352	9.35871	9.13348	9.47034	9.31623	9.50838	9.33471	9.47598	9.51256	9.43824	9.50372	9.66812	9.51436	9.28608	9.44431	9.35981	9.36294	9.36445	9.39827	9.28531	9.4145	9.22285	9.01593	9.48917	9.25815	9.29623	9.41299	9.42037	9.2886	9.40342	9.26525	9.09816	9.12133	9.31177	9.41714	9.13032	9.31965
837	AGAP001084	UNCLASSIFIED	UNCLASSIFIED	UNCLASSIFIED	UNCLASSIFIED	FALSE	1278389	AGAP001084-PA	AGAP001084	NA	6.07355	6.20222	6.07928	6.27691	6.14085	6.05158	6.00189	5.94942	6.17397	6.10456	6.11991	6.44881	6.00429	5.69859	5.77349	6.21434	6.23487	6.00117	6.15118	6.18652	6.04515	6.26451	6.07056	6.31375	6.01348	6.18657	5.755	6.31807	6.21442	6.21352	5.96316	6.39658	6.0944	6.33606	6.49918	5.84406	6.06008	6.44161	6.35978
838	AGAP001091	UNCLASSIFIED	UNCLASSIFIED	UNCLASSIFIED	UNCLASSIFIED	FALSE	1278701	AGAP001091-PA;AGAP001091-PB	AGAP001091	NA	9.81404	9.94225	9.83203	9.835	9.49217	9.6876	9.80827	9.94277	9.8625	9.67848	9.51952	9.45577	9.54691	9.90328	10.0177	10.0596	9.95164	9.46135	9.44797	9.55583	9.69268	9.24269	9.38321	9.48862	9.35073	9.9736	9.96013	9.51383	9.62799	9.64937	9.68983	9.53485	9.59268	9.37315	9.4607	9.7423	9.76769	9.32483	9.29557
839	AGAP001092	UNCLASSIFIED	UNCLASSIFIED	UNCLASSIFIED	UNCLASSIFIED	FALSE	1278706	AGAP001092-PA	AGAP001092	NA	9.83682	9.67397	9.40632	9.306	9.765	9.42998	9.41881	9.41421	9.09474	9.2786	9.1821	9.34727	9.19957	9.20671	9.22981	9.4777	9.14729	9.27014	9.22269	9.32748	9.23948	9.19683	9.16533	9.19292	9.17986	9.56567	9.26269	9.35214	9.31523	9.44293	9.27649	9.38714	9.19868	9.19109	9.12558	9.48989	9.25782	9.10509	9.16868
840	AGAP001093	P1_I9_M3	2	2	A	TRUE	1278707	AGAP001093-PA	AGAP001093	0.89	10.5857	11.0795	10.91	11.0987	11.0716	10.8162	11.5043	10.4425	11.1535	10.8	11.3857	11.0268	11.3502	10.8656	11.2637	10.3719	10.9591	11.7305	11.6394	11.3041	11.7037	11.6266	11.9961	11.1355	11.6734	10.59	11.1542	11.1054	11.7331	11.5042	11.7203	12.3536	11.69	11.7047	11.6977	11.119	11.4832	12.8322	12.2607
841	AGAP001094	P2_I6_M1	15	6	D	TRUE	NA	NA	AGAP001094	0.9	7.66548	7.59439	8.20239	8.26557	7.73472	7.78057	7.55349	7.70962	7.54525	7.69582	7.83497	7.87391	7.89218	8.22323	8.09704	7.64038	7.80661	7.94343	7.88815	7.83058	7.70402	8.17201	8.10068	7.69884	7.74281	7.68632	7.36536	7.58904	7.77947	7.91504	7.66275	8.00979	7.88079	8.13348	8.05619	7.5558	7.64926	7.78299	7.89672
842	AGAP001096	UNCLASSIFIED	UNCLASSIFIED	UNCLASSIFIED	UNCLASSIFIED	FALSE	3290419	AGAP001096-PA	AGAP001096	NA	8.86036	8.47268	8.58082	8.72291	8.62266	8.42887	8.33695	8.49213	8.24879	8.38155	8.54733	8.44994	8.56335	8.4933	8.29066	8.46056	8.02899	8.65944	8.63641	8.46911	8.77512	8.82136	8.6509	8.29132	8.29612	8.43304	7.94207	8.20518	8.31288	8.66672	8.57831	8.45224	8.66832	8.58682	8.46192	8.33275	8.36266	8.45848	8.33708
843	AGAP001097	P1_I9_M1	19	1	E	FALSE	1282068	AGAP001097-PA	AGAP001097	0.83	6.80587	6.5542	7.50844	7.40651	6.73148	6.72745	5.96686	6.7935	6.27281	6.66933	5.859	6.6503	6.41145	7.97673	7.44752	6.88499	6.53898	6.37801	6.17995	6.59956	6.37741	6.24418	5.92173	6.61634	6.04724	6.72129	6.10752	6.16015	6.21442	6.46528	6.25461	6.51384	6.49691	6.44184	6.21883	6.57315	6.23763	6.47476	6.13531
844	AGAP001098	P1_I9_M1	19	1	E	FALSE	1282066	AGAP001098-PA	AGAP001098	0.84	6.26521	6.20222	6.83601	6.73473	6.10897	6.22098	5.84733	6.40237	6.06059	6.07983	5.859	6.25375	6.10961	7.16548	7.29317	6.61534	6.06886	6.19761	5.53567	6.05355	5.88847	6.05929	5.81019	6.20142	5.85641	6.01606	5.93804	5.93016	5.99239	5.95321	6.10726	6.10146	5.90536	6.07417	5.98822	6.16064	5.91021	6.01282	5.93678
845	AGAP001099	P1_I9_M2	7	5	B	FALSE	NA	NA	AGAP001099	0.88	11.0682	11.0299	10.1862	10.2041	10.7333	10.79	10.9828	10.7448	10.8092	10.8427	10.969	10.5551	10.6558	10.2768	10.2754	10.876	10.8909	10.7283	10.9023	10.7703	11.0308	10.6401	10.8171	10.7243	10.6761	10.9454	10.8404	10.5703	10.8575	11.0087	11.0704	10.734	10.9331	10.6706	10.8737	10.8618	11.0336	10.6941	10.6484
846	AGAP001100	P1_I9_M1	19	1	E	FALSE	NA	NA	AGAP001100	0.87	7.33965	7.48934	8.17902	7.94748	7.65928	7.75952	7.56845	7.86436	7.58919	7.61503	7.5837	7.71958	7.66862	8.37773	7.93009	7.79087	7.55985	7.78466	7.85658	7.74783	7.69228	7.95547	7.6637	7.49544	7.68063	7.59666	7.54829	7.47255	7.49787	7.77591	7.54181	7.77981	7.81963	8.02416	7.99601	7.45678	7.35661	7.65739	7.64158
847	AGAP001101	P1_I9_M1	19	1	E	FALSE	1282064	AGAP001101-PA	AGAP001101	0.96	7.88586	7.47363	9.81162	9.4786	7.48538	7.70173	7.24027	8.32023	7.42854	7.71804	7.0563	7.87877	7.35661	10.5526	9.64265	8.48614	7.21445	7.87295	7.41436	7.2766	6.70085	7.47662	7.10323	7.5598	7.05812	7.66246	7.34737	7.80027	7.4635	7.21408	6.91041	7.44583	7.22761	7.45351	7.30712	7.65383	7.09737	7.51206	7.21043
848	AGAP001102	UNCLASSIFIED	UNCLASSIFIED	UNCLASSIFIED	UNCLASSIFIED	FALSE	1282063	AGAP001102-PA	AGAP001102	NA	10.3317	10.3817	10.4583	10.447	9.84279	10.3473	10.4327	10.4216	10.295	10.314	10.2504	10.2271	10.0948	10.6836	10.5522	10.2881	10.3959	10.3736	10.3576	10.3875	10.3541	10.3249	10.2049	10.1612	10.0466	10.437	10.3079	10.1014	10.1622	10.4247	10.3835	10.379	10.3496	10.195	10.2979	10.3277	10.4459	10.1882	10.2213
849	AGAP001103	UNCLASSIFIED	UNCLASSIFIED	UNCLASSIFIED	UNCLASSIFIED	FALSE	1282062	AGAP001103-PA	AGAP001103	NA	9.46385	9.30614	9.38385	9.29703	9.39884	9.10759	9.34778	9.18275	9.16386	9.09758	9.10699	9.18659	9.0137	9.38252	9.29624	9.33435	9.10754	9.21806	9.16351	9.08683	9.16534	9.15546	9.22151	9.03302	8.96903	9.13436	9.12967	9.07221	9.14189	9.27695	9.303	9.20625	9.253	9.11574	9.14245	9.14935	9.2483	9.1915	8.9641
850	AGAP001104	P1_I9_M2	7	5	B	FALSE	NA	NA	AGAP001104	0.89	11.1167	10.9698	9.32475	9.18711	10.8775	10.7263	10.7555	10.7151	10.5931	10.3393	10.4158	10.1962	10.2594	9.19467	9.32716	10.8673	10.5382	9.65632	10.067	10.3287	10.4345	9.75571	9.89756	10.5216	10.0806	10.9799	10.7114	10.4539	10.5903	10.5301	10.4897	9.5293	10.0071	9.99861	10.1089	10.82	10.7782	9.72527	9.55534
851	AGAP001106	P1_I9_M1	19	1	E	FALSE	NA	NA	AGAP001106	0.89	8.62063	8.41835	9.36101	9.3326	8.51002	8.61427	8.25397	8.71263	8.4395	8.50524	8.16598	8.5219	8.47908	9.27233	9.13076	8.62598	8.67458	8.57865	8.56919	8.60799	8.56877	8.39733	8.25299	8.48193	8.48193	8.58087	8.29756	8.39023	8.41184	8.45928	8.30758	8.84316	8.65279	8.50097	8.42764	8.38228	8.61138	8.41775	8.49682
852	AGAP001107	UNCLASSIFIED	UNCLASSIFIED	UNCLASSIFIED	UNCLASSIFIED	FALSE	4577404	AGAP001107-PA;AGAP001107-PB	AGAP001107	NA	11.5139	11.4155	11.2697	10.9107	11.5102	11.2994	11.2474	11.3651	11.1494	11.3141	11.1609	11.3882	11.0066	11.332	10.9179	11.2546	11.2118	11.4216	11.1483	11.3127	11.1015	11.2734	10.8668	11.2547	10.855	11.1893	11.1657	11.2551	11.1324	11.2296	11.0393	11.4754	11.2458	11.2334	11.1461	11.4033	11.2782	11.2086	10.8729
853	AGAP001108	P1_I9_M1	19	1	E	FALSE	1282055	AGAP001108-PA	AGAP001108	0.96	9.23329	9.15199	10.3507	9.90299	9.37167	9.133	9.10335	9.13725	8.99355	8.99105	9.10081	9.10401	9.09723	10.2699	9.77942	9.3175	8.84764	9.0522	9.04819	8.99736	9.02044	9.08582	9.17756	9.02575	8.87332	9.10326	9.02108	9.02286	8.92354	9.20609	8.90973	8.97747	9.10178	9.14782	8.9969	9.13102	9.0348	9.07292	9.2138
854	AGAP001109	P1_I9_M2	7	5	B	FALSE	NA	NA	AGAP001109	0.82	11.4583	11.3387	10.8422	10.782	11.3524	11.2152	11.4289	11.2206	11.1006	11.206	11.299	11.0405	11.0323	10.8496	10.7268	11.2354	11.1885	11.1621	11.2644	11.3428	11.2097	11.0914	11.1549	11.1499	11.1058	11.4959	11.4425	11.2341	11.2917	11.3858	11.4237	11.2124	11.1138	11.2015	11.2345	11.4494	11.438	11.2315	11.132
855	AGAP001110	UNCLASSIFIED	UNCLASSIFIED	UNCLASSIFIED	UNCLASSIFIED	FALSE	1282053	AGAP001110-PA;AGAP001110-PB	AGAP001110	NA	9.70267	9.46817	9.23545	9.26055	9.38078	9.47347	9.63354	9.68876	9.58074	9.47283	9.33202	9.20746	9.17022	9.27233	9.24235	9.73805	9.61333	9.22561	9.31619	9.44469	9.52689	9.31422	9.17349	9.37146	9.43415	9.8347	9.68918	9.36866	9.29205	9.42415	9.65663	9.43743	9.1837	9.41628	9.41638	9.59001	9.52942	9.58521	9.47192
856	AGAP001111	UNCLASSIFIED	UNCLASSIFIED	UNCLASSIFIED	UNCLASSIFIED	FALSE	1282051	AGAP001111-PA;AGAP001111-PB;AGAP001111-PC	AGAP001111	NA	11.2039	11.113	11.4827	11.398	11.0354	11.2099	11.0365	11.187	11.028	11.2663	11.1807	11.3096	11.2307	11.4875	11.3677	11.0656	11.0915	11.3051	11.3042	11.1576	11.175	11.3467	11.3113	11.2006	11.2476	11.2145	11.0203	11.263	11.2641	11.1991	11.1178	11.4355	11.3281	11.2823	11.174	11.2126	11.1369	11.2781	11.3584
857	AGAP001113	P1_I9_M1	19	1	E	FALSE	NA	NA	AGAP001113	0.88	9.53251	9.35199	10.7556	10.8113	9.72447	9.57531	9.40288	9.74194	9.49104	9.62551	9.64562	9.98145	10.0016	10.5526	10.9541	9.51017	9.67886	10.0843	9.91733	9.62231	9.50921	9.92075	9.71582	9.94929	9.87392	9.41067	9.21893	9.81411	9.66269	9.40512	9.41766	10.0724	10.0059	10.1879	9.99545	9.39936	9.38275	10.0633	10.1754
858	AGAP001116	P1_I9_M1	19	1	E	FALSE	1282047	AGAP001116-PA	AGAP001116	0.82	9.98963	9.57036	10.4971	10.7072	8.64947	9.67403	9.24426	10.2713	9.92268	8.8807	9.03745	9.3004	8.75565	10.8709	11.1404	10.3194	9.71818	8.42398	8.29565	8.78297	8.93846	8.42436	9.10044	8.54127	8.1586	9.39211	8.93813	8.72101	8.42481	8.285	9.39096	8.7342	8.74649	8.78266	8.46868	9.05309	8.83881	8.0269	8.43347
859	GPRGR37	UNCLASSIFIED	UNCLASSIFIED	UNCLASSIFIED	UNCLASSIFIED	FALSE	1282046	AGAP001117-PA;AGAP001117-PB;AGAP001117-PC;AGAP001117-PD;AGAP001117-PE;AGAP001117-PF;AGAP001117-PG;AGAP001117-PH	AGAP001117	NA	6.35739	6.40523	6.67485	6.49417	6.10897	6.48152	6.18104	6.71656	6.11946	6.53102	6.2209	6.79663	6.10961	6.30127	6.22824	6.61534	6.4594	6.50819	6.12128	6.4466	5.85137	6.24418	5.95445	6.55312	6.16807	6.27316	6.16526	6.38727	5.95386	6.16319	5.711	6.53208	6.14732	6.64032	6.68966	6.43303	6.1829	6.29567	6.04333
860	AGAP001118	P1_I9_M1	19	1	E	FALSE	NA	NA	AGAP001118	0.88	6.96315	7.14169	8.09398	8.39458	6.95495	6.93446	7.06551	7.1817	7.41216	6.85906	7.23751	7.10537	7.0966	8.16935	8.60065	7.23783	7.14505	7.0022	6.93217	6.97712	7.2308	6.8579	7.12164	6.9446	7.33503	6.64998	6.90659	6.8247	6.78804	6.72261	6.91041	7.27847	7.03465	7.14612	7.1554	6.80663	7.27931	7.09804	7.24022
861	AGAP001124	P1_I9_M1	19	1	E	FALSE	1282039	AGAP001124-PA	AGAP001124	0.81	9.33087	7.69842	10.4607	9.30824	8.1652	8.52156	7.70948	9.37777	8.18518	8.70808	7.44794	7.88842	7.04112	10.7367	9.0185	9.92545	7.80123	7.53046	6.79256	7.2909	6.97991	7.06989	7.12164	7.8809	7.06956	7.93081	7.27279	8.29553	6.72573	7.38089	7.2706	7.68672	7.2801	8.00232	7.24194	8.01906	6.61979	7.47135	6.97891
862	AGAP001126	P1_I9_M1	19	1	E	FALSE	1282038	AGAP001126-PA	AGAP001126	0.81	7.57063	7.305	8.19659	8.00491	7.48538	7.39597	7.43549	7.48496	7.5674	7.63861	7.37436	7.75189	7.75277	7.89389	7.91735	7.64971	7.55985	7.83292	7.65743	7.58242	7.60074	7.79122	7.69921	7.69884	7.70862	7.26223	7.19353	7.67426	7.3827	7.69411	7.29126	7.89669	7.68831	7.526	7.6474	7.41497	7.26931	7.61482	7.82321
863	AGAP001127	P2_I6_M3	18	1	E	FALSE	4577388	AGAP001127-PA	AGAP001127	0.98	9.83983	8.82463	10.9747	10.408	8.04786	9.18634	8.47034	10.1611	8.87041	7.97789	7.29633	8.1223	7.70291	11.2521	10.4286	10.4676	8.96488	7.24699	7.00853	7.46361	7.69816	6.8242	6.52619	8.04148	7.35331	9.37094	8.15621	8.27437	7.56401	7.07518	7.74496	7.02927	7.5908	7.46997	7.61645	8.32553	7.79817	6.63953	6.60889
864	AGAP001130	P1_I9_M2	7	5	B	FALSE	NA	NA	AGAP001130	0.99	12.2184	12.1099	9.16974	9.20882	11.8833	12.1182	12.2055	12.0151	12.0217	12.1803	12.1834	11.4976	11.4959	9.18739	9.02142	12.1633	11.9593	11.3574	11.8024	12.2609	12.0328	11.4395	11.5	11.9866	11.3955	12.5735	12.4331	12.0373	12.0206	12.3552	12.3176	11.0998	11.4923	11.4103	11.4129	12.5575	12.3559	10.799	10.9035
865	AGAP001132	P1_I9_M2	7	5	B	TRUE	1282034	AGAP001132-PA	AGAP001132	0.9	8.14661	7.93639	7.14224	7.1968	8.10498	7.91941	8.01388	7.78583	7.71944	7.99147	7.8577	7.90753	7.8113	7.05423	7.10554	8.10385	7.85408	8.01046	7.93717	8.09586	7.79447	7.98791	8.00615	8.12219	7.81512	8.03227	7.86462	7.90165	8.07456	7.96908	7.87612	7.63048	7.83095	7.95756	7.94785	8.10225	7.88904	7.63323	7.6271
866	AGAP001133	UNCLASSIFIED	UNCLASSIFIED	UNCLASSIFIED	UNCLASSIFIED	FALSE	1282033	AGAP001133-PA	AGAP001133	NA	10.5262	10.51	10.2343	10.2337	10.5288	10.4694	10.507	10.5472	10.653	10.5437	10.537	10.5894	10.6195	10.3672	10.3407	10.3417	10.5592	10.7318	10.5231	10.5625	10.6671	10.7542	10.6073	10.5992	10.6142	10.4913	10.5951	10.5781	10.5084	10.5859	10.6722	10.8599	10.5458	10.7106	10.62	10.4988	10.5606	10.7626	10.7165
867	AGAP001134	UNCLASSIFIED	UNCLASSIFIED	UNCLASSIFIED	UNCLASSIFIED	FALSE	NA	NA	AGAP001134	NA	10.1833	10.1077	9.99388	9.79738	10.3973	10.0507	9.90317	10.0267	9.68955	10.1502	10.0412	10.0501	9.8363	10.2199	9.91526	10.1698	9.87299	10.0662	10.1262	9.9313	9.94167	10.1095	9.88894	10.182	9.88284	10.0029	9.94752	10.016	9.90002	9.88708	9.90762	9.95738	10.0107	10.3604	10.1644	10.089	9.95897	10.1135	10.1354
868	AGAP001135	UNCLASSIFIED	UNCLASSIFIED	UNCLASSIFIED	UNCLASSIFIED	FALSE	1282031	AGAP001135-PA	AGAP001135	NA	8.48358	8.71675	8.66664	8.63969	8.21261	8.42232	8.39916	8.70569	8.70059	8.32247	8.07283	8.20503	8.18299	8.90618	9.05312	8.68003	8.86284	8.12456	7.77771	8.15676	8.16565	8.12305	7.90464	8.40123	8.13345	8.665	8.4136	8.26725	8.181	8.33879	8.21293	8.0578	7.89701	8.32926	8.0742	8.53994	8.36711	8.29923	7.99451
869	AGAP001136	UNCLASSIFIED	UNCLASSIFIED	UNCLASSIFIED	UNCLASSIFIED	FALSE	1282030	AGAP001136-PA	AGAP001136	NA	9.91454	9.99432	9.93165	10.0123	9.89769	9.74667	9.76848	9.59489	9.55795	9.71496	9.7478	9.65085	9.70366	10.2352	10.1323	9.72322	9.61927	9.65259	9.79951	9.711	9.87804	9.67734	9.81282	9.6762	9.77834	9.79469	9.76626	9.62381	9.71583	9.79812	9.80537	9.86355	9.88836	9.69322	9.64772	9.95922	9.83908	9.69186	9.81263
870	GPRGR59	UNCLASSIFIED	UNCLASSIFIED	UNCLASSIFIED	UNCLASSIFIED	FALSE	5667468	AGAP001137-PA	AGAP001137	NA	6.24053	5.96322	6.11603	6.43418	6.00372	6.0687	6.12611	6.18053	6.2492	5.87453	6.18868	5.96779	6.24377	6.49429	6.35709	6.02321	6.21323	6.00117	6.05752	5.88784	6.07239	5.87842	6.07056	6.17697	6.0794	6.18657	6.19256	6.26233	6.15751	6.05115	6.03906	5.93322	6.0944	6.1895	6.07361	6.08811	6.26367	5.91976	6.16356
871	AGAP001138	P1_I9_M1	19	1	E	FALSE	1282029	AGAP001138-PA	AGAP001138	0.96	13.2185	12.7953	15.3489	15.1315	13.2602	12.873	12.6038	13.6018	13.437	12.6594	12.4859	12.8419	12.7098	15.6863	15.3467	13.8384	13.4043	12.4632	12.2834	12.3569	12.4405	12.4818	12.3091	12.8132	12.6298	12.7212	12.502	12.9162	12.5867	12.4136	12.2822	12.5347	12.4563	13.0648	12.9466	12.5739	12.2999	12.5686	12.4313
872	AGAP001139	UNCLASSIFIED	UNCLASSIFIED	UNCLASSIFIED	UNCLASSIFIED	FALSE	1282028	AGAP001139-PA	AGAP001139	NA	8.98309	8.91379	9.15209	8.96959	9.48162	9.00408	8.74617	8.93629	8.65142	9.01736	8.8873	8.92753	8.76881	9.47492	9.10626	9.00627	8.6974	9.06912	8.94051	8.84596	8.80985	9.14744	8.9587	8.96875	8.84605	9.02695	9.00215	9.11403	8.81024	8.79278	8.88435	9.05185	9.13556	9.38147	9.26109	9.17343	8.94018	9.39059	9.09694
873	AGAP001140	P1_I9_M2	7	5	B	FALSE	NA	NA	AGAP001140	0.94	11.1037	11.0177	10.2496	10.1739	10.7753	11.0469	11.1526	11.1728	11.1276	11.0256	11.0008	10.7755	10.8354	10.326	10.3442	11.0798	11.2206	10.8445	10.9321	11.0763	10.967	10.7725	10.8805	10.9901	10.9025	11.2637	11.257	10.9094	10.9078	10.9483	11.0669	10.8377	10.7983	10.8605	10.8856	11.1247	11.1484	10.8955	10.8333
874	AGAP001141	P1_I9_M2	7	5	B	TRUE	1282024	AGAP001141-PA;AGAP001141-PB	AGAP001141	0.97	11.1845	11.2449	10.1615	10.1127	11.0476	11.0667	11.2301	11.2803	11.1937	11.0272	11.0803	10.8283	10.8806	10.1668	10.135	11.3478	11.2414	10.8182	10.9933	11.073	10.9588	10.7417	10.7288	11.0466	10.8299	11.3501	11.3418	11.0544	11.0266	11.0953	11.1353	10.5529	10.7184	10.8546	10.8974	11.1893	11.2126	10.6927	10.6047
875	AGAP001143	UNCLASSIFIED	UNCLASSIFIED	UNCLASSIFIED	UNCLASSIFIED	FALSE	1282023	AGAP001143-PA	AGAP001143	NA	10.3571	10.2703	10.179	10.1788	10.4173	10.2256	10.1904	10.1395	9.99486	10.1678	10.3209	10.2923	10.1686	10.2585	10.1889	10.2502	10.055	10.2023	10.2518	10.2983	10.2125	10.1914	10.2623	10.1579	10.2359	10.2219	10.2314	10.1678	10.0741	10.2431	10.1612	10.143	10.1847	10.3221	10.2876	10.3321	10.3191	10.3031	10.2225
876	AGAP001144	P1_I9_M1	19	1	E	FALSE	1282022	AGAP001144-PA	AGAP001144	0.9	9.18188	9.09667	9.50217	9.44449	9.07563	8.9158	9.03769	9.25312	9.05512	8.87591	8.93682	9.08156	8.84283	9.69225	9.42491	9.4025	9.06666	8.96747	8.94051	8.98085	8.97418	8.97455	8.86837	8.98884	8.83992	9.02393	9.17138	8.94326	8.92656	8.87841	9.08692	8.91332	9.05075	8.8713	8.93036	9.13307	8.93721	8.79869	8.82067
877	AGAP001145	P1_I9_M2	7	5	B	FALSE	1282021	AGAP001145-PA	AGAP001145	0.89	8.30989	8.35358	7.39761	7.50795	8.12718	8.16617	7.99231	8.01473	8.18982	8.08298	8.2977	8.24647	8.14676	7.48352	7.52689	8.38637	7.9149	8.01046	8.11745	8.12283	8.24275	7.86834	8.13081	8.08952	8.20275	8.25744	8.23338	8.04717	8.13411	8.20694	8.21293	7.92007	8.07797	7.86949	8.11386	8.1767	8.20214	7.92274	8.00558
878	AGAP001146	P1_I9_M2	7	5	B	FALSE	1282020	AGAP001146-PA	AGAP001146	0.91	9.53623	9.66575	8.73966	8.59248	9.26247	9.51974	9.43652	9.7453	9.58074	9.5422	9.43865	9.46837	9.32554	8.65416	8.86447	9.8495	9.70006	9.23063	9.34753	9.37552	9.33393	9.35131	9.33314	9.08988	8.94356	9.77336	9.64644	9.47927	9.36938	9.54031	9.48859	9.21089	9.09493	9.03882	8.97113	9.61068	9.44864	9.11144	9.05837
879	AGAP001147	UNCLASSIFIED	UNCLASSIFIED	UNCLASSIFIED	UNCLASSIFIED	FALSE	5667639	AGAP001147-PA	AGAP001147	NA	6.79173	6.79952	7.04864	7.16529	6.91361	6.57021	6.34828	6.50544	6.63373	6.53102	6.73773	7.04235	6.9113	6.93167	6.92596	6.63699	6.40828	6.92207	6.66678	6.77725	6.66047	6.81274	6.86832	6.67592	6.69734	6.66826	6.46556	6.51184	6.43137	6.60198	7.00456	6.72883	6.77871	6.87522	6.68966	6.58756	6.50861	6.94006	6.80914
880	AGAP001148	P2_I6_M4	5	2	A	FALSE	1282018	AGAP001148-PA;AGAP001148-PB	AGAP001148	0.91	11.3737	11.5548	10.6087	10.7422	11.6776	11.4834	11.6919	11.3004	11.7489	11.4571	11.6513	11.5261	11.7474	10.4493	10.5761	11.354	11.6605	11.9666	11.974	11.7602	11.5912	11.9012	12.2486	11.5975	12.0221	11.5626	11.837	11.6283	12.2	11.6264	11.7533	12.1562	11.8655	11.9923	12.0441	11.6799	11.9422	12.2406	12.5458
881	AGAP001149	UNCLASSIFIED	UNCLASSIFIED	UNCLASSIFIED	UNCLASSIFIED	FALSE	1282017	AGAP001149-PA	AGAP001149	NA	8.98855	9.03658	8.51749	8.45285	8.9827	8.83318	8.70758	8.88205	8.69736	8.9844	8.91933	8.90908	8.67121	8.78898	8.55687	9.08485	8.61885	9.03795	8.88651	8.97461	8.84376	8.9401	8.89335	8.73872	8.56638	8.80911	8.74638	8.70802	8.65092	8.9928	8.73247	8.92752	8.801	8.70821	8.41369	8.90735	8.80986	8.89773	8.56485
882	AGAP001150	UNCLASSIFIED	UNCLASSIFIED	UNCLASSIFIED	UNCLASSIFIED	FALSE	NA	NA	AGAP001150	NA	8.55191	8.77018	8.82036	8.75619	8.2734	8.53778	8.64425	8.59732	8.54764	8.57218	8.50554	8.50348	8.31917	8.82391	8.90299	8.51623	8.60683	8.48028	8.34585	8.439	8.4916	8.4672	8.36172	8.43481	8.3921	8.56008	8.61323	8.39023	8.4291	8.37484	8.5257	8.37927	8.55579	8.34655	8.5313	8.28886	8.34018	8.46182	8.53878
883	AGAP001151	UNCLASSIFIED	UNCLASSIFIED	UNCLASSIFIED	UNCLASSIFIED	FALSE	1282015	AGAP001151-PA	AGAP001151	NA	13.4049	13.2518	13.415	13.2914	13.3348	13.2205	13.1894	13.3236	13.2061	13.1131	13.097	13.0438	13.0374	13.4858	13.4284	13.4187	13.1834	12.919	12.9776	13.0814	13.1851	12.9149	13.0209	13.1948	13.0562	13.3348	13.1856	13.1082	13.1257	13.0723	13.1382	13.0988	13.1084	13.0097	13.0264	13.2742	13.1892	13.051	13.0088
884	AGAP001152	UNCLASSIFIED	UNCLASSIFIED	UNCLASSIFIED	UNCLASSIFIED	FALSE	1282014	AGAP001152-PA	AGAP001152	NA	8.90149	8.85691	8.98259	8.75619	8.79707	8.6538	8.63741	8.69872	8.56193	8.69179	8.72345	8.75737	8.50142	9.02267	8.86447	8.7823	8.58249	8.90281	8.64005	8.65576	8.62701	8.83394	8.77461	8.67799	8.52479	8.73704	8.55102	8.68166	8.62129	8.79866	8.57433	8.67472	8.82887	8.66433	8.71541	8.74226	8.63731	8.76678	8.82988
885	AGAP001153	UNCLASSIFIED	UNCLASSIFIED	UNCLASSIFIED	UNCLASSIFIED	FALSE	1282013	AGAP001153-PA	AGAP001153	NA	11.0213	10.6963	10.997	10.7836	11.3961	10.9618	10.5125	10.8023	10.4541	10.8668	10.6157	11.0743	10.7096	11.0238	10.5592	10.7954	10.4839	10.9641	10.6466	10.9096	10.6215	11.0411	10.6385	11.0555	10.5192	10.8469	10.5815	10.9445	10.6533	10.7521	10.4591	10.9587	10.7221	11.191	10.8579	11.0051	10.6399	10.8709	10.6441
886	AGAP001154	P1_I9_M2	7	5	B	FALSE	1282012	AGAP001154-PA	AGAP001154	0.82	8.53326	8.70065	8.06869	8.1026	8.39669	8.48228	8.4352	8.43433	8.38012	8.40182	8.49133	8.27222	8.15489	8.1288	8.01609	8.44499	8.42686	8.29445	8.54216	8.40824	8.35641	8.48334	8.36172	8.35127	8.16853	8.53472	8.44218	8.34706	8.37666	8.59753	8.57433	8.24392	8.45882	8.29848	8.30818	8.49896	8.54636	8.31043	8.41717
887	AGAP001156	P1_I9_M2	7	5	B	FALSE	5667697	AGAP001156-PA	AGAP001156	0.96	9.11116	9.06444	8.14925	7.7858	9.39209	9.02853	9.13267	9.12695	9.07011	9.16181	9.19666	9.23358	9.04641	7.97673	7.85851	9.13708	9.0579	9.15875	8.96386	9.11545	8.97652	9.07529	8.92277	9.28091	9.10025	9.38977	9.25359	9.28756	9.25656	9.14997	9.13873	8.91047	8.90934	9.01223	9.01535	9.28073	9.21445	9.0311	8.79581
888	AGAP001157	UNCLASSIFIED	UNCLASSIFIED	UNCLASSIFIED	UNCLASSIFIED	FALSE	NA	NA	AGAP001157	NA	12.9653	13.0834	13.167	13.3437	12.7983	13.1445	13.3411	12.9904	13.1581	13.1748	13.159	12.9748	12.9663	13.4701	13.3148	12.6623	13.113	13.4257	13.1991	13.2112	13.3595	13.1445	13.3645	13.1638	13.1662	13.0877	13.2367	13.0691	12.9691	13.223	13.2769	13.5771	13.3271	13.3531	13.3629	13.0188	13.3299	13.3724	13.536
889	AGAP001158	P1_I9_M2	7	5	B	FALSE	NA	NA	AGAP001158	0.94	7.88586	8.0284	6.63553	6.74999	7.74932	7.81154	7.77479	7.63636	7.65247	7.56655	7.70682	7.68088	7.48247	6.6716	6.92596	7.95628	7.82791	7.36795	7.58909	7.68094	7.68043	7.41487	7.41367	7.62117	7.40664	7.67046	7.85231	7.84465	7.73054	7.74503	7.70821	7.28784	7.25413	7.4452	7.48485	7.74515	7.81153	7.28651	7.26932
890	AGAP001159	UNCLASSIFIED	UNCLASSIFIED	UNCLASSIFIED	UNCLASSIFIED	FALSE	1282009	AGAP001159-PA	AGAP001159	NA	8.06505	8.04918	8.14925	8.37317	8.17588	8.10163	7.77479	7.9386	7.93627	8.12859	8.00029	8.18965	8.07563	8.10284	7.99206	7.93384	7.87975	8.25513	8.09616	8.17158	8.14464	8.27625	8.02466	8.09424	8.03894	8.04444	7.93044	8.12051	7.92265	8.23782	7.89572	8.20204	8.02026	8.28956	8.05619	7.99171	7.9323	8.14064	8.06487
891	AGAP001160	UNCLASSIFIED	UNCLASSIFIED	UNCLASSIFIED	UNCLASSIFIED	FALSE	1282008	AGAP001160-PA	AGAP001160	NA	8.36175	8.8157	8.20817	9.18954	8.33165	8.59311	8.69448	8.23542	9.11655	8.21556	8.82476	9.17123	9.0678	8.63279	9.6558	7.84827	8.90012	8.85475	8.89565	8.42371	8.81512	8.8163	8.99374	8.35127	8.96341	8.25224	8.88001	8.32325	8.98569	8.57369	8.85198	8.80674	9.00515	8.60124	8.82433	8.29627	8.93423	8.28037	8.83599
892	GPROP6	P1_I9_M1	19	1	E	FALSE	1282006	AGAP001161-PA	AGAP001161	0.89	9.53623	9.37236	11.5214	11.3791	9.31573	9.06236	9.03251	10.2619	9.93632	9.42464	9.27831	8.86907	9.24905	11.373	10.9503	9.32032	9.71957	9.13486	9.30026	8.94725	9.40698	8.92373	8.6391	9.06173	9.24837	8.37692	8.8621	9.36702	9.26373	9.49605	9.25936	8.84914	8.62756	9.15026	9.91333	8.40981	8.52665	8.70071	8.71521
893	GPROP5	UNCLASSIFIED	UNCLASSIFIED	UNCLASSIFIED	UNCLASSIFIED	FALSE	4577366	AGAP001162-PA	AGAP001162	NA	6.62277	6.63713	6.36066	6.32476	6.8561	6.3607	6.61162	6.63374	6.75392	6.90188	6.73773	6.62384	6.88999	6.01689	6.13997	6.30995	6.4594	7.08935	7.02079	6.86142	7.01049	7.23409	6.69768	6.67592	6.46927	6.5735	6.59426	6.80274	6.90316	6.99932	6.77688	6.71376	6.84208	6.46163	6.56165	6.69623	6.78232	6.75731	6.89061
894	AGAP001165	UNCLASSIFIED	UNCLASSIFIED	UNCLASSIFIED	UNCLASSIFIED	FALSE	4577365	AGAP001165-PA	AGAP001165	NA	6.16159	6.32081	6.0405	6.2262	7.09529	6.24816	6.23236	6.18053	6.11946	6.37022	6.28177	6.6761	6.75299	6.05081	6.03986	6.24745	6.25596	6.96282	6.56162	6.46154	6.44779	6.89064	6.76167	6.97831	6.66536	6.27316	6.21895	6.6092	6.75733	6.50126	6.30678	6.61861	6.69755	7.04728	6.89662	6.22688	6.42687	6.94006	6.9667
895	AGAP001166	P1_I9_M2	7	5	B	FALSE	1282001	AGAP001166-PA	AGAP001166	0.95	8.32739	8.60345	6.97703	7.18638	8.01839	8.15562	8.27629	7.96838	7.95836	8.13673	8.19569	7.89323	7.93088	7.17607	7.25149	7.88783	8.11305	7.83292	8.16419	8.09586	7.88437	7.89311	7.98739	8.00683	7.91385	8.37214	8.40532	8.13237	8.07456	8.37088	8.40073	7.59408	7.87535	7.62413	8.06072	8.46003	8.34921	7.88281	7.86046
896	AGAP001167	P1_I9_M2	7	5	B	FALSE	1282000	AGAP001167-PA	AGAP001167	0.93	8.84236	8.78856	8.07506	7.98223	8.94315	8.6538	8.86479	8.45109	8.52229	8.59283	8.5519	8.48168	8.51716	7.97098	7.94898	8.68003	8.35657	8.64441	8.43697	8.69944	8.57502	8.74612	8.40785	8.61777	8.50935	8.74441	9.00215	8.61076	8.45882	8.69537	8.69639	8.44829	8.47309	8.50482	8.60356	8.98208	8.72965	8.51101	8.42534
897	AGAP001168	UNCLASSIFIED	UNCLASSIFIED	UNCLASSIFIED	UNCLASSIFIED	FALSE	3290429	AGAP001168-PA;AGAP001168-PB	AGAP001168	NA	9.74826	9.72389	9.78332	9.66609	9.60914	9.84272	9.83814	10.0225	9.99225	9.93475	9.76349	9.88848	9.95086	9.52187	9.55707	9.85728	10.0116	9.92064	9.88116	9.81207	9.6884	9.98943	9.90001	10.019	9.98163	9.97671	9.856	9.93973	9.88154	9.88434	9.85983	9.87526	9.85776	9.9796	9.97565	9.76619	9.79243	9.92289	9.94211
898	GPRGR49	P1_I9_M2	7	5	B	FALSE	1281997	AGAP001169-PA;AGAP001169-PB	AGAP001169	0.8	6.99936	6.83995	5.73354	5.81144	7.13089	6.93446	6.76513	6.77853	6.7396	7.09528	6.96954	7.11411	7.24139	5.90272	5.71144	6.7391	6.53898	7.24699	7.39643	6.67421	6.63267	7.24216	7.11246	6.79903	6.9499	6.35166	6.57685	7.17044	6.70958	6.79169	6.74492	6.41716	6.73888	6.80702	6.92952	6.30757	6.67119	6.58267	6.60889
899	GPRGR50	UNCLASSIFIED	UNCLASSIFIED	UNCLASSIFIED	UNCLASSIFIED	FALSE	1281996	AGAP001171-PA	AGAP001171	NA	6.10409	6.20222	5.79893	6.05073	6.44939	6.22098	6.18104	5.94942	6.2249	6.27785	6.28177	6.39966	6.32228	5.69859	5.77349	6.02321	6.12015	6.58622	6.61553	6.12303	5.92322	6.42878	6.23692	6.24819	6.48877	6.01606	6.0448	6.45159	6.3648	6.16319	6.2811	6.18589	6.26563	6.16228	5.98822	5.91497	6.23763	6.31527	6.24267
900	GPRGR51	UNCLASSIFIED	UNCLASSIFIED	UNCLASSIFIED	UNCLASSIFIED	FALSE	1281995	AGAP001172-PA	AGAP001172	NA	5.97278	5.61846	5.79893	5.81144	6.00372	6.14867	6.12611	5.81645	5.79666	5.9405	5.91095	6.21302	5.71221	5.7587	5.87709	5.92883	5.953	6.46674	6.17995	5.97621	5.98712	6.34129	6.27865	6.15172	6.22193	5.93371	5.93804	6.04209	6.21442	5.95321	5.96316	5.85038	6.03726	6.37985	6.04634	6.00732	5.98957	6.23399	6.16356
901	GPRGR52	UNCLASSIFIED	UNCLASSIFIED	UNCLASSIFIED	UNCLASSIFIED	FALSE	1281994	AGAP001173-PA	AGAP001173	NA	6.2892	6.20222	6.76727	6.89211	6.64572	6.39524	6.12611	6.0238	5.88527	6.31598	6.33856	6.6761	6.81211	6.05081	5.92211	6.27928	6.1445	6.89409	6.63289	6.505	6.39551	6.80116	6.91268	7.05343	7.02312	6.21647	6.21895	6.7103	6.49353	6.56951	6.46845	6.92082	6.63985	6.9014	7.01299	6.46596	6.23763	7.43644	7.06108
902	AGAP001174	UNCLASSIFIED	UNCLASSIFIED	UNCLASSIFIED	UNCLASSIFIED	FALSE	4577356	AGAP001174-PA	AGAP001174	NA	11.996	11.7167	12.3111	12.1592	12.3147	11.9817	11.9241	11.8127	12.0688	12.1184	12.2359	12.0711	12.0513	12.2813	12.415	11.6612	11.7152	12.3869	12.1142	12.101	12.0119	12.4379	12.3181	12.1572	12.0388	11.813	11.9267	12.0102	12.0577	12.2737	12.0805	12.6021	12.1243	12.0738	11.979	12.1559	11.9132	12.9301	12.2475
903	AGAP001175	UNCLASSIFIED	UNCLASSIFIED	UNCLASSIFIED	UNCLASSIFIED	FALSE	NA	NA	AGAP001175	NA	6.42075	6.40523	6.73124	6.60417	6.82622	6.45008	6.4508	6.38032	6.58489	6.58859	6.60062	6.96604	6.58225	6.39209	6.53134	6.30995	6.59837	6.94939	6.79256	6.72121	6.55973	6.8579	6.93425	6.88617	6.9499	6.35166	6.36183	6.68591	6.74164	6.76458	6.46845	6.88232	6.94796	6.84843	6.87415	6.32661	6.58407	7.08875	6.75136
904	AGAP001177	P2_I6_M4	5	2	A	FALSE	1281990	AGAP001177-PA	AGAP001177	0.81	6.1334	6.14945	6.0405	5.94314	6.28316	6.13336	6.12611	6.18053	6.02917	6.45401	6.08299	6.39966	6.32228	5.85909	5.77349	6.17982	6.04175	6.50819	6.42317	6.12303	6.01678	6.52404	6.3749	6.31375	6.72839	6.08918	5.755	6.223	6.02873	6.46528	6.10726	6.3319	6.22038	6.68839	6.64871	6.16064	6.02576	6.66685	6.44351
905	AGAP001179	P1_I9_M2	7	5	B	FALSE	NA	NA	AGAP001179	0.84	9.42222	9.44913	8.72376	8.80787	9.14691	9.2874	9.50524	9.22683	9.25183	9.35434	9.57397	9.23543	9.31664	8.91503	8.96798	9.33435	9.47909	9.15348	9.35415	9.2315	9.45817	9.1674	9.33859	9.06646	9.12812	9.48699	9.61663	9.27359	9.18283	9.21049	9.41766	8.95548	9.33661	9.06751	9.03131	9.43128	9.29067	9.18148	9.18785
906	AGAP001181	UNCLASSIFIED	UNCLASSIFIED	UNCLASSIFIED	UNCLASSIFIED	FALSE	1281986	AGAP001181-PA	AGAP001181	NA	9.86073	9.43758	9.90213	10.2856	10.0016	9.41373	9.1471	9.48642	9.24745	9.07899	9.38124	9.41563	9.59913	9.85374	10.3615	9.63769	9.54465	9.27014	9.38468	9.10788	9.05419	9.15346	8.99605	9.42758	9.46422	8.81262	8.89476	9.37031	9.32896	8.97479	8.87794	9.32436	9.61515	9.55868	9.7432	9.23382	9.05956	9.39406	9.63242
907	AGAP001182	UNCLASSIFIED	UNCLASSIFIED	UNCLASSIFIED	UNCLASSIFIED	FALSE	1281985	AGAP001182-PA	AGAP001182	NA	11.8553	11.8443	11.7267	11.4105	11.684	11.7423	11.7186	11.6826	11.7019	11.7665	11.6428	11.5778	11.4321	11.9206	11.558	12.084	11.7221	11.5669	11.7162	11.8773	11.6629	11.6715	11.6393	11.6827	11.7999	12.0045	11.6656	11.8291	11.5588	11.9448	11.7105	11.6986	11.6456	11.5289	11.7058	11.8636	11.5884	11.7614	11.753
908	AGAP001184	UNCLASSIFIED	UNCLASSIFIED	UNCLASSIFIED	UNCLASSIFIED	FALSE	3290432	AGAP001184-PA	AGAP001184	NA	6.26521	6.12163	6.36066	5.94314	6.25662	6.28734	6.12611	6.05803	6.06059	6.19596	6.39192	6.46465	6.32228	5.94321	5.96388	6.24745	6.09496	6.07283	5.98724	6.10062	6.04515	6.20195	5.76674	6.37471	6.29658	6.0536	5.93804	6.33588	6.29291	5.95321	6.2811	5.93322	6.06642	6.48102	5.95706	6.03534	6.09277	6.09421	6.31482
909	AGAP001185	UNCLASSIFIED	UNCLASSIFIED	UNCLASSIFIED	UNCLASSIFIED	FALSE	1281983	AGAP001185-PA	AGAP001185	NA	9.21481	8.81868	9.51371	9.4302	9.53155	9.14488	8.72378	9.1061	8.52958	9.31079	8.86554	9.34898	9.06992	9.7327	9.34121	8.9743	8.63964	9.60519	9.17853	9.39118	8.85914	9.64929	9.10044	9.22285	9.0874	9.07439	8.63102	9.36373	9.17524	9.33041	8.57034	9.51252	9.43017	9.46403	9.42501	9.1083	8.73308	9.20541	9.20677
910	OBP10	P1_I9_M1	19	1	E	FALSE	1281982	AGAP001189-PA;AGAP001189-PB	AGAP001189	0.9	10.1314	9.81436	10.7653	10.6859	10.0133	9.86597	9.55831	9.93837	9.65199	9.71229	9.70577	9.96711	9.99046	10.8769	10.6398	10.5163	9.80551	9.55018	9.42509	9.39274	9.45313	9.67038	9.35481	9.8407	9.77195	9.69423	9.55323	9.9342	9.6663	9.26009	9.28135	9.29191	9.71508	9.72294	9.66675	9.57204	9.42138	9.83641	9.71715
911	AGAP001190	P1_I9_M2	7	5	B	FALSE	NA	NA	AGAP001190	0.81	9.41415	8.55762	7.3329	6.56882	9.44518	8.91734	8.01922	8.52412	7.86777	9.10577	8.97116	8.93438	8.30103	7.27731	6.60806	8.42924	8.21642	8.50135	7.77771	8.21867	7.70986	8.78813	8.02006	9.1243	8.34493	8.40526	8.37173	9.54757	8.48792	8.33879	7.82243	9.48219	8.53557	8.20184	8.40314	9.17741	8.56965	9.01988	8.03284
912	AGAP001192	UNCLASSIFIED	UNCLASSIFIED	UNCLASSIFIED	UNCLASSIFIED	FALSE	4577351	AGAP001192-PA	AGAP001192	NA	10.9865	11.7536	11.5646	12.0457	10.6736	10.9146	11.6768	10.8522	11.4431	10.7292	11.477	10.8203	11.5562	11.9235	11.9332	11.1383	11.5224	10.4148	11.5114	10.9194	11.6633	10.2963	11.8027	10.6866	11.6709	11.0494	11.5016	11.1283	11.5871	11.0274	11.8117	10.9545	11.9099	10.8935	11.3214	11.1725	11.6483	10.8068	11.6349
913	AGAP001193	UNCLASSIFIED	UNCLASSIFIED	UNCLASSIFIED	UNCLASSIFIED	FALSE	1281978	AGAP001193-PA	AGAP001193	NA	12.8838	12.6761	12.4948	12.2951	12.5794	12.4134	12.2414	12.4267	11.9229	12.3776	12.225	12.405	12.3402	12.5327	12.3464	12.6187	12.1028	12.1306	12.1351	12.2914	12.09	12.1449	12.1026	12.3703	12.4577	12.517	12.212	12.4936	12.2586	12.3167	12.2906	12.1429	12.4609	12.3732	12.4836	12.48	12.2038	12.2715	12.1983
914	AGAP001194	P1_I9_M4	16	6	D	FALSE	NA	NA	AGAP001194	0.95	11.4465	11.2808	12.2525	12.2979	11.6482	11.8465	11.5817	11.7258	11.9025	12.013	11.6021	11.9694	12.0422	12.054	12.0049	11.5416	11.6897	12.1863	11.7911	11.7938	11.944	11.9808	12.0635	11.8797	12.0001	11.5569	11.3439	11.628	11.6443	11.8178	11.6801	12.1776	12.0915	12.1388	12.1576	11.4171	11.5571	12.0383	12.1259
915	NCBP1_ANOGA	UNCLASSIFIED	UNCLASSIFIED	UNCLASSIFIED	UNCLASSIFIED	FALSE	1281974	AGAP001195-PA	AGAP001195	NA	9.62099	9.59827	9.57228	9.58741	9.60721	9.50959	9.49402	9.57422	9.49658	9.64385	9.63286	9.65775	9.55902	9.58217	9.56507	9.72959	9.62667	9.77241	9.62447	9.61433	9.51244	9.68978	9.7732	9.54718	9.60039	9.63435	9.4713	9.533	9.54425	9.57305	9.52381	9.62781	9.53661	9.54765	9.58138	9.62091	9.57958	9.74575	9.6956
916	AGAP001196	P2_I6_M5	9	5	B	FALSE	5667651	AGAP001196-PA	AGAP001196	0.88	7.86779	7.71169	7.03465	7.0186	7.72737	7.73814	7.74253	7.47649	7.42037	7.23845	7.3415	7.27712	7.1838	7.00671	7.1174	7.60237	7.42398	7.32889	7.37825	7.50642	7.4468	7.34263	7.17527	7.39649	7.12522	7.67841	7.66697	7.49795	7.3734	7.5504	7.75219	7.09646	7.26285	7.12484	7.13735	7.66559	7.91393	7.16992	7.11653
917	AGAP001197	UNCLASSIFIED	UNCLASSIFIED	UNCLASSIFIED	UNCLASSIFIED	FALSE	NA	NA	AGAP001197	NA	7.62979	7.61586	8.04293	8.06004	7.89374	7.80813	7.53835	7.39766	7.65932	7.91266	7.81185	7.86904	7.66862	8.13393	7.93641	7.7044	7.70636	8.11908	7.80451	8.04027	7.74434	8.01512	7.83253	7.75427	8.04976	7.79965	7.71575	7.77497	8.02958	8.06622	8.00777	7.92007	7.83095	8.02416	7.8302	7.80452	7.68624	8.29923	8.25672
918	AGAP001198	P2_I6_M6	17	1	E	FALSE	1281971	AGAP001198-PA	AGAP001198	0.88	9.25831	8.58951	11.97	12.6803	9.6661	9.03989	7.90247	10.3877	7.73244	10.4419	8.62303	10.0258	7.5538	11.0816	11.343	9.80394	9.10116	9.87982	8.70058	9.42048	7.76685	10.2401	8.24517	9.85847	8.18819	10.262	8.48595	10.7438	9.74169	9.11989	8.21808	9.83686	9.07417	8.82308	7.94785	9.39766	8.32193	7.86239	7.448
919	AGAP001199	P1_I9_M1	19	1	E	FALSE	1281970	AGAP001199-PA	AGAP001199	0.82	12.8178	12.6944	14.2865	14.9372	10.1271	11.8356	12.0537	13.6102	12.3541	12.1327	11.534	10.4151	10.5689	14.1912	13.9211	13.5649	13.817	10.1035	10.6421	11.5176	11.3768	10.6215	10.9341	10.7071	10.6502	11.9592	11.5253	11.3675	10.9176	12.3896	11.7663	11.5688	10.9389	10.0786	10.421	11.7536	11.3718	11.3109	10.8196
920	AGAP001200	UNCLASSIFIED	UNCLASSIFIED	UNCLASSIFIED	UNCLASSIFIED	FALSE	1281968	AGAP001200-PA;AGAP001200-PB	AGAP001200	NA	12.671	12.1478	13.7758	13.5452	13.1237	12.9895	11.5437	12.6761	11.8049	13.2177	12.4782	12.8203	12.3496	13.9405	13.3188	12.4674	11.6081	12.5898	12.0559	12.6863	12.3115	12.6895	12.2765	13.0244	12.4339	13.0028	12.0342	12.6535	11.9526	12.4669	12.0819	12.5643	12.3645	12.5515	12.2222	12.5896	11.6742	12.6805	12.5485
921	AGAP001201	P1_I9_M4	16	6	D	FALSE	NA	NA	AGAP001201	0.91	8.22831	8.20047	8.67907	8.75947	8.48892	8.29173	8.22211	8.36522	8.23091	8.59576	8.36178	8.62765	8.58737	8.61472	8.59279	8.50627	8.36376	8.64818	8.56536	8.37678	8.60888	8.73273	8.8455	8.42741	8.62833	8.1153	7.89493	8.40649	8.43339	8.31422	8.47959	8.77251	8.66523	8.59765	8.62182	8.11915	8.09288	8.58325	8.71189
922	AGAP001202	P2_I6_M6	17	1	E	FALSE	1281966	AGAP001202-PA	AGAP001202	0.91	6.91307	6.27536	8.3137	8.06004	7.54593	6.9412	6.20711	6.93318	6.09063	7.13049	6.2209	7.29232	6.56788	8.30714	7.26204	6.83247	6.1445	7.34857	6.46478	6.78812	6.44779	7.59813	6.62963	7.38856	6.22193	6.63138	5.97567	7.65765	6.47326	6.63345	6.25461	7.35161	6.71151	7.13552	6.49918	7.13939	6.36055	7.21281	6.76609
923	AGAP001203	P1_I9_M1	19	1	E	FALSE	1281965	AGAP001203-PA	AGAP001203	0.95	5.97278	5.79799	6.91646	6.82329	5.92277	5.99742	6.03511	6.18053	5.79666	6.02759	5.95856	6.05073	5.87817	7.38006	7.05692	6.24745	5.92036	5.96216	5.70219	5.94819	5.85137	5.65838	5.88706	5.78385	5.80905	6.01606	6.07686	5.96008	5.99239	5.73982	5.77298	5.69238	5.82612	5.93583	5.76861	5.94734	5.63114	5.51267	5.6946
924	AGAP001205	UNCLASSIFIED	UNCLASSIFIED	UNCLASSIFIED	UNCLASSIFIED	FALSE	1281963	AGAP001205-PA	AGAP001205	NA	11.8862	11.9344	11.7098	11.9119	11.6449	11.8722	11.997	11.7865	11.6708	12.0459	12.0421	12.1234	12.1211	12.2422	12.0805	11.8699	11.9807	11.7744	12.1099	11.8693	11.806	11.8216	12.09	11.9144	12.2795	11.9077	11.8741	11.9467	12.1479	11.7168	11.8663	12.0872	12.4362	12.0522	12.1913	12.0493	12.0752	11.8719	12.2366
925	AGAP001206	P1_I9_M1	19	1	E	FALSE	3290438	AGAP001206-PA	AGAP001206	0.97	6.536	6.38485	8.29214	8.28868	6.55234	6.33692	6.18104	6.4239	6.17397	6.54572	6.36563	6.63715	6.46109	8.71303	8.61235	6.52384	6.35419	6.56727	6.17995	6.3516	6.17206	6.56842	6.07056	6.35485	6.19546	6.55346	6.0448	6.69818	6.40971	6.36887	5.92144	6.49527	6.34947	6.37985	6.37908	6.44964	6.48882	6.47476	6.29144
926	AGAP001207	UNCLASSIFIED	UNCLASSIFIED	UNCLASSIFIED	UNCLASSIFIED	FALSE	1281962	AGAP001207-PA	AGAP001207	NA	8.60643	8.58248	8.55403	8.62893	8.60319	8.43755	8.50085	8.35188	8.47395	8.46734	8.41303	8.27586	8.57541	8.35168	8.47789	8.4502	8.38511	8.32797	8.4158	8.26077	8.34911	8.41428	8.39029	8.43112	8.36657	8.48258	8.5843	8.37709	8.43339	8.33064	8.39169	8.36673	8.52534	8.33793	8.26208	8.4861	8.60012	8.13222	8.44958
927	AGAP001208	UNCLASSIFIED	UNCLASSIFIED	UNCLASSIFIED	UNCLASSIFIED	FALSE	1281960	AGAP001208-PA;AGAP001208-PB;AGAP001208-PC	AGAP001208	NA	10.7743	10.5427	10.903	10.8989	10.4206	10.9207	10.5116	11.1252	10.6864	10.9881	10.6914	10.942	10.877	11.1876	10.8519	10.909	10.8365	10.7855	10.6448	10.7751	10.5974	10.9027	10.656	10.8761	10.7049	11.0075	10.5167	10.9184	10.7335	10.724	10.5167	10.9288	10.6276	10.7496	10.6817	10.8105	10.6651	10.9173	10.6527
928	AGAP001209	UNCLASSIFIED	UNCLASSIFIED	UNCLASSIFIED	UNCLASSIFIED	FALSE	1281959	AGAP001209-PA	AGAP001209	NA	11.1702	11.2532	11.2643	11.4739	10.9856	11.3938	11.4111	11.383	11.4826	11.4828	11.621	11.4001	11.4156	11.4319	11.5236	11.0864	11.5749	11.4971	11.493	11.4033	11.3777	11.5112	11.6145	11.4666	11.4961	11.463	11.3709	11.4507	11.5181	11.3175	11.519	11.518	11.4169	11.344	11.4211	11.3082	11.4822	11.2813	11.5759
929	AGAP001211	UNCLASSIFIED	UNCLASSIFIED	UNCLASSIFIED	UNCLASSIFIED	FALSE	1281958	AGAP001211-PA	AGAP001211	NA	10.4875	10.6237	10.599	10.6166	10.7226	10.6078	10.8016	10.6304	10.6936	10.714	10.8225	10.5908	10.6593	10.8132	10.6312	10.634	10.63	10.6	10.7277	10.7043	10.6779	10.6507	10.7528	10.6812	10.7894	10.8461	10.8313	10.7375	10.794	10.7309	10.8674	10.809	10.626	10.6899	10.7262	10.8086	10.8356	10.7472	10.8536
930	PGRPLB	UNCLASSIFIED	UNCLASSIFIED	UNCLASSIFIED	UNCLASSIFIED	FALSE	1281956	AGAP001212-PA;AGAP001212-PB	AGAP001212	NA	9.82015	10.4319	10.3912	11.0194	10.5093	10.6918	10.778	9.85834	11.3055	9.98759	10.2322	11.3736	10.3281	10.4862	10.3921	10.2068	10.3104	11.0464	10.3005	10.403	11.0035	11.2952	10.781	10.1446	10.6142	10.5941	10.92	10.3146	10.8005	10.4536	10.7352	11.6899	10.8164	11.013	10.946	10.4692	10.4303	10.5871	10.7182
931	AGAP001213	P4_I3_M1	20	1	E	FALSE	1281955	AGAP001213-PA	AGAP001213	0.85	9.4871	9.84669	10.7958	11.1481	9.58571	9.58017	10.0159	9.97892	10.5153	9.5512	9.80957	10.1589	10.3715	10.7015	11.0353	9.6422	10.586	9.86059	10.1223	9.48902	9.75535	9.9266	10.1128	9.99943	10.3247	9.36619	9.73233	9.96272	10.25	9.52277	9.688	10.1659	10.2113	10.2717	10.4372	9.30453	9.79243	10.1711	10.5513
932	AGAP001214	UNCLASSIFIED	UNCLASSIFIED	UNCLASSIFIED	UNCLASSIFIED	FALSE	1281954	AGAP001214-PA	AGAP001214	NA	8.23761	8.19584	8.0877	8.20849	8.17588	7.97786	8.07152	8.17078	8.03818	8.14078	8.00029	8.01253	7.94039	8.04397	7.78295	8.4026	8.06945	8.16237	7.97868	8.10362	7.91973	8.06798	7.93442	7.97128	8.10784	8.24176	8.18565	8.1363	7.94106	8.10996	7.97143	8.06824	7.99047	8.05628	7.98651	8.12334	8.22694	7.94228	7.97776
933	AGAP001215	P1_I9_M2	7	5	B	FALSE	1281953	AGAP001215-PA;AGAP001215-PB	AGAP001215	0.81	8.29662	8.31578	7.84767	7.41527	8.01839	8.37787	8.36633	8.37405	8.25765	8.43496	8.52427	8.03433	7.95453	7.89997	7.6726	8.41332	8.21243	8.20436	8.38563	8.44508	8.34178	8.22703	8.13506	8.24143	8.12837	8.92057	8.57329	8.40649	8.34057	8.41769	8.44072	8.26214	8.26291	8.23014	8.33439	8.68735	8.74334	8.13222	8.28402
934	AGAP001217	P2_I6_M2	4	2	A	FALSE	1281951	AGAP001217-PA	AGAP001217	0.89	9.7971	9.68051	9.19006	9.31492	9.67353	9.67947	9.74816	9.64079	9.75418	9.72824	9.90107	9.57713	9.63244	9.22813	9.4293	9.61032	9.69866	9.67296	9.7232	9.75277	9.74303	9.67734	9.72831	9.50262	9.7264	9.77515	9.87537	9.65643	9.69128	9.7761	9.88552	9.57492	9.63098	9.47766	9.59825	9.85547	9.76936	9.6018	9.8446
935	AGAP001219	UNCLASSIFIED	UNCLASSIFIED	UNCLASSIFIED	UNCLASSIFIED	FALSE	1281950	AGAP001219-PA	AGAP001218	NA	5.89531	6.20222	6.11603	6.19961	5.96458	6.03401	6.62801	6.05803	5.96145	5.97089	6.87589	6.19185	6.72843	6.05081	6.25563	6.69941	6.04175	6.44533	6.79256	6.07748	6.04515	5.80268	6.21523	6.12561	6.27243	5.93371	6.21895	5.93016	6.75733	5.98755	5.87647	6.15878	6.19678	6.83479	6.2406	6.03534	5.86604	6.29567	6.19082
936	AGAP001220	P1_I9_M2	7	5	B	FALSE	1281949	AGAP001220-PA;AGAP001220-PB;AGAP001220-PC	AGAP001220	0.96	8.73257	8.58951	7.55588	7.70413	8.74128	8.56374	8.81127	8.72297	8.54044	8.70538	8.7435	8.50039	8.50142	7.37105	7.569	8.76991	8.79579	8.63302	8.78185	8.62676	8.70015	8.63531	8.71972	8.86384	8.71813	9.03597	8.77541	8.8519	8.80696	8.66028	8.67429	8.24392	8.53217	8.73455	8.66059	8.86104	8.72621	8.52703	8.40069
937	AGAP001222	P1_I9_M1	19	1	E	FALSE	1281948	AGAP001222-PA	AGAP001222	0.91	7.86779	8.25042	9.06986	8.87901	7.84729	7.98087	8.30695	8.1451	8.26206	8.0358	7.90931	7.88842	7.65699	9.28146	8.9343	8.14328	8.04261	7.77056	7.72948	7.97388	7.88948	7.75367	7.8639	7.8809	7.76292	8.36253	8.21448	7.83491	7.94106	8.10517	8.16575	7.7473	7.59752	7.80109	7.53241	8.15642	8.1921	7.85724	7.88474
938	AGAP001223	P1_I9_M2	7	5	B	FALSE	1281947	AGAP001223-PA	AGAP001223	0.98	9.5024	9.56506	8.25358	7.92382	9.48585	9.41808	9.3457	9.40359	9.41501	9.4744	9.47011	9.34898	9.4364	8.21842	8.32445	9.74225	9.36149	9.17446	9.43761	9.34045	9.25695	9.15945	9.31113	9.43307	9.26214	9.54272	9.63073	9.5777	9.58863	9.46331	9.41545	8.79128	9.09493	9.02559	9.16327	9.678	9.59467	8.96947	8.91308
939	AGAP001224	P1_I9_M2	7	5	B	FALSE	1281946	AGAP001224-PA	AGAP001224	0.88	8.69623	8.8276	8.23106	8.1641	8.61491	8.66305	8.73021	8.70916	8.53321	8.748	8.7072	8.39428	8.52652	8.31616	8.31967	8.8308	8.66881	8.4459	8.70058	8.64002	8.6887	8.46395	8.5121	8.55825	8.44181	8.76268	8.83481	8.66292	8.51643	8.59753	8.59803	8.3583	8.42618	8.43801	8.41369	8.83857	8.62625	8.53021	8.48906
940	AGAP001225	P2_I6_M2	4	2	A	FALSE	1281945	AGAP001225-PA	AGAP001225	0.89	8.80257	9.11374	8.63293	8.62893	8.83418	8.97328	9.11319	9.17776	9.36737	8.84928	8.91227	8.92753	8.89172	8.39483	8.60456	9.0341	9.1637	8.9091	8.94345	8.96415	9.01131	8.77774	9.07668	9.05223	9.14061	9.28548	9.22593	8.97174	9.00296	9.06507	9.11442	8.92469	8.84533	8.91506	9.06933	9.05957	8.97821	9.04222	8.96131
941	AGAP001226	UNCLASSIFIED	UNCLASSIFIED	UNCLASSIFIED	UNCLASSIFIED	FALSE	5667660	AGAP001226-PA	AGAP001226	NA	7.05737	7.11051	6.67485	6.73473	7.30526	7.30436	6.89985	6.87933	6.58489	7.18149	7.12412	6.96604	6.95279	6.4343	6.88366	6.85025	6.9309	6.82101	7.02079	7.12382	6.89426	6.98365	6.97621	6.97831	7.05812	7.21781	7.04133	6.98668	6.98253	7.24192	7.01741	6.71376	6.97023	7.14612	6.95095	7.2408	7.31855	7.16116	7.10564
942	AGAP001227	P3_I5_M2	6	5	B	FALSE	NA	NA	AGAP001227	0.83	8.18565	8.15345	7.89916	7.83125	8.2734	8.01939	7.98686	8.15543	7.91946	8.00938	8.02711	8.10186	7.95453	7.67598	7.68025	8.20039	7.95399	7.899	7.94318	8.09586	7.79992	8.00159	8.02925	8.2158	7.98349	8.0076	8.02086	8.07206	8.06902	8.07115	7.82243	7.85479	8.02516	8.11838	8.00073	8.02806	7.87007	8.08931	7.98895
943	AGAP001228	UNCLASSIFIED	UNCLASSIFIED	UNCLASSIFIED	UNCLASSIFIED	FALSE	1281943	AGAP001228-PA;AGAP001228-PB	AGAP001228	NA	8.44812	8.41835	8.03642	7.94161	8.55129	8.18962	8.30261	8.196	8.10381	8.15286	8.17794	8.11824	8.21053	7.89997	7.7104	8.35333	8.15533	8.1463	8.22415	8.05237	8.14464	8.29105	8.18507	8.17645	8.04976	8.29336	8.44218	8.12843	8.14992	8.40614	8.26354	8.19731	8.23795	8.15336	8.11386	8.24737	7.97424	8.4039	8.09617
944	AGAP001229	UNCLASSIFIED	UNCLASSIFIED	UNCLASSIFIED	UNCLASSIFIED	FALSE	1281942	AGAP001229-PA	AGAP001229	NA	10.3862	10.4036	9.93851	9.88368	10.288	10.1707	10.392	10.1885	10.2389	9.98869	10.2081	9.93572	10.1021	9.9526	10.0192	10.0511	10.2835	9.88776	10.0817	10.1119	10.2135	9.89592	10.1327	10.1424	10.1536	10.4131	10.3297	10.1131	10.1975	10.1953	10.306	10.0493	10.0986	9.97	10.0786	10.2815	10.3736	10.1019	10.1837
945	AGAP001230	UNCLASSIFIED	UNCLASSIFIED	UNCLASSIFIED	UNCLASSIFIED	FALSE	NA	NA	AGAP001230	NA	6.1334	6.0626	5.30708	5.30708	5.92277	5.99742	5.96686	6.05803	5.74539	5.9405	6.28177	6.19185	6.17958	5.7587	5.77349	6.0657	5.92036	5.9205	6.05752	5.85503	5.71956	6.17997	6.01507	5.94445	6.0794	6.0536	6.19256	5.93016	5.91271	5.87796	5.77298	5.62199	5.82612	5.93583	6.2406	6.13724	5.86604	5.76526	5.89669
946	AGAP001231	P2_I6_M4	5	2	A	FALSE	1281940	AGAP001231-PA;AGAP001231-PB	AGAP001231	0.82	7.49275	7.73786	7.48898	7.32484	7.82688	7.64134	7.70948	7.71673	7.77071	7.72354	7.64668	7.69205	7.7253	7.08868	7.29317	7.84021	7.67121	7.7126	7.8693	7.63805	7.38871	7.7262	7.76195	7.67345	7.53109	7.78508	7.73612	7.58316	7.67236	7.76364	7.75938	7.81155	7.52865	7.51814	7.70137	7.71727	7.51524	7.88786	7.57512
947	AGAP001232	P2_I6_M8	1	2	A	FALSE	1281939	AGAP001232-PA	AGAP001232	0.9	8.86928	9.55264	8.79777	9.08902	8.88007	8.93725	9.47891	8.80636	9.345	8.81465	9.25068	8.82789	9.03341	8.9727	9.40053	8.86224	9.349	8.74646	9.11745	8.91065	9.49294	8.87103	9.36375	8.68726	9.05344	9.08022	9.50808	8.58251	9.11304	9.14997	9.47384	8.88159	9.01002	8.78266	8.91323	8.89046	9.31824	8.97181	9.20677
948	AGAP001233	P1_I9_M2	7	5	B	FALSE	1281938	AGAP001233-PA	AGAP001233	0.93	9.11864	9.07941	8.28123	8.38605	9.11719	8.93876	9.1375	8.81604	8.77281	9.02817	9.09148	9.07124	8.95056	8.00515	7.96761	8.82283	8.95074	8.91535	8.98113	8.98293	8.96237	8.91666	8.74193	9.016	8.76423	9.11181	9.15924	9.11403	9.00867	9.03808	9.00403	8.86103	8.85349	8.96031	8.94488	9.25841	9.23147	8.87298	8.7737
949	AGAP001234	P1_I9_M3	2	2	A	FALSE	1281937	AGAP001234-PA	AGAP001234	0.86	9.62972	9.76292	9.36866	9.61291	9.81956	9.77405	9.87751	9.70267	9.99486	9.87036	10.0201	9.86843	9.96456	9.51995	9.69456	9.58476	9.91587	10.1049	9.96131	10.0012	10.0948	10.0453	10.2029	10.0214	10.1755	9.78938	9.83941	10.015	9.88464	10.1629	10.2304	10.2648	10.0335	9.98233	10.0184	9.85051	9.89951	10.6821	10.2947
950	AGAP001235	UNCLASSIFIED	UNCLASSIFIED	UNCLASSIFIED	UNCLASSIFIED	FALSE	1281936	AGAP001235-PA;AGAP001235-PB	AGAP001235	NA	8.83934	8.63094	8.87172	8.76928	8.78677	8.78999	8.99838	8.89732	8.89028	8.99105	8.98467	8.77278	8.80758	8.7793	8.48642	8.64423	8.77719	9.14553	9.05636	9.15458	8.91659	9.22376	9.16328	9.19938	9.12812	9.22903	9.13216	9.01867	9.15994	9.22577	9.27162	9.18047	9.01971	9.04145	8.94729	9.23382	8.99542	9.05984	9.03207
951	AGAP001236	P2_I6_M10	21	1	E	FALSE	1281935	AGAP001236-PA	AGAP001236	0.83	8.90727	9.02373	10.739	10.8401	8.53492	8.94483	8.69776	9.55133	10.3602	8.59283	8.61433	9.0292	8.73969	11.1453	11.3751	9.22411	10.0789	9.08861	8.41153	8.59715	8.83341	9.23326	8.35811	9.03302	8.46201	9.47381	8.8621	9.59744	8.93858	9.08198	9.16789	9.53116	8.6898	8.62611	8.55369	9.33507	8.60388	8.58325	8.42126
952	MED29_ANOGA	UNCLASSIFIED	UNCLASSIFIED	UNCLASSIFIED	UNCLASSIFIED	FALSE	1281934	AGAP001237-PA	AGAP001237	NA	8.68278	8.55043	8.52671	8.34263	8.57947	8.46116	8.61323	8.68467	8.34324	8.48326	8.52427	8.69669	8.45639	8.32959	8.35744	8.49624	8.55145	8.55872	8.43276	8.61875	8.51129	8.50247	8.47598	8.5817	8.55515	8.71468	8.64858	8.60516	8.54437	8.55293	8.53801	8.42028	8.44078	8.55755	8.56946	8.6985	8.61511	8.44503	8.46946
953	AGAP001238	P1_I9_M4	16	6	D	FALSE	1281933	AGAP001238-PA;AGAP001238-PB	AGAP001238	0.86	7.77367	7.62294	8.36104	8.21334	7.90025	8.03392	7.99231	7.83868	8.19906	8.2645	8.15996	8.18189	8.31556	8.09759	8.32445	7.74833	8.17188	8.55066	8.27694	8.364	8.22287	8.57346	8.48262	8.16308	8.38364	7.81407	7.76941	8.0884	8.14467	8.17079	7.98972	8.39581	8.38144	8.43398	8.16085	7.88649	7.98013	8.26509	8.49295
954	AGAP001239	P2_I6_M9	14	6	D	FALSE	NA	NA	AGAP001239	0.84	7.33965	7.21153	7.68031	7.68291	7.51167	7.47277	7.27806	7.54278	7.53779	7.59101	7.47823	7.66961	7.80609	7.68313	7.53542	7.38255	7.52054	7.79863	7.58128	7.58242	7.53601	7.89311	7.88951	7.51001	7.64479	7.30514	7.18326	7.52286	7.67236	7.50631	7.33159	7.81782	7.54969	7.82636	7.52572	7.19954	7.32817	7.79925	7.85432
955	AGAP001240	P2_I6_M6	17	1	E	FALSE	1281930	AGAP001240-PA	AGAP001240	0.91	12.3744	11.6384	12.977	12.8821	12.608	11.6806	10.3208	12.3896	11.0451	12.1769	11.1028	12.3142	11.4844	12.7862	12.1763	11.7844	10.8692	11.9055	10.8457	10.9397	9.74303	11.84	10.1452	12.4571	11.4937	11.6639	10.4792	12.2329	11.0855	11.0124	9.91075	12.0654	11.2908	12.1768	11.7895	11.4083	10.3855	11.1632	10.6144
956	AGAP001242	P1_I9_M4	16	6	D	FALSE	NA	NA	AGAP001242	0.85	7.79303	7.64395	8.48472	8.04373	8.15984	7.95967	7.69602	7.81911	7.83817	8.21556	7.96601	8.27222	8.13447	8.25177	8.09141	7.61197	7.69475	8.41955	7.9845	8.03622	7.79447	8.28367	8.17686	8.11293	8.16853	7.84245	7.63828	8.05135	7.89141	7.96377	7.80174	8.1734	8.02516	8.20184	8.19405	7.83067	7.72931	8.34712	8.23822
957	AGAP001243	UNCLASSIFIED	UNCLASSIFIED	UNCLASSIFIED	UNCLASSIFIED	FALSE	1281923	AGAP001243-PA	AGAP001243	NA	6.79173	7.23079	8.0623	8.12856	6.68085	6.90014	7.38512	7.27454	7.65932	6.80318	6.92365	7.34411	7.42106	8.07104	8.11932	6.86775	7.23122	6.80582	7.06862	6.80955	6.95908	7.15039	6.92351	6.8372	7.19913	6.80431	7.43489	6.49713	7.77259	6.79169	7.07972	7.43754	7.46343	7.04728	7.06234	6.73428	7.52351	6.90794	7.03817
958	AGAP001250	P1_I9_M3	2	2	A	FALSE	5667664	AGAP001250-PA	AGAP001250	0.94	6.00811	7.96409	5.5539	7.06565	7.18804	6.42853	8.19421	5.8645	7.4843	6.17411	8.39785	6.66328	8.26778	5.53358	6.67947	5.30708	7.52718	7.33877	8.33234	6.97712	8.8919	6.91196	8.95396	6.89809	8.34929	6.21647	7.83362	7.07766	8.34513	7.579	8.65184	7.79894	8.43714	7.3137	8.08311	7.06684	7.96833	8.08931	8.89565
959	AGAP001251	P3_I5_M1	3	2	A	FALSE	5667665	AGAP001251-PA	AGAP001251	0.91	6.96315	7.47363	7.48898	7.66135	8.90563	7.34857	7.62666	6.44495	6.51591	7.21436	8.15392	8.01253	8.00967	6.41344	6.38073	6.24745	6.80719	8.80839	8.70406	8.25731	8.38522	8.63242	9.35302	8.32759	8.55139	7.30514	7.4264	8.2274	8.3314	8.40614	8.33145	9.30715	8.99291	8.98514	9.14245	7.92569	7.92621	9.54834	9.44433
960	AGAP001253	UNCLASSIFIED	UNCLASSIFIED	UNCLASSIFIED	UNCLASSIFIED	FALSE	1281919	AGAP001253-PA	AGAP001253	NA	8.99941	8.91657	9.23545	9.11992	9.00059	8.98949	8.96614	9.18275	9.01437	8.95974	8.7905	9.02279	8.82279	9.14295	8.90299	9.13387	8.90258	9.06069	9.05636	8.93014	8.86676	8.8856	8.85571	9.02818	8.99956	9.17298	8.88593	9.116	9.09438	8.93808	8.66311	9.06729	8.84533	9.01491	8.95687	9.11246	9.09191	8.82475	8.69853
961	AGAP001255	P2_I6_M2	4	2	A	FALSE	4577293	AGAP001255-PA	AGAP001255	0.81	10.3112	10.2789	10.1423	10.1229	10.171	10.563	10.5382	10.6295	10.6043	10.6645	10.5528	10.5201	10.6231	10.1257	10.2082	10.3152	10.5936	10.5825	10.5569	10.608	10.4697	10.6365	10.5762	10.6024	10.5661	10.5204	10.5851	10.5681	10.4428	10.4919	10.3562	10.4973	10.474	10.5951	10.5525	10.5098	10.4919	10.5511	10.5111
962	AGAP001256	P1_I9_M5	22	3	F	FALSE	1281917	AGAP001256-PA;AGAP001256-PB;AGAP001256-PC	AGAP001256	0.86	10.7984	12.0769	10.7986	11.2996	10.8335	10.9703	11.3462	10.7738	11.9012	10.9535	11.5237	11.1941	11.4089	10.9329	12.0206	10.776	12.0283	11.2926	11.4577	11.2652	11.7072	11.082	11.2659	10.5762	11.2297	10.7412	11.8198	10.8008	11.8758	11.0858	11.2533	11.3189	11.4871	11.0984	11.0947	10.9883	11.6113	10.6899	11.1332
963	AGAP001257	P1_I9_M1	19	1	E	FALSE	1281916	AGAP001257-PA;AGAP001257-PB	AGAP001257	0.88	13.3371	12.6857	14.325	13.839	12.7169	12.9169	12.3122	13.705	12.5015	12.8862	12.3775	12.7583	12.4573	14.352	13.5543	13.6258	12.7322	12.4356	12.0454	12.4429	12.1031	12.2694	11.8011	12.6604	11.9829	13.2709	12.3768	13.1247	12.3824	12.1861	11.8468	12.4097	12.4294	12.4277	12.1157	12.6776	12.2431	12.0225	11.8914
964	AGAP001258	UNCLASSIFIED	UNCLASSIFIED	UNCLASSIFIED	UNCLASSIFIED	TRUE	NA	NA	AGAP001258	NA	7.11272	7.00037	6.83601	6.68763	7.19916	7.02552	6.87416	6.97199	6.82283	6.96328	6.8429	6.90539	6.85726	6.78004	6.98009	7.10305	6.86508	7.0022	7.08029	7.21771	6.95908	6.94322	7.18398	7.00026	7.18884	7.09928	7.01794	6.90851	7.00784	7.07518	7.37069	7.00601	7.17283	7.0922	7.00287	7.07615	7.00142	7.12549	6.82313
965	AGAP001259	P2_I6_M2	4	2	A	FALSE	NA	NA	AGAP001259	0.82	7.68644	7.91381	7.40809	7.26735	7.90673	7.86163	8.07664	7.95655	8.27519	7.97789	8.05342	7.93105	8.21053	7.05423	7.49221	7.75694	8.38157	7.78466	7.94916	7.69667	8.04362	7.84312	8.38675	7.96612	7.88376	7.88394	8.16609	8.02184	8.30821	7.68761	8.55831	7.53368	7.93934	7.93463	8.13969	7.94011	8.01493	7.93254	7.84816
966	AGAP001261	P1_I9_M2	7	5	B	FALSE	1281915	AGAP001261-PA	AGAP001261	0.97	10.1762	10.1222	8.37647	8.0708	9.98974	9.96799	9.98019	9.87992	9.68147	9.88939	9.8688	9.67007	9.66779	8.15428	8.46501	10.0099	9.76452	9.32742	9.81398	9.80625	9.75535	9.40603	9.5077	9.80307	9.4158	10.1003	9.98914	9.83444	9.83108	9.77314	9.96143	9.14696	9.50945	9.28057	9.51667	10.0784	9.84224	9.17139	9.04791
967	AGAP001264	P2_I6_M3	18	1	E	FALSE	1281913	AGAP001264-PA	AGAP001264	0.94	10.1364	9.80392	10.0894	10.087	9.87855	9.84595	9.61984	10.3194	9.83799	9.70693	9.38124	9.81766	9.47685	10.3083	9.84812	10.3348	9.82364	9.49921	9.35195	9.69092	9.31553	9.44901	9.08103	9.87469	9.32909	10.1535	9.81646	9.98642	9.62799	9.58662	9.41103	9.45316	9.33661	9.59664	9.41638	10.0419	9.64083	9.04	9.09694
968	AGAP001265	P1_I9_M1	19	1	E	FALSE	1281912	AGAP001265-PA	AGAP001265	0.84	7.79303	7.49713	8.57195	8.62171	7.9196	7.99581	7.49974	7.85798	8.08394	8.14481	7.96601	8.04295	8.10956	8.45311	8.36209	7.94136	7.92969	8.19918	8.14361	8.10748	8.18636	8.05059	8.05647	8.19408	8.11814	7.77773	7.72257	7.92013	7.91024	8.06622	7.9341	8.15398	8.09669	8.02956	8.02411	7.581	7.95043	8.21425	8.17633
969	AGAP001267	P1_I9_M1	19	1	E	FALSE	1281911	AGAP001267-PA	AGAP001267	0.88	11.2039	11.2211	11.5746	11.5652	11.1514	11.2264	11.1797	11.1025	11.2356	11.1332	11.2032	11.1998	11.1118	11.7336	11.6564	11.1628	11.1664	11.1712	11.1759	11.2034	11.244	11.1664	11.1677	11.0737	11.1297	11.127	11.1663	11.0716	11.0111	11.2046	11.1199	11.2301	11.221	11.1072	11.0409	11.1586	11.1298	11.3182	11.2883
970	AGAP001268	UNCLASSIFIED	UNCLASSIFIED	UNCLASSIFIED	UNCLASSIFIED	FALSE	1281910	AGAP001268-PA	AGAP001268	NA	8.51436	8.30724	8.29214	8.36885	8.32689	8.41134	8.40725	8.48402	8.45108	8.08719	8.32475	8.33632	8.03643	8.55152	8.46932	8.4912	8.33111	8.16769	8.04703	8.402	8.16148	8.19586	8.14352	8.45312	8.20275	8.60136	8.44218	8.31637	8.34513	8.41	8.28818	8.36673	8.10133	8.19707	8.1734	8.48933	8.40224	8.24576	8.05958
971	AGAP001269	UNCLASSIFIED	UNCLASSIFIED	UNCLASSIFIED	UNCLASSIFIED	TRUE	NA	NA	AGAP001269	NA	9.31578	9.40633	9.03815	8.96392	8.91825	9.32613	9.55291	9.42265	9.59803	9.31785	9.2865	9.10805	9.24155	8.87626	9.272	9.5395	9.61481	9.04081	9.18846	9.37867	9.17967	9.22186	9.1957	9.25425	9.2893	9.63632	9.77739	9.17926	9.33124	9.34247	9.43735	9.1176	9.11764	9.23768	9.18785	9.70434	9.58903	9.16734	9.22776
972	AGAP001270	P1_I9_M2	7	5	B	FALSE	1281908	AGAP001270-PA	AGAP001270	0.81	8.21894	8.19584	7.68877	7.62463	8.12167	8.06254	8.08683	7.95059	7.77071	8.00045	8.14175	7.89801	7.90196	7.65431	7.45658	8.2372	7.77401	7.82613	7.92508	8.05237	7.70402	7.95078	7.85872	7.95054	7.92571	8.13814	8.22868	8.10053	7.91646	8.22467	7.92778	7.60144	7.88079	7.83261	7.78124	8.26638	8.06001	7.66336	7.73881
973	AGAP001271	P2_I6_M2	4	2	A	FALSE	1281907	AGAP001271-PA;AGAP001271-PB	AGAP001271	0.86	10.6176	10.8706	10.5315	10.6058	10.5288	10.7673	11.0288	10.8507	11.2235	10.8273	10.94	10.827	11.0323	10.6427	10.7312	10.7678	11.2601	10.7778	10.8511	10.8521	10.9582	10.8752	11.1222	10.8152	11.1685	10.9335	10.9235	10.9201	11.0356	10.724	11.1008	11.0798	10.9646	10.9101	10.89	10.75	10.9059	10.9257	11.022
974	AGAP001272	UNCLASSIFIED	UNCLASSIFIED	UNCLASSIFIED	UNCLASSIFIED	FALSE	1281906	AGAP001272-PA;AGAP001272-PB	AGAP001272	NA	10.0815	10.0022	9.99881	10.2065	10.0001	10.152	10.323	10.119	10.6587	10.2326	10.4765	10.3756	10.4368	9.74263	10.2208	9.78775	10.5312	10.3439	10.4145	10.3504	10.3314	10.3258	10.2971	10.2446	10.3835	10.0988	10.2337	10.2608	10.4522	10.1538	10.4473	10.717	10.3039	10.1973	10.3184	10.2751	10.4727	10.4483	10.4843
975	AGAP001273	P1_I9_M2	7	5	B	FALSE	1281905	AGAP001273-PA	AGAP001273	0.96	12.3211	12.2713	11.4344	11.3273	12.0961	12.2093	12.2333	12.3502	12.2417	12.1538	12.1529	11.9353	11.9566	11.5766	11.547	12.3378	12.3056	11.9576	11.9868	12.2174	12.0791	11.8964	11.882	12.1442	12.0174	12.3323	12.339	12.1817	12.1366	12.1597	12.1493	12.0217	11.9164	11.9639	11.9486	12.2728	12.2065	11.887	11.9145
976	AGAP001274	P1_I9_M6	8	5	B	FALSE	1281904	AGAP001274-PA	AGAP001274	0.88	14.3112	14.1202	13.6243	13.5498	14.3013	14.1286	13.9735	14.2244	14.2066	13.9827	13.893	13.98	14.0228	13.7418	13.649	14.4429	14.1581	13.8947	13.8428	13.9216	13.9251	13.8949	13.8594	13.7715	13.8786	13.9527	14.0556	13.9932	13.9336	13.9147	13.9281	13.8013	13.8579	13.8778	13.8723	14.0078	13.809	13.7574	13.7218
977	AGAP001276	UNCLASSIFIED	UNCLASSIFIED	UNCLASSIFIED	UNCLASSIFIED	FALSE	1281902	AGAP001276-PA	AGAP001276	NA	7.87384	8.05946	8.10023	7.86904	7.65928	7.87468	7.76197	8.00902	7.89098	7.86902	7.74819	7.99483	7.63935	8.16434	8.03384	7.97835	7.84888	7.65975	7.8308	7.75284	7.94444	7.63429	7.80041	7.6862	7.73604	7.95689	7.96505	7.84949	7.53136	7.87591	7.85624	7.60876	7.77334	7.64578	7.67166	7.88649	7.96833	7.55153	7.61979
978	AGAP001277	UNCLASSIFIED	UNCLASSIFIED	UNCLASSIFIED	UNCLASSIFIED	FALSE	1281901	AGAP001277-PA	AGAP001277	NA	8.65893	8.64449	8.75148	8.84234	8.86711	8.73497	8.63741	8.69171	8.82688	8.75324	8.78665	8.71277	8.78962	8.69597	8.68802	8.62598	8.73923	8.72877	8.6032	8.91718	8.5467	8.77774	8.96813	8.79981	8.68769	8.76268	8.70001	8.67098	8.81351	8.8219	8.79177	8.91617	8.62756	8.73781	8.61576	8.76894	8.59256	8.90018	8.60486
979	AGAP001278	UNCLASSIFIED	UNCLASSIFIED	UNCLASSIFIED	UNCLASSIFIED	FALSE	1281900	AGAP001278-PA	AGAP001278	NA	10.1726	10.1947	9.94363	9.89113	10.2301	10.1526	10.3198	10.2299	10.3632	10.2034	10.2406	10.1801	10.1317	10.1717	10.1785	10.2098	10.258	9.96333	10.1755	10.2331	9.96894	9.97483	10.0545	10.2508	10.115	10.4143	10.1987	10.1744	10.1937	10.1595	10.1807	10.0571	10.0406	10.0053	10.205	10.3533	10.28	9.89749	10.0929
980	AGAP001279	P1_I9_M2	7	5	B	FALSE	1281899	AGAP001279-PA	AGAP001279	0.9	12.2018	12.2675	11.0374	10.752	12.0405	12.2841	12.401	12.4313	12.4526	12.1923	12.3065	11.8113	11.9703	11.006	10.7885	12.4089	12.4292	11.354	11.8044	12.2296	11.9041	11.4259	11.315	12.2343	11.8427	12.7291	12.7749	12.308	12.3078	12.27	12.3004	11.2375	11.501	11.6662	11.5774	12.6123	12.3908	11.2188	11.1564
981	AGAP001281	UNCLASSIFIED	UNCLASSIFIED	UNCLASSIFIED	UNCLASSIFIED	FALSE	1281895	AGAP001281-PA;AGAP001281-PB	AGAP001281	NA	11.3241	10.9024	11.8056	11.5997	11.0433	11.3125	10.9381	11.5172	10.8247	11.8067	11.2848	11.3008	11.2189	11.9477	11.7198	11.3499	11.1075	11.3344	11.3002	11.5054	10.9564	11.2903	11.0655	11.4397	11.0535	11.6682	11.2347	11.6896	11.3421	11.3361	10.9156	11.2538	11.1738	11.0512	10.6708	11.8209	11.439	10.8734	11.0483
982	AGAP001283	UNCLASSIFIED	UNCLASSIFIED	UNCLASSIFIED	UNCLASSIFIED	FALSE	1281896	AGAP001283-PA;AGAP001283-PB	AGAP001283	NA	9.67764	9.6608	9.56342	9.79897	9.21736	9.60231	9.48837	9.74362	9.59459	9.93361	9.55605	9.79909	9.56953	9.76067	10.1655	9.66455	9.73059	9.72177	9.75187	9.78035	9.59552	9.69528	9.63261	9.84756	9.96493	10.0075	9.88422	9.86033	9.68419	9.76272	9.79524	9.93379	9.90016	9.45224	9.67255	9.73156	9.82636	9.58976	9.74
983	AGAP001284	P2_I6_M6	17	1	E	FALSE	3290452	AGAP001284-PA	AGAP001284	0.83	6.24053	5.79799	7.02051	6.71926	6.40491	6.50193	5.52871	6.35773	5.84288	6.62974	5.73563	6.56882	5.91232	6.89227	5.96388	6.39603	5.92036	6.42343	5.98724	6.70965	5.71956	6.63834	5.81019	6.89809	5.62551	6.44666	6.0448	6.58233	5.95386	6.28359	6.03906	6.58487	5.82612	6.04222	6.04634	6.52862	6.12404	6.38959	5.80637
984	AGAP001285	P2_I6_M7	12	4	C	FALSE	1281892	AGAP001285-PA	AGAP001285	0.86	9.73215	9.92859	9.7966	9.98334	9.8559	9.82892	10.0263	9.7453	10.2367	9.70962	9.90991	9.76248	9.88395	10.0924	10.2959	9.74435	9.88537	9.75167	9.98706	9.74427	10.031	9.96463	10.1708	9.65757	10.087	9.69801	9.89156	9.63203	9.86125	9.8664	10.0591	10.0876	10.0287	9.82691	9.87611	9.76487	9.88579	10.0902	10.2097
985	AGAP001286	P1_I9_M2	7	5	B	FALSE	1281891	AGAP001286-PA	AGAP001286	0.84	9.13102	9.16607	8.54043	8.62171	9.2723	9.02138	9.09096	8.92143	9.13329	9.14602	9.17624	8.98588	9.14026	8.41592	8.61623	8.86612	9.18997	9.22058	9.16602	9.12861	9.17559	9.21036	9.27557	9.08988	9.01593	9.22903	9.15924	9.29277	9.22752	9.07234	9.21182	9.03361	9.17939	9.22154	9.1192	9.11246	9.1157	9.22894	9.1345
986	AGAP001287	UNCLASSIFIED	UNCLASSIFIED	UNCLASSIFIED	UNCLASSIFIED	FALSE	NA	NA	AGAP001287	NA	11.5868	11.568	11.4332	11.5988	11.6077	11.6572	11.7053	11.6127	11.6299	11.7643	11.8143	11.5683	11.6102	11.4968	11.5901	11.5867	11.7632	11.6527	11.7046	11.7961	11.698	11.6027	11.6865	11.749	11.7873	11.8436	11.7865	11.7335	11.6975	11.7295	11.7428	11.5928	11.6638	11.6581	11.7307	11.8354	11.853	11.609	11.7045
987	AGAP001290	P1_I9_M2	7	5	B	FALSE	1281887	AGAP001290-PA	AGAP001290	0.93	9.46385	9.55442	8.59403	8.67844	9.5295	9.53183	9.52927	9.86144	9.67822	9.43765	9.45568	9.59449	9.39308	8.51688	8.55687	9.90121	9.8952	9.57007	9.38035	9.5969	9.18779	9.55718	9.1997	9.62916	9.26214	9.81222	9.6447	9.59604	9.39788	9.51923	9.39992	9.22012	9.23858	9.34366	9.29541	9.61508	9.54698	9.46999	9.08931
988	AGAP001291	UNCLASSIFIED	UNCLASSIFIED	UNCLASSIFIED	UNCLASSIFIED	TRUE	1281886	AGAP001291-PA	AGAP001291	NA	6.7629	6.57133	6.94714	7.04235	6.82622	6.73554	6.5255	6.48569	6.46082	6.88067	6.8429	6.77356	6.71594	6.86523	6.96679	6.71944	6.4594	6.92207	6.79256	6.79889	6.75245	6.8579	6.82216	6.84964	6.58088	6.7039	6.52277	6.67351	6.80309	6.72261	6.46845	6.77282	6.71151	6.50002	6.62049	6.60178	6.54705	6.85235	6.79497
989	AGAP001292	P1_I9_M2	7	5	B	FALSE	1281885	AGAP001292-PA	AGAP001292	0.97	9.57472	9.59654	8.2867	8.2468	9.42109	9.38845	9.54205	9.53586	9.50211	9.3646	9.56504	9.15569	9.2359	8.20388	8.15747	9.54674	9.5226	9.03508	9.26318	9.43415	9.22772	9.02799	9.00524	9.45123	9.18951	9.87028	9.67224	9.54467	9.50451	9.4317	9.55018	8.8281	9.10633	9.00955	9.17561	9.82548	9.65169	8.81958	8.748
990	AGAP001293	UNCLASSIFIED	UNCLASSIFIED	UNCLASSIFIED	UNCLASSIFIED	FALSE	1281884	AGAP001293-PA	AGAP001293	NA	6.07355	5.84433	5.90803	6.2262	6.04063	6.23468	5.96686	5.9877	5.88527	6.33443	5.95856	6.31136	6.03218	5.94321	6.03986	5.56254	5.76571	6.2532	6.12128	6.12303	5.95601	6.20195	5.98549	6.20142	5.89984	6.12308	5.97567	6.18166	6.18648	6.26088	6.00222	6.23747	6.03726	6.44184	5.92421	6.24779	6.09277	6.09421	6.10594
991	AGAP001294	P1_I9_M1	19	1	E	TRUE	1281883	AGAP001294-PA	AGAP001294	0.96	7.452	7.32289	8.87532	8.74628	7.74932	7.4236	7.24983	7.61358	7.26377	7.59706	7.49805	7.74656	7.43496	8.83951	8.51169	7.4707	7.54688	7.7126	7.50878	7.57101	7.41808	7.57346	7.39173	7.64757	7.27856	7.27309	7.3564	7.47895	7.44598	7.579	7.38028	7.59408	7.38691	7.78827	7.61017	7.4772	7.32817	7.70443	7.43121
992	AGAP001296	UNCLASSIFIED	UNCLASSIFIED	UNCLASSIFIED	UNCLASSIFIED	FALSE	NA	NA	AGAP001296	NA	12.2904	12.4176	12.2525	12.1843	12.2167	12.6373	12.6219	12.7016	12.7062	12.6106	12.5945	12.5235	12.5187	12.2656	12.1461	12.4876	12.8693	12.4285	12.3338	12.6561	12.3937	12.4554	12.3077	12.6904	12.6388	12.7946	12.7051	12.7615	12.6914	12.5379	12.5204	12.4988	12.3709	12.4999	12.4547	12.6597	12.5498	12.4052	12.4421
993	AGAP001297	P2_I6_M4	5	2	A	FALSE	1281880	AGAP001297-PA	AGAP001297	0.9	9.5005	9.65084	8.55853	8.59248	9.70467	9.6539	9.79918	9.20985	9.59286	9.45854	9.88144	9.60879	9.56953	8.70964	8.8382	9.251	9.35436	9.93143	9.73676	9.98997	10.0265	9.97595	10.0267	9.38286	9.29824	9.46051	9.64122	9.30998	9.52848	10.104	9.97793	9.81272	9.75319	9.56234	9.4353	9.81407	9.67672	9.85664	9.7122
994	AGAP001298	P1_I9_M2	7	5	B	FALSE	1281879	AGAP001298-PA	AGAP001298	0.84	11.1558	11.2008	10.8284	10.8417	10.8919	11.3256	11.3544	11.5531	11.5752	11.3536	11.2372	11.2737	11.2835	10.8038	10.9388	11.3872	11.4936	11.1828	11.1182	11.4243	11.1852	11.2957	11.2521	11.4581	11.3924	11.3567	11.3989	11.3297	11.2905	11.2569	11.132	11.2683	11.1466	11.2684	11.2113	11.3486	11.2618	11.3385	11.1988
995	AGAP001299	P2_I6_M8	1	2	A	FALSE	5667582	AGAP001299-PA	AGAP001299	0.95	9.88716	11.1814	9.44784	9.96508	9.6322	9.9175	11.0112	9.81418	10.986	9.61267	10.5347	9.55367	10.5195	9.98364	10.8632	9.6467	10.8667	9.56413	10.3466	9.92808	10.7983	9.7211	10.4252	9.66069	10.4639	9.92931	11.1505	9.41712	10.4636	10.1775	10.8007	9.87671	10.3854	9.66118	10.3045	9.84429	10.8003	10.2285	10.7149
996	AGAP001300	UNCLASSIFIED	UNCLASSIFIED	UNCLASSIFIED	UNCLASSIFIED	FALSE	4577301	AGAP001300-PA	AGAP001300	NA	9.36267	9.05689	9.13422	9.19438	9.36709	9.13168	9.02731	8.97133	8.93195	9.00427	9.00137	9.08772	8.97343	9.14044	9.01265	9.17815	8.95074	9.10237	9.01785	9.11356	8.88691	9.01702	8.91059	9.23759	8.93496	9.16753	9.10202	9.09228	8.96527	9.04056	8.83551	9.03623	9.01729	9.15997	9.02449	9.09154	9.01243	9.17139	9.02141
997	AGAP001302	P1_I9_M2	7	5	B	FALSE	1281874	AGAP001302-PA	AGAP001302	0.86	10.0441	10.1613	9.61361	9.65035	10.1789	10.1217	10.1217	10.0336	10.1398	10.0712	10.1285	10.1115	10.0802	9.80717	9.7777	10.0663	10.0127	10.0732	10.1067	10.1101	10.1055	10.0741	10.1348	10.0056	10.1074	10.1685	10.1628	10.0704	10.0217	10.0598	10.0884	10.0467	10.1167	10.0306	10.2	10.0869	10.0615	10.0513	10.1766
998	AGAP001303	P1_I9_M1	19	1	E	FALSE	4577315	AGAP001303-PA;AGAP001303-PB	AGAP001303	0.92	8.29217	7.69842	9.2101	9.01144	8.22805	8.00765	7.53835	8.45109	7.53028	8.06173	7.57445	8.26857	7.61547	9.38887	9.35742	8.68444	7.69475	7.96819	7.50048	8.01162	7.58165	7.75367	7.4064	8.08952	7.51517	8.01381	7.64551	8.17499	7.63467	7.84145	7.36103	7.83643	7.54272	7.76227	7.57832	8.10225	7.55609	7.74429	7.59764
999	AGAP001306	UNCLASSIFIED	UNCLASSIFIED	UNCLASSIFIED	UNCLASSIFIED	FALSE	1281871	AGAP001306-PA	AGAP001306	NA	9.26282	9.56506	9.26857	9.4786	9.26493	9.24145	9.45787	9.24123	9.45732	9.00864	9.25903	9.01203	9.28598	9.35899	9.57698	9.29758	9.38264	9.16401	9.21056	9.23498	9.47151	9.13735	9.30928	9.06646	9.39928	9.2703	9.36974	9.1886	9.34482	9.40895	9.45464	9.354	9.31321	9.11574	9.15498	9.43792	9.50965	9.39579	9.45028
1000	AGAP001307	UNCLASSIFIED	UNCLASSIFIED	UNCLASSIFIED	UNCLASSIFIED	FALSE	1281870	AGAP001307-PA	AGAP001307	NA	9.02884	9.1234	9.32737	9.31492	9.10622	9.04272	9.22626	8.94806	9.14748	8.86145	9.1039	9.04827	9.0159	9.5636	9.49983	9.11772	9.2059	9.17446	9.12005	9.18728	9.13626	9.04753	9.1957	8.89879	8.8912	8.981	9.25359	8.92545	9.11304	9.32029	9.18614	9.13236	9.26321	9.07266	9.11279	8.96607	9.13652	9.26542	9.19023
[truncated: 9,734 more rows]
[truncated: 76 more columns]
