# Supplementary material for: Warmer temperature accelerates senescence by modifying the aging-dependent changes in the mosquito transcriptome, altering immunity, metabolism, and DNA repair
Source: Immun Ageing. 2025 Dec 13;23:1. doi: 10.1186/s12979-025-00551-7 (PMC12781269; doi:10.1186/s12979-025-00551-7)
Supplement: Supplementary file 5 — Additional file 5. File S3: Table of naïve interaction-based DEGs. [file 12979_2025_551_MOESM5_ESM.xlsx]

## Sheet: Naive_interaction_D
	comparison	AGAP_ID	baseMean	log2FoldChange	lfcSE	stat	pvalue	padj	ensemblid	entrezgene	gene_symbol	gene_biotype	gene_description	chromosome_name	chromosome_start	chromosome_end
1	1d_30C_Naive__vs__1d_27C_Naive	AGAP000177	10.259	-1.16932	0.371777	-3.14522	0.00165962	0.0363728	AGAP000177	3289629	CPR128	protein_coding	cuticular protein RR-2 family 128	X	2980078	2981108
2	1d_30C_Naive__vs__1d_27C_Naive	AGAP000382	17.3971	-1.05561	0.267286	-3.94937	7.84e-05	0.00364234	AGAP000382	1271871	AGAP000382	protein_coding		X	6942990	6944357
3	1d_30C_Naive__vs__1d_27C_Naive	AGAP001002	95.0934	1.38089	0.265533	5.20045	1.99e-07	2.55e-05	AGAP001002	NA	AGAP001002	protein_coding	Toll protein	X	19051024	19053122
4	1d_30C_Naive__vs__1d_27C_Naive	AGAP001014	33.859	-1.91045	0.271507	-7.03647	1.97e-12	7.33e-10	AGAP001014	NA	AGAP001014	protein_coding		X	19408610	19411429
5	1d_30C_Naive__vs__1d_27C_Naive	AGAP001173	38.7104	1.39447	0.347896	4.00829	6.12e-05	0.00309228	AGAP001173	1281994	Gr52	protein_coding	gustatory receptor 52	2R	693555	694975
6	1d_30C_Naive__vs__1d_27C_Naive	AGAP001513	528.602	-2.1547	0.142509	-15.1197	1.2e-51	1.38e-47	AGAP001513	1281663	AGAP001513	protein_coding	kelch-like protein 1/4/5	2R	5734780	5741229
7	1d_30C_Naive__vs__1d_27C_Naive	AGAP001544	488.607	-2.15923	0.294215	-7.33897	2.15e-13	1.03e-10	AGAP001544	4576818	AGAP001544	protein_coding	tripartite motif-containing protein 37	2R	6086236	6090156
8	1d_30C_Naive__vs__1d_27C_Naive	AGAP001676	123.531	-1.00813	0.247816	-4.06807	4.74e-05	0.00251833	AGAP001676	1281498	AGAP001676	protein_coding	actin, cytoplasmic	2R	8001905	8003591
9	1d_30C_Naive__vs__1d_27C_Naive	AGAP001756	57.9089	1.0932	0.26838	4.07333	4.63e-05	0.00247345	AGAP001756	NA	AGAP001756	protein_coding		2R	9460538	9465509
10	1d_30C_Naive__vs__1d_27C_Naive	AGAP001970	39.4083	-2.08883	0.255948	-8.16114	3.32e-16	2.55e-13	AGAP001970	1281152	AGAP001970	protein_coding	Polyubiquitin-B	2R	12992453	12993988
11	1d_30C_Naive__vs__1d_27C_Naive	AGAP002442	84.9691	-1.0596	0.120152	-8.81886	1.16e-18	1.08e-15	AGAP002442	3290619	AGAP002442	protein_coding		2R	21444856	21446093
12	1d_30C_Naive__vs__1d_27C_Naive	AGAP002457	62.1576	-1.15592	0.227136	-5.08911	3.6e-07	4.41e-05	AGAP002457	NA	AGAP002457	protein_coding		2R	21584181	21589051
13	1d_30C_Naive__vs__1d_27C_Naive	AGAP002575	607.925	-1.17832	0.105982	-11.1181	1.02e-28	2.36e-25	AGAP002575	1273393	AGAP002575	protein_coding		2R	23096751	23107410
14	1d_30C_Naive__vs__1d_27C_Naive	AGAP003773	1296.58	2.12089	0.149077	14.2268	6.25e-46	3.6e-42	AGAP003773	1271507	AGAP003773	protein_coding		2R	43149729	43150647
15	1d_30C_Naive__vs__1d_27C_Naive	AGAP003776	858.475	1.31394	0.192923	6.81069	9.71e-12	3.2e-09	AGAP003776	1271510	AGAP003776	protein_coding		2R	43153600	43154491
16	1d_30C_Naive__vs__1d_27C_Naive	AGAP003777	1585.63	1.09894	0.136883	8.02834	9.88e-16	6.7e-13	AGAP003777	1271511	AGAP003777	protein_coding		2R	43154562	43155748
17	1d_30C_Naive__vs__1d_27C_Naive	AGAP003926	5488.76	1.28366	0.382373	3.35709	0.000787686	0.021216	AGAP003926	1278754	AGAP003926	protein_coding	Aminopeptidase [Source:UniProtKB/TrEMBL;Acc:Q7Q2B5]	2R	46361954	46364584
18	1d_30C_Naive__vs__1d_27C_Naive	AGAP004444	10.5125	-1.19957	0.360954	-3.32335	0.000889441	0.0231979	AGAP004444	3291016	AGAP004444	protein_coding		2R	56163719	56170183
19	1d_30C_Naive__vs__1d_27C_Naive	AGAP004498	6.02798	-1.50141	0.489452	-3.06753	0.00215836	0.0437589	AGAP004498	1274644	AGAP004498	protein_coding	Sulfotransferase (Sult)	2R	57078847	57080018
20	1d_30C_Naive__vs__1d_27C_Naive	AGAP004763	30.2931	1.49794	0.382727	3.91387	9.08e-05	0.00415508	AGAP004763	NA	AGAP004763	protein_coding		2L	3152651	3154140
21	1d_30C_Naive__vs__1d_27C_Naive	AGAP004771	24.8074	-1.49509	0.44348	-3.37126	0.000748241	0.0203918	AGAP004771	NA	AGAP004771	protein_coding		2L	3328939	3340264
22	1d_30C_Naive__vs__1d_27C_Naive	AGAP005457	63.9028	1.87021	0.47269	3.95652	7.6e-05	0.00360774	AGAP005457	1276150	AGAP005457	protein_coding	Ser/Thr protein phosphatase/nucleotidase	2L	15767703	15769403
23	1d_30C_Naive__vs__1d_27C_Naive	AGAP005458	11.1098	2.13173	0.61587	3.46133	0.000537518	0.0164364	AGAP005458	5667074	AGAP005458	protein_coding	Ser/Thr protein phosphatase/nucleotidase	2L	15771785	15773485
24	1d_30C_Naive__vs__1d_27C_Naive	AGAP005754	29.2304	1.21976	0.275724	4.42384	9.7e-06	0.000716528	AGAP005754	1276423	AGAP005754	protein_coding	glucosyl/glucuronosyl transferases	2L	20211271	20213038
25	1d_30C_Naive__vs__1d_27C_Naive	AGAP005998	32.5542	-1.28789	0.353539	-3.64285	0.000269634	0.0097204	AGAP005998	1276668	CPR23	protein_coding	cuticular protein RR-1 family 23	2L	24621232	24621964
26	1d_30C_Naive__vs__1d_27C_Naive	AGAP006145	134.799	-1.4003	0.196873	-7.11274	1.14e-12	4.68e-10	AGAP006145	1276814	CPLCA1	protein_coding	cuticular protein 1 in CPLCA family	2L	27150726	27151310
27	1d_30C_Naive__vs__1d_27C_Naive	AGAP006223	57.2885	1.18552	0.299369	3.96005	7.49e-05	0.0035844	AGAP006223	NA	AGAP006223	protein_coding	glucosyl/glucuronosyl transferases	2L	28526558	28528641
28	1d_30C_Naive__vs__1d_27C_Naive	AGAP006493	287.684	-1.67252	0.1653	-10.118	4.59e-24	6.62e-21	AGAP006493	NA	AGAP006493	protein_coding		2L	32987731	32998350
29	1d_30C_Naive__vs__1d_27C_Naive	AGAP006501	186.712	-1.11191	0.275064	-4.04237	5.29e-05	0.00273542	AGAP006501	3290184	AGAP006501	protein_coding		2L	33110644	33114030
30	1d_30C_Naive__vs__1d_27C_Naive	AGAP006583	3.61808	5.27748	1.26204	4.18169	2.89e-05	0.0017373	AGAP006583	4576527	AGAP006583	protein_coding	Cysteine-rich venom protein	2L	34270537	34270946
31	1d_30C_Naive__vs__1d_27C_Naive	AGAP006710	3671	-1.04549	0.340874	-3.06708	0.00216163	0.0437589	AGAP006710	4576607	CHYM2	protein_coding	chymotrypsin	2L	37122149	37123243
32	1d_30C_Naive__vs__1d_27C_Naive	AGAP006954	39.9429	-1.35421	0.238818	-5.67044	1.42e-08	2.53e-06	AGAP006954	NA	CLIPA10	protein_coding	CLIP-domain serine protease	2L	40219748	40224804
33	1d_30C_Naive__vs__1d_27C_Naive	AGAP007042	74.4437	-1.22263	0.169751	-7.20248	5.91e-13	2.73e-10	AGAP007042	1270060	CPR62	protein_coding	cuticular protein RR-1 family 62	2L	41386757	41387540
34	1d_30C_Naive__vs__1d_27C_Naive	AGAP007249	4521.19	-1.22259	0.12066	-10.1325	3.96e-24	6.53e-21	AGAP007249	1269898	Flightin	protein_coding	protein flightin	2L	44638197	44642288
35	1d_30C_Naive__vs__1d_27C_Naive	AGAP007795	36.9993	-1.18613	0.28135	-4.21587	2.49e-05	0.00153387	AGAP007795	NA	AGAP007795	protein_coding		3R	1068622	1070745
36	1d_30C_Naive__vs__1d_27C_Naive	AGAP007801	2572.5	1.24197	0.37192	3.33935	0.000839739	0.022254	AGAP007801	NA	AGAP007801	protein_coding	vrille	3R	1126636	1135367
37	1d_30C_Naive__vs__1d_27C_Naive	AGAP008217	33.659	1.19575	0.327043	3.65625	0.000255927	0.00939594	AGAP008217	3291679	CYP6Z3	protein_coding	cytochrome P450	3R	6971582	6973413
38	1d_30C_Naive__vs__1d_27C_Naive	AGAP008363	769.746	2.18271	0.431675	5.05636	4.27e-07	5.03e-05	AGAP008363	1277616	AGAP008363	protein_coding	cytochrome b5 outer mitochondrial membrane isoform	3R	10059096	10061163
39	1d_30C_Naive__vs__1d_27C_Naive	AGAP008458	29.6998	-1.48011	0.245044	-6.04019	1.54e-09	3.48e-07	AGAP008458	NA	CPLCG14	protein_coding	cuticular protein CPLCG family (CPLCG14)	3R	10894981	10895533
40	1d_30C_Naive__vs__1d_27C_Naive	AGAP008459	54.1419	-1.43731	0.225346	-6.37824	1.79e-10	4.8e-08	AGAP008459	NA	CPLCG15	protein_coding	cuticular protein CPLCG family (CPLCG15)	3R	10897683	10898268
41	1d_30C_Naive__vs__1d_27C_Naive	AGAP008547	204.177	-1.14669	0.245872	-4.66375	3.1e-06	0.000279641	AGAP008547	NA	AGAP008547	protein_coding		3R	12466629	12474074
42	1d_30C_Naive__vs__1d_27C_Naive	AGAP008752	219.626	-1.51727	0.257654	-5.88879	3.89e-09	7.87e-07	AGAP008752	NA	AGAP008752	protein_coding		3R	17088182	17092524
43	1d_30C_Naive__vs__1d_27C_Naive	AGAP008962	293.594	1.03253	0.204061	5.05992	4.19e-07	4.98e-05	AGAP008962	3291863	AGAP008962	protein_coding	alpha-glucosidase	3R	22241346	22243318
44	1d_30C_Naive__vs__1d_27C_Naive	AGAP009249	5.10171	1.34867	0.446215	3.02247	0.00250721	0.0480117	AGAP009249	NA	AGAP009249	protein_coding		3R	29657637	29661235
45	1d_30C_Naive__vs__1d_27C_Naive	AGAP009275	78.336	-1.2235	0.267578	-4.57251	4.82e-06	0.000420873	AGAP009275	4578092	Sk	protein_coding	sulfakinin neuropeptide	3R	30524242	30525109
46	1d_30C_Naive__vs__1d_27C_Naive	AGAP009870	3.11176	-1.75695	0.566778	-3.0999	0.00193587	0.040724	AGAP009870	4578144	CPR151	protein_coding	cuticular protein RR-2 family 151	3R	44603486	44604285
47	1d_30C_Naive__vs__1d_27C_Naive	AGAP009876	9.69675	-1.33992	0.349171	-3.83743	0.000124328	0.00536797	AGAP009876	1279295	CPR78	protein_coding	cuticular protein RR-1 family 78	3R	44655489	44658811
48	1d_30C_Naive__vs__1d_27C_Naive	AGAP010129	8.11294	-1.82865	0.591318	-3.0925	0.00198478	0.0412262	AGAP010129	NA	AGAP010129	protein_coding		3R	49261530	49263906
49	1d_30C_Naive__vs__1d_27C_Naive	AGAP010146	23.6068	1.55318	0.305569	5.0829	3.72e-07	4.51e-05	AGAP010146	1279566	AGAP010146	protein_coding		3R	49434762	49436679
50	1d_30C_Naive__vs__1d_27C_Naive	AGAP010231	3.62856	-3.0281	0.560384	-5.40361	6.53e-08	9.53e-06	AGAP010231	NA	AGAP010231	protein_coding		3R	51310339	51311191
51	1d_30C_Naive__vs__1d_27C_Naive	AGAP010759	17.3816	1.44012	0.459679	3.13289	0.00173091	0.0375075	AGAP010759	5668037	AGAP010759	protein_coding		3L	9907875	9908597
52	1d_30C_Naive__vs__1d_27C_Naive	AGAP010765	24.3445	1.31048	0.383024	3.42139	0.000623009	0.0182286	AGAP010765	NA	AGAP010765	protein_coding		3L	10020136	10020771
53	1d_30C_Naive__vs__1d_27C_Naive	AGAP010766	244.017	1.35577	0.323809	4.18693	2.83e-05	0.00170656	AGAP010766	NA	AGAP010766	protein_coding		3L	10021853	10023624
54	1d_30C_Naive__vs__1d_27C_Naive	AGAP010856	13.5878	-1.08286	0.354927	-3.05093	0.00228131	0.0454214	AGAP010856	1271101	AGAP010856	protein_coding		3L	12084519	12089918
55	1d_30C_Naive__vs__1d_27C_Naive	AGAP011167	16.2317	-1.10108	0.308169	-3.57297	0.00035296	0.0118283	AGAP011167	1270762	AGAP011167	protein_coding		3L	18204049	18205162
56	1d_30C_Naive__vs__1d_27C_Naive	AGAP011228	428.261	1.50582	0.492504	3.05747	0.00223214	0.0446737	AGAP011228	1270697	AGAP011228	protein_coding		3L	19739577	19740345
57	1d_30C_Naive__vs__1d_27C_Naive	AGAP011515	19456.7	-1.08461	0.242113	-4.47975	7.47e-06	0.000590074	AGAP011515	NA	AGAP011515	protein_coding	Cytoplasmic actin [Source:UniProtKB/TrEMBL;Acc:A0A1S4H6W1]	3L	26298856	26300887
58	1d_30C_Naive__vs__1d_27C_Naive	AGAP011676	403.671	-1.45926	0.345908	-4.21864	2.46e-05	0.00153157	AGAP011676	NA	AGAP011676	protein_coding	uncoupling protein 2, mitochondrial	3L	31265574	31272060
59	1d_30C_Naive__vs__1d_27C_Naive	AGAP011806	128.604	-2.97342	0.742842	-4.00277	6.26e-05	0.00312478	AGAP011806	NA	AGAP011806	protein_coding	ornithine decarboxylase	3L	33356444	33358332
60	1d_30C_Naive__vs__1d_27C_Naive	AGAP012364	1116.73	-1.63009	0.125134	-13.0268	8.62e-39	3.31e-35	AGAP012364	NA	AGAP012364	protein_coding		3L	41119364	41121444
61	1d_30C_Naive__vs__1d_27C_Naive	AGAP013256	554.592	-1.75771	0.146689	-11.9826	4.38e-33	1.26e-29	AGAP013256	11175917	AGAP013256	protein_coding		2R	43155719	43157135
62	1d_30C_Naive__vs__1d_27C_Naive	AGAP013323	3.75853	-3.52764	1.0488	-3.36352	0.000769564	0.0209234	AGAP013323	11175625	AGAP013323	protein_coding		2R	41323042	41323901
63	1d_30C_Naive__vs__1d_27C_Naive	AGAP013327	331.636	-1.07563	0.353875	-3.03958	0.00236911	0.0466856	AGAP013327	11175756	HPX15	protein_coding	heme peroxidase 15	3L	10786057	10788017
64	1d_30C_Naive__vs__1d_27C_Naive	AGAP013390	88.42	-1.24762	0.164264	-7.5952	3.07e-14	1.69e-11	AGAP013390	11175819	AGAP013390	protein_coding		X	1799031	1802446
65	1d_30C_Naive__vs__1d_27C_Naive	AGAP028564	701.976	-1.4096	0.309674	-4.55188	5.32e-06	0.000454026	AGAP028564	NA	AGAP028564	protein_coding		3R	23689879	23692470
66	1d_30C_Naive__vs__1d_27C_Naive	AGAP028610	21.7919	-1.09515	0.252816	-4.33182	1.48e-05	0.00102695	AGAP028610	NA	AGAP028610	protein_coding		2R	26611084	26618119
67	1d_30C_Naive__vs__1d_27C_Naive	AGAP029414	161.758	1.40056	0.429401	3.26167	0.00110759	0.0272029	AGAP029414	NA	AGAP029414	protein_coding		3R	9733212	9734275
68	1d_30C_Naive__vs__1d_27C_Naive	AGAP029420	31.8299	-1.21608	0.216296	-5.62229	1.88e-08	3.15e-06	AGAP029420	NA	AGAP029420	protein_coding		3R	35119284	35119793
69	1d_30C_Naive__vs__1d_27C_Naive	AGAP029479	21.7076	1.52175	0.384982	3.95278	7.72e-05	0.00361051	AGAP029479	NA	AGAP029479	protein_coding		2R	58128033	58130616
70	1d_30C_Naive__vs__1d_27C_Naive	AGAP029797	21.5847	2.57095	0.646546	3.97643	7e-05	0.00338952	AGAP029797	4576526	AGAP029797	protein_coding		2L	34266931	34267642
71	1d_30C_Naive__vs__1d_27C_Naive	AGAP029896	10.5501	-1.42821	0.387715	-3.68367	0.000229902	0.00868954	AGAP029896	NA	AGAP029896	protein_coding		2L	33120037	33141473
72	1d_32C_Naive__vs__1d_27C_Naive	AGAP000011	2665.44	1.02218	0.247267	4.13392	3.57e-05	0.00063686	AGAP000011	1272265	AGAP000011	protein_coding	Branched-chain-amino-acid aminotransferase [Source:UniProtKB/TrEMBL;Acc:Q7QEI9]	X	126414	134756
73	1d_32C_Naive__vs__1d_27C_Naive	AGAP000113	1615.25	-1.83134	0.127318	-14.384	6.52e-47	9.21e-44	AGAP000113	NA	AGAP000113	protein_coding		X	1803101	1819656
74	1d_32C_Naive__vs__1d_27C_Naive	AGAP000177	10.259	-2.77523	0.41551	-6.67909	2.4e-11	2.14e-09	AGAP000177	3289629	CPR128	protein_coding	cuticular protein RR-2 family 128	X	2980078	2981108
75	1d_32C_Naive__vs__1d_27C_Naive	AGAP000192	99.6937	1.71115	0.365879	4.67683	2.91e-06	7.61e-05	AGAP000192	NA	CYP4C26	protein_coding	cytochrome P450	X	3173838	3179220
76	1d_32C_Naive__vs__1d_27C_Naive	AGAP000239	9.33616	2.25811	0.724464	3.11694	0.00182736	0.0160501	AGAP000239	1272022	AGAP000239	protein_coding	allantoinase	X	4504112	4505751
77	1d_32C_Naive__vs__1d_27C_Naive	AGAP000299	129.166	1.12357	0.249032	4.51174	6.43e-06	0.000151109	AGAP000299	1271962	AGAP000299	protein_coding		X	5326140	5337482
78	1d_32C_Naive__vs__1d_27C_Naive	AGAP000352	115.465	-1.42848	0.365284	-3.91061	9.21e-05	0.0014117	AGAP000352	5666738	TWDL1	protein_coding	cuticular protein TWDL family (TWDL1)	X	6220473	6223199
79	1d_32C_Naive__vs__1d_27C_Naive	AGAP000366	65.4576	-1.12367	0.184304	-6.09685	1.08e-09	7.28e-08	AGAP000366	1271889	AGAP000366	protein_coding		X	6771323	6772153
80	1d_32C_Naive__vs__1d_27C_Naive	AGAP000382	17.3971	-1.35055	0.267756	-5.04396	4.56e-07	1.48e-05	AGAP000382	1271871	AGAP000382	protein_coding		X	6942990	6944357
81	1d_32C_Naive__vs__1d_27C_Naive	AGAP000535	441.851	1.07884	0.367608	2.93475	0.0033382	0.0253085	AGAP000535	1271705	AGAP000535	protein_coding		X	9590751	9594805
82	1d_32C_Naive__vs__1d_27C_Naive	AGAP000540	24.5855	-1.58945	0.232855	-6.82592	8.74e-12	8.16e-10	AGAP000540	NA	AGAP000540	protein_coding	proton-coupled amino acid transporter	X	9661948	9670896
83	1d_32C_Naive__vs__1d_27C_Naive	AGAP000788	9.85017	1.59103	0.512043	3.10722	0.00188858	0.0164219	AGAP000788	NA	AGAP000788	protein_coding		X	14350502	14378667
84	1d_32C_Naive__vs__1d_27C_Naive	AGAP001002	95.0934	2.20911	0.263418	8.38636	5.01e-17	9.45e-15	AGAP001002	NA	AGAP001002	protein_coding	Toll protein	X	19051024	19053122
85	1d_32C_Naive__vs__1d_27C_Naive	AGAP001014	33.859	-1.85384	0.266375	-6.95953	3.41e-12	3.42e-10	AGAP001014	NA	AGAP001014	protein_coding		X	19408610	19411429
86	1d_32C_Naive__vs__1d_27C_Naive	AGAP001052	301.212	-1.48819	0.141329	-10.5299	6.29e-26	2.63e-23	AGAP001052	4575976	AGAP001052	protein_coding	ubiquitin carboxyl-terminal hydrolase 2/21	X	20969559	21116865
87	1d_32C_Naive__vs__1d_27C_Naive	AGAP001084	16.579	1.97514	0.459717	4.29644	1.74e-05	0.000356071	AGAP001084	1278389	AGAP001084	protein_coding	Fatty acyl-CoA reductase [Source:UniProtKB/TrEMBL;Acc:Q7Q2V5]	X	23511522	23634351
88	1d_32C_Naive__vs__1d_27C_Naive	AGAP001173	38.7104	1.9954	0.331168	6.02534	1.69e-09	1.08e-07	AGAP001173	1281994	Gr52	protein_coding	gustatory receptor 52	2R	693555	694975
89	1d_32C_Naive__vs__1d_27C_Naive	AGAP001248	5.21307	2.23948	0.841316	2.66188	0.00777064	0.0469545	AGAP001248	4577294	AGAP001248	protein_coding	eupolytin	2R	2034986	2035967
90	1d_32C_Naive__vs__1d_27C_Naive	AGAP001251	175.698	1.2703	0.416474	3.05014	0.00228734	0.0188869	AGAP001251	5667665	AGAP001251	protein_coding	eupolytin	2R	2040018	2041312
91	1d_32C_Naive__vs__1d_27C_Naive	AGAP001425	18.2283	1.46787	0.428199	3.42801	0.00060803	0.0064121	AGAP001425	1281751	AGAP001425	protein_coding	Sulfotransferase (Sult)	2R	4753564	4754986
92	1d_32C_Naive__vs__1d_27C_Naive	AGAP001513	528.602	-2.3342	0.142187	-16.4164	1.46e-60	1.65e-56	AGAP001513	1281663	AGAP001513	protein_coding	kelch-like protein 1/4/5	2R	5734780	5741229
93	1d_32C_Naive__vs__1d_27C_Naive	AGAP001544	488.607	-3.05958	0.296859	-10.3065	6.59e-25	2.4e-22	AGAP001544	4576818	AGAP001544	protein_coding	tripartite motif-containing protein 37	2R	6086236	6090156
94	1d_32C_Naive__vs__1d_27C_Naive	AGAP001622	41031.5	-1.05436	0.123765	-8.51902	1.61e-17	3.19e-15	AGAP001622	1281552	AGAP001622	protein_coding	myosin light chain 5	2R	6972959	6975072
95	1d_32C_Naive__vs__1d_27C_Naive	AGAP001657	6.03589	-1.31938	0.455487	-2.89663	0.00377194	0.0276511	AGAP001657	1281514	AGAP001657	protein_coding	hexamerin	2R	7534949	7537087
96	1d_32C_Naive__vs__1d_27C_Naive	AGAP001669	17.2641	1.41428	0.381565	3.70652	0.000210126	0.00272705	AGAP001669	1281505	CPR6	protein_coding	cuticular protein RR-2 family 6	2R	7656373	7657277
97	1d_32C_Naive__vs__1d_27C_Naive	AGAP001676	123.531	-2.09195	0.251507	-8.31766	8.97e-17	1.61e-14	AGAP001676	1281498	AGAP001676	protein_coding	actin, cytoplasmic	2R	8001905	8003591
98	1d_32C_Naive__vs__1d_27C_Naive	AGAP001756	57.9089	1.3168	0.261615	5.03334	4.82e-07	1.54e-05	AGAP001756	NA	AGAP001756	protein_coding		2R	9460538	9465509
99	1d_32C_Naive__vs__1d_27C_Naive	AGAP001889	4360.01	1.32144	0.188116	7.02463	2.15e-12	2.37e-10	AGAP001889	4577023	AGAP001889	protein_coding		2R	11911870	11912392
100	1d_32C_Naive__vs__1d_27C_Naive	AGAP001890	610.227	1.22019	0.234292	5.208	1.91e-07	6.98e-06	AGAP001890	4577024	AGAP001890	protein_coding		2R	11913002	11913864
101	1d_32C_Naive__vs__1d_27C_Naive	AGAP001970	39.4083	-1.95282	0.248546	-7.85696	3.94e-15	6.01e-13	AGAP001970	1281152	AGAP001970	protein_coding	Polyubiquitin-B	2R	12992453	12993988
102	1d_32C_Naive__vs__1d_27C_Naive	AGAP001989	1191.66	1.71856	0.52416	3.27869	0.0010429	0.0101541	AGAP001989	4576865	AGAP001989	protein_coding		2R	13210284	13211226
103	1d_32C_Naive__vs__1d_27C_Naive	AGAP002043	15.6029	-1.06485	0.278336	-3.82578	0.00013036	0.00187718	AGAP002043	4576905	AGAP002043	protein_coding		2R	14412816	14414564
104	1d_32C_Naive__vs__1d_27C_Naive	AGAP002360	3.0778	-1.64651	0.60751	-2.71026	0.00672309	0.0423315	AGAP002360	1273602	AGAP002360	protein_coding	carbonic anhydrase III	2R	20617383	20618411
105	1d_32C_Naive__vs__1d_27C_Naive	AGAP002367	117.434	-1.08958	0.225549	-4.8308	1.36e-06	3.84e-05	AGAP002367	1273595	AGAP002367	protein_coding		2R	20684469	20687088
106	1d_32C_Naive__vs__1d_27C_Naive	AGAP002442	84.9691	-1.67131	0.122528	-13.6402	2.31e-42	2.61e-39	AGAP002442	3290619	AGAP002442	protein_coding		2R	21444856	21446093
107	1d_32C_Naive__vs__1d_27C_Naive	AGAP002542	116.049	1.56625	0.358167	4.37295	1.23e-05	0.000266365	AGAP002542	1273421	LRIM20	protein_coding	leucine-rich immune protein (Coil-less)	2R	22518746	22519927
108	1d_32C_Naive__vs__1d_27C_Naive	AGAP002575	607.925	-1.70405	0.106518	-15.9978	1.32e-57	7.48e-54	AGAP002575	1273393	AGAP002575	protein_coding		2R	23096751	23107410
109	1d_32C_Naive__vs__1d_27C_Naive	AGAP002582	76.5487	1.11862	0.293747	3.8081	0.000140037	0.00199619	AGAP002582	1273387	AGAP002582	protein_coding		2R	23278561	23279772
110	1d_32C_Naive__vs__1d_27C_Naive	AGAP002587	210.724	-1.68906	0.372445	-4.53505	5.76e-06	0.000138212	AGAP002587	1273384	AGAP002587	protein_coding		2R	23306923	23309356
111	1d_32C_Naive__vs__1d_27C_Naive	AGAP002994	3385.42	-1.04921	0.14159	-7.41021	1.26e-13	1.61e-11	AGAP002994	1272964	CPR10	protein_coding	cuticular protein RR-2 family 10	2R	30716523	30717472
112	1d_32C_Naive__vs__1d_27C_Naive	AGAP003211	85.3403	-1.04578	0.238871	-4.37802	1.2e-05	0.000261694	AGAP003211	NA	AGAP003211	protein_coding		2R	33919674	33934153
113	1d_32C_Naive__vs__1d_27C_Naive	AGAP003385	16.3033	-1.01944	0.277637	-3.67185	0.000240797	0.00301103	AGAP003385	5667565	CPR123	protein_coding	cuticular protein RR-2 family 123	2R	37198552	37199210
114	1d_32C_Naive__vs__1d_27C_Naive	AGAP003494	692.944	-1.01397	0.17383	-5.83312	5.44e-09	3.11e-07	AGAP003494	NA	AGAP003494	protein_coding	sugar transporter ERD6-like 7	2R	38659681	38662314
115	1d_32C_Naive__vs__1d_27C_Naive	AGAP003557	1024.78	1.13251	0.122059	9.27836	1.72e-20	4.14e-18	AGAP003557	1274216	AGAP003557	protein_coding		2R	39461136	39462023
116	1d_32C_Naive__vs__1d_27C_Naive	AGAP003757	1262.96	-1.0907	0.387583	-2.81409	0.00489148	0.0334932	AGAP003757	3290895	AGAP003757	protein_coding		2R	43089802	43091368
117	1d_32C_Naive__vs__1d_27C_Naive	AGAP003772	66.2579	-1.23392	0.194695	-6.33771	2.33e-10	1.77e-08	AGAP003772	1271506	AGAP003772	protein_coding	NADPH oxidase 4	2R	43146518	43149644
118	1d_32C_Naive__vs__1d_27C_Naive	AGAP003773	1296.58	2.19514	0.148958	14.7367	3.75e-49	6.05e-46	AGAP003773	1271507	AGAP003773	protein_coding		2R	43149729	43150647
119	1d_32C_Naive__vs__1d_27C_Naive	AGAP003776	858.475	1.61191	0.192547	8.37151	5.69e-17	1.05e-14	AGAP003776	1271510	AGAP003776	protein_coding		2R	43153600	43154491
120	1d_32C_Naive__vs__1d_27C_Naive	AGAP003784	29.4716	1.6668	0.316262	5.27032	1.36e-07	5.24e-06	AGAP003784	3290902	AGAP003784	protein_coding	glucose dehydrogenase (acceptor)	2R	43274713	43286467
121	1d_32C_Naive__vs__1d_27C_Naive	AGAP003841	15.5349	-1.85234	0.635153	-2.91637	0.00354131	0.0263882	AGAP003841	1271577	SG10	protein_coding	salivary gland protein 10	2R	44262536	44263585
122	1d_32C_Naive__vs__1d_27C_Naive	AGAP003919	26.6534	-1.18774	0.358244	-3.31546	0.000914922	0.00906129	AGAP003919	1278742	AGAP003919	protein_coding		2R	46265509	46266319
123	1d_32C_Naive__vs__1d_27C_Naive	AGAP003938	2536.15	-1.04833	0.188097	-5.57332	2.5e-08	1.2e-06	AGAP003938	1278764	AGAP003938	protein_coding		2R	46554797	46556602
124	1d_32C_Naive__vs__1d_27C_Naive	AGAP004135	345.247	-1.03843	0.0941184	-11.0332	2.64e-28	1.3e-25	AGAP004135	1273960	AGAP004135	protein_coding	Yellow-e	2R	50616512	50621276
125	1d_32C_Naive__vs__1d_27C_Naive	AGAP004324	180.425	-1.37609	0.284366	-4.83915	1.3e-06	3.72e-05	AGAP004324	NA	AGAP004324	protein_coding	Protein yellow	2R	54488978	54491365
126	1d_32C_Naive__vs__1d_27C_Naive	AGAP004442	70.3837	-1.11851	0.163735	-6.83125	8.42e-12	7.93e-10	AGAP004442	4577287	AGAP004442	protein_coding		2R	56112584	56119991
127	1d_32C_Naive__vs__1d_27C_Naive	AGAP004444	10.5125	-1.87883	0.370936	-5.06511	4.08e-07	1.33e-05	AGAP004444	3291016	AGAP004444	protein_coding		2R	56163719	56170183
128	1d_32C_Naive__vs__1d_27C_Naive	AGAP004454	7.59116	-1.31623	0.423161	-3.11047	0.00186791	0.0162798	AGAP004454	NA	AGAP004454	protein_coding		2R	56676522	56677613
129	1d_32C_Naive__vs__1d_27C_Naive	AGAP004497	48.7067	-1.08716	0.348132	-3.12284	0.00179116	0.0158058	AGAP004497	1274643	AGAP004497	protein_coding		2R	57073311	57075886
130	1d_32C_Naive__vs__1d_27C_Naive	AGAP004498	6.02798	-2.01581	0.503844	-4.00087	6.31e-05	0.00105065	AGAP004498	1274644	AGAP004498	protein_coding	Sulfotransferase (Sult)	2R	57078847	57080018
131	1d_32C_Naive__vs__1d_27C_Naive	AGAP004501	277.332	1.48845	0.288308	5.16272	2.43e-07	8.49e-06	AGAP004501	1274647	AGAP004501	protein_coding	allantoicase	2R	57097933	57099532
132	1d_32C_Naive__vs__1d_27C_Naive	AGAP004690	401.208	-2.09677	0.406607	-5.15676	2.51e-07	8.74e-06	AGAP004690	1278572	CPF3	protein_coding	cuticular protein 3 from fifty-one aa family	2L	1133037	1133751
133	1d_32C_Naive__vs__1d_27C_Naive	AGAP004760	13.3925	1.57121	0.479721	3.27526	0.00105564	0.0102515	AGAP004760	NA	AGAP004760	protein_coding		2L	3080556	3082396
134	1d_32C_Naive__vs__1d_27C_Naive	AGAP004763	30.2931	1.32898	0.380852	3.48949	0.000483942	0.00530085	AGAP004763	NA	AGAP004763	protein_coding		2L	3152651	3154140
135	1d_32C_Naive__vs__1d_27C_Naive	AGAP004814	182.461	1.11385	0.362159	3.07558	0.00210095	0.0176866	AGAP004814	1278412	AGAP004814	protein_coding		2L	3825668	3826851
136	1d_32C_Naive__vs__1d_27C_Naive	AGAP004955	287.145	1.11786	0.138042	8.09794	5.59e-16	9.72e-14	AGAP004955	1275767	AGAP004955	protein_coding		2L	7181937	7182959
137	1d_32C_Naive__vs__1d_27C_Naive	AGAP005026	215.688	1.53396	0.296188	5.17901	2.23e-07	7.98e-06	AGAP005026	1267447	AGAP005026	protein_coding	Histone H4 [Source:UniProtKB/TrEMBL;Acc:Q7PCX0]	2L	8464364	8464675
138	1d_32C_Naive__vs__1d_27C_Naive	AGAP005045	13.3425	2.02364	0.465566	4.34663	1.38e-05	0.000294851	AGAP005045	5667285	AGAP005045	protein_coding		2L	8788345	8789880
139	1d_32C_Naive__vs__1d_27C_Naive	AGAP005072	7.202	-1.55713	0.463765	-3.35758	0.000786293	0.00799304	AGAP005072	NA	AGAP005072	protein_coding		2L	9545863	9550849
140	1d_32C_Naive__vs__1d_27C_Naive	AGAP005457	63.9028	1.77584	0.471658	3.76509	0.000166487	0.00229508	AGAP005457	1276150	AGAP005457	protein_coding	Ser/Thr protein phosphatase/nucleotidase	2L	15767703	15769403
141	1d_32C_Naive__vs__1d_27C_Naive	AGAP005458	11.1098	2.05895	0.612593	3.36105	0.000776481	0.00791431	AGAP005458	5667074	AGAP005458	protein_coding	Ser/Thr protein phosphatase/nucleotidase	2L	15771785	15773485
142	1d_32C_Naive__vs__1d_27C_Naive	AGAP005702	21.1839	1.49559	0.366053	4.08571	4.39e-05	0.000761854	AGAP005702	5667316	AGAP005702	protein_coding	serine collagenase 1	2L	19199629	19200549
143	1d_32C_Naive__vs__1d_27C_Naive	AGAP005706	161.841	1.97684	0.418138	4.72773	2.27e-06	6.07e-05	AGAP005706	1276374	AGAP005706	protein_coding	serine collagenase 1	2L	19206409	19207435
144	1d_32C_Naive__vs__1d_27C_Naive	AGAP005754	29.2304	1.15898	0.27309	4.24396	2.2e-05	0.000434006	AGAP005754	1276423	AGAP005754	protein_coding	glucosyl/glucuronosyl transferases	2L	20211271	20213038
145	1d_32C_Naive__vs__1d_27C_Naive	AGAP005887	173.878	-1.00441	0.152791	-6.57372	4.91e-11	4.08e-09	AGAP005887	1276552	AGAP005887	protein_coding		2L	23173125	23175930
146	1d_32C_Naive__vs__1d_27C_Naive	AGAP005945	1054.73	1.2702	0.321133	3.95537	7.64e-05	0.00121149	AGAP005945	1276614	pnp	protein_coding	purine-nucleoside phosphorylase	2L	23955455	23974488
147	1d_32C_Naive__vs__1d_27C_Naive	AGAP005949	746.754	-1.00149	0.168626	-5.9391	2.87e-09	1.73e-07	AGAP005949	1276618	AGAP005949	protein_coding	2-acylglycerol O-acyltransferase 2	2L	23989002	23994886
148	1d_32C_Naive__vs__1d_27C_Naive	AGAP005998	32.5542	-1.40892	0.35265	-3.99524	6.46e-05	0.00106964	AGAP005998	1276668	CPR23	protein_coding	cuticular protein RR-1 family 23	2L	24621232	24621964
149	1d_32C_Naive__vs__1d_27C_Naive	AGAP005999	85.0696	-1.30189	0.380075	-3.42536	0.000613979	0.00646823	AGAP005999	1276669	CPR24	protein_coding	cuticular protein RR-1 family 24	2L	24624141	24624663
150	1d_32C_Naive__vs__1d_27C_Naive	AGAP006145	134.799	-1.37528	0.196106	-7.01294	2.33e-12	2.49e-10	AGAP006145	1276814	CPLCA1	protein_coding	cuticular protein 1 in CPLCA family	2L	27150726	27151310
151	1d_32C_Naive__vs__1d_27C_Naive	AGAP006147	254.408	-1.48983	0.129531	-11.5018	1.29e-30	7.3e-28	AGAP006147	3290116	AGAP006147	protein_coding		2L	27155303	27156639
152	1d_32C_Naive__vs__1d_27C_Naive	AGAP006148	2211.69	-1.01902	0.131831	-7.72975	1.08e-14	1.52e-12	AGAP006148	1276816	CPLCA3	protein_coding	cuticular protein 3 in CPLCA family	2L	27158330	27159179
153	1d_32C_Naive__vs__1d_27C_Naive	AGAP006182	13.9452	-1.42329	0.398655	-3.57024	0.000356658	0.00412976	AGAP006182	4576639	AGAP006182	protein_coding	troponin C	2L	27818981	27820630
154	1d_32C_Naive__vs__1d_27C_Naive	AGAP006197	10.2274	-1.34131	0.465616	-2.88073	0.00396753	0.0287862	AGAP006197	1276862	AGAP006197	protein_coding		2L	28218544	28219386
155	1d_32C_Naive__vs__1d_27C_Naive	AGAP006202	48.243	-1.31572	0.2866	-4.5908	4.42e-06	0.000109797	AGAP006202	4576622	AGAP006202	protein_coding		2L	28228128	28228839
156	1d_32C_Naive__vs__1d_27C_Naive	AGAP006261	38.9172	-1.21436	0.274304	-4.42705	9.55e-06	0.000213259	AGAP006261	3290137	CPR135	protein_coding	cuticular protein RR-2 family 135	2L	28743187	28746274
157	1d_32C_Naive__vs__1d_27C_Naive	AGAP006283	306.377	-1.19176	0.382451	-3.11612	0.0018325	0.0160703	AGAP006283	1276938	CPR70	protein_coding	cuticular protein RR-2 family 70	2L	29534322	29535616
158	1d_32C_Naive__vs__1d_27C_Naive	AGAP006324	19.5662	1.06631	0.335884	3.17465	0.00150017	0.0136213	AGAP006324	NA	nompB	protein_coding	no mechanoreceptor potential B	2L	29584913	29588547
159	1d_32C_Naive__vs__1d_27C_Naive	AGAP006385	1091.22	2.69878	0.589857	4.5753	4.76e-06	0.000117358	AGAP006385	1276997	AGAP006385	protein_coding		2L	31026599	31027516
160	1d_32C_Naive__vs__1d_27C_Naive	AGAP006417	9.09825	3.42673	0.767631	4.46404	8.04e-06	0.0001848	AGAP006417	NA	AGAP006417	protein_coding	venom allergen	2L	31683285	31684244
161	1d_32C_Naive__vs__1d_27C_Naive	AGAP006493	287.684	-1.58463	0.162023	-9.7803	1.37e-22	4.55e-20	AGAP006493	NA	AGAP006493	protein_coding		2L	32987731	32998350
162	1d_32C_Naive__vs__1d_27C_Naive	AGAP006501	186.712	-1.47296	0.275211	-5.35212	8.69e-08	3.53e-06	AGAP006501	3290184	AGAP006501	protein_coding		2L	33110644	33114030
163	1d_32C_Naive__vs__1d_27C_Naive	AGAP006583	3.61808	5.74512	1.25583	4.57477	4.77e-06	0.000117358	AGAP006583	4576527	AGAP006583	protein_coding	Cysteine-rich venom protein	2L	34270537	34270946
164	1d_32C_Naive__vs__1d_27C_Naive	AGAP006710	3671	-1.0399	0.340795	-3.0514	0.00227777	0.0188216	AGAP006710	4576607	CHYM2	protein_coding	chymotrypsin	2L	37122149	37123243
165	1d_32C_Naive__vs__1d_27C_Naive	AGAP006738	5.8896	-1.58642	0.497815	-3.18677	0.00143872	0.0131367	AGAP006738	3290220	AGAP006738	protein_coding		2L	37625881	37631771
166	1d_32C_Naive__vs__1d_27C_Naive	AGAP006781	234.383	1.02798	0.249403	4.12179	3.76e-05	0.000665054	AGAP006781	5666849	AGAP006781	protein_coding		2L	38174631	38176810
167	1d_32C_Naive__vs__1d_27C_Naive	AGAP006788	25.092	-1.35095	0.389911	-3.46477	0.000530679	0.00572951	AGAP006788	4576307	AGAP006788	protein_coding		2L	38278596	38279264
168	1d_32C_Naive__vs__1d_27C_Naive	AGAP006931	14.4614	-1.22326	0.395918	-3.08967	0.00200379	0.0171222	AGAP006931	1270156	CPR111	protein_coding	cuticular protein RR-2 family 111	2L	40110026	40112308
169	1d_32C_Naive__vs__1d_27C_Naive	AGAP006954	39.9429	-1.29846	0.233541	-5.55988	2.7e-08	1.27e-06	AGAP006954	NA	CLIPA10	protein_coding	CLIP-domain serine protease	2L	40219748	40224804
170	1d_32C_Naive__vs__1d_27C_Naive	AGAP006968	17.094	-2.11413	0.607851	-3.47804	0.000505094	0.00548998	AGAP006968	1270117	AGAP006968	protein_coding	solute carrier family 4 member 1	2L	40404295	40407881
171	1d_32C_Naive__vs__1d_27C_Naive	AGAP007014	13.8564	-1.84347	0.369123	-4.9942	5.91e-07	1.84e-05	AGAP007014	NA	AGAP007014	protein_coding	Amino_oxidase domain-containing protein [Source:UniProtKB/TrEMBL;Acc:A0A1S4GTW6]	2L	40974299	40976417
172	1d_32C_Naive__vs__1d_27C_Naive	AGAP007042	74.4437	-2.02908	0.173103	-11.7218	9.86e-32	6.96e-29	AGAP007042	1270060	CPR62	protein_coding	cuticular protein RR-1 family 62	2L	41386757	41387540
173	1d_32C_Naive__vs__1d_27C_Naive	AGAP007149	4.37653	-2.30465	0.635855	-3.62448	0.000289541	0.00349676	AGAP007149	5667235	AGAP007149	protein_coding		2L	43581656	43581982
174	1d_32C_Naive__vs__1d_27C_Naive	AGAP007160	4909.98	1.1645	0.166661	6.98722	2.8e-12	2.91e-10	AGAP007160	1269954	AGAP007160	protein_coding	alpha-crystallin chain B	2L	43603779	43607408
175	1d_32C_Naive__vs__1d_27C_Naive	AGAP007249	4521.19	-1.90119	0.120733	-15.7471	7.19e-56	2.71e-52	AGAP007249	1269898	Flightin	protein_coding	protein flightin	2L	44638197	44642288
176	1d_32C_Naive__vs__1d_27C_Naive	AGAP007365	2776.8	1.03953	0.368128	2.82383	0.0047454	0.0327885	AGAP007365	1269817	AGAP007365	protein_coding		2L	46084249	46087214
177	1d_32C_Naive__vs__1d_27C_Naive	AGAP007445	7.32983	1.29366	0.484028	2.67269	0.00752461	0.0458287	AGAP007445	5666934	AGAP007445	protein_coding		2L	46613442	46615057
178	1d_32C_Naive__vs__1d_27C_Naive	AGAP007484	20.5882	-1.0218	0.287369	-3.5557	0.000376967	0.00431736	AGAP007484	1269740	AGAP007484	protein_coding	MFS domain-containing protein [Source:UniProtKB/TrEMBL;Acc:Q7QJF0]	2L	46855248	46857417
179	1d_32C_Naive__vs__1d_27C_Naive	AGAP007597	6.10718	-1.55425	0.511556	-3.03827	0.00237939	0.0194843	AGAP007597	5666965	AGAP007597	protein_coding		2L	48130752	48131472
180	1d_32C_Naive__vs__1d_27C_Naive	AGAP007601	207.593	1.02772	0.212711	4.83152	1.35e-06	3.84e-05	AGAP007601	1269628	AGAP007601	protein_coding		2L	48147825	48149592
181	1d_32C_Naive__vs__1d_27C_Naive	AGAP007613	17.77	-1.03549	0.320663	-3.22923	0.00124126	0.0116249	AGAP007613	NA	AGAP007613	protein_coding		2L	48269919	48280463
182	1d_32C_Naive__vs__1d_27C_Naive	AGAP007628	35.7901	1.13303	0.273027	4.14987	3.33e-05	0.00059974	AGAP007628	NA	AGAP007628	protein_coding	Transmembrane channel-like 3	2L	48466024	48471416
183	1d_32C_Naive__vs__1d_27C_Naive	AGAP007795	36.9993	-1.70054	0.28311	-6.00663	1.89e-09	1.2e-07	AGAP007795	NA	AGAP007795	protein_coding		3R	1068622	1070745
184	1d_32C_Naive__vs__1d_27C_Naive	AGAP007945	89.238	1.19161	0.291373	4.08964	4.32e-05	0.00075251	AGAP007945	1278009	AGAP007945	protein_coding	amiloride-sensitive sodium channel, other	3R	3250860	3252530
185	1d_32C_Naive__vs__1d_27C_Naive	AGAP007980	5430.76	-1.13439	0.198856	-5.70457	1.17e-08	6.25e-07	AGAP007980	1277968	CPCFC1	protein_coding	cuticular protein CPCFC family (CPCFC1)	3R	3648524	3649937
186	1d_32C_Naive__vs__1d_27C_Naive	AGAP008116	643.723	1.81766	0.236309	7.69191	1.45e-14	2.02e-12	AGAP008116	1277836	AGAP008116	protein_coding		3R	5871544	5872707
187	1d_32C_Naive__vs__1d_27C_Naive	AGAP008123	150.572	1.04087	0.162428	6.40817	1.47e-10	1.14e-08	AGAP008123	NA	AGAP008123	protein_coding		3R	5907557	5915211
188	1d_32C_Naive__vs__1d_27C_Naive	AGAP008183	108.44	-1.00595	0.144268	-6.97278	3.11e-12	3.19e-10	AGAP008183	NA	CLIPD2	protein_coding	CLIP-domain serine protease [Source:UniProtKB/TrEMBL;Acc:A0A1S4GXI4]	3R	6436488	6443981
189	1d_32C_Naive__vs__1d_27C_Naive	AGAP008217	33.659	1.17436	0.322275	3.64398	0.000268455	0.0032907	AGAP008217	3291679	CYP6Z3	protein_coding	cytochrome P450	3R	6971582	6973413
190	1d_32C_Naive__vs__1d_27C_Naive	AGAP008290	59.3413	1.71209	0.609082	2.81094	0.00493967	0.0336779	AGAP008290	1277692	TRYP6	protein_coding	trypsin 6	3R	8624615	8625447
191	1d_32C_Naive__vs__1d_27C_Naive	AGAP008363	769.746	2.18534	0.430645	5.07459	3.88e-07	1.28e-05	AGAP008363	1277616	AGAP008363	protein_coding	cytochrome b5 outer mitochondrial membrane isoform	3R	10059096	10061163
192	1d_32C_Naive__vs__1d_27C_Naive	AGAP008391	491.789	-1.38231	0.385986	-3.58123	0.000341978	0.00399764	AGAP008391	NA	AGAP008391	protein_coding		3R	10253066	10257269
193	1d_32C_Naive__vs__1d_27C_Naive	AGAP008458	29.6998	-2.24127	0.250754	-8.93811	3.96e-19	9.13e-17	AGAP008458	NA	CPLCG14	protein_coding	cuticular protein CPLCG family (CPLCG14)	3R	10894981	10895533
194	1d_32C_Naive__vs__1d_27C_Naive	AGAP008459	54.1419	-1.89174	0.226568	-8.34955	6.85e-17	1.25e-14	AGAP008459	NA	CPLCG15	protein_coding	cuticular protein CPLCG family (CPLCG15)	3R	10897683	10898268
195	1d_32C_Naive__vs__1d_27C_Naive	AGAP008547	204.177	-1.33847	0.245735	-5.4468	5.13e-08	2.27e-06	AGAP008547	NA	AGAP008547	protein_coding		3R	12466629	12474074
196	1d_32C_Naive__vs__1d_27C_Naive	AGAP008696	2.89437	-3.48758	0.711212	-4.90371	9.4e-07	2.77e-05	AGAP008696	5668145	AGAP008696	protein_coding		3R	15080141	15089915
197	1d_32C_Naive__vs__1d_27C_Naive	AGAP008752	219.626	-1.33034	0.256973	-5.17699	2.25e-07	8.04e-06	AGAP008752	NA	AGAP008752	protein_coding		3R	17088182	17092524
198	1d_32C_Naive__vs__1d_27C_Naive	AGAP008804	2137.83	-1.04291	0.0958377	-10.882	1.4e-27	6.35e-25	AGAP008804	4577982	Pex19	protein_coding	peroxin 19	3R	18063077	18064929
199	1d_32C_Naive__vs__1d_27C_Naive	AGAP008840	224.961	-1.21177	0.104348	-11.6127	3.55e-31	2.23e-28	AGAP008840	NA	AGAP008840	protein_coding		3R	19296843	19299717
200	1d_32C_Naive__vs__1d_27C_Naive	AGAP008848	107.182	-1.5236	0.204652	-7.44484	9.71e-14	1.26e-11	AGAP008848	NA	AGAP008848	protein_coding		3R	19395324	19408934
201	1d_32C_Naive__vs__1d_27C_Naive	AGAP008960	11.6277	-1.1485	0.294453	-3.90045	9.6e-05	0.00145486	AGAP008960	NA	AGAP008960	protein_coding	Cuticular protein RR-2 family 110 [Source:UniProtKB/TrEMBL;Acc:A0A1S4GZR7]	3R	22055527	22067284
202	1d_32C_Naive__vs__1d_27C_Naive	AGAP009000	7.36411	-1.18044	0.41441	-2.84848	0.00439287	0.0312112	AGAP009000	NA	AGAP009000	protein_coding	Peptidase S1 domain-containing protein [Source:UniProtKB/TrEMBL;Acc:A0A1S4H0L6]	3R	22951724	22979643
203	1d_32C_Naive__vs__1d_27C_Naive	AGAP009022	44.8127	-1.02697	0.142426	-7.21057	5.57e-13	6.63e-11	AGAP009022	NA	Cht9	protein_coding	chitinase	3R	23761689	23773039
204	1d_32C_Naive__vs__1d_27C_Naive	AGAP009184	1032.89	-1.35085	0.302324	-4.46824	7.89e-06	0.000181938	AGAP009184	1280146	AGAP009184	protein_coding		3R	28493613	28495038
205	1d_32C_Naive__vs__1d_27C_Naive	AGAP009447	16445.5	1.02695	0.0837356	12.2642	1.41e-34	1.23e-31	AGAP009447	1269245	AGAP009447	protein_coding	S-adenosylmethionine synthetase	3R	33543199	33551061
206	1d_32C_Naive__vs__1d_27C_Naive	AGAP009690	15.2053	-1.37614	0.267596	-5.14261	2.71e-07	9.31e-06	AGAP009690	1279078	AGAP009690	protein_coding	Fatty acyl-CoA reductase (Fragment) [Source:UniProtKB/TrEMBL;Acc:Q7Q1P6]	3R	38814029	38815826
207	1d_32C_Naive__vs__1d_27C_Naive	AGAP009758	1093.32	-1.22864	0.156921	-7.82967	4.89e-15	7.28e-13	AGAP009758	1279164	CPLCP11	protein_coding	cuticular protein CPLCP11	3R	42403201	42405868
208	1d_32C_Naive__vs__1d_27C_Naive	AGAP009766	47.8852	1.11296	0.343041	3.24439	0.00117704	0.0111435	AGAP009766	NA	AGAP009766	protein_coding		3R	42481991	42483345
209	1d_32C_Naive__vs__1d_27C_Naive	AGAP009830	1114.39	1.00253	0.255249	3.92767	8.58e-05	0.00133315	AGAP009830	1279248	AGAP009830	protein_coding		3R	44029393	44029824
210	1d_32C_Naive__vs__1d_27C_Naive	AGAP009870	3.11176	-1.485	0.539885	-2.75059	0.00594878	0.0388594	AGAP009870	4578144	CPR151	protein_coding	cuticular protein RR-2 family 151	3R	44603486	44604285
211	1d_32C_Naive__vs__1d_27C_Naive	AGAP009876	9.69675	-1.64582	0.350073	-4.70135	2.58e-06	6.81e-05	AGAP009876	1279295	CPR78	protein_coding	cuticular protein RR-1 family 78	3R	44655489	44658811
212	1d_32C_Naive__vs__1d_27C_Naive	AGAP010046	323.995	-1.12402	0.411027	-2.73467	0.00624428	0.0402641	AGAP010046	4577966	AGAP010046	protein_coding		3R	48208310	48209024
213	1d_32C_Naive__vs__1d_27C_Naive	AGAP010122	5134.01	-1.11314	0.11841	-9.40074	5.42e-21	1.46e-18	AGAP010122	4578366	CPR132	protein_coding	cuticular protein RR-2 family 132	3R	49237379	49238739
214	1d_32C_Naive__vs__1d_27C_Naive	AGAP010146	23.6068	3.1611	0.290985	10.8635	1.72e-27	7.48e-25	AGAP010146	1279566	AGAP010146	protein_coding		3R	49434762	49436679
215	1d_32C_Naive__vs__1d_27C_Naive	AGAP010231	3.62856	-3.94699	0.631234	-6.25283	4.03e-10	2.94e-08	AGAP010231	NA	AGAP010231	protein_coding		3R	51310339	51311191
216	1d_32C_Naive__vs__1d_27C_Naive	AGAP010243	17.9926	-1.29269	0.340649	-3.7948	0.000147764	0.00208011	AGAP010243	NA	AGAP010243	protein_coding	female reproductive tract protease GLEANR_897	3R	51522643	51523830
217	1d_32C_Naive__vs__1d_27C_Naive	AGAP010291	7.71006	2.8763	1.06447	2.70211	0.00689016	0.0429599	AGAP010291	NA	AGAP010291	protein_coding		3R	52265896	52271136
218	1d_32C_Naive__vs__1d_27C_Naive	AGAP010311	85.7282	-1.64411	0.173591	-9.47117	2.77e-21	7.82e-19	AGAP010311	NA	AGAP010311	protein_coding	dehydrogenase/reductase SDR family member 11 precursor	3L	119223	137112
219	1d_32C_Naive__vs__1d_27C_Naive	AGAP010759	17.3816	2.65445	0.444873	5.96677	2.42e-09	1.49e-07	AGAP010759	5668037	AGAP010759	protein_coding		3L	9907875	9908597
220	1d_32C_Naive__vs__1d_27C_Naive	AGAP010760	28.4494	2.17719	0.415198	5.24373	1.57e-07	5.95e-06	AGAP010760	4577881	AGAP010760	protein_coding		3L	9911703	9912362
221	1d_32C_Naive__vs__1d_27C_Naive	AGAP010856	13.5878	-1.54572	0.358835	-4.30762	1.65e-05	0.000341651	AGAP010856	1271101	AGAP010856	protein_coding		3L	12084519	12089918
222	1d_32C_Naive__vs__1d_27C_Naive	AGAP010879	87.4962	1.87989	0.666464	2.82069	0.00479206	0.0330167	AGAP010879	NA	AGAP010879	protein_coding		3L	12385710	12386800
223	1d_32C_Naive__vs__1d_27C_Naive	AGAP011044	1142.4	1.39061	0.401941	3.45974	0.000540704	0.00580448	AGAP011044	NA	AGAP011044	protein_coding		3L	15712332	15729545
224	1d_32C_Naive__vs__1d_27C_Naive	AGAP011067	100.006	1.07492	0.307335	3.49754	0.000469567	0.00519373	AGAP011067	NA	AGAP011067	protein_coding		3L	16218078	16221860
225	1d_32C_Naive__vs__1d_27C_Naive	AGAP011167	16.2317	-1.11372	0.301183	-3.69783	0.000217449	0.00280383	AGAP011167	1270762	AGAP011167	protein_coding		3L	18204049	18205162
226	1d_32C_Naive__vs__1d_27C_Naive	AGAP011216	16.1342	3.02039	1.04934	2.87837	0.00399734	0.0289653	AGAP011216	NA	AGAP011216	protein_coding	Heme peroxidase 16 [Source:UniProtKB/TrEMBL;Acc:A0A1S4H6X3]	3L	19445867	19448088
227	1d_32C_Naive__vs__1d_27C_Naive	AGAP011228	428.261	1.59936	0.491751	3.25239	0.0011444	0.0109075	AGAP011228	1270697	AGAP011228	protein_coding		3L	19739577	19740345
228	1d_32C_Naive__vs__1d_27C_Naive	AGAP011515	19456.7	-1.31957	0.242113	-5.45022	5.03e-08	2.25e-06	AGAP011515	NA	AGAP011515	protein_coding	Cytoplasmic actin [Source:UniProtKB/TrEMBL;Acc:A0A1S4H6W1]	3L	26298856	26300887
229	1d_32C_Naive__vs__1d_27C_Naive	AGAP011530	1195.88	-1.69522	0.146039	-11.608	3.75e-31	2.23e-28	AGAP011530	NA	AGAP011530	protein_coding		3L	26862579	26865995
230	1d_32C_Naive__vs__1d_27C_Naive	AGAP011696	70.89	1.15256	0.184483	6.2475	4.17e-10	3.02e-08	AGAP011696	NA	AGAP011696	protein_coding	duplex-specific nuclease	3L	31521450	31522964
231	1d_32C_Naive__vs__1d_27C_Naive	AGAP011786	54.3976	-1.05325	0.292368	-3.60247	0.000315204	0.00374665	AGAP011786	NA	CLIPE7	protein_coding	CLIP-domain serine protease	3L	33264351	33265979
232	1d_32C_Naive__vs__1d_27C_Naive	AGAP011795	238.081	1.11568	0.352256	3.16725	0.0015389	0.0139501	AGAP011795	NA	AGAP011795	protein_coding		3L	33302514	33304623
233	1d_32C_Naive__vs__1d_27C_Naive	AGAP011806	128.604	-1.9199	0.727361	-2.63954	0.00830174	0.0491582	AGAP011806	NA	AGAP011806	protein_coding	ornithine decarboxylase	3L	33356444	33358332
234	1d_32C_Naive__vs__1d_27C_Naive	AGAP011914	13.4132	-1.40526	0.329269	-4.26781	1.97e-05	0.000395638	AGAP011914	3291452	AGAP011914	protein_coding		3L	34887067	34888478
235	1d_32C_Naive__vs__1d_27C_Naive	AGAP011930	1024.87	-1.10397	0.198435	-5.5634	2.65e-08	1.25e-06	AGAP011930	1280739	AGAP011930	protein_coding	F-box and leucine-rich repeat protein 9	3L	35231340	35233784
236	1d_32C_Naive__vs__1d_27C_Naive	AGAP012227	9.2873	1.3848	0.429146	3.22687	0.00125151	0.0116822	AGAP012227	1280466	AGAP012227	protein_coding	Haloacid dehalogenase-like hydrolase domain-containing protein 2	3L	39154038	39155141
237	1d_32C_Naive__vs__1d_27C_Naive	AGAP012344	114.305	-1.12713	0.139473	-8.08139	6.4e-16	1.08e-13	AGAP012344	NA	AGAP012344	protein_coding		3L	40810223	40812546
238	1d_32C_Naive__vs__1d_27C_Naive	AGAP012364	1116.73	-1.50282	0.1247	-12.0515	1.9e-33	1.54e-30	AGAP012364	NA	AGAP012364	protein_coding		3L	41119364	41121444
239	1d_32C_Naive__vs__1d_27C_Naive	AGAP012498	16.6732	-1.3303	0.256653	-5.18327	2.18e-07	7.85e-06	AGAP012498	NA	AGAP012498	protein_coding		UNKN	8286148	8288258
240	1d_32C_Naive__vs__1d_27C_Naive	AGAP012528	9.87727	-1.48867	0.376643	-3.95248	7.73e-05	0.00121772	AGAP012528	5668383	AGAP012528	protein_coding		UNKN	11583485	11583673
241	1d_32C_Naive__vs__1d_27C_Naive	AGAP013256	554.592	-2.27952	0.147266	-15.4789	4.82e-54	1.09e-50	AGAP013256	11175917	AGAP013256	protein_coding		2R	43155719	43157135
242	1d_32C_Naive__vs__1d_27C_Naive	AGAP013390	88.42	-1.59513	0.164924	-9.67191	3.97e-22	1.21e-19	AGAP013390	11175819	AGAP013390	protein_coding		X	1799031	1802446
243	1d_32C_Naive__vs__1d_27C_Naive	AGAP013402	327.165	-1.29936	0.286621	-4.53337	5.8e-06	0.000139024	AGAP013402	11175669	AGAP013402	protein_coding	carbonic anhydrase I	2R	20614585	20616389
244	1d_32C_Naive__vs__1d_27C_Naive	AGAP013430	11.654	1.5251	0.385252	3.9587	7.54e-05	0.0011976	AGAP013430	NA	AGAP013430	protein_coding		2R	35935211	35936083
245	1d_32C_Naive__vs__1d_27C_Naive	AGAP013487	26.5998	-1.90467	0.649663	-2.93179	0.0033702	0.0254487	AGAP013487	11176153	AGAP013487	protein_coding		2R	34467250	34468377
246	1d_32C_Naive__vs__1d_27C_Naive	AGAP013743	3.42383	3.67488	1.12209	3.27502	0.00105653	0.0102515	AGAP013743	NA	AGAP013743	protein_coding		3R	2303839	2309037
247	1d_32C_Naive__vs__1d_27C_Naive	AGAP027993	12.3351	-1.17208	0.328251	-3.57068	0.000356055	0.00412805	AGAP027993	NA	CPLCP10	protein_coding	cuticular protein (putative) CPLCP10	3R	42387899	42389947
248	1d_32C_Naive__vs__1d_27C_Naive	AGAP028032	135.645	-1.08385	0.248709	-4.3579	1.31e-05	0.000283276	AGAP028032	NA	AGAP028032	protein_coding		3R	49878991	49880993
249	1d_32C_Naive__vs__1d_27C_Naive	AGAP028182	63.8454	2.07499	0.46832	4.43071	9.39e-06	0.000210659	AGAP028182	NA	AGAP028182	protein_coding		3L	2761903	2771253
250	1d_32C_Naive__vs__1d_27C_Naive	AGAP028201	696.369	1.59195	0.407147	3.91002	9.23e-05	0.0014117	AGAP028201	NA	AGAP028201	protein_coding		3R	21033247	21034807
251	1d_32C_Naive__vs__1d_27C_Naive	AGAP028400	55.6726	1.00545	0.244796	4.10729	4e-05	0.000700523	AGAP028400	NA	AGAP028400	protein_coding		2L	37652659	37656407
252	1d_32C_Naive__vs__1d_27C_Naive	AGAP028436	18.3068	3.56814	1.14674	3.11156	0.00186105	0.016244	AGAP028436	NA	AGAP028436	protein_coding		2L	2103174	2105337
253	1d_32C_Naive__vs__1d_27C_Naive	AGAP028439	87.3074	1.20712	0.247792	4.87152	1.11e-06	3.23e-05	AGAP028439	NA	AGAP028439	protein_coding		2L	6011123	6012317
254	1d_32C_Naive__vs__1d_27C_Naive	AGAP028557	13.2414	1.83856	0.568536	3.23384	0.00122137	0.0114671	AGAP028557	NA	AGAP028557	protein_coding		3R	15976336	15977813
255	1d_32C_Naive__vs__1d_27C_Naive	AGAP028564	701.976	-1.73294	0.309726	-5.59506	2.21e-08	1.08e-06	AGAP028564	NA	AGAP028564	protein_coding		3R	23689879	23692470
256	1d_32C_Naive__vs__1d_27C_Naive	AGAP028578	11.2972	-2.05729	0.31059	-6.6238	3.5e-11	2.98e-09	AGAP028578	NA	AGAP028578	protein_coding		UNKN	3853425	3856853
257	1d_32C_Naive__vs__1d_27C_Naive	AGAP028972	1734.54	-1.01307	0.233214	-4.34395	1.4e-05	0.000296637	AGAP028972	NA	LSU_rRNA_eukarya	rRNA	Eukaryotic large subunit ribosomal RNA [Source:RFAM;Acc:RF02543]	X	23363984	23364784
258	1d_32C_Naive__vs__1d_27C_Naive	AGAP029040	10.7094	-1.74684	0.405379	-4.30914	1.64e-05	0.000339933	AGAP029040	NA	Metazoa_SRP	SRP_RNA	Metazoan signal recognition particle RNA [Source:RFAM;Acc:RF00017]	3L	28096005	28096301
259	1d_32C_Naive__vs__1d_27C_Naive	AGAP029073	29.3701	1.57066	0.338102	4.64553	3.39e-06	8.71e-05	AGAP029073	NA	AGAP029073	protein_coding		3L	7587182	7591535
260	1d_32C_Naive__vs__1d_27C_Naive	AGAP029119	29.9851	-1.95013	0.6897	-2.8275	0.00469124	0.0325736	AGAP029119	NA	AGAP029119	protein_coding		3L	31244492	31248326
261	1d_32C_Naive__vs__1d_27C_Naive	AGAP029124	210.155	-1.85891	0.483577	-3.84408	0.000121007	0.00176574	AGAP029124	NA	AGAP029124	protein_coding		3L	7467567	7482913
262	1d_32C_Naive__vs__1d_27C_Naive	AGAP029126	13.1637	-1.84807	0.312267	-5.91824	3.25e-09	1.94e-07	AGAP029126	NA	AGAP029126	protein_coding		3R	29839372	29843160
263	1d_32C_Naive__vs__1d_27C_Naive	AGAP029163	27.9702	1.85946	0.348835	5.33047	9.8e-08	3.9e-06	AGAP029163	NA	AGAP029163	protein_coding		3R	2641115	2641517
264	1d_32C_Naive__vs__1d_27C_Naive	AGAP029279	30.0675	1.18055	0.431726	2.73449	0.00624764	0.0402641	AGAP029279	NA	AGAP029279	protein_coding		3L	19244355	19247762
265	1d_32C_Naive__vs__1d_27C_Naive	AGAP029281	4.92052	2.39047	0.604667	3.95337	7.71e-05	0.00121712	AGAP029281	NA	AGAP029281	protein_coding		3L	40707453	40708301
266	1d_32C_Naive__vs__1d_27C_Naive	AGAP029285	603.955	-1.2755	0.392812	-3.2471	0.00116587	0.0110557	AGAP029285	NA	AGAP029285	protein_coding		3L	11706034	11716477
267	1d_32C_Naive__vs__1d_27C_Naive	AGAP029360	35.2964	-1.3096	0.248386	-5.27244	1.35e-07	5.19e-06	AGAP029360	NA	AGAP029360	protein_coding		2L	23171824	23172583
268	1d_32C_Naive__vs__1d_27C_Naive	AGAP029404	89.542	1.24903	0.407799	3.06285	0.00219237	0.0182091	AGAP029404	NA	AGAP029404	protein_coding		3R	37636366	37642119
269	1d_32C_Naive__vs__1d_27C_Naive	AGAP029414	161.758	3.11859	0.396536	7.86457	3.7e-15	5.74e-13	AGAP029414	NA	AGAP029414	protein_coding		3R	9733212	9734275
270	1d_32C_Naive__vs__1d_27C_Naive	AGAP029417	2.88638	-2.01053	0.758823	-2.64954	0.00806009	0.048207	AGAP029417	NA	AGAP029417	protein_coding		3R	32440569	32441840
271	1d_32C_Naive__vs__1d_27C_Naive	AGAP029420	31.8299	-1.16537	0.213058	-5.46971	4.51e-08	2.03e-06	AGAP029420	NA	AGAP029420	protein_coding		3R	35119284	35119793
272	1d_32C_Naive__vs__1d_27C_Naive	AGAP029479	21.7076	1.84596	0.372561	4.95478	7.24e-07	2.2e-05	AGAP029479	NA	AGAP029479	protein_coding		2R	58128033	58130616
273	1d_32C_Naive__vs__1d_27C_Naive	AGAP029686	57.1507	1.05831	0.229066	4.6201	3.84e-06	9.68e-05	AGAP029686	NA	ABCC6	protein_coding	ATP-binding cassette transporter (ABC transporter) family C member 6	2R	58299302	58307799
274	1d_32C_Naive__vs__1d_27C_Naive	AGAP029722	18.2469	1.90456	0.462503	4.11794	3.82e-05	0.000675192	AGAP029722	NA	AGAP029722	protein_coding		3L	9939819	9941072
275	1d_32C_Naive__vs__1d_27C_Naive	AGAP029797	21.5847	2.74234	0.645284	4.24981	2.14e-05	0.00042355	AGAP029797	4576526	AGAP029797	protein_coding		2L	34266931	34267642
276	1d_32C_Naive__vs__1d_27C_Naive	AGAP029877	12.1016	3.58932	1.19202	3.01111	0.00260293	0.0208235	AGAP029877	NA	AGAP029877	protein_coding		3R	37361041	37361901
277	1d_32C_Naive__vs__1d_27C_Naive	AGAP029883	24.2924	1.60857	0.46022	3.49522	0.000473668	0.00522375	AGAP029883	NA	AGAP029883	protein_coding		X	20476360	20479254
278	1d_32C_Naive__vs__1d_27C_Naive	AGAP029896	10.5501	-2.16799	0.403651	-5.37095	7.83e-08	3.23e-06	AGAP029896	NA	AGAP029896	protein_coding		2L	33120037	33141473
279	1d_32C_Naive__vs__1d_27C_Naive	AGAP029934	9.72335	1.28309	0.450611	2.84744	0.00440725	0.0312544	AGAP029934	NA	AGAP029934	protein_coding		3L	12913709	12914510
280	1d_32C_Naive__vs__1d_30C_Naive	AGAP000113	1615.25	-1.14031	0.12026	-9.48207	2.49e-21	1.41e-17	AGAP000113	NA	AGAP000113	protein_coding		X	1803101	1819656
281	1d_32C_Naive__vs__1d_30C_Naive	AGAP000177	10.259	-1.60591	0.414867	-3.87091	0.00010843	0.0106587	AGAP000177	3289629	CPR128	protein_coding	cuticular protein RR-2 family 128	X	2980078	2981108
282	1d_32C_Naive__vs__1d_30C_Naive	AGAP000535	441.851	1.66145	0.349525	4.75346	2e-06	0.000525666	AGAP000535	1271705	AGAP000535	protein_coding		X	9590751	9594805
283	1d_32C_Naive__vs__1d_30C_Naive	AGAP001554	26.5629	1.4	0.380428	3.68005	0.000233185	0.0173416	AGAP001554	NA	AGAP001554	protein_coding		2R	6128488	6131448
284	1d_32C_Naive__vs__1d_30C_Naive	AGAP001669	17.2641	1.44543	0.361737	3.9958	6.45e-05	0.00736187	AGAP001669	1281505	CPR6	protein_coding	cuticular protein RR-2 family 6	2R	7656373	7657277
285	1d_32C_Naive__vs__1d_30C_Naive	AGAP001676	123.531	-1.08382	0.240569	-4.50522	6.63e-06	0.00136274	AGAP001676	1281498	AGAP001676	protein_coding	actin, cytoplasmic	2R	8001905	8003591
286	1d_32C_Naive__vs__1d_30C_Naive	AGAP002043	15.6029	-1.21885	0.265129	-4.59718	4.28e-06	0.000930924	AGAP002043	4576905	AGAP002043	protein_coding		2R	14412816	14414564
287	1d_32C_Naive__vs__1d_30C_Naive	AGAP002542	116.049	1.2825	0.334412	3.8351	0.000125513	0.0116295	AGAP002542	1273421	LRIM20	protein_coding	leucine-rich immune protein (Coil-less)	2R	22518746	22519927
288	1d_32C_Naive__vs__1d_30C_Naive	AGAP002587	210.724	-1.4892	0.352106	-4.22941	2.34e-05	0.00357923	AGAP002587	1273384	AGAP002587	protein_coding		2R	23306923	23309356
289	1d_32C_Naive__vs__1d_30C_Naive	AGAP003784	29.4716	1.23653	0.28796	4.29411	1.75e-05	0.00279246	AGAP003784	3290902	AGAP003784	protein_coding	glucose dehydrogenase (acceptor)	2R	43274713	43286467
290	1d_32C_Naive__vs__1d_30C_Naive	AGAP004571	44.8328	-1.38662	0.260823	-5.31633	1.06e-07	4.99e-05	AGAP004571	NA	AGAP004571	protein_coding	Oviductin	2R	57661242	57666063
291	1d_32C_Naive__vs__1d_30C_Naive	AGAP005026	215.688	1.35122	0.274344	4.92528	8.42e-07	0.000257369	AGAP005026	1267447	AGAP005026	protein_coding	Histone H4 [Source:UniProtKB/TrEMBL;Acc:Q7PCX0]	2L	8464364	8464675
292	1d_32C_Naive__vs__1d_30C_Naive	AGAP005045	13.3425	1.41763	0.410245	3.45558	0.000549114	0.0294179	AGAP005045	5667285	AGAP005045	protein_coding		2L	8788345	8789880
293	1d_32C_Naive__vs__1d_30C_Naive	AGAP005795	706.751	1.23347	0.277319	4.44783	8.67e-06	0.00160745	AGAP005795	NA	AGAP005795	protein_coding	sodium-coupled monocarboxylate transporter 1	2L	20892747	20937612
294	1d_32C_Naive__vs__1d_30C_Naive	AGAP006215	10.4157	1.16904	0.35728	3.27206	0.00106767	0.0452882	AGAP006215	NA	GPRMTH1	protein_coding	methuselah receptor 1	2L	28464790	28466912
295	1d_32C_Naive__vs__1d_30C_Naive	AGAP007142	144.494	1.2374	0.326226	3.79308	0.000148793	0.0132437	AGAP007142	1269964	AGAP007142	protein_coding	Serine-type enodpeptidase	2L	43564228	43565240
296	1d_32C_Naive__vs__1d_30C_Naive	AGAP007484	20.5882	-1.06327	0.275072	-3.86543	0.000110892	0.0106596	AGAP007484	1269740	AGAP007484	protein_coding	MFS domain-containing protein [Source:UniProtKB/TrEMBL;Acc:Q7QJF0]	2L	46855248	46857417
297	1d_32C_Naive__vs__1d_30C_Naive	AGAP007656	48.4394	1.32236	0.319219	4.14247	3.44e-05	0.00451623	AGAP007656	NA	AGAP007656	protein_coding		2L	48788131	48795417
298	1d_32C_Naive__vs__1d_30C_Naive	AGAP008696	2.89437	-2.49909	0.717057	-3.4852	0.000491768	0.0280755	AGAP008696	5668145	AGAP008696	protein_coding		3R	15080141	15089915
299	1d_32C_Naive__vs__1d_30C_Naive	AGAP009049	410.322	2.49773	0.63972	3.90441	9.45e-05	0.00970679	AGAP009049	NA	Cht16	protein_coding	Chitinase [Source:UniProtKB/TrEMBL;Acc:A0A1S4GZY6]	3R	24686596	24687802
300	1d_32C_Naive__vs__1d_30C_Naive	AGAP009275	78.336	1.043	0.254968	4.09071	4.3e-05	0.00528407	AGAP009275	4578092	Sk	protein_coding	sulfakinin neuropeptide	3R	30524242	30525109
301	1d_32C_Naive__vs__1d_30C_Naive	AGAP010146	23.6068	1.60793	0.229878	6.99468	2.66e-12	6.01e-09	AGAP010146	1279566	AGAP010146	protein_coding		3R	49434762	49436679
302	1d_32C_Naive__vs__1d_30C_Naive	AGAP010759	17.3816	1.21433	0.375532	3.23363	0.00122229	0.0493457	AGAP010759	5668037	AGAP010759	protein_coding		3L	9907875	9908597
303	1d_32C_Naive__vs__1d_30C_Naive	AGAP011530	1195.88	-1.25444	0.137879	-9.09814	9.19e-20	3.46e-16	AGAP011530	NA	AGAP011530	protein_coding		3L	26862579	26865995
304	1d_32C_Naive__vs__1d_30C_Naive	AGAP011981	187.655	1.41245	0.387537	3.64467	0.000267734	0.0187979	AGAP011981	NA	AGAP011981	protein_coding		3L	35830673	35834522
305	1d_32C_Naive__vs__1d_30C_Naive	AGAP012443	806.199	1.53305	0.432217	3.54695	0.000389716	0.0238127	AGAP012443	4578492	AGAP012443	protein_coding		UNKN	1191149	1197633
306	1d_32C_Naive__vs__1d_30C_Naive	AGAP012528	9.87727	-1.39501	0.361253	-3.86157	0.00011266	0.0107018	AGAP012528	5668383	AGAP012528	protein_coding		UNKN	11583485	11583673
307	1d_32C_Naive__vs__1d_30C_Naive	AGAP013402	327.165	-1.51743	0.270442	-5.61092	2.01e-08	1.42e-05	AGAP013402	11175669	AGAP013402	protein_coding	carbonic anhydrase I	2R	20614585	20616389
308	1d_32C_Naive__vs__1d_30C_Naive	AGAP028201	696.369	1.47364	0.383358	3.84404	0.000121023	0.0114004	AGAP028201	NA	AGAP028201	protein_coding		3R	21033247	21034807
309	1d_32C_Naive__vs__1d_30C_Naive	AGAP028541	344.321	1.8292	0.428608	4.26776	1.97e-05	0.00309984	AGAP028541	NA	AGAP028541	protein_coding		3L	35835442	35837981
310	1d_32C_Naive__vs__1d_30C_Naive	AGAP028578	11.2972	-1.30434	0.311518	-4.18703	2.83e-05	0.00394427	AGAP028578	NA	AGAP028578	protein_coding		UNKN	3853425	3856853
311	1d_32C_Naive__vs__1d_30C_Naive	AGAP029040	10.7094	-1.6522	0.393946	-4.19398	2.74e-05	0.00393082	AGAP029040	NA	Metazoa_SRP	SRP_RNA	Metazoan signal recognition particle RNA [Source:RFAM;Acc:RF00017]	3L	28096005	28096301
312	1d_32C_Naive__vs__1d_30C_Naive	AGAP029281	4.92052	1.8266	0.519781	3.51417	0.000441123	0.0258113	AGAP029281	NA	AGAP029281	protein_coding		3L	40707453	40708301
313	1d_32C_Naive__vs__1d_30C_Naive	AGAP029414	161.758	1.71802	0.28859	5.95316	2.63e-09	2.48e-06	AGAP029414	NA	AGAP029414	protein_coding		3R	9733212	9734275
314	1d_32C_Naive__vs__1d_30C_Naive	AGAP029934	9.72335	1.40551	0.433896	3.23928	0.00119831	0.0489016	AGAP029934	NA	AGAP029934	protein_coding		3L	12913709	12914510
315	5d_30C_Naive__vs__5d_27C_Naive	AGAP000298	10.8087	1.613	0.512275	3.1487	0.00164	0.0197487	AGAP000298	1271963	AGAP000298	protein_coding		X	5324597	5325464
316	5d_30C_Naive__vs__5d_27C_Naive	AGAP000352	115.465	1.03169	0.375448	2.74789	0.00599798	0.046929	AGAP000352	5666738	TWDL1	protein_coding	cuticular protein TWDL family (TWDL1)	X	6220473	6223199
317	5d_30C_Naive__vs__5d_27C_Naive	AGAP000356	61.0489	1.26149	0.369477	3.41425	0.000639576	0.01056	AGAP000356	NA	AGAP000356	protein_coding		X	6348420	6350337
318	5d_30C_Naive__vs__5d_27C_Naive	AGAP000535	441.851	-1.33954	0.362566	-3.69461	0.000220228	0.00490918	AGAP000535	1271705	AGAP000535	protein_coding		X	9590751	9594805
319	5d_30C_Naive__vs__5d_27C_Naive	AGAP000885	2471.1	1.58342	0.316024	5.01045	5.43e-07	7.4e-05	AGAP000885	1277402	AGAP000885	protein_coding	aminopeptidase N	X	16729033	16734077
320	5d_30C_Naive__vs__5d_27C_Naive	AGAP001184	17.2307	1.18901	0.312774	3.8015	0.000143822	0.00365983	AGAP001184	3290432	AGAP001184	protein_coding	ganglioside GM2 activator	2R	811804	812476
321	5d_30C_Naive__vs__5d_27C_Naive	AGAP001198	2174.71	1.76441	0.424934	4.1522	3.29e-05	0.0013364	AGAP001198	1281971	AGAP001198	protein_coding	chymotrypsin	2R	1275455	1276464
322	5d_30C_Naive__vs__5d_27C_Naive	AGAP001202	154.157	1.08508	0.222663	4.87318	1.1e-06	0.000122914	AGAP001202	1281966	AGAP001202	protein_coding	organic cation transporter	2R	1402899	1404931
323	5d_30C_Naive__vs__5d_27C_Naive	AGAP001230	16.543	1.83389	0.65464	2.80137	0.00508861	0.0425748	AGAP001230	NA	AGAP001230	protein_coding		2R	1685512	1692091
324	5d_30C_Naive__vs__5d_27C_Naive	AGAP001251	175.698	1.54384	0.426703	3.61808	0.000296795	0.0061278	AGAP001251	5667665	AGAP001251	protein_coding	eupolytin	2R	2040018	2041312
325	5d_30C_Naive__vs__5d_27C_Naive	AGAP001449	50.9106	1.21637	0.23231	5.23599	1.64e-07	3.09e-05	AGAP001449	1281725	AGAP001449	protein_coding		2R	5229810	5230716
326	5d_30C_Naive__vs__5d_27C_Naive	AGAP001543	41.1405	2.01429	0.369969	5.44449	5.2e-08	1.45e-05	AGAP001543	3290486	TWDL11	protein_coding	cuticular protein TWDL family (TWDL11)	2R	6076049	6076932
327	5d_30C_Naive__vs__5d_27C_Naive	AGAP001544	488.607	-1.28154	0.290538	-4.41092	1.03e-05	0.00062542	AGAP001544	4576818	AGAP001544	protein_coding	tripartite motif-containing protein 37	2R	6086236	6090156
328	5d_30C_Naive__vs__5d_27C_Naive	AGAP001676	123.531	1.29912	0.311052	4.17654	2.96e-05	0.00123903	AGAP001676	1281498	AGAP001676	protein_coding	actin, cytoplasmic	2R	8001905	8003591
329	5d_30C_Naive__vs__5d_27C_Naive	AGAP001889	4360.01	1.00146	0.188446	5.31432	1.07e-07	2.32e-05	AGAP001889	4577023	AGAP001889	protein_coding		2R	11911870	11912392
330	5d_30C_Naive__vs__5d_27C_Naive	AGAP001960	10.3637	1.95203	0.592455	3.29481	0.000984867	0.0140975	AGAP001960	1281163	AGAP001960	protein_coding		2R	12866128	12869332
331	5d_30C_Naive__vs__5d_27C_Naive	AGAP001969	11669.5	-1.03711	0.264848	-3.91587	9.01e-05	0.0026829	AGAP001969	1281153	AGAP001969	protein_coding	polyubiquitin	2R	12990729	12991837
332	5d_30C_Naive__vs__5d_27C_Naive	AGAP001983	21.7884	1.16283	0.334402	3.47733	0.000506425	0.00903493	AGAP001983	1281138	AGAP001983	protein_coding		2R	13133425	13135790
333	5d_30C_Naive__vs__5d_27C_Naive	AGAP002181	1749.03	1.35501	0.311597	4.3486	1.37e-05	0.000753166	AGAP002181	1269375	AGAP002181	protein_coding		2R	17189404	17197354
334	5d_30C_Naive__vs__5d_27C_Naive	AGAP002588	1262.22	1.54972	0.534663	2.89851	0.00374943	0.0344281	AGAP002588	1273383	AGAP002588	protein_coding		2R	23313530	23314901
335	5d_30C_Naive__vs__5d_27C_Naive	AGAP002815	11.5098	1.67017	0.522283	3.19783	0.00138466	0.0177202	AGAP002815	1273144	CLIPA15	protein_coding	CLIP-domain serine protease	2R	27937171	27940137
336	5d_30C_Naive__vs__5d_27C_Naive	AGAP003209	134.115	1.3035	0.415606	3.13638	0.00171049	0.020276	AGAP003209	1273884	AGAP003209	protein_coding	C-4 methylsterol oxidase	2R	33903851	33905203
337	5d_30C_Naive__vs__5d_27C_Naive	AGAP003211	85.3403	1.11719	0.271141	4.12034	3.78e-05	0.00148985	AGAP003211	NA	AGAP003211	protein_coding		2R	33919674	33934153
338	5d_30C_Naive__vs__5d_27C_Naive	AGAP003289	1182.86	1.3027	0.29715	4.38397	1.17e-05	0.000677107	AGAP003289	1269189	AGAP003289	protein_coding	carbonic anhydrase	2R	35082247	35085308
339	5d_30C_Naive__vs__5d_27C_Naive	AGAP003290	880.534	-1.08269	0.310933	-3.48208	0.000497528	0.0089211	AGAP003290	1269190	AGAP003290	protein_coding		2R	35094008	35100699
340	5d_30C_Naive__vs__5d_27C_Naive	AGAP003691	1168.55	-1.14181	0.306013	-3.73124	0.00019054	0.00448232	AGAP003691	NA	AGAP003691	protein_coding		2R	42045503	42049135
341	5d_30C_Naive__vs__5d_27C_Naive	AGAP003782	104.807	-1.16879	0.354291	-3.29896	0.000970445	0.0140391	AGAP003782	3290903	AGAP003782	protein_coding	glucose dehydrogenase (acceptor)	2R	43210531	43212492
342	5d_30C_Naive__vs__5d_27C_Naive	AGAP003783	41.402	1.13909	0.279748	4.07185	4.66e-05	0.0017101	AGAP003783	1271522	AGAP003783	protein_coding	glucose dehydrogenase (acceptor)	2R	43235127	43253206
343	5d_30C_Naive__vs__5d_27C_Naive	AGAP003926	5488.76	1.95137	0.382284	5.10451	3.32e-07	4.83e-05	AGAP003926	1278754	AGAP003926	protein_coding	Aminopeptidase [Source:UniProtKB/TrEMBL;Acc:Q7Q2B5]	2R	46361954	46364584
344	5d_30C_Naive__vs__5d_27C_Naive	AGAP003927	96.7239	1.12661	0.19427	5.79922	6.66e-09	3.37e-06	AGAP003927	4576988	ILP5	protein_coding	Insulin-like peptide 5	2R	46365499	46366232
345	5d_30C_Naive__vs__5d_27C_Naive	AGAP004203	63.503	-2.19218	0.35657	-6.14795	7.85e-10	6.42e-07	AGAP004203	1274039	Vg	protein_coding	vitellogenin	2R	51786017	51792488
346	5d_30C_Naive__vs__5d_27C_Naive	AGAP004248	219.414	1.05603	0.245627	4.29932	1.71e-05	0.000863337	AGAP004248	1274093	GPXH3	protein_coding	glutathione peroxidase 3	2R	53209757	53211971
347	5d_30C_Naive__vs__5d_27C_Naive	AGAP004324	180.425	-1.55892	0.290359	-5.36894	7.92e-08	2.01e-05	AGAP004324	NA	AGAP004324	protein_coding	Protein yellow	2R	54488978	54491365
348	5d_30C_Naive__vs__5d_27C_Naive	AGAP004763	30.2931	1.01707	0.322281	3.15584	0.00160037	0.0194045	AGAP004763	NA	AGAP004763	protein_coding		2L	3152651	3154140
349	5d_30C_Naive__vs__5d_27C_Naive	AGAP004790	526.747	2.81715	0.890325	3.16418	0.00155521	0.0191174	AGAP004790	5667225	AGAP004790	protein_coding	Up-regulated during skeletal muscle growth 5 homolog	2L	3576595	3577108
350	5d_30C_Naive__vs__5d_27C_Naive	AGAP004814	182.461	1.16665	0.379794	3.07181	0.00212767	0.0234198	AGAP004814	1278412	AGAP004814	protein_coding		2L	3825668	3826851
351	5d_30C_Naive__vs__5d_27C_Naive	AGAP004883	3027.5	1.00947	0.188642	5.35124	8.74e-08	2.05e-05	AGAP004883	5667361	AGAP004883	protein_coding		2L	4939315	4940319
352	5d_30C_Naive__vs__5d_27C_Naive	AGAP005065	77.571	-2.12061	0.770557	-2.75204	0.00592246	0.0466149	AGAP005065	1274748	AGAP005065	protein_coding		2L	9220270	9221206
353	5d_30C_Naive__vs__5d_27C_Naive	AGAP005448	20.8874	1.1053	0.330949	3.33978	0.000838446	0.0126457	AGAP005448	NA	AGAP005448	protein_coding	B9 domain-containing protein 2	2L	15551283	15555494
354	5d_30C_Naive__vs__5d_27C_Naive	AGAP005457	63.9028	1.50271	0.441306	3.40515	0.000661285	0.0107514	AGAP005457	1276150	AGAP005457	protein_coding	Ser/Thr protein phosphatase/nucleotidase	2L	15767703	15769403
355	5d_30C_Naive__vs__5d_27C_Naive	AGAP005458	11.1098	1.55152	0.542143	2.86184	0.00421192	0.0374773	AGAP005458	5667074	AGAP005458	protein_coding	Ser/Thr protein phosphatase/nucleotidase	2L	15771785	15773485
356	5d_30C_Naive__vs__5d_27C_Naive	AGAP005645	893.025	1.72674	0.397208	4.3472	1.38e-05	0.000753166	AGAP005645	1276330	AGAP005645	protein_coding	dehydrogenase/reductase SDR family member 11 precursor	2L	18215535	18216490
357	5d_30C_Naive__vs__5d_27C_Naive	AGAP005658	42.2743	1.11829	0.332794	3.36031	0.00077855	0.0121205	AGAP005658	4576757	CYP15B1	protein_coding	cytochrome P450	2L	18348979	18350777
358	5d_30C_Naive__vs__5d_27C_Naive	AGAP005751	25.2971	1.33718	0.355903	3.75713	0.000171873	0.00418638	AGAP005751	5667252	AGAP005751	protein_coding	glucosyl/glucuronosyl transferases	2L	20203142	20205319
359	5d_30C_Naive__vs__5d_27C_Naive	AGAP005754	29.2304	1.34563	0.374161	3.59639	0.000322667	0.00653509	AGAP005754	1276423	AGAP005754	protein_coding	glucosyl/glucuronosyl transferases	2L	20211271	20213038
360	5d_30C_Naive__vs__5d_27C_Naive	AGAP005872	17.5987	1.75722	0.438489	4.00745	6.14e-05	0.00210524	AGAP005872	NA	AGAP005872	protein_coding		2L	22712566	22715916
361	5d_30C_Naive__vs__5d_27C_Naive	AGAP006009	66.5321	1.06659	0.285777	3.73224	0.000189785	0.00448232	AGAP006009	1276673	CPR30	protein_coding	cuticular protein RR-1 family 30	2L	24639829	24641461
362	5d_30C_Naive__vs__5d_27C_Naive	AGAP006149	2320.49	1.27977	0.265073	4.82801	1.38e-06	0.000138334	AGAP006149	1276817	CPLCX3	protein_coding	cuticular protein unclassified	2L	27173062	27174209
363	5d_30C_Naive__vs__5d_27C_Naive	AGAP006157	20.9207	-1.51506	0.29326	-5.16628	2.39e-07	4.1e-05	AGAP006157	5667215	AGAP006157	protein_coding		2L	27365176	27365859
364	5d_30C_Naive__vs__5d_27C_Naive	AGAP006185	61.5016	1.00121	0.231521	4.32447	1.53e-05	0.00080883	AGAP006185	NA	AGAP006185	protein_coding		2L	27872529	27882653
365	5d_30C_Naive__vs__5d_27C_Naive	AGAP006191	725.171	1.17492	0.31775	3.69763	0.000217624	0.00487158	AGAP006191	1276856	Cht24	protein_coding	chitinase	2L	28195405	28196645
366	5d_30C_Naive__vs__5d_27C_Naive	AGAP006202	48.243	-1.59706	0.319486	-4.99884	5.77e-07	7.67e-05	AGAP006202	4576622	AGAP006202	protein_coding		2L	28228128	28228839
367	5d_30C_Naive__vs__5d_27C_Naive	AGAP006241	325.886	-1.08214	0.254612	-4.25014	2.14e-05	0.00100024	AGAP006241	1276902	AGAP006241	protein_coding	Innexin inx2	2L	28585064	28586748
368	5d_30C_Naive__vs__5d_27C_Naive	AGAP006369	119.327	1.75009	0.332183	5.26845	1.38e-07	2.71e-05	AGAP006369	NA	CPR144	protein_coding	cuticular protein RR-2 family 144	2L	30553004	30556554
369	5d_30C_Naive__vs__5d_27C_Naive	AGAP006385	1091.22	-1.60876	0.575952	-2.79322	0.00521862	0.0431154	AGAP006385	1276997	AGAP006385	protein_coding		2L	31026599	31027516
370	5d_30C_Naive__vs__5d_27C_Naive	AGAP006433	2539.21	1.79678	0.555201	3.23627	0.00121104	0.0161366	AGAP006433	4576208	AGAP006433	protein_coding		2L	31791910	31793059
371	5d_30C_Naive__vs__5d_27C_Naive	AGAP006434	4249.18	2.00249	0.600035	3.33729	0.000846006	0.0127236	AGAP006434	1277042	AGAP006434	protein_coding		2L	31793373	31795126
372	5d_30C_Naive__vs__5d_27C_Naive	AGAP006699	1785	1.05051	0.299398	3.50875	0.000450226	0.00832566	AGAP006699	1277284	AGAP006699	protein_coding	hairy and enhancer of split, invertebrate	2L	36905085	36909018
373	5d_30C_Naive__vs__5d_27C_Naive	AGAP006707	276.136	-1.33855	0.446735	-2.99631	0.00273271	0.0275944	AGAP006707	1270350	AGAP006707	protein_coding	serine-type enodpeptidase	2L	37114537	37115716
374	5d_30C_Naive__vs__5d_27C_Naive	AGAP006976	17.2062	-1.59056	0.543698	-2.92545	0.00343962	0.0324903	AGAP006976	5667027	AGAP006976	protein_coding		2L	40447782	40448369
375	5d_30C_Naive__vs__5d_27C_Naive	AGAP007090	9.06105	1.43858	0.528508	2.72196	0.0064895	0.0495902	AGAP007090	1270012	AGAP007090	protein_coding		2L	42445079	42446294
376	5d_30C_Naive__vs__5d_27C_Naive	AGAP007165	189.341	-2.49493	0.553357	-4.50872	6.52e-06	0.000456243	AGAP007165	1269949	AGAP007165	protein_coding	Late trypsin	2L	43749619	43750588
377	5d_30C_Naive__vs__5d_27C_Naive	AGAP007365	2776.8	-1.17247	0.358704	-3.26863	0.00108071	0.0151187	AGAP007365	1269817	AGAP007365	protein_coding		2L	46084249	46087214
378	5d_30C_Naive__vs__5d_27C_Naive	AGAP007408	28.3195	-1.22292	0.328666	-3.72086	0.000198542	0.00459934	AGAP007408	3290364	CTLMA8	protein_coding	C-type lectin (CTL) - mannose binding	2L	46344980	46345556
379	5d_30C_Naive__vs__5d_27C_Naive	AGAP007755	104.575	1.00965	0.249626	4.04465	5.24e-05	0.001845	AGAP007755	NA	AGAP007755	protein_coding		3R	301723	305184
380	5d_30C_Naive__vs__5d_27C_Naive	AGAP007980	5430.76	1.09867	0.311105	3.53151	0.000413189	0.00778979	AGAP007980	1277968	CPCFC1	protein_coding	cuticular protein CPCFC family (CPCFC1)	3R	3648524	3649937
381	5d_30C_Naive__vs__5d_27C_Naive	AGAP008290	59.3413	3.22814	0.65645	4.91757	8.76e-07	0.000100187	AGAP008290	1277692	TRYP6	protein_coding	trypsin 6	3R	8624615	8625447
382	5d_30C_Naive__vs__5d_27C_Naive	AGAP008291	610.413	2.17623	0.511961	4.25078	2.13e-05	0.00100024	AGAP008291	1277691	TRYP5	protein_coding	trypsin 5	3R	8625667	8626808
383	5d_30C_Naive__vs__5d_27C_Naive	AGAP008295	467.057	-1.72615	0.499376	-3.45661	0.000547013	0.00952187	AGAP008295	3291694	TRYP2	protein_coding	trypsin 2	3R	8632843	8633779
384	5d_30C_Naive__vs__5d_27C_Naive	AGAP008359	244.205	1.40315	0.3047	4.60504	4.12e-06	0.000317754	AGAP008359	1277620	AGAP008359	protein_coding	sodium-coupled monocarboxylate transporter 1	3R	10022000	10025324
385	5d_30C_Naive__vs__5d_27C_Naive	AGAP008638	287.855	-1.5565	0.391416	-3.97658	6.99e-05	0.00228094	AGAP008638	NA	AGAP008638	protein_coding		3R	13808288	13809492
386	5d_30C_Naive__vs__5d_27C_Naive	AGAP008782	1212.77	1.23711	0.213633	5.79084	7e-09	3.39e-06	AGAP008782	NA	AGAP008782	protein_coding	23.4 kDa salivary protein	3R	17762311	17763015
387	5d_30C_Naive__vs__5d_27C_Naive	AGAP008861	23633.6	1.55298	0.313848	4.9482	7.49e-07	8.85e-05	AGAP008861	1279828	AGAP008861	protein_coding	female reproductive tract protease GLEANR_896	3R	19868089	19869122
388	5d_30C_Naive__vs__5d_27C_Naive	AGAP008892	3043.1	1.19066	0.150058	7.93468	2.11e-15	1.12e-11	AGAP008892	1279860	AGAP008892	protein_coding		3R	20451456	20453496
389	5d_30C_Naive__vs__5d_27C_Naive	AGAP008962	293.594	1.05088	0.204734	5.13289	2.85e-07	4.46e-05	AGAP008962	3291863	AGAP008962	protein_coding	alpha-glucosidase	3R	22241346	22243318
390	5d_30C_Naive__vs__5d_27C_Naive	AGAP009008	19.3822	1.25585	0.391795	3.20537	0.0013489	0.0174	AGAP009008	NA	AGAP009008	protein_coding		3R	23391665	23400314
391	5d_30C_Naive__vs__5d_27C_Naive	AGAP009184	1032.89	-1.27907	0.302057	-4.23452	2.29e-05	0.00105426	AGAP009184	1280146	AGAP009184	protein_coding		3R	28493613	28495038
392	5d_30C_Naive__vs__5d_27C_Naive	AGAP009450	27.198	-1.46768	0.306171	-4.79366	1.64e-06	0.000158305	AGAP009450	NA	AGAP009450	protein_coding		3R	33584482	33600606
393	5d_30C_Naive__vs__5d_27C_Naive	AGAP009591	2501.34	-1.1515	0.317822	-3.62311	0.000291086	0.00606886	AGAP009591	NA	AGAP009591	protein_coding	formyltetrahydrofolate dehydrogenase	3R	36720615	36723653
394	5d_30C_Naive__vs__5d_27C_Naive	AGAP009791	1734.52	1.45429	0.23491	6.19087	5.98e-10	5.78e-07	AGAP009791	NA	Nep1	protein_coding	neprilysin, neutral endopeptidase 1	3R	43313158	43318009
395	5d_30C_Naive__vs__5d_27C_Naive	AGAP009868	28.9901	-1.13841	0.336344	-3.38465	0.000712683	0.0112433	AGAP009868	1279287	CPR73	protein_coding	cuticular protein RR-1 family 73	3R	44595744	44596889
396	5d_30C_Naive__vs__5d_27C_Naive	AGAP010760	28.4494	1.40982	0.439472	3.20799	0.00133664	0.0172691	AGAP010760	4577881	AGAP010760	protein_coding		3L	9911703	9912362
397	5d_30C_Naive__vs__5d_27C_Naive	AGAP010765	24.3445	2.12563	0.477509	4.4515	8.53e-06	0.000559695	AGAP010765	NA	AGAP010765	protein_coding		3L	10020136	10020771
398	5d_30C_Naive__vs__5d_27C_Naive	AGAP010766	244.017	1.7869	0.33074	5.40274	6.56e-08	1.78e-05	AGAP010766	NA	AGAP010766	protein_coding		3L	10021853	10023624
399	5d_30C_Naive__vs__5d_27C_Naive	AGAP010774	19.4292	-1.34439	0.291031	-4.61939	3.85e-06	0.000303139	AGAP010774	1278887	AGAP010774	protein_coding		3L	10158375	10159070
400	5d_30C_Naive__vs__5d_27C_Naive	AGAP010856	13.5878	-1.42102	0.472383	-3.0082	0.00262799	0.0269219	AGAP010856	1271101	AGAP010856	protein_coding		3L	12084519	12089918
401	5d_30C_Naive__vs__5d_27C_Naive	AGAP011193	45.8764	-1.73322	0.309798	-5.59469	2.21e-08	7.34e-06	AGAP011193	NA	AGAP011193	protein_coding		3L	18930431	18931201
402	5d_30C_Naive__vs__5d_27C_Naive	AGAP011220	93.5469	-1.15428	0.287886	-4.00952	6.08e-05	0.00210042	AGAP011220	1270705	AGAP011220	protein_coding	Borealin	3L	19483804	19485190
403	5d_30C_Naive__vs__5d_27C_Naive	AGAP011305	221.016	2.90126	0.664763	4.36435	1.27e-05	0.000714619	AGAP011305	5667804	AGAP011305	protein_coding	Alkaline phosphatase [Source:UniProtKB/TrEMBL;Acc:A7US49]	3L	20768813	20771393
404	5d_30C_Naive__vs__5d_27C_Naive	AGAP011506	25.9471	1.19128	0.433217	2.74984	0.00596244	0.0467887	AGAP011506	NA	AGAP011506	protein_coding		3L	25744784	25747064
405	5d_30C_Naive__vs__5d_27C_Naive	AGAP011514	116.527	3.62042	1.20434	3.00614	0.00264587	0.0269996	AGAP011514	NA	AGAP011514	protein_coding	Cytoplasmic actin [Source:UniProtKB/TrEMBL;Acc:A0A1S4H6U0]	3L	26293959	26295649
406	5d_30C_Naive__vs__5d_27C_Naive	AGAP011518	320.803	1.12486	0.377248	2.98175	0.00286608	0.0285347	AGAP011518	NA	AGAP011518	protein_coding		3L	26409653	26417483
407	5d_30C_Naive__vs__5d_27C_Naive	AGAP012155	11.2559	-1.49664	0.409644	-3.65351	0.000258681	0.00551214	AGAP012155	4577893	ABCA6	protein_coding	ATP-binding cassette transporter (ABC transporter) family A member 6	3L	38100128	38105509
408	5d_30C_Naive__vs__5d_27C_Naive	AGAP012199	188.187	-1.03756	0.283254	-3.66299	0.000249291	0.0053658	AGAP012199	1268522	AGAP012199	protein_coding	Histone H2B [Source:UniProtKB/Swiss-Prot;Acc:Q27442]	3L	38656403	38656980
409	5d_30C_Naive__vs__5d_27C_Naive	AGAP012218	747.896	-1.11333	0.175775	-6.33381	2.39e-10	3.47e-07	AGAP012218	1280473	AGAP012218	protein_coding	sugar transporter ERD6-like 6	3L	38976274	38979787
410	5d_30C_Naive__vs__5d_27C_Naive	AGAP012375	32.7198	-1.22456	0.335246	-3.65272	0.000259481	0.00551592	AGAP012375	NA	AGAP012375	protein_coding	protein aurora borealis	3L	41233701	41236116
411	5d_30C_Naive__vs__5d_27C_Naive	AGAP012581	58.2942	-1.40937	0.396414	-3.5553	0.000377546	0.0072594	AGAP012581	1268935	AGAP012581	protein_coding		UNKN	17437539	17438715
412	5d_30C_Naive__vs__5d_27C_Naive	AGAP012802	301.291	1.2058	0.359967	3.34975	0.000808848	0.0123393	AGAP012802	3292490	AGAP012802	protein_coding		UNKN	30078510	30079766
413	5d_30C_Naive__vs__5d_27C_Naive	AGAP012811	14.7131	1.04848	0.370328	2.83122	0.00463706	0.0402497	AGAP012811	4397832	AGAP012811	protein_coding		UNKN	30878109	30878784
414	5d_30C_Naive__vs__5d_27C_Naive	AGAP012842	324.014	2.19968	0.551393	3.98932	6.63e-05	0.0022287	AGAP012842	4397614	AGAP012842	protein_coding		UNKN	33365624	33365956
415	5d_30C_Naive__vs__5d_27C_Naive	AGAP013309	18.1621	1.01866	0.32891	3.09709	0.0019543	0.0220922	AGAP013309	NA	AGAP013309	protein_coding		2R	25793519	25800019
416	5d_30C_Naive__vs__5d_27C_Naive	AGAP028005	62.4114	-1.07333	0.244276	-4.39393	1.11e-05	0.00065758	AGAP028005	NA	AGAP028005	protein_coding		3L	36680868	36682771
417	5d_30C_Naive__vs__5d_27C_Naive	AGAP028235	31.3437	1.1248	0.291759	3.85524	0.000115616	0.00313835	AGAP028235	NA	Arthropod_7SK	ncRNA	Arthropod 7SK RNA [Source:RFAM;Acc:RF01052]	3L	5682533	5682848
418	5d_30C_Naive__vs__5d_27C_Naive	AGAP028436	18.3068	3.04757	0.826007	3.68952	0.000224675	0.0049857	AGAP028436	NA	AGAP028436	protein_coding		2L	2103174	2105337
419	5d_30C_Naive__vs__5d_27C_Naive	AGAP028486	13.172	3.83275	1.17778	3.25421	0.00113708	0.0155406	AGAP028486	NA	AGAP028486	protein_coding		2R	43240817	43241674
420	5d_30C_Naive__vs__5d_27C_Naive	AGAP028622	195.781	-1.06714	0.275289	-3.87643	0.000105999	0.00300065	AGAP028622	NA	AGAP028622	protein_coding		3L	19892077	19894463
421	5d_30C_Naive__vs__5d_27C_Naive	AGAP029277	138.442	1.74726	0.395945	4.41289	1.02e-05	0.00062542	AGAP029277	NA	AGAP029277	protein_coding		3L	31303050	31304260
422	5d_30C_Naive__vs__5d_27C_Naive	AGAP029285	603.955	-1.45587	0.394039	-3.69473	0.000220124	0.00490918	AGAP029285	NA	AGAP029285	protein_coding		3L	11706034	11716477
423	5d_30C_Naive__vs__5d_27C_Naive	AGAP029405	137.067	-2.49762	0.595603	-4.19343	2.75e-05	0.00117807	AGAP029405	NA	AGAP029405	protein_coding		3R	30523172	30523798
424	5d_30C_Naive__vs__5d_27C_Naive	AGAP029414	161.758	2.51056	0.255209	9.83725	7.78e-23	8.27e-19	AGAP029414	NA	AGAP029414	protein_coding		3R	9733212	9734275
425	5d_30C_Naive__vs__5d_27C_Naive	AGAP029481	223.02	-1.27426	0.221667	-5.74853	9e-09	3.68e-06	AGAP029481	NA	AGAP029481	protein_coding		3L	11747085	11750718
426	5d_30C_Naive__vs__5d_27C_Naive	AGAP029736	12.7171	1.30535	0.475347	2.74611	0.00603069	0.0471156	AGAP029736	NA	AGAP029736	protein_coding		3L	20311293	20313354
427	5d_30C_Naive__vs__5d_27C_Naive	AGAP029977	2692.13	-1.13295	0.284012	-3.98908	6.63e-05	0.0022287	AGAP029977	NA	NA	NA	NA	NA	NA	NA
428	5d_32C_Naive__vs__5d_27C_Naive	AGAP000046	2966.91	1.09774	0.204486	5.36829	7.95e-08	2.83e-06	AGAP000046	1272229	AGAP000046	protein_coding		X	739969	744717
429	5d_32C_Naive__vs__5d_27C_Naive	AGAP000047	15008.5	1.06763	0.282603	3.77784	0.000158192	0.00142942	AGAP000047	1272228	CPR130	protein_coding	cuticular protein RR-2 family 130	X	752557	754633
430	5d_32C_Naive__vs__5d_27C_Naive	AGAP000071	2.80967	2.88339	1.10585	2.6074	0.00912315	0.0354636	AGAP000071	1272203	AGAP000071	protein_coding		X	1113633	1115173
431	5d_32C_Naive__vs__5d_27C_Naive	AGAP000200	22.5058	1.02103	0.32944	3.09928	0.0019399	0.0107493	AGAP000200	NA	AGAP000200	protein_coding		X	3266470	3276315
432	5d_32C_Naive__vs__5d_27C_Naive	AGAP000216	9.10548	1.62532	0.462972	3.51062	0.000447064	0.0032837	AGAP000216	3289638	AGAP000216	protein_coding		X	3610197	3614334
433	5d_32C_Naive__vs__5d_27C_Naive	AGAP000244	5.86983	1.50994	0.563746	2.6784	0.00739745	0.0303193	AGAP000244	4576003	AGAP000244	protein_coding		X	4551074	4552449
434	5d_32C_Naive__vs__5d_27C_Naive	AGAP000298	10.8087	1.94875	0.497393	3.91793	8.93e-05	0.000912333	AGAP000298	1271963	AGAP000298	protein_coding		X	5324597	5325464
435	5d_32C_Naive__vs__5d_27C_Naive	AGAP000299	129.166	1.15424	0.216332	5.3355	9.53e-08	3.3e-06	AGAP000299	1271962	AGAP000299	protein_coding		X	5326140	5337482
436	5d_32C_Naive__vs__5d_27C_Naive	AGAP000357	87.4681	-1.06242	0.214389	-4.95558	7.21e-07	1.81e-05	AGAP000357	1271900	AGAP000357	protein_coding	E3 ubiquitin-protein ligase ZNRF1/2	X	6350261	6351219
437	5d_32C_Naive__vs__5d_27C_Naive	AGAP000369	2.9087	-2.07221	0.844089	-2.45496	0.0140898	0.0492131	AGAP000369	1271887	GPRNNA10	protein_coding	putative GPCR class a orphan receptor 10	X	6790963	6793687
438	5d_32C_Naive__vs__5d_27C_Naive	AGAP000376	7959.31	-1.40865	0.549917	-2.56157	0.0104201	0.0391324	AGAP000376	1271879	Tsf1	protein_coding	Transferrin [Source:UniProtKB/TrEMBL;Acc:Q7QF98]	X	6869814	6872985
439	5d_32C_Naive__vs__5d_27C_Naive	AGAP000430	198.005	1.05954	0.152522	6.94678	3.74e-12	5.22e-10	AGAP000430	NA	AGAP000430	protein_coding		X	7646486	7650454
440	5d_32C_Naive__vs__5d_27C_Naive	AGAP000571	11.8885	-1.26247	0.344679	-3.66275	0.000249526	0.00205436	AGAP000571	1271651	CLIPC5	protein_coding	CLIP-domain serine protease	X	10086467	10088342
441	5d_32C_Naive__vs__5d_27C_Naive	AGAP000621	391.208	-1.10574	0.422543	-2.61686	0.00887428	0.0347832	AGAP000621	1271681	AGAP000621	protein_coding	carboxypeptidase A1	X	11233957	11236530
442	5d_32C_Naive__vs__5d_27C_Naive	AGAP000629	394.325	-1.04637	0.140189	-7.46395	8.4e-14	1.8e-11	AGAP000629	NA	AGAP000629	protein_coding		X	11320011	11330701
443	5d_32C_Naive__vs__5d_27C_Naive	AGAP000657	5.57772	2.38426	0.726066	3.28381	0.00102415	0.00645386	AGAP000657	1272421	AGAP000657	protein_coding	amiloride-sensitive sodium channel	X	11718049	11720785
444	5d_32C_Naive__vs__5d_27C_Naive	AGAP000734	63.3233	1.01758	0.22491	4.52439	6.06e-06	0.000105662	AGAP000734	3289738	AGAP000734	protein_coding		X	13417984	13420227
445	5d_32C_Naive__vs__5d_27C_Naive	AGAP000963	5.35104	1.49358	0.560054	2.66685	0.00765653	0.0311777	AGAP000963	NA	AGAP000963	protein_coding		X	18525137	18525827
446	5d_32C_Naive__vs__5d_27C_Naive	AGAP000992	194.599	1.01979	0.178379	5.71698	1.08e-08	5.19e-07	AGAP000992	NA	AGAP000992	protein_coding		X	18976858	18980274
447	5d_32C_Naive__vs__5d_27C_Naive	AGAP001018	12.7925	1.18632	0.47825	2.48055	0.0131181	0.0466019	AGAP001018	NA	AGAP001018	protein_coding		X	19571745	19573927
448	5d_32C_Naive__vs__5d_27C_Naive	AGAP001039	167.3	-1.05771	0.248232	-4.26097	2.04e-05	0.000280384	AGAP001039	1270531	CYP307A1	protein_coding	cytochrome P450	X	20008895	20018400
449	5d_32C_Naive__vs__5d_27C_Naive	AGAP001058	91.2359	-1.1575	0.192634	-6.00879	1.87e-09	1.16e-07	AGAP001058	1272860	AGAP001058	protein_coding	palmitoyl-protein thioesterase	X	21772338	21773934
450	5d_32C_Naive__vs__5d_27C_Naive	AGAP001124	504.53	-1.0047	0.293545	-3.42263	0.00062018	0.0042904	AGAP001124	1282039	AGAP001124	protein_coding	Aminomethyltransferase [Source:UniProtKB/TrEMBL;Acc:Q7PWZ1]	2R	451594	453027
451	5d_32C_Naive__vs__5d_27C_Naive	AGAP001165	32.5635	1.5572	0.252002	6.17932	6.44e-10	4.66e-08	AGAP001165	4577365	AGAP001165	protein_coding	zinc finger protein DZIP1	2R	675309	677922
452	5d_32C_Naive__vs__5d_27C_Naive	AGAP001172	10.6066	1.06318	0.428579	2.48071	0.0131121	0.0466019	AGAP001172	1281995	Gr51	protein_coding	gustatory receptor 51	2R	691958	693422
453	5d_32C_Naive__vs__5d_27C_Naive	AGAP001173	38.7104	1.73169	0.259549	6.67193	2.52e-11	2.85e-09	AGAP001173	1281994	Gr52	protein_coding	gustatory receptor 52	2R	693555	694975
454	5d_32C_Naive__vs__5d_27C_Naive	AGAP001175	39.345	1.05094	0.219569	4.78637	1.7e-06	3.64e-05	AGAP001175	NA	GPRCAL2	protein_coding	putative calcitonin receptor 2	2R	699274	722808
455	5d_32C_Naive__vs__5d_27C_Naive	AGAP001199	8598.16	-1.93747	0.388481	-4.9873	6.12e-07	1.58e-05	AGAP001199	1281970	AGAP001199	protein_coding	serine protease	2R	1278912	1280352
456	5d_32C_Naive__vs__5d_27C_Naive	AGAP001230	16.543	2.13121	0.652287	3.26729	0.00108584	0.00675153	AGAP001230	NA	AGAP001230	protein_coding		2R	1685512	1692091
457	5d_32C_Naive__vs__5d_27C_Naive	AGAP001248	5.21307	2.92517	0.826137	3.54078	0.000398939	0.00297861	AGAP001248	4577294	AGAP001248	protein_coding	eupolytin	2R	2034986	2035967
458	5d_32C_Naive__vs__5d_27C_Naive	AGAP001251	175.698	2.4946	0.421266	5.92168	3.19e-09	1.83e-07	AGAP001251	5667665	AGAP001251	protein_coding	eupolytin	2R	2040018	2041312
459	5d_32C_Naive__vs__5d_27C_Naive	AGAP001333	683.182	-1.09533	0.258479	-4.23758	2.26e-05	0.000304774	AGAP001333	1281846	st	protein_coding	protein scarlet	2R	3253875	3257684
460	5d_32C_Naive__vs__5d_27C_Naive	AGAP001423	2353.56	-1.30558	0.176676	-7.38966	1.47e-13	2.82e-11	AGAP001423	1281753	AGAP001423	protein_coding	Bifunctional purine biosynthesis protein	2R	4746141	4748841
461	5d_32C_Naive__vs__5d_27C_Naive	AGAP001511	917.673	-1.11402	0.214042	-5.20469	1.94e-07	5.9e-06	AGAP001511	4576803	AGAP001511	protein_coding		2R	5720113	5721309
462	5d_32C_Naive__vs__5d_27C_Naive	AGAP001531	39.1103	1.43219	0.261223	5.48264	4.19e-08	1.7e-06	AGAP001531	1281646	AGAP001531	protein_coding	sodium-independent sulfate anion transporter	2R	5882589	5884673
463	5d_32C_Naive__vs__5d_27C_Naive	AGAP001544	488.607	-2.09175	0.291391	-7.17851	7.05e-13	1.14e-10	AGAP001544	4576818	AGAP001544	protein_coding	tripartite motif-containing protein 37	2R	6086236	6090156
464	5d_32C_Naive__vs__5d_27C_Naive	AGAP001568	4.38487	2.17447	0.776069	2.8019	0.00508034	0.0228615	AGAP001568	1281601	AGAP001568	protein_coding	chromatin assembly factor 1, p180-subunit	2R	6327150	6329082
465	5d_32C_Naive__vs__5d_27C_Naive	AGAP001610	820.251	1.18811	0.476481	2.4935	0.012649	0.0453486	AGAP001610	4577422	AGAP001610	protein_coding		2R	6804960	6809210
466	5d_32C_Naive__vs__5d_27C_Naive	AGAP001611	18.5654	-1.06351	0.332717	-3.19645	0.0013913	0.00827749	AGAP001611	1281561	AGAP001611	protein_coding	Diphosphomevalonate decarboxylase [Source:UniProtKB/TrEMBL;Acc:Q7PXV2]	2R	6810777	6812438
467	5d_32C_Naive__vs__5d_27C_Naive	AGAP001652	1884.14	1.08314	0.242183	4.4724	7.73e-06	0.000127266	AGAP001652	1281521	AGAP001652	protein_coding	lipase	2R	7310996	7317770
468	5d_32C_Naive__vs__5d_27C_Naive	AGAP001657	6.03589	-1.72823	0.629865	-2.74381	0.00607304	0.0261239	AGAP001657	1281514	AGAP001657	protein_coding	hexamerin	2R	7534949	7537087
469	5d_32C_Naive__vs__5d_27C_Naive	AGAP001676	123.531	1.99256	0.303483	6.56563	5.18e-11	5.39e-09	AGAP001676	1281498	AGAP001676	protein_coding	actin, cytoplasmic	2R	8001905	8003591
470	5d_32C_Naive__vs__5d_27C_Naive	AGAP001781	64.9604	-1.02335	0.234851	-4.35747	1.32e-05	0.000194929	AGAP001781	1281171	AGAP001781	protein_coding		2R	10256615	10259011
471	5d_32C_Naive__vs__5d_27C_Naive	AGAP001809	68.1387	1.66271	0.21565	7.71021	1.26e-14	3.84e-12	AGAP001809	NA	AGAP001809	protein_coding	tetratricopeptide repeat domain 26	2R	10837492	10839520
472	5d_32C_Naive__vs__5d_27C_Naive	AGAP001814	14.3185	1.01542	0.389745	2.60534	0.00917821	0.0355797	AGAP001814	5667421	AGAP001814	protein_coding	cytosolic carboxypeptidase 6	2R	10859312	10865032
473	5d_32C_Naive__vs__5d_27C_Naive	AGAP001889	4360.01	1.10698	0.188364	5.87682	4.18e-09	2.29e-07	AGAP001889	4577023	AGAP001889	protein_coding		2R	11911870	11912392
474	5d_32C_Naive__vs__5d_27C_Naive	AGAP001890	610.227	1.43554	0.237101	6.05455	1.41e-09	9.36e-08	AGAP001890	4577024	AGAP001890	protein_coding		2R	11913002	11913864
475	5d_32C_Naive__vs__5d_27C_Naive	AGAP001915	9.75369	-1.19438	0.426934	-2.79757	0.00514893	0.0230966	AGAP001915	1281211	Gr24	protein_coding	gustatory receptor 24	2R	12028579	12030120
476	5d_32C_Naive__vs__5d_27C_Naive	AGAP001933	341.394	-1.08778	0.15111	-7.1986	6.08e-13	9.97e-11	AGAP001933	1281191	AGAP001933	protein_coding	kinase	2R	12424563	12427370
477	5d_32C_Naive__vs__5d_27C_Naive	AGAP001960	10.3637	1.63315	0.595633	2.74188	0.00610887	0.0262366	AGAP001960	1281163	AGAP001960	protein_coding		2R	12866128	12869332
478	5d_32C_Naive__vs__5d_27C_Naive	AGAP001970	39.4083	1.3968	0.356633	3.91663	8.98e-05	0.000914704	AGAP001970	1281152	AGAP001970	protein_coding	Polyubiquitin-B	2R	12992453	12993988
479	5d_32C_Naive__vs__5d_27C_Naive	AGAP001983	21.7884	1.25951	0.330046	3.81615	0.000135549	0.00127263	AGAP001983	1281138	AGAP001983	protein_coding		2R	13133425	13135790
480	5d_32C_Naive__vs__5d_27C_Naive	AGAP001989	1191.66	-1.33626	0.519726	-2.57109	0.010138	0.0383979	AGAP001989	4576865	AGAP001989	protein_coding		2R	13210284	13211226
481	5d_32C_Naive__vs__5d_27C_Naive	AGAP002009	3.6358	2.34033	0.837042	2.79595	0.0051747	0.023203	AGAP002009	3290543	AGAP002009	protein_coding	dynein heavy chain, axonemal	2R	13875376	13889539
482	5d_32C_Naive__vs__5d_27C_Naive	AGAP002091	1638.2	-1.05399	0.194108	-5.42993	5.64e-08	2.14e-06	AGAP002091	1281370	AGAP002091	protein_coding	phosphoribosylformylglycinamidine synthase	2R	15221488	15227114
483	5d_32C_Naive__vs__5d_27C_Naive	AGAP002125	3.09857	2.17346	0.788225	2.75741	0.00582605	0.0253885	AGAP002125	1281356	Or34	protein_coding	odorant receptor 34	2R	16083005	16084485
484	5d_32C_Naive__vs__5d_27C_Naive	AGAP002294	37.2645	1.32105	0.486174	2.71723	0.00658309	0.0277358	AGAP002294	1269274	AGAP002294	protein_coding	histidyl-tRNA synthetase	2R	18683699	18685240
485	5d_32C_Naive__vs__5d_27C_Naive	AGAP002367	117.434	1.12672	0.286485	3.93292	8.39e-05	0.000871093	AGAP002367	1273595	AGAP002367	protein_coding		2R	20684469	20687088
486	5d_32C_Naive__vs__5d_27C_Naive	AGAP002622	595.396	-1.00795	0.165385	-6.09457	1.1e-09	7.47e-08	AGAP002622	1273345	AGAP002622	protein_coding	sodium-coupled monocarboxylate transporter 1	2R	24271906	24276543
487	5d_32C_Naive__vs__5d_27C_Naive	AGAP002751	35.9768	-1.30666	0.234365	-5.57533	2.47e-08	1.1e-06	AGAP002751	1273219	AGAP002751	protein_coding		2R	26667151	26669303
488	5d_32C_Naive__vs__5d_27C_Naive	AGAP002803	4.81438	1.92407	0.785314	2.45007	0.0142829	0.0497699	AGAP002803	5667710	AGAP002803	protein_coding		2R	27779901	27784486
489	5d_32C_Naive__vs__5d_27C_Naive	AGAP003095	1511.98	-1.12677	0.2252	-5.00341	5.63e-07	1.47e-05	AGAP003095	1273771	AGAP003095	protein_coding	yellow protein	2R	32418935	32421669
490	5d_32C_Naive__vs__5d_27C_Naive	AGAP003226	10.1141	1.07977	0.430682	2.50711	0.0121724	0.0440874	AGAP003226	NA	AGAP003226	protein_coding	dynein heavy chain 2	2R	34035214	34048051
491	5d_32C_Naive__vs__5d_27C_Naive	AGAP003246	561.395	-1.41072	0.229162	-6.15601	7.46e-10	5.37e-08	AGAP003246	1273920	CLIPB2	protein_coding	CLIP-domain serine protease	2R	34456183	34457654
492	5d_32C_Naive__vs__5d_27C_Naive	AGAP003257	60.811	-1.06896	0.282532	-3.7835	0.000154641	0.00140407	AGAP003257	1269164	GSTU2	protein_coding	glutathione S-transferase unclassified 2	2R	34496913	34498065
493	5d_32C_Naive__vs__5d_27C_Naive	AGAP003290	880.534	-1.4196	0.311	-4.56462	5e-06	8.99e-05	AGAP003290	1269190	AGAP003290	protein_coding		2R	35094008	35100699
494	5d_32C_Naive__vs__5d_27C_Naive	AGAP003442	118.747	1.07235	0.316352	3.38972	0.000699638	0.00475283	AGAP003442	3290838	AGAP003442	protein_coding		2R	37794204	37794953
495	5d_32C_Naive__vs__5d_27C_Naive	AGAP003449	1926.05	1.62936	0.291374	5.59198	2.24e-08	1.01e-06	AGAP003449	NA	AGAP003449	protein_coding	rootletin	2R	37851888	37872035
496	5d_32C_Naive__vs__5d_27C_Naive	AGAP003473	1359.39	-1.08324	0.336866	-3.21564	0.00130154	0.00783396	AGAP003473	1272844	AGAP003473	protein_coding		2R	38106421	38106827
497	5d_32C_Naive__vs__5d_27C_Naive	AGAP003483	223.486	-1.06148	0.158853	-6.68211	2.36e-11	2.72e-09	AGAP003483	5667416	AGAP003483	protein_coding		2R	38516458	38518168
498	5d_32C_Naive__vs__5d_27C_Naive	AGAP003541	16126.8	1.15525	0.124199	9.3016	1.38e-20	1.74e-17	AGAP003541	1274198	AGAP003541	protein_coding	eukaryotic translation elongation factor 1 alpha 1	2R	39343803	39351213
499	5d_32C_Naive__vs__5d_27C_Naive	AGAP003545	10725.9	-1.39229	0.322452	-4.31781	1.58e-05	0.00022492	AGAP003545	1274203	Osk	protein_coding	protein oskar	2R	39361783	39364284
500	5d_32C_Naive__vs__5d_27C_Naive	AGAP003581	2394.73	-1.34248	0.342576	-3.9188	8.9e-05	0.000911201	AGAP003581	1274246	AGAP003581	protein_coding	D-xylulose reductase A	2R	40335703	40336953
501	5d_32C_Naive__vs__5d_27C_Naive	AGAP003582	316.378	-3.29936	0.594693	-5.54802	2.89e-08	1.25e-06	AGAP003582	1274247	AGAP003582	protein_coding	D-xylulose reductase A	2R	40337212	40338521
502	5d_32C_Naive__vs__5d_27C_Naive	AGAP003626	12.555	-1.79309	0.486063	-3.689	0.000225136	0.00189074	AGAP003626	1274290	AGAP003626	protein_coding		2R	40687126	40688303
503	5d_32C_Naive__vs__5d_27C_Naive	AGAP003691	1168.55	-1.69247	0.306324	-5.52509	3.29e-08	1.39e-06	AGAP003691	NA	AGAP003691	protein_coding		2R	42045503	42049135
504	5d_32C_Naive__vs__5d_27C_Naive	AGAP003713	4299.78	1.01506	0.398843	2.54501	0.0109275	0.0404733	AGAP003713	4577451	AGAP003713	protein_coding		2R	42306612	42307482
505	5d_32C_Naive__vs__5d_27C_Naive	AGAP003736	6.20393	1.92242	0.643529	2.98731	0.00281445	0.0143957	AGAP003736	1271470	AGAP003736	protein_coding		2R	42764133	42765375
506	5d_32C_Naive__vs__5d_27C_Naive	AGAP003782	104.807	-1.19265	0.346142	-3.44555	0.000569892	0.00400626	AGAP003782	3290903	AGAP003782	protein_coding	glucose dehydrogenase (acceptor)	2R	43210531	43212492
507	5d_32C_Naive__vs__5d_27C_Naive	AGAP003784	29.4716	1.88426	0.347855	5.41679	6.07e-08	2.28e-06	AGAP003784	3290902	AGAP003784	protein_coding	glucose dehydrogenase (acceptor)	2R	43274713	43286467
508	5d_32C_Naive__vs__5d_27C_Naive	AGAP003848	3010.09	1.26192	0.152735	8.26213	1.43e-16	7.7e-14	AGAP003848	1271584	AGAP003848	protein_coding	acyl-CoA thioesterase 9.1	2R	44354488	44356838
509	5d_32C_Naive__vs__5d_27C_Naive	AGAP003938	2536.15	1.34096	0.190458	7.04071	1.91e-12	2.84e-10	AGAP003938	1278764	AGAP003938	protein_coding		2R	46554797	46556602
510	5d_32C_Naive__vs__5d_27C_Naive	AGAP003960	759.239	-1.26861	0.221854	-5.71821	1.08e-08	5.18e-07	AGAP003960	1278781	AGAP003960	protein_coding		2R	47008690	47010877
511	5d_32C_Naive__vs__5d_27C_Naive	AGAP004038	4445.06	-1.41844	0.273673	-5.18297	2.18e-07	6.55e-06	AGAP004038	1270899	HPX8	protein_coding	heme peroxidase 8	2R	48266124	48268778
512	5d_32C_Naive__vs__5d_27C_Naive	AGAP004203	63.503	-1.53579	0.337346	-4.55258	5.3e-06	9.45e-05	AGAP004203	1274039	Vg	protein_coding	vitellogenin	2R	51786017	51792488
513	5d_32C_Naive__vs__5d_27C_Naive	AGAP004316	270.545	-1.43948	0.391867	-3.6734	0.000239345	0.00199378	AGAP004316	4577091	AGAP004316	protein_coding		2R	54392954	54393521
514	5d_32C_Naive__vs__5d_27C_Naive	AGAP004324	180.425	-2.48658	0.295157	-8.42462	3.62e-17	2.56e-14	AGAP004324	NA	AGAP004324	protein_coding	Protein yellow	2R	54488978	54491365
515	5d_32C_Naive__vs__5d_27C_Naive	AGAP004350	46.2577	1.52987	0.557404	2.74464	0.00605774	0.0261062	AGAP004350	1274497	AGAP004350	protein_coding	Synaptic vesicle protein	2R	54940341	54942685
516	5d_32C_Naive__vs__5d_27C_Naive	AGAP004367	135.756	-1.15222	0.229563	-5.01919	5.19e-07	1.37e-05	AGAP004367	NA	AGAP004367	protein_coding		2R	55097080	55151225
517	5d_32C_Naive__vs__5d_27C_Naive	AGAP004452	6.56237	-1.86704	0.690001	-2.70585	0.00681307	0.0284713	AGAP004452	1274597	AGAP004452	protein_coding		2R	56391403	56398232
518	5d_32C_Naive__vs__5d_27C_Naive	AGAP004497	48.7067	-1.28444	0.413076	-3.10944	0.0018744	0.0104638	AGAP004497	1274643	AGAP004497	protein_coding		2R	57073311	57075886
519	5d_32C_Naive__vs__5d_27C_Naive	AGAP004531	16.6012	-1.73183	0.597704	-2.89746	0.00376196	0.0180268	AGAP004531	1274676	AGAP004531	protein_coding	cathepsin B precursor	2R	57429740	57431019
520	5d_32C_Naive__vs__5d_27C_Naive	AGAP004620	77.8059	1.47123	0.338556	4.34561	1.39e-05	0.000202743	AGAP004620	1275911	AGAP004620	protein_coding	Envelysin	2R	58619536	58621971
521	5d_32C_Naive__vs__5d_27C_Naive	AGAP004674	2296.02	-1.00701	0.16532	-6.09127	1.12e-09	7.58e-08	AGAP004674	4577184	AGAP004674	protein_coding	Phenoloxidase inhibitor protein	2R	61303692	61306248
522	5d_32C_Naive__vs__5d_27C_Naive	AGAP004690	401.208	-1.5912	0.459111	-3.46583	0.000528592	0.00375563	AGAP004690	1278572	CPF3	protein_coding	cuticular protein 3 from fifty-one aa family	2L	1133037	1133751
523	5d_32C_Naive__vs__5d_27C_Naive	AGAP004700	122.463	-1.93695	0.264375	-7.32652	2.36e-13	4.31e-11	AGAP004700	4576593	AGAP004700	protein_coding		2L	2013634	2015127
524	5d_32C_Naive__vs__5d_27C_Naive	AGAP004760	13.3925	1.40051	0.404244	3.4645	0.000531209	0.00376936	AGAP004760	NA	AGAP004760	protein_coding		2L	3080556	3082396
525	5d_32C_Naive__vs__5d_27C_Naive	AGAP004763	30.2931	1.62711	0.312531	5.20623	1.93e-07	5.89e-06	AGAP004763	NA	AGAP004763	protein_coding		2L	3152651	3154140
526	5d_32C_Naive__vs__5d_27C_Naive	AGAP004810	20.2774	1.36501	0.356647	3.82734	0.000129534	0.00122634	AGAP004810	1278414	CTL3	protein_coding	C-type lectin (CTL)	2L	3798556	3799428
527	5d_32C_Naive__vs__5d_27C_Naive	AGAP004814	182.461	1.72915	0.377129	4.58502	4.54e-06	8.3e-05	AGAP004814	1278412	AGAP004814	protein_coding		2L	3825668	3826851
528	5d_32C_Naive__vs__5d_27C_Naive	AGAP004907	8.82899	1.24857	0.490066	2.54776	0.0108416	0.0402559	AGAP004907	1275714	AGAP004907	protein_coding	BHLH domain-containing protein [Source:UniProtKB/TrEMBL;Acc:Q7Q813]	2L	5796647	5801794
529	5d_32C_Naive__vs__5d_27C_Naive	AGAP004955	287.145	1.03408	0.131104	7.88744	3.08e-15	1.12e-12	AGAP004955	1275767	AGAP004955	protein_coding		2L	7181937	7182959
530	5d_32C_Naive__vs__5d_27C_Naive	AGAP004962	92.672	-1.4585	0.308165	-4.73285	2.21e-06	4.53e-05	AGAP004962	NA	AGAP004962	protein_coding	cyclin B	2L	7214056	7216539
531	5d_32C_Naive__vs__5d_27C_Naive	AGAP004963	537.888	-1.10784	0.309144	-3.58357	0.000338928	0.00263316	AGAP004963	NA	AGAP004963	protein_coding	cyclin B	2L	7219030	7221562
532	5d_32C_Naive__vs__5d_27C_Naive	AGAP004977	646.124	-1.72297	0.310965	-5.54073	3.01e-08	1.3e-06	AGAP004977	1275799	PPO6	protein_coding	prophenoloxidase 6	2L	7452207	7454977
533	5d_32C_Naive__vs__5d_27C_Naive	AGAP004978	73.0729	-2.87339	0.417232	-6.88679	5.71e-12	7.5e-10	AGAP004978	1275800	PPO9	protein_coding	prophenoloxidase 9	2L	7455500	7457965
534	5d_32C_Naive__vs__5d_27C_Naive	AGAP005025	29.9589	-2.02085	0.338137	-5.97643	2.28e-09	1.38e-07	AGAP005025	3292284	AGAP005025	protein_coding	Histone H3 [Source:UniProtKB/TrEMBL;Acc:Q7PD39]	2L	8460463	8460873
535	5d_32C_Naive__vs__5d_27C_Naive	AGAP005065	77.571	-2.00543	0.769593	-2.60584	0.00916504	0.0355586	AGAP005065	1274748	AGAP005065	protein_coding		2L	9220270	9221206
536	5d_32C_Naive__vs__5d_27C_Naive	AGAP005318	20.1725	1.68866	0.374171	4.51307	6.39e-06	0.000109602	AGAP005318	NA	AGAP005318	protein_coding		2L	14025539	14027580
537	5d_32C_Naive__vs__5d_27C_Naive	AGAP005412	20.0088	1.40932	0.371522	3.79338	0.000148612	0.00136245	AGAP005412	NA	AGAP005412	protein_coding	DC_STAMP domain-containing protein [Source:UniProtKB/TrEMBL;Acc:A0A1S4GPX7]	2L	15334679	15336948
538	5d_32C_Naive__vs__5d_27C_Naive	AGAP005448	20.8874	1.10685	0.326621	3.38878	0.000702054	0.00476352	AGAP005448	NA	AGAP005448	protein_coding	B9 domain-containing protein 2	2L	15551283	15555494
539	5d_32C_Naive__vs__5d_27C_Naive	AGAP005457	63.9028	1.9181	0.439743	4.36186	1.29e-05	0.00019156	AGAP005457	1276150	AGAP005457	protein_coding	Ser/Thr protein phosphatase/nucleotidase	2L	15767703	15769403
540	5d_32C_Naive__vs__5d_27C_Naive	AGAP005458	11.1098	1.66896	0.537806	3.10328	0.00191391	0.0106314	AGAP005458	5667074	AGAP005458	protein_coding	Ser/Thr protein phosphatase/nucleotidase	2L	15771785	15773485
541	5d_32C_Naive__vs__5d_27C_Naive	AGAP005612	954.578	-1.22414	0.38088	-3.21397	0.00130915	0.00785907	AGAP005612	1276298	AGAP005612	protein_coding		2L	17845652	17848220
542	5d_32C_Naive__vs__5d_27C_Naive	AGAP005645	893.025	1.00403	0.397625	2.52507	0.0115676	0.0423171	AGAP005645	1276330	AGAP005645	protein_coding	dehydrogenase/reductase SDR family member 11 precursor	2L	18215535	18216490
543	5d_32C_Naive__vs__5d_27C_Naive	AGAP005706	161.841	1.13914	0.399529	2.85121	0.00435538	0.020219	AGAP005706	1276374	AGAP005706	protein_coding	serine collagenase 1	2L	19206409	19207435
544	5d_32C_Naive__vs__5d_27C_Naive	AGAP005733	511.186	-1.21818	0.271737	-4.48294	7.36e-06	0.000122204	AGAP005733	1276405	AGAP005733	protein_coding		2L	19929849	19931010
545	5d_32C_Naive__vs__5d_27C_Naive	AGAP005754	29.2304	1.573	0.36515	4.30781	1.65e-05	0.000231817	AGAP005754	1276423	AGAP005754	protein_coding	glucosyl/glucuronosyl transferases	2L	20211271	20213038
546	5d_32C_Naive__vs__5d_27C_Naive	AGAP005872	17.5987	2.36241	0.423957	5.57227	2.51e-08	1.11e-06	AGAP005872	NA	AGAP005872	protein_coding		2L	22712566	22715916
547	5d_32C_Naive__vs__5d_27C_Naive	AGAP005885	14.1069	1.90294	0.365537	5.20587	1.93e-07	5.89e-06	AGAP005885	NA	AGAP005885	protein_coding		2L	23153561	23155497
548	5d_32C_Naive__vs__5d_27C_Naive	AGAP005888	7067.19	-1.29387	0.287942	-4.4935	7.01e-06	0.000118021	AGAP005888	1276553	AGAP005888	protein_coding		2L	23177221	23177796
549	5d_32C_Naive__vs__5d_27C_Naive	AGAP005907	7.66112	1.51719	0.534676	2.83758	0.00454566	0.0208963	AGAP005907	1276574	AGAP005907	protein_coding	AMP dependent ligase	2L	23598393	23600118
550	5d_32C_Naive__vs__5d_27C_Naive	AGAP005941	10.2343	2.04357	0.769248	2.65658	0.00789385	0.0319101	AGAP005941	5666977	AGAP005941	protein_coding		2L	23919653	23921305
551	5d_32C_Naive__vs__5d_27C_Naive	AGAP005949	746.754	-1.2968	0.162455	-7.98254	1.43e-15	6e-13	AGAP005949	1276618	AGAP005949	protein_coding	2-acylglycerol O-acyltransferase 2	2L	23989002	23994886
552	5d_32C_Naive__vs__5d_27C_Naive	AGAP005987	1713.95	-1.02529	0.272736	-3.75926	0.000170418	0.00151447	AGAP005987	1276660	AGAP005987	protein_coding		2L	24546616	24556249
553	5d_32C_Naive__vs__5d_27C_Naive	AGAP006001	3135.86	-1.16802	0.313707	-3.72328	0.000196648	0.00169483	AGAP006001	1276671	CPR26	protein_coding	cuticular protein RR-1 family 26	2L	24626033	24626971
554	5d_32C_Naive__vs__5d_27C_Naive	AGAP006029	11.156	1.33919	0.453322	2.95416	0.00313517	0.0156606	AGAP006029	1276699	AGAP006029	protein_coding		2L	25447418	25448405
555	5d_32C_Naive__vs__5d_27C_Naive	AGAP006080	53.7911	-1.10846	0.24857	-4.45936	8.22e-06	0.00013332	AGAP006080	1276751	OBP54	protein_coding	odorant-binding protein 54	2L	26133006	26133968
556	5d_32C_Naive__vs__5d_27C_Naive	AGAP006098	153.339	-1.13503	0.261988	-4.33239	1.48e-05	0.000212403	AGAP006098	1276771	NOS	protein_coding	nanos	2L	26644176	26645592
557	5d_32C_Naive__vs__5d_27C_Naive	AGAP006148	2211.69	1.15547	0.385366	2.99837	0.00271425	0.0140549	AGAP006148	1276816	CPLCA3	protein_coding	cuticular protein 3 in CPLCA family	2L	27158330	27159179
558	5d_32C_Naive__vs__5d_27C_Naive	AGAP006157	20.9207	-1.68673	0.292495	-5.76669	8.08e-09	4.03e-07	AGAP006157	5667215	AGAP006157	protein_coding		2L	27365176	27365859
559	5d_32C_Naive__vs__5d_27C_Naive	AGAP006187	46.1709	1.38716	0.349326	3.97096	7.16e-05	0.000768446	AGAP006187	1276853	AGAP006187	protein_coding	Protein G12 [Source:UniProtKB/Swiss-Prot;Acc:Q17040]	2L	27931493	27932433
560	5d_32C_Naive__vs__5d_27C_Naive	AGAP006197	10.2274	-2.93353	0.559429	-5.24379	1.57e-07	5.01e-06	AGAP006197	1276862	AGAP006197	protein_coding		2L	28218544	28219386
561	5d_32C_Naive__vs__5d_27C_Naive	AGAP006202	48.243	-2.03717	0.325392	-6.26067	3.83e-10	3.07e-08	AGAP006202	4576622	AGAP006202	protein_coding		2L	28228128	28228839
562	5d_32C_Naive__vs__5d_27C_Naive	AGAP006215	10.4157	1.05187	0.415115	2.53391	0.0112797	0.0415327	AGAP006215	NA	GPRMTH1	protein_coding	methuselah receptor 1	2L	28464790	28466912
563	5d_32C_Naive__vs__5d_27C_Naive	AGAP006241	325.886	-1.19356	0.254495	-4.68991	2.73e-06	5.4e-05	AGAP006241	1276902	AGAP006241	protein_coding	Innexin inx2	2L	28585064	28586748
564	5d_32C_Naive__vs__5d_27C_Naive	AGAP006258	227.844	-1.94808	0.392683	-4.96096	7.01e-07	1.78e-05	AGAP006258	1276915	PPO2	protein_coding	prophenoloxidase 2	2L	28702474	28705612
565	5d_32C_Naive__vs__5d_27C_Naive	AGAP006261	38.9172	2.11841	0.556361	3.80762	0.000140309	0.00130111	AGAP006261	3290137	CPR135	protein_coding	cuticular protein RR-2 family 135	2L	28743187	28746274
566	5d_32C_Naive__vs__5d_27C_Naive	AGAP006348	5275.71	-1.16494	0.29787	-3.91089	9.2e-05	0.000928923	AGAP006348	1276956	LRIM1	protein_coding	leucine-rich immune protein (Long)	2L	30329656	30331296
567	5d_32C_Naive__vs__5d_27C_Naive	AGAP006361	10.5579	2.84506	0.695104	4.093	4.26e-05	0.000508439	AGAP006361	1276971	AGAP006361	protein_coding	myosin light chain 5	2L	30493805	30494338
568	5d_32C_Naive__vs__5d_27C_Naive	AGAP006385	1091.22	-2.24933	0.576098	-3.90443	9.44e-05	0.000949004	AGAP006385	1276997	AGAP006385	protein_coding		2L	31026599	31027516
569	5d_32C_Naive__vs__5d_27C_Naive	AGAP006417	9.09825	2.65865	0.71287	3.7295	0.00019186	0.00166446	AGAP006417	NA	AGAP006417	protein_coding	venom allergen	2L	31683285	31684244
570	5d_32C_Naive__vs__5d_27C_Naive	AGAP006424	3.86487	-2.55592	0.996668	-2.56447	0.0103335	0.0389105	AGAP006424	4576221	AGAP006424	protein_coding	cyanogenic beta-glucosidase	2L	31716670	31718478
571	5d_32C_Naive__vs__5d_27C_Naive	AGAP006497	64.3051	1.40882	0.285744	4.93038	8.21e-07	2e-05	AGAP006497	1277097	AGAP006497	protein_coding		2L	33051894	33062833
572	5d_32C_Naive__vs__5d_27C_Naive	AGAP006499	36.9902	-1.21543	0.401749	-3.02534	0.00248358	0.0130537	AGAP006499	3290181	AGAP006499	protein_coding		2L	33083455	33084412
573	5d_32C_Naive__vs__5d_27C_Naive	AGAP006609	1485.79	-1.57725	0.295303	-5.34113	9.24e-08	3.22e-06	AGAP006609	1277194	AGAP006609	protein_coding		2L	34708453	34724954
574	5d_32C_Naive__vs__5d_27C_Naive	AGAP006622	42.5175	1.06252	0.26498	4.00984	6.08e-05	0.000670665	AGAP006622	NA	AGAP006622	protein_coding		2L	34763434	34764148
575	5d_32C_Naive__vs__5d_27C_Naive	AGAP006792	16.7071	1.17972	0.40549	2.90936	0.00362165	0.0175328	AGAP006792	1270273	AGAP006792	protein_coding		2L	38451528	38452313
576	5d_32C_Naive__vs__5d_27C_Naive	AGAP006914	41.8907	-1.39728	0.283222	-4.9335	8.08e-07	1.98e-05	AGAP006914	1270165	AGAP006914	protein_coding	fibrinogen-related protein 1	2L	39966752	39968185
577	5d_32C_Naive__vs__5d_27C_Naive	AGAP006976	17.2062	-1.91298	0.557889	-3.42896	0.0006059	0.00421483	AGAP006976	5667027	AGAP006976	protein_coding		2L	40447782	40448369
578	5d_32C_Naive__vs__5d_27C_Naive	AGAP007014	13.8564	-2.45337	0.466433	-5.25985	1.44e-07	4.7e-06	AGAP007014	NA	AGAP007014	protein_coding	Amino_oxidase domain-containing protein [Source:UniProtKB/TrEMBL;Acc:A0A1S4GTW6]	2L	40974299	40976417
579	5d_32C_Naive__vs__5d_27C_Naive	AGAP007035	10.1899	-1.92226	0.555383	-3.46115	0.000537874	0.00380484	AGAP007035	5666904	APL1B	protein_coding	Anopheles Plasmodium-responsive Leucine-Rich Repeat 1B	2L	41266619	41268364
580	5d_32C_Naive__vs__5d_27C_Naive	AGAP007043	898.502	-1.10554	0.200282	-5.51989	3.39e-08	1.43e-06	AGAP007043	1270058	AGAP007043	protein_coding		2L	41561354	41563347
581	5d_32C_Naive__vs__5d_27C_Naive	AGAP007090	9.06105	1.43961	0.522732	2.75401	0.00588707	0.0255362	AGAP007090	1270012	AGAP007090	protein_coding		2L	42445079	42446294
582	5d_32C_Naive__vs__5d_27C_Naive	AGAP007122	884.113	-1.31121	0.277249	-4.72934	2.25e-06	4.6e-05	AGAP007122	1269984	AGAP007122	protein_coding	tubulin, alpha 1	2L	43050145	43051673
583	5d_32C_Naive__vs__5d_27C_Naive	AGAP007165	189.341	-1.95648	0.552074	-3.54387	0.000394296	0.00294979	AGAP007165	1269949	AGAP007165	protein_coding	Late trypsin	2L	43749619	43750588
584	5d_32C_Naive__vs__5d_27C_Naive	AGAP007249	4521.19	1.32272	0.123801	10.6843	1.21e-26	2.73e-23	AGAP007249	1269898	Flightin	protein_coding	protein flightin	2L	44638197	44642288
585	5d_32C_Naive__vs__5d_27C_Naive	AGAP007269	4.80189	1.73686	0.642512	2.70323	0.00686689	0.0286327	AGAP007269	NA	AGAP007269	protein_coding		2L	44801010	44802750
586	5d_32C_Naive__vs__5d_27C_Naive	AGAP007289	38.9225	1.28826	0.32707	3.93879	8.19e-05	0.000855582	AGAP007289	1269876	OBP46	protein_coding	odorant-binding protein 46	2L	45014419	45015087
587	5d_32C_Naive__vs__5d_27C_Naive	AGAP007290	28.7161	1.36409	0.357208	3.81877	0.000134119	0.0012613	AGAP007290	5666868	AGAP007290	protein_coding		2L	45015400	45015959
588	5d_32C_Naive__vs__5d_27C_Naive	AGAP007291	16.1358	1.03976	0.413711	2.51326	0.0119622	0.043495	AGAP007291	1269875	IAP4	protein_coding	inhibitor of apoptosis 4	2L	45018649	45021746
589	5d_32C_Naive__vs__5d_27C_Naive	AGAP007364	376.864	-1.30331	0.330548	-3.94287	8.05e-05	0.000844425	AGAP007364	NA	AGAP007364	protein_coding		2L	46081006	46082342
590	5d_32C_Naive__vs__5d_27C_Naive	AGAP007365	2776.8	-1.57824	0.358732	-4.39948	1.09e-05	0.000167113	AGAP007365	1269817	AGAP007365	protein_coding		2L	46084249	46087214
591	5d_32C_Naive__vs__5d_27C_Naive	AGAP007391	4880.19	1.02521	0.124056	8.26409	1.41e-16	7.7e-14	AGAP007391	1269791	AGAP007391	protein_coding	Coenzyme Q10 homolog B (S. cerevisiae)	2L	46280486	46282128
592	5d_32C_Naive__vs__5d_27C_Naive	AGAP007408	28.3195	-1.26212	0.323779	-3.89809	9.7e-05	0.000967304	AGAP007408	3290364	CTLMA8	protein_coding	C-type lectin (CTL) - mannose binding	2L	46344980	46345556
593	5d_32C_Naive__vs__5d_27C_Naive	AGAP007411	151.598	-1.06382	0.226187	-4.70329	2.56e-06	5.12e-05	AGAP007411	1269776	CTLMA1	protein_coding	C-type lectin (CTL) - mannose binding	2L	46354140	46354810
594	5d_32C_Naive__vs__5d_27C_Naive	AGAP007412	192.495	-1.05786	0.1462	-7.2357	4.63e-13	7.93e-11	AGAP007412	1269775	CTLMA3	protein_coding	C-type lectin (CTL) - mannose binding	2L	46355209	46355803
595	5d_32C_Naive__vs__5d_27C_Naive	AGAP007590	161.659	1.03009	0.158207	6.51104	7.46e-11	7.47e-09	AGAP007590	NA	AGAP007590	protein_coding		2L	48039635	48044227
596	5d_32C_Naive__vs__5d_27C_Naive	AGAP007598	149.726	-1.23727	0.229083	-5.40098	6.63e-08	2.43e-06	AGAP007598	1269631	AGAP007598	protein_coding		2L	48131674	48133443
597	5d_32C_Naive__vs__5d_27C_Naive	AGAP007628	35.7901	1.51921	0.28054	5.41532	6.12e-08	2.29e-06	AGAP007628	NA	AGAP007628	protein_coding	Transmembrane channel-like 3	2L	48466024	48471416
598	5d_32C_Naive__vs__5d_27C_Naive	AGAP007734	13.2158	1.23769	0.428283	2.8899	0.00385367	0.0183728	AGAP007734	NA	AGAP007734	protein_coding		3R	57849	62977
599	5d_32C_Naive__vs__5d_27C_Naive	AGAP007746	3.55047	-2.63176	0.888302	-2.96269	0.00304963	0.015335	AGAP007746	NA	AGAP007746	protein_coding		3R	211191	212098
600	5d_32C_Naive__vs__5d_27C_Naive	AGAP007767	548.956	-1.56087	0.32268	-4.8372	1.32e-06	2.94e-05	AGAP007767	1278198	AGAP007767	protein_coding		3R	505059	507187
601	5d_32C_Naive__vs__5d_27C_Naive	AGAP007823	1372.1	-1.18186	0.412225	-2.86701	0.00414365	0.0194601	AGAP007823	NA	AGAP007823	protein_coding		3R	1435271	1442005
602	5d_32C_Naive__vs__5d_27C_Naive	AGAP007830	8.5543	5.9502	1.94408	3.06068	0.00220834	0.0119099	AGAP007830	3291597	AGAP007830	protein_coding		3R	1500768	1501485
603	5d_32C_Naive__vs__5d_27C_Naive	AGAP007945	89.238	1.78698	0.281406	6.35018	2.15e-10	1.83e-08	AGAP007945	1278009	AGAP007945	protein_coding	amiloride-sensitive sodium channel, other	3R	3250860	3252530
604	5d_32C_Naive__vs__5d_27C_Naive	AGAP007979	10.8285	1.51227	0.477514	3.16696	0.0015404	0.00892957	AGAP007979	5668204	AGAP007979	protein_coding		3R	3639059	3642141
605	5d_32C_Naive__vs__5d_27C_Naive	AGAP008005	61.4555	1.52575	0.562095	2.7144	0.00663966	0.0279325	AGAP008005	NA	AGAP008005	protein_coding		3R	4006263	4008087
606	5d_32C_Naive__vs__5d_27C_Naive	AGAP008015	633.234	-1.17505	0.262972	-4.46836	7.88e-06	0.000128946	AGAP008015	NA	AGAP008015	protein_coding	lamin	3R	4186797	4189039
607	5d_32C_Naive__vs__5d_27C_Naive	AGAP008072	30.0792	1.06149	0.415426	2.55519	0.010613	0.039636	AGAP008072	NA	AGAP008072	protein_coding		3R	5067619	5085560
608	5d_32C_Naive__vs__5d_27C_Naive	AGAP008123	150.572	1.0899	0.146633	7.43284	1.06e-13	2.15e-11	AGAP008123	NA	AGAP008123	protein_coding		3R	5907557	5915211
609	5d_32C_Naive__vs__5d_27C_Naive	AGAP008174	3.41672	3.60436	1.17165	3.07632	0.00209571	0.0114444	AGAP008174	4577932	AGAP008174	protein_coding		3R	6382399	6382905
610	5d_32C_Naive__vs__5d_27C_Naive	AGAP008235	3.70101	4.41106	1.12064	3.93619	8.28e-05	0.000863774	AGAP008235	NA	AGAP008235	protein_coding		3R	7548496	7550549
611	5d_32C_Naive__vs__5d_27C_Naive	AGAP008262	16.7011	-1.31266	0.35259	-3.72291	0.00019694	0.00169552	AGAP008262	NA	AGAP008262	protein_coding		3R	8074829	8077702
612	5d_32C_Naive__vs__5d_27C_Naive	AGAP008278	109.909	-1.19646	0.410064	-2.91774	0.00352579	0.0172088	AGAP008278	4578091	D7L1	protein_coding	D7 long form salivary protein	3R	8544002	8545231
613	5d_32C_Naive__vs__5d_27C_Naive	AGAP008294	2775.07	-1.128	0.236093	-4.77779	1.77e-06	3.75e-05	AGAP008294	NA	TRYP3	protein_coding	trypsin 3	3R	8630698	8631623
614	5d_32C_Naive__vs__5d_27C_Naive	AGAP008295	467.057	-2.54122	0.500263	-5.07977	3.78e-07	1.04e-05	AGAP008295	3291694	TRYP2	protein_coding	trypsin 2	3R	8632843	8633779
615	5d_32C_Naive__vs__5d_27C_Naive	AGAP008355	17.6455	1.33801	0.290554	4.60504	4.12e-06	7.68e-05	AGAP008355	4397893	AGAP008355	protein_coding		3R	9846482	9847915
616	5d_32C_Naive__vs__5d_27C_Naive	AGAP008373	56.9343	-1.9069	0.655913	-2.90724	0.00364634	0.0176221	AGAP008373	NA	AGAP008373	protein_coding	Peptidase_M14 domain-containing protein [Source:UniProtKB/TrEMBL;Acc:A0A1S4GY25]	3R	10099780	10101383
617	5d_32C_Naive__vs__5d_27C_Naive	AGAP008377	11.5406	2.11973	0.546334	3.87991	0.000104494	0.00102713	AGAP008377	NA	AGAP008377	protein_coding		3R	10115544	10117911
618	5d_32C_Naive__vs__5d_27C_Naive	AGAP008398	3.08838	2.13277	0.849339	2.5111	0.0120357	0.0436481	AGAP008398	NA	OBP21	protein_coding	odorant-binding protein 21	3R	10317255	10317835
619	5d_32C_Naive__vs__5d_27C_Naive	AGAP008403	292.752	-1.30251	0.254076	-5.12645	2.95e-07	8.45e-06	AGAP008403	NA	AGAP008403	protein_coding		3R	10356418	10360256
620	5d_32C_Naive__vs__5d_27C_Naive	AGAP008410	337.308	-1.07669	0.30322	-3.55085	0.000383989	0.00288989	AGAP008410	1277569	AGAP008410	protein_coding		3R	10480448	10481570
621	5d_32C_Naive__vs__5d_27C_Naive	AGAP008447	3581.5	3.33577	1.03874	3.21135	0.00132115	0.00792491	AGAP008447	1277524	CPLCG4	protein_coding	cuticular protein CPLCG family (CPLCG4)	3R	10873291	10874010
622	5d_32C_Naive__vs__5d_27C_Naive	AGAP008547	204.177	-1.24634	0.263372	-4.73225	2.22e-06	4.54e-05	AGAP008547	NA	AGAP008547	protein_coding		3R	12466629	12474074
623	5d_32C_Naive__vs__5d_27C_Naive	AGAP008623	37.8041	1.36441	0.280801	4.85902	1.18e-06	2.69e-05	AGAP008623	NA	AGAP008623	protein_coding		3R	13727167	13731278
624	5d_32C_Naive__vs__5d_27C_Naive	AGAP008630	9.17217	-1.42216	0.576873	-2.46529	0.0136902	0.0481051	AGAP008630	NA	AGAP008630	protein_coding		3R	13760161	13761149
625	5d_32C_Naive__vs__5d_27C_Naive	AGAP008638	287.855	-1.91928	0.391616	-4.90093	9.54e-07	2.24e-05	AGAP008638	NA	AGAP008638	protein_coding		3R	13808288	13809492
626	5d_32C_Naive__vs__5d_27C_Naive	AGAP008683	10.6069	1.19874	0.433176	2.76732	0.00565184	0.0247973	AGAP008683	NA	AGAP008683	protein_coding	adenylate cyclase 10	3R	14828420	14837441
627	5d_32C_Naive__vs__5d_27C_Naive	AGAP008738	3791.05	-1.14826	0.23689	-4.84723	1.25e-06	2.82e-05	AGAP008738	NA	AGAP008738	protein_coding		3R	16395179	16399178
628	5d_32C_Naive__vs__5d_27C_Naive	AGAP008783	633.278	-1.21292	0.246737	-4.91583	8.84e-07	2.12e-05	AGAP008783	NA	AGAP008783	protein_coding	Arginase [Source:UniProtKB/TrEMBL;Acc:A0A1S4H002]	3R	17809402	17810780
629	5d_32C_Naive__vs__5d_27C_Naive	AGAP008815	29.2275	-1.00711	0.362286	-2.77988	0.0054379	0.0241263	AGAP008815	NA	AGAP008815	protein_coding	leucine-rich repeat-containing protein 67	3R	18289658	18291494
630	5d_32C_Naive__vs__5d_27C_Naive	AGAP008848	107.182	-1.32867	0.222899	-5.96084	2.51e-09	1.49e-07	AGAP008848	NA	AGAP008848	protein_coding		3R	19395324	19408934
631	5d_32C_Naive__vs__5d_27C_Naive	AGAP008861	23633.6	1.13786	0.313851	3.62546	0.000288442	0.00230777	AGAP008861	1279828	AGAP008861	protein_coding	female reproductive tract protease GLEANR_896	3R	19868089	19869122
632	5d_32C_Naive__vs__5d_27C_Naive	AGAP008968	390.173	-1.17518	0.300306	-3.91328	9.1e-05	0.000923238	AGAP008968	1279932	AGAP008968	protein_coding		3R	22323644	22323835
633	5d_32C_Naive__vs__5d_27C_Naive	AGAP009008	19.3822	1.18495	0.388274	3.05184	0.0022744	0.0122004	AGAP009008	NA	AGAP009008	protein_coding		3R	23391665	23400314
634	5d_32C_Naive__vs__5d_27C_Naive	AGAP009049	410.322	1.84711	0.665253	2.77655	0.00549391	0.024278	AGAP009049	NA	Cht16	protein_coding	Chitinase [Source:UniProtKB/TrEMBL;Acc:A0A1S4GZY6]	3R	24686596	24687802
635	5d_32C_Naive__vs__5d_27C_Naive	AGAP009060	71.1184	-1.01414	0.158375	-6.40343	1.52e-10	1.4e-08	AGAP009060	3291892	AGAP009060	protein_coding	ATP-dependent DNA helicase HFM1/MER3	3R	24959810	24963594
636	5d_32C_Naive__vs__5d_27C_Naive	AGAP009090	2.7368	2.08261	0.702813	2.96325	0.00304413	0.015321	AGAP009090	NA	AGAP009090	protein_coding	Dopa decarboxylase	3R	25546478	25548206
637	5d_32C_Naive__vs__5d_27C_Naive	AGAP009102	7.0788	1.32863	0.516654	2.57161	0.0101226	0.0383593	AGAP009102	NA	AGAP009102	protein_coding		3R	25613794	25619629
638	5d_32C_Naive__vs__5d_27C_Naive	AGAP009184	1032.89	-2.06477	0.302439	-6.82707	8.67e-12	1.1e-09	AGAP009184	1280146	AGAP009184	protein_coding		3R	28493613	28495038
639	5d_32C_Naive__vs__5d_27C_Naive	AGAP009215	125.09	-1.14039	0.456628	-2.49741	0.0125105	0.0449947	AGAP009215	4578288	CLIPB18	protein_coding	CLIP-domain serine protease	3R	28835200	28836897
640	5d_32C_Naive__vs__5d_27C_Naive	AGAP009450	27.198	-1.87307	0.309739	-6.04726	1.47e-09	9.63e-08	AGAP009450	NA	AGAP009450	protein_coding		3R	33584482	33600606
641	5d_32C_Naive__vs__5d_27C_Naive	AGAP009682	819.848	-1.44215	0.249186	-5.78747	7.15e-09	3.57e-07	AGAP009682	NA	AGAP009682	protein_coding		3R	38400269	38401368
642	5d_32C_Naive__vs__5d_27C_Naive	AGAP009751	3546.79	-1.02763	0.205014	-5.01249	5.37e-07	1.41e-05	AGAP009751	NA	ANCE2	protein_coding	angiotensin-converting enzyme 2	3R	42357573	42360517
643	5d_32C_Naive__vs__5d_27C_Naive	AGAP009758	1093.32	-1.58735	0.225904	-7.02664	2.12e-12	3.07e-10	AGAP009758	1279164	CPLCP11	protein_coding	cuticular protein CPLCP11	3R	42403201	42405868
644	5d_32C_Naive__vs__5d_27C_Naive	AGAP009769	3.24733	2.62663	1.04517	2.5131	0.0119675	0.0434986	AGAP009769	1279175	AGAP009769	protein_coding		3R	42672588	42677750
645	5d_32C_Naive__vs__5d_27C_Naive	AGAP009786	1745.03	-1.21306	0.296791	-4.08727	4.36e-05	0.000518816	AGAP009786	1279199	AGAP009786	protein_coding	phosphoribosylamine--glycine ligase / phosphoribosylglycinamide formyltransfer	3R	43282151	43287905
646	5d_32C_Naive__vs__5d_27C_Naive	AGAP009792	1204.92	-1.13285	0.290557	-3.89889	9.66e-05	0.000965853	AGAP009792	1279204	AGAP009792	protein_coding	importin subunit alpha-2	3R	43351605	43353797
647	5d_32C_Naive__vs__5d_27C_Naive	AGAP009918	1317.98	-1.21021	0.32548	-3.71825	0.000200607	0.00172054	AGAP009918	NA	AGAP009918	protein_coding	SGS5 [Source:UniProtKB/TrEMBL;Acc:Q5XLG6]	3R	45290976	45301314
648	5d_32C_Naive__vs__5d_27C_Naive	AGAP010046	323.995	-1.58375	0.431827	-3.66756	0.000244876	0.0020279	AGAP010046	4577966	AGAP010046	protein_coding		3R	48208310	48209024
649	5d_32C_Naive__vs__5d_27C_Naive	AGAP010127	3.76445	4.64705	1.11701	4.16026	3.18e-05	0.000400148	AGAP010127	1279549	CPR99	protein_coding	cuticular protein RR-2 family 99	3R	49254604	49255464
650	5d_32C_Naive__vs__5d_27C_Naive	AGAP010165	5.24532	1.49266	0.571807	2.61043	0.00904282	0.0352361	AGAP010165	NA	AGAP010165	protein_coding	dynein light intermediate chain 2, cytosolic	3R	49792453	49793563
651	5d_32C_Naive__vs__5d_27C_Naive	AGAP010243	17.9926	-1.75182	0.375966	-4.65951	3.17e-06	6.16e-05	AGAP010243	NA	AGAP010243	protein_coding	female reproductive tract protease GLEANR_897	3R	51522643	51523830
652	5d_32C_Naive__vs__5d_27C_Naive	AGAP010255	12.7573	1.32841	0.383665	3.46241	0.000535359	0.00378942	AGAP010255	NA	AGAP010255	protein_coding		3R	51707622	51709016
653	5d_32C_Naive__vs__5d_27C_Naive	AGAP010278	185.862	-1.13536	0.137943	-8.23063	1.86e-16	9.57e-14	AGAP010278	1279701	AGAP010278	protein_coding	dihydrofolate reductase	3R	51946679	51947433
654	5d_32C_Naive__vs__5d_27C_Naive	AGAP010365	981.863	1.07792	0.155649	6.92533	4.35e-12	5.85e-10	AGAP010365	3291074	AGAP010365	protein_coding		3L	2248735	2251022
655	5d_32C_Naive__vs__5d_27C_Naive	AGAP010415	1615.38	-1.36423	0.168398	-8.10126	5.44e-16	2.46e-13	AGAP010415	NA	AGAP010415	protein_coding		3L	2976207	2978193
656	5d_32C_Naive__vs__5d_27C_Naive	AGAP010545	636.164	-1.10957	0.212437	-5.22308	1.76e-07	5.5e-06	AGAP010545	NA	AGAP010545	protein_coding		3L	6057494	6061056
657	5d_32C_Naive__vs__5d_27C_Naive	AGAP010658	1890.17	-1.11961	0.394982	-2.83459	0.00458848	0.0210333	AGAP010658	NA	AGAP010658	protein_coding		3L	8119008	8121597
658	5d_32C_Naive__vs__5d_27C_Naive	AGAP010699	159.96	-1.2614	0.192185	-6.56348	5.26e-11	5.4e-09	AGAP010699	NA	AGAP010699	protein_coding	SWI/SNF-related matrix-associated actin-dependent regulator of chromatin	3L	8718221	8720681
659	5d_32C_Naive__vs__5d_27C_Naive	AGAP010731	1164.19	-1.02531	0.195705	-5.23904	1.61e-07	5.13e-06	AGAP010731	NA	CLIPA8	protein_coding	CLIP-domain serine protease	3L	9015519	9016940
660	5d_32C_Naive__vs__5d_27C_Naive	AGAP010760	28.4494	1.19248	0.439703	2.712	0.00668777	0.0280865	AGAP010760	4577881	AGAP010760	protein_coding		3L	9911703	9912362
661	5d_32C_Naive__vs__5d_27C_Naive	AGAP010765	24.3445	2.05474	0.4751	4.32485	1.53e-05	0.000218958	AGAP010765	NA	AGAP010765	protein_coding		3L	10020136	10020771
662	5d_32C_Naive__vs__5d_27C_Naive	AGAP010766	244.017	1.74732	0.330316	5.28983	1.22e-07	4.13e-06	AGAP010766	NA	AGAP010766	protein_coding		3L	10021853	10023624
663	5d_32C_Naive__vs__5d_27C_Naive	AGAP010774	19.4292	-2.85849	0.324128	-8.81899	1.15e-18	1.19e-15	AGAP010774	1278887	AGAP010774	protein_coding		3L	10158375	10159070
664	5d_32C_Naive__vs__5d_27C_Naive	AGAP010785	3.14554	3.64277	1.38438	2.63135	0.00850475	0.0335885	AGAP010785	1278879	AGAP010785	protein_coding	fatty acyl CoA reductase 2	3L	10346389	10348208
665	5d_32C_Naive__vs__5d_27C_Naive	AGAP010789	1043.53	-1.45707	0.322085	-4.52386	6.07e-06	0.000105723	AGAP010789	NA	AGAP010789	protein_coding		3L	10392720	10394777
666	5d_32C_Naive__vs__5d_27C_Naive	AGAP010812	1259.58	-1.78004	0.465518	-3.82379	0.000131418	0.00123899	AGAP010812	NA	TEP4	protein_coding	thioester-containing protein 4	3L	11002211	11007511
667	5d_32C_Naive__vs__5d_27C_Naive	AGAP010815	1604.13	-1.10452	0.302567	-3.65049	0.00026174	0.00213163	AGAP010815	NA	TEP1	protein_coding	Thioester-containing protein 1 [Source:UniProtKB/TrEMBL;Acc:A0A1S4H512]	3L	11201863	11206930
668	5d_32C_Naive__vs__5d_27C_Naive	AGAP010816	839.348	-1.16574	0.433519	-2.68902	0.00716629	0.0295865	AGAP010816	NA	TEP3	protein_coding	thioester-containing protein 3	3L	11215193	11220113
669	5d_32C_Naive__vs__5d_27C_Naive	AGAP010856	13.5878	-2.72104	0.569	-4.78214	1.73e-06	3.7e-05	AGAP010856	1271101	AGAP010856	protein_coding		3L	12084519	12089918
670	5d_32C_Naive__vs__5d_27C_Naive	AGAP011106	40.7765	-1.60702	0.19751	-8.13643	4.07e-16	1.92e-13	AGAP011106	NA	AGAP011106	protein_coding		3L	16999560	17002251
671	5d_32C_Naive__vs__5d_27C_Naive	AGAP011193	45.8764	-1.79757	0.308516	-5.82648	5.66e-09	2.94e-07	AGAP011193	NA	AGAP011193	protein_coding		3L	18930431	18931201
672	5d_32C_Naive__vs__5d_27C_Naive	AGAP011220	93.5469	-1.76898	0.290256	-6.09453	1.1e-09	7.47e-08	AGAP011220	1270705	AGAP011220	protein_coding	Borealin	3L	19483804	19485190
673	5d_32C_Naive__vs__5d_27C_Naive	AGAP011223	115.441	-1.14305	0.261086	-4.37807	1.2e-05	0.00018119	AGAP011223	NA	AGAP011223	protein_coding		3L	19538344	19539488
674	5d_32C_Naive__vs__5d_27C_Naive	AGAP011224	41.5413	-1.28081	0.443117	-2.89046	0.00384673	0.0183552	AGAP011224	1270701	AGAP011224	protein_coding		3L	19540458	19540961
675	5d_32C_Naive__vs__5d_27C_Naive	AGAP011238	74.9698	-1.32077	0.241155	-5.47684	4.33e-08	1.72e-06	AGAP011238	NA	AGAP011238	protein_coding		3L	19909563	19911829
676	5d_32C_Naive__vs__5d_27C_Naive	AGAP011278	2.69399	3.76612	1.1813	3.18812	0.00143201	0.00844854	AGAP011278	NA	GALE4	protein_coding	galectin 4	3L	20489221	20492614
677	5d_32C_Naive__vs__5d_27C_Naive	AGAP011305	221.016	2.43063	0.664869	3.6558	0.00025638	0.00209856	AGAP011305	5667804	AGAP011305	protein_coding	Alkaline phosphatase [Source:UniProtKB/TrEMBL;Acc:A7US49]	3L	20768813	20771393
678	5d_32C_Naive__vs__5d_27C_Naive	AGAP011367	13.3844	1.1226	0.416439	2.69571	0.0070238	0.0291045	AGAP011367	1278330	OBP56	protein_coding	odorant-binding protein 56	3L	22025830	22026752
679	5d_32C_Naive__vs__5d_27C_Naive	AGAP011496	208.051	-1.03109	0.207381	-4.97197	6.63e-07	1.69e-05	AGAP011496	NA	AGAP011496	protein_coding		3L	25452071	25454911
680	5d_32C_Naive__vs__5d_27C_Naive	AGAP011507	78.7891	-1.5044	0.217132	-6.92849	4.25e-12	5.79e-10	AGAP011507	NA	AGAP011507	protein_coding		3L	25783790	25786069
681	5d_32C_Naive__vs__5d_27C_Naive	AGAP011515	19456.7	1.63875	0.242706	6.75197	1.46e-11	1.77e-09	AGAP011515	NA	AGAP011515	protein_coding	Cytoplasmic actin [Source:UniProtKB/TrEMBL;Acc:A0A1S4H6W1]	3L	26298856	26300887
682	5d_32C_Naive__vs__5d_27C_Naive	AGAP011593	5.0201	2.45903	0.763212	3.22195	0.00127321	0.00768823	AGAP011593	NA	AGAP011593	protein_coding		3L	28627529	28628855
683	5d_32C_Naive__vs__5d_27C_Naive	AGAP011676	403.671	-1.59682	0.324812	-4.91613	8.83e-07	2.12e-05	AGAP011676	NA	AGAP011676	protein_coding	uncoupling protein 2, mitochondrial	3L	31265574	31272060
684	5d_32C_Naive__vs__5d_27C_Naive	AGAP011773	18.5011	1.49324	0.398483	3.7473	0.000178747	0.00156875	AGAP011773	4577595	AGAP011773	protein_coding		3L	33124140	33126481
685	5d_32C_Naive__vs__5d_27C_Naive	AGAP011786	54.3976	-1.3357	0.332292	-4.01964	5.83e-05	0.000649143	AGAP011786	NA	CLIPE7	protein_coding	CLIP-domain serine protease	3L	33264351	33265979
686	5d_32C_Naive__vs__5d_27C_Naive	AGAP011897	347.163	-1.21842	0.231282	-5.2681	1.38e-07	4.54e-06	AGAP011897	NA	AGAP011897	protein_coding		3L	34676783	34684164
687	5d_32C_Naive__vs__5d_27C_Naive	AGAP011929	320.305	1.17399	0.369138	3.18035	0.00147098	0.00861999	AGAP011929	NA	AGAP011929	protein_coding		3L	35228458	35230909
688	5d_32C_Naive__vs__5d_27C_Naive	AGAP011930	1024.87	1.317	0.225962	5.82841	5.6e-09	2.91e-07	AGAP011930	1280739	AGAP011930	protein_coding	F-box and leucine-rich repeat protein 9	3L	35231340	35233784
689	5d_32C_Naive__vs__5d_27C_Naive	AGAP011958	35.1831	1.05129	0.344617	3.05061	0.00228379	0.0122293	AGAP011958	NA	AGAP011958	protein_coding		3L	35581645	35582665
690	5d_32C_Naive__vs__5d_27C_Naive	AGAP012107	576.679	-1.0037	0.262373	-3.82546	0.000130526	0.00123367	AGAP012107	1280569	AGAP012107	protein_coding	SUMO-conjugating enzyme UBC9	3L	37745207	37746664
691	5d_32C_Naive__vs__5d_27C_Naive	AGAP012197	90.3222	-1.70825	0.319574	-5.34539	9.02e-08	3.16e-06	AGAP012197	1280489	AGAP012197	protein_coding	Histone H3 [Source:UniProtKB/TrEMBL;Acc:Q7PCS9]	3L	38653718	38654128
692	5d_32C_Naive__vs__5d_27C_Naive	AGAP012199	188.187	-1.14714	0.283012	-4.05334	5.05e-05	0.000580633	AGAP012199	1268522	AGAP012199	protein_coding	Histone H2B [Source:UniProtKB/Swiss-Prot;Acc:Q27442]	3L	38656403	38656980
693	5d_32C_Naive__vs__5d_27C_Naive	AGAP012227	9.2873	1.3458	0.488632	2.75422	0.00588328	0.0255356	AGAP012227	1280466	AGAP012227	protein_coding	Haloacid dehalogenase-like hydrolase domain-containing protein 2	3L	39154038	39155141
694	5d_32C_Naive__vs__5d_27C_Naive	AGAP012245	62.1828	-1.21607	0.176028	-6.90838	4.9e-12	6.52e-10	AGAP012245	NA	AGAP012245	protein_coding	DNA mismatch repair protein MSH4	3L	39286946	39290129
695	5d_32C_Naive__vs__5d_27C_Naive	AGAP012375	32.7198	-1.53012	0.336476	-4.54749	5.43e-06	9.63e-05	AGAP012375	NA	AGAP012375	protein_coding	protein aurora borealis	3L	41233701	41236116
696	5d_32C_Naive__vs__5d_27C_Naive	AGAP012413	1672.04	-1.01984	0.1349	-7.55994	4.03e-14	1.01e-11	AGAP012413	NA	CycA	protein_coding	cyclin A	3L	41821456	41824663
697	5d_32C_Naive__vs__5d_27C_Naive	AGAP012443	806.199	1.13746	0.457213	2.48782	0.012853	0.0459199	AGAP012443	4578492	AGAP012443	protein_coding		UNKN	1191149	1197633
698	5d_32C_Naive__vs__5d_27C_Naive	AGAP012453	37.4473	1.0116	0.34401	2.94063	0.00327549	0.0162324	AGAP012453	1268907	AGAP012453	protein_coding	hexosaminidase	UNKN	3285837	3288374
699	5d_32C_Naive__vs__5d_27C_Naive	AGAP012553	10.7598	1.76654	0.355165	4.97386	6.56e-07	1.67e-05	AGAP012553	4397893	AGAP012553	protein_coding		UNKN	15576814	15577523
700	5d_32C_Naive__vs__5d_27C_Naive	AGAP012570	27.6392	1.08806	0.32376	3.3607	0.00077745	0.00515745	AGAP012570	3292598	AGAP012570	protein_coding		UNKN	17013453	17014645
701	5d_32C_Naive__vs__5d_27C_Naive	AGAP012575	34.3942	-1.17204	0.234692	-4.99394	5.92e-07	1.54e-05	AGAP012575	1268955	AGAP012575	protein_coding		UNKN	17183598	17184480
702	5d_32C_Naive__vs__5d_27C_Naive	AGAP012581	58.2942	-1.22178	0.390092	-3.13204	0.00173595	0.00985593	AGAP012581	1268935	AGAP012581	protein_coding		UNKN	17437539	17438715
703	5d_32C_Naive__vs__5d_27C_Naive	AGAP012616	195.551	-1.51656	0.263041	-5.76551	8.14e-09	4.04e-07	AGAP012616	1269042	PPO5	protein_coding	prophenoloxidase 5	UNKN	20920789	20923374
704	5d_32C_Naive__vs__5d_27C_Naive	AGAP012632	7.60041	-1.12761	0.445987	-2.52834	0.0114604	0.0420473	AGAP012632	1268965	AGAP012632	protein_coding	golgi phosphoprotein 3	UNKN	21799250	21801531
705	5d_32C_Naive__vs__5d_27C_Naive	AGAP012795	13.7766	-2.65161	0.834036	-3.17925	0.00147657	0.00864824	AGAP012795	4397822	AGAP012795	protein_coding		UNKN	29527873	29528133
706	5d_32C_Naive__vs__5d_27C_Naive	AGAP012802	301.291	1.05993	0.359896	2.94511	0.0032284	0.0160131	AGAP012802	3292490	AGAP012802	protein_coding		UNKN	30078510	30079766
707	5d_32C_Naive__vs__5d_27C_Naive	AGAP012895	130.119	-1.1233	0.351863	-3.19243	0.00141081	0.00835588	AGAP012895	1268521	AGAP012895	protein_coding	Histone H2A [Source:UniProtKB/TrEMBL;Acc:Q7PD33]	UNKN	37137562	37138191
708	5d_32C_Naive__vs__5d_27C_Naive	AGAP012966	166.255	-1.3288	0.357107	-3.72102	0.00019842	0.00170566	AGAP012966	11176032	AGAP012966	protein_coding		2R	54393884	54394355
709	5d_32C_Naive__vs__5d_27C_Naive	AGAP012979	21.5219	-1.13836	0.458686	-2.48178	0.013073	0.0465516	AGAP012979	11175739	AGAP012979	protein_coding	glucose dehydrogenase (acceptor)	2R	43197274	43199085
710	5d_32C_Naive__vs__5d_27C_Naive	AGAP013063	150.376	1.72856	0.574844	3.00701	0.00263831	0.0137119	AGAP013063	11176050	AGAP013063	protein_coding	Synaptic vesicle protein	2R	58871332	58887711
711	5d_32C_Naive__vs__5d_27C_Naive	AGAP013066	63.2264	1.13145	0.31132	3.63435	0.000278684	0.00224376	AGAP013066	NA	AGAP013066	protein_coding		2R	697537	698237
712	5d_32C_Naive__vs__5d_27C_Naive	AGAP013221	561.222	-1.37536	0.333851	-4.11968	3.79e-05	0.000462152	AGAP013221	11175927	AGAP013221	protein_coding		2R	40688706	40690136
713	5d_32C_Naive__vs__5d_27C_Naive	AGAP013246	60.6102	-1.00162	0.223754	-4.47645	7.59e-06	0.000125243	AGAP013246	11175892	AGAP013246	protein_coding		2R	10255002	10256335
714	5d_32C_Naive__vs__5d_27C_Naive	AGAP013252	238.49	-1.50795	0.458414	-3.28949	0.00100368	0.00636323	AGAP013252	11175997	AGAP013252	protein_coding		2R	47012394	47014486
715	5d_32C_Naive__vs__5d_27C_Naive	AGAP013282	9.54742	1.6511	0.634772	2.6011	0.00929264	0.0358879	AGAP013282	11175697	HPX10	protein_coding	heme peroxidase 10	3L	12790004	12791984
716	5d_32C_Naive__vs__5d_27C_Naive	AGAP013286	2781.76	1.05138	0.0860137	12.2234	2.33e-34	8.78e-31	AGAP013286	11175597	AGAP013286	protein_coding	peptide-methionine (R)-S-oxide reductase	2R	30549668	30557708
717	5d_32C_Naive__vs__5d_27C_Naive	AGAP013305	59.8261	-1.4687	0.195358	-7.51798	5.56e-14	1.26e-11	AGAP013305	11176089	CYP4H25	protein_coding	cytochrome P450	2R	11617151	11618933
718	5d_32C_Naive__vs__5d_27C_Naive	AGAP013352	24.5116	1.11827	0.287589	3.88842	0.000100901	0.00100139	AGAP013352	NA	AGAP013352	protein_coding		2R	39176073	39195602
719	5d_32C_Naive__vs__5d_27C_Naive	AGAP013362	5769.84	1.12937	0.128257	8.80553	1.3e-18	1.23e-15	AGAP013362	11175869	AGAP013362	protein_coding		2R	39350733	39351986
720	5d_32C_Naive__vs__5d_27C_Naive	AGAP013374	24.7944	1.68866	0.533663	3.16428	0.00155465	0.00898838	AGAP013374	11175934	AGAP013374	protein_coding		2R	53215173	53217641
721	5d_32C_Naive__vs__5d_27C_Naive	AGAP013402	327.165	-2.82712	0.2841	-9.95114	2.49e-23	4.03e-20	AGAP013402	11175669	AGAP013402	protein_coding	carbonic anhydrase I	2R	20614585	20616389
722	5d_32C_Naive__vs__5d_27C_Naive	AGAP013432	17.4755	-1.61645	0.372408	-4.34054	1.42e-05	0.000205461	AGAP013432	NA	AGAP013432	protein_coding		2R	40525884	40526604
723	5d_32C_Naive__vs__5d_27C_Naive	AGAP013487	26.5998	-2.10743	0.800531	-2.63254	0.00847499	0.0335215	AGAP013487	11176153	AGAP013487	protein_coding		2R	34467250	34468377
724	5d_32C_Naive__vs__5d_27C_Naive	AGAP013555	20.9934	-1.22143	0.377781	-3.23316	0.00122431	0.00745666	AGAP013555	NA	U3	snoRNA	Small nucleolar RNA U3 [Source:RFAM;Acc:RF00012]	3R	27777361	27777563
725	5d_32C_Naive__vs__5d_27C_Naive	AGAP013674	9.55364	-1.58698	0.569511	-2.78656	0.00532703	0.0237635	AGAP013674	NA	U2	snRNA	U2 spliceosomal RNA [Source:RFAM;Acc:RF00004]	3R	5078469	5078663
726	5d_32C_Naive__vs__5d_27C_Naive	AGAP028005	62.4114	-1.63538	0.248889	-6.57073	5.01e-11	5.29e-09	AGAP028005	NA	AGAP028005	protein_coding		3L	36680868	36682771
727	5d_32C_Naive__vs__5d_27C_Naive	AGAP028029	16.321	-1.38515	0.428611	-3.23172	0.00123046	0.00748608	AGAP028029	NA	AGAP028029	protein_coding		3R	13763201	13764299
728	5d_32C_Naive__vs__5d_27C_Naive	AGAP028153	35.1819	-1.04214	0.369776	-2.81829	0.00482797	0.0219266	AGAP028153	NA	AGAP028153	protein_coding		3R	24936101	24937722
729	5d_32C_Naive__vs__5d_27C_Naive	AGAP028201	696.369	1.45531	0.403472	3.60697	0.000309799	0.00244264	AGAP028201	NA	AGAP028201	protein_coding		3R	21033247	21034807
730	5d_32C_Naive__vs__5d_27C_Naive	AGAP028223	358.317	-1.5635	0.32499	-4.8109	1.5e-06	3.3e-05	AGAP028223	NA	AGAP028223	protein_coding		3L	2448546	2449463
731	5d_32C_Naive__vs__5d_27C_Naive	AGAP028235	31.3437	1.16173	0.288678	4.02431	5.71e-05	0.00063955	AGAP028235	NA	Arthropod_7SK	ncRNA	Arthropod 7SK RNA [Source:RFAM;Acc:RF01052]	3L	5682533	5682848
732	5d_32C_Naive__vs__5d_27C_Naive	AGAP028393	1227.13	-1.23943	0.243472	-5.09064	3.57e-07	9.94e-06	AGAP028393	NA	ssu rRNA	rRNA		Mt	14045	14844
733	5d_32C_Naive__vs__5d_27C_Naive	AGAP028436	18.3068	3.61763	0.823632	4.39229	1.12e-05	0.000171105	AGAP028436	NA	AGAP028436	protein_coding		2L	2103174	2105337
734	5d_32C_Naive__vs__5d_27C_Naive	AGAP028486	13.172	4.902	1.17253	4.18071	2.91e-05	0.000371608	AGAP028486	NA	AGAP028486	protein_coding		2R	43240817	43241674
735	5d_32C_Naive__vs__5d_27C_Naive	AGAP028531	59.1908	-1.52316	0.271042	-5.61966	1.91e-08	8.72e-07	AGAP028531	NA	AGAP028531	protein_coding		3L	32039646	32040664
736	5d_32C_Naive__vs__5d_27C_Naive	AGAP028557	13.2414	1.75206	0.450691	3.8875	0.000101282	0.00100429	AGAP028557	NA	AGAP028557	protein_coding		3R	15976336	15977813
737	5d_32C_Naive__vs__5d_27C_Naive	AGAP028602	85.4745	-3.51075	0.516091	-6.80258	1.03e-11	1.28e-09	AGAP028602	NA	AGAP028602	protein_coding		3R	13387685	13388863
738	5d_32C_Naive__vs__5d_27C_Naive	AGAP028622	195.781	-1.37667	0.275571	-4.99571	5.86e-07	1.53e-05	AGAP028622	NA	AGAP028622	protein_coding		3L	19892077	19894463
739	5d_32C_Naive__vs__5d_27C_Naive	AGAP028659	4.25079	2.38896	0.786237	3.03847	0.0023778	0.012625	AGAP028659	NA	AGAP028659	protein_coding		2L	38779534	38780121
740	5d_32C_Naive__vs__5d_27C_Naive	AGAP028697	4.46354	-2.97815	0.924164	-3.22253	0.00127062	0.00768263	AGAP028697	NA	AGAP028697	protein_coding	carboxylesterase	3L	12909193	12911360
741	5d_32C_Naive__vs__5d_27C_Naive	AGAP028983	2.83138	-2.87153	0.820487	-3.49978	0.000465634	0.0033822	AGAP028983	NA	U2	snRNA	U2 spliceosomal RNA [Source:RFAM;Acc:RF00004]	2R	58375110	58375303
742	5d_32C_Naive__vs__5d_27C_Naive	AGAP029126	13.1637	-1.35214	0.50949	-2.6539	0.00795669	0.0321108	AGAP029126	NA	AGAP029126	protein_coding		3R	29839372	29843160
743	5d_32C_Naive__vs__5d_27C_Naive	AGAP029252	13.2474	-1.1937	0.379477	-3.14565	0.00165718	0.00948496	AGAP029252	NA	AGAP029252	protein_coding		3L	36056502	36057621
744	5d_32C_Naive__vs__5d_27C_Naive	AGAP029281	4.92052	2.12685	0.72906	2.91725	0.00353129	0.0172156	AGAP029281	NA	AGAP029281	protein_coding		3L	40707453	40708301
745	5d_32C_Naive__vs__5d_27C_Naive	AGAP029310	7.41425	1.4335	0.515779	2.7793	0.00544765	0.0241491	AGAP029310	NA	AGAP029310	protein_coding		3L	19472748	19473200
746	5d_32C_Naive__vs__5d_27C_Naive	AGAP029316	50.8999	-1.21406	0.279689	-4.34074	1.42e-05	0.000205461	AGAP029316	NA	AGAP029316	protein_coding		3L	32833304	32838789
747	5d_32C_Naive__vs__5d_27C_Naive	AGAP029328	8.31293	1.30548	0.527634	2.47421	0.0133531	0.047214	AGAP029328	NA	AGAP029328	protein_coding		3L	32489757	32491300
748	5d_32C_Naive__vs__5d_27C_Naive	AGAP029333	19.7702	1.22346	0.312148	3.91949	8.87e-05	0.000910238	AGAP029333	NA	AGAP029333	protein_coding		3L	32315700	32319065
749	5d_32C_Naive__vs__5d_27C_Naive	AGAP029343	14.5627	1.20025	0.329636	3.64113	0.000271442	0.0021964	AGAP029343	NA	AGAP029343	protein_coding		2L	49194897	49195563
750	5d_32C_Naive__vs__5d_27C_Naive	AGAP029344	35.9952	1.07932	0.245061	4.40428	1.06e-05	0.000164713	AGAP029344	NA	AGAP029344	protein_coding		2L	1185940	1187858
751	5d_32C_Naive__vs__5d_27C_Naive	AGAP029364	160.802	1.06138	0.211116	5.02747	4.97e-07	1.33e-05	AGAP029364	NA	AGAP029364	protein_coding		2L	14545811	14561568
752	5d_32C_Naive__vs__5d_27C_Naive	AGAP029394	7.6918	-1.09935	0.434079	-2.53259	0.0113222	0.0416623	AGAP029394	NA	AGAP029394	protein_coding		2R	31930530	31931144
753	5d_32C_Naive__vs__5d_27C_Naive	AGAP029411	10.9732	-1.14244	0.408308	-2.79799	0.00514215	0.0230783	AGAP029411	NA	AGAP029411	protein_coding		3R	8096031	8096834
754	5d_32C_Naive__vs__5d_27C_Naive	AGAP029414	161.758	3.92268	0.251264	15.6118	6.05e-55	6.84e-51	AGAP029414	NA	AGAP029414	protein_coding		3R	9733212	9734275
755	5d_32C_Naive__vs__5d_27C_Naive	AGAP029433	13.0081	1.27534	0.434161	2.93748	0.00330895	0.016349	AGAP029433	NA	AGAP029433	protein_coding		X	21965279	21967890
756	5d_32C_Naive__vs__5d_27C_Naive	AGAP029479	21.7076	1.26953	0.308677	4.11282	3.91e-05	0.000472375	AGAP029479	NA	AGAP029479	protein_coding		2R	58128033	58130616
757	5d_32C_Naive__vs__5d_27C_Naive	AGAP029481	223.02	-1.46311	0.221641	-6.60124	4.08e-11	4.39e-09	AGAP029481	NA	AGAP029481	protein_coding		3L	11747085	11750718
758	5d_32C_Naive__vs__5d_27C_Naive	AGAP029559	296.75	1.0757	0.267375	4.0232	5.74e-05	0.000641945	AGAP029559	1276041	CTLMA6	protein_coding	C-type lectin (CTL) - mannose binding	2L	14191042	14231241
759	5d_32C_Naive__vs__5d_27C_Naive	AGAP029584	1298.52	-1.17659	0.256855	-4.58074	4.63e-06	8.42e-05	AGAP029584	NA	AGAP029584	protein_coding		2L	38895037	38954831
760	5d_32C_Naive__vs__5d_27C_Naive	AGAP029717	163.325	-1.20488	0.334405	-3.60305	0.000314504	0.00247401	AGAP029717	NA	AGAP029717	protein_coding		3L	2264147	2265016
761	5d_32C_Naive__vs__5d_27C_Naive	AGAP029736	12.7171	1.96202	0.460564	4.26003	2.04e-05	0.00028109	AGAP029736	NA	AGAP029736	protein_coding		3L	20311293	20313354
762	5d_32C_Naive__vs__5d_27C_Naive	AGAP029749	229.139	-1.18705	0.21906	-5.41884	6e-08	2.26e-06	AGAP029749	NA	AGAP029749	protein_coding		3L	24501606	24505764
763	5d_32C_Naive__vs__5d_27C_Naive	AGAP029769	265.932	-1.12254	0.132851	-8.44963	2.92e-17	2.2e-14	AGAP029769	11175774	CLIPB9	protein_coding	CLIP-domain serine protease	2R	31607797	31610083
764	5d_32C_Naive__vs__5d_27C_Naive	AGAP029775	19.4605	1.05502	0.296443	3.55895	0.000372343	0.00282481	AGAP029775	NA	AGAP029775	protein_coding		3L	16280225	16282689
765	5d_32C_Naive__vs__5d_27C_Naive	AGAP029844	89.0742	-1.09295	0.271459	-4.02621	5.67e-05	0.000637551	AGAP029844	NA	AGAP029844	protein_coding		2L	39293954	39294436
766	5d_32C_Naive__vs__5d_27C_Naive	AGAP029859	33.9309	1.39022	0.286797	4.84741	1.25e-06	2.82e-05	AGAP029859	NA	AGAP029859	protein_coding		2L	19625847	19626596
767	5d_32C_Naive__vs__5d_27C_Naive	AGAP029891	100.14	-1.22658	0.471283	-2.60263	0.00925111	0.0357642	AGAP029891	NA	AGAP029891	protein_coding		X	12469900	12470690
768	5d_32C_Naive__vs__5d_27C_Naive	AGAP029934	9.72335	-1.35968	0.483195	-2.81395	0.00489373	0.0221985	AGAP029934	NA	AGAP029934	protein_coding		3L	12913709	12914510
769	5d_32C_Naive__vs__5d_27C_Naive	AGAP029958	63.467	1.10221	0.246846	4.46519	8e-06	0.000130488	AGAP029958	NA	NA	NA	NA	NA	NA	NA
770	5d_32C_Naive__vs__5d_27C_Naive	AGAP029965	6.84524	2.45085	0.742882	3.29912	0.000969901	0.00619072	AGAP029965	NA	NA	NA	NA	NA	NA	NA
771	5d_32C_Naive__vs__5d_30C_Naive	AGAP000376	7959.31	-1.77719	0.518465	-3.42779	0.00060851	0.0168457	AGAP000376	1271879	Tsf1	protein_coding	Transferrin [Source:UniProtKB/TrEMBL;Acc:Q7QF98]	X	6869814	6872985
772	5d_32C_Naive__vs__5d_30C_Naive	AGAP000535	441.851	1.18254	0.342038	3.45735	0.000545512	0.0156908	AGAP000535	1271705	AGAP000535	protein_coding		X	9590751	9594805
773	5d_32C_Naive__vs__5d_30C_Naive	AGAP000571	11.8885	-1.01007	0.335631	-3.00947	0.00261708	0.0430289	AGAP000571	1271651	CLIPC5	protein_coding	CLIP-domain serine protease	X	10086467	10088342
774	5d_32C_Naive__vs__5d_30C_Naive	AGAP001165	32.5635	1.17864	0.225313	5.23113	1.68e-07	5.94e-05	AGAP001165	4577365	AGAP001165	protein_coding	zinc finger protein DZIP1	2R	675309	677922
775	5d_32C_Naive__vs__5d_30C_Naive	AGAP001173	38.7104	1.02324	0.218496	4.68312	2.83e-06	0.000456264	AGAP001173	1281994	Gr52	protein_coding	gustatory receptor 52	2R	693555	694975
776	5d_32C_Naive__vs__5d_30C_Naive	AGAP001198	2174.71	-1.1788	0.400422	-2.94389	0.0032412	0.0494447	AGAP001198	1281971	AGAP001198	protein_coding	chymotrypsin	2R	1275455	1276464
777	5d_32C_Naive__vs__5d_30C_Naive	AGAP001199	8598.16	-1.35022	0.366312	-3.68597	0.000227833	0.00910045	AGAP001199	1281970	AGAP001199	protein_coding	serine protease	2R	1278912	1280352
778	5d_32C_Naive__vs__5d_30C_Naive	AGAP001511	917.673	-1.10353	0.201937	-5.46469	4.64e-08	2.28e-05	AGAP001511	4576803	AGAP001511	protein_coding		2R	5720113	5721309
779	5d_32C_Naive__vs__5d_30C_Naive	AGAP001543	41.1405	-1.18147	0.325475	-3.62999	0.000283437	0.0105394	AGAP001543	3290486	TWDL11	protein_coding	cuticular protein TWDL family (TWDL11)	2R	6076049	6076932
780	5d_32C_Naive__vs__5d_30C_Naive	AGAP001708	67.6816	-1.0295	0.212876	-4.83618	1.32e-06	0.000272034	AGAP001708	4577314	AGAP001708	protein_coding		2R	8846991	8848182
781	5d_32C_Naive__vs__5d_30C_Naive	AGAP001970	39.4083	1.57915	0.347066	4.54998	5.37e-06	0.00069617	AGAP001970	1281152	AGAP001970	protein_coding	Polyubiquitin-B	2R	12992453	12993988
782	5d_32C_Naive__vs__5d_30C_Naive	AGAP002323	501.618	-1.0142	0.295091	-3.43691	0.000588386	0.016504	AGAP002323	1273646	AGAP002323	protein_coding		2R	19547045	19553216
783	5d_32C_Naive__vs__5d_30C_Naive	AGAP002471	3.67566	2.16278	0.721806	2.99635	0.00273232	0.0444405	AGAP002471	1273488	AGAP002471	protein_coding	ADP-ribosylation factor-like protein 16	2R	21845638	21846268
784	5d_32C_Naive__vs__5d_30C_Naive	AGAP002557	663.551	-1.13195	0.358909	-3.15387	0.00161123	0.0312376	AGAP002557	1273408	AGAP002557	protein_coding	glucose dehydrogenase (acceptor)	2R	22796675	22816978
785	5d_32C_Naive__vs__5d_30C_Naive	AGAP002587	210.724	-1.25471	0.350054	-3.58433	0.000337944	0.0117209	AGAP002587	1273384	AGAP002587	protein_coding		2R	23306923	23309356
786	5d_32C_Naive__vs__5d_30C_Naive	AGAP002865	205.278	-1.08766	0.259328	-4.19414	2.74e-05	0.00209203	AGAP002865	1273103	CYP6P3	protein_coding	cytochrome P450	2R	28491415	28493141
787	5d_32C_Naive__vs__5d_30C_Naive	AGAP003209	134.115	-1.18401	0.390999	-3.02818	0.00246035	0.0416344	AGAP003209	1273884	AGAP003209	protein_coding	C-4 methylsterol oxidase	2R	33903851	33905203
788	5d_32C_Naive__vs__5d_30C_Naive	AGAP003289	1182.86	-1.16766	0.279926	-4.17131	3.03e-05	0.00223756	AGAP003289	1269189	AGAP003289	protein_coding	carbonic anhydrase	2R	35082247	35085308
789	5d_32C_Naive__vs__5d_30C_Naive	AGAP003379	19.83	-2.03251	0.67459	-3.01295	0.00258723	0.0427574	AGAP003379	5667562	AGAP003379	protein_coding		2R	37176012	37176851
790	5d_32C_Naive__vs__5d_30C_Naive	AGAP003449	1926.05	1.23706	0.274219	4.51122	6.45e-06	0.000750997	AGAP003449	NA	AGAP003449	protein_coding	rootletin	2R	37851888	37872035
791	5d_32C_Naive__vs__5d_30C_Naive	AGAP003501	3.44699	3.42215	1.08253	3.16125	0.00157091	0.0307225	AGAP003501	3290854	AGAP003501	protein_coding	Lipase [Source:UniProtKB/TrEMBL;Acc:Q5TVS6]	2R	38740383	38741717
792	5d_32C_Naive__vs__5d_30C_Naive	AGAP003582	316.378	-2.32507	0.566335	-4.10548	4.03e-05	0.00266723	AGAP003582	1274247	AGAP003582	protein_coding	D-xylulose reductase A	2R	40337212	40338521
793	5d_32C_Naive__vs__5d_30C_Naive	AGAP003784	29.4716	1.18539	0.302473	3.91899	8.89e-05	0.00474138	AGAP003784	3290902	AGAP003784	protein_coding	glucose dehydrogenase (acceptor)	2R	43274713	43286467
794	5d_32C_Naive__vs__5d_30C_Naive	AGAP003926	5488.76	-1.11834	0.36031	-3.10383	0.00191031	0.0348856	AGAP003926	1278754	AGAP003926	protein_coding	Aminopeptidase [Source:UniProtKB/TrEMBL;Acc:Q7Q2B5]	2R	46361954	46364584
795	5d_32C_Naive__vs__5d_30C_Naive	AGAP004220	98.5235	1.02215	0.21092	4.84616	1.26e-06	0.000263497	AGAP004220	4576835	AGAP004220	protein_coding		2R	52041008	52042217
796	5d_32C_Naive__vs__5d_30C_Naive	AGAP004316	270.545	-1.26159	0.370105	-3.40873	0.000652667	0.0174828	AGAP004316	4577091	AGAP004316	protein_coding		2R	54392954	54393521
797	5d_32C_Naive__vs__5d_30C_Naive	AGAP004454	7.59116	-1.40625	0.460753	-3.05208	0.0022726	0.0391608	AGAP004454	NA	AGAP004454	protein_coding		2R	56676522	56677613
798	5d_32C_Naive__vs__5d_30C_Naive	AGAP004700	122.463	-1.42602	0.251108	-5.67892	1.36e-08	9.58e-06	AGAP004700	4576593	AGAP004700	protein_coding		2L	2013634	2015127
799	5d_32C_Naive__vs__5d_30C_Naive	AGAP004977	646.124	-1.3976	0.293463	-4.76243	1.91e-06	0.000360371	AGAP004977	1275799	PPO6	protein_coding	prophenoloxidase 6	2L	7452207	7454977
800	5d_32C_Naive__vs__5d_30C_Naive	AGAP004978	73.0729	-2.0104	0.396115	-5.07529	3.87e-07	0.000109337	AGAP004978	1275800	PPO9	protein_coding	prophenoloxidase 9	2L	7455500	7457965
801	5d_32C_Naive__vs__5d_30C_Naive	AGAP005025	29.9589	-1.08969	0.330164	-3.30045	0.000965299	0.0222906	AGAP005025	3292284	AGAP005025	protein_coding	Histone H3 [Source:UniProtKB/TrEMBL;Acc:Q7PD39]	2L	8460463	8460873
802	5d_32C_Naive__vs__5d_30C_Naive	AGAP005196	193.998	-2.70835	0.72713	-3.72471	0.000195539	0.00827855	AGAP005196	1274902	AGAP005196	protein_coding		2L	12176816	12178137
803	5d_32C_Naive__vs__5d_30C_Naive	AGAP005318	20.1725	1.42191	0.336084	4.23082	2.33e-05	0.00181519	AGAP005318	NA	AGAP005318	protein_coding		2L	14025539	14027580
804	5d_32C_Naive__vs__5d_30C_Naive	AGAP005614	35.4931	-1.45332	0.443198	-3.27916	0.00104115	0.0234446	AGAP005614	3290009	AGAP005614	protein_coding		2L	17864639	17867404
805	5d_32C_Naive__vs__5d_30C_Naive	AGAP005751	25.2971	-1.02023	0.321334	-3.17499	0.00149841	0.0300319	AGAP005751	5667252	AGAP005751	protein_coding	glucosyl/glucuronosyl transferases	2L	20203142	20205319
806	5d_32C_Naive__vs__5d_30C_Naive	AGAP005767	5.00804	-1.66053	0.497467	-3.33798	0.000843902	0.020471	AGAP005767	5667205	AGAP005767	protein_coding		2L	20381434	20383915
807	5d_32C_Naive__vs__5d_30C_Naive	AGAP005885	14.1069	1.05391	0.300253	3.51008	0.000447979	0.0141825	AGAP005885	NA	AGAP005885	protein_coding		2L	23153561	23155497
808	5d_32C_Naive__vs__5d_30C_Naive	AGAP005888	7067.19	-1.07854	0.271506	-3.97244	7.11e-05	0.00396138	AGAP005888	1276553	AGAP005888	protein_coding		2L	23177221	23177796
809	5d_32C_Naive__vs__5d_30C_Naive	AGAP006073	41.3239	-1.09079	0.268705	-4.05945	4.92e-05	0.00309527	AGAP006073	NA	AGAP006073	protein_coding		2L	26087253	26101237
810	5d_32C_Naive__vs__5d_30C_Naive	AGAP006076	5.61342	-1.82662	0.528506	-3.4562	0.000547856	0.0157182	AGAP006076	1276747	OBP50	protein_coding	odorant-binding protein 50	2L	26104148	26104931
811	5d_32C_Naive__vs__5d_30C_Naive	AGAP006080	53.7911	-1.33566	0.23468	-5.69141	1.26e-08	9.49e-06	AGAP006080	1276751	OBP54	protein_coding	odorant-binding protein 54	2L	26133006	26133968
812	5d_32C_Naive__vs__5d_30C_Naive	AGAP006187	46.1709	1.1561	0.322507	3.58474	0.000337417	0.0117209	AGAP006187	1276853	AGAP006187	protein_coding	Protein G12 [Source:UniProtKB/Swiss-Prot;Acc:Q17040]	2L	27931493	27932433
813	5d_32C_Naive__vs__5d_30C_Naive	AGAP006197	10.2274	-1.69651	0.566183	-2.9964	0.00273191	0.0444405	AGAP006197	1276862	AGAP006197	protein_coding		2L	28218544	28219386
814	5d_32C_Naive__vs__5d_30C_Naive	AGAP006215	10.4157	1.21022	0.40454	2.99159	0.00277526	0.0447526	AGAP006215	NA	GPRMTH1	protein_coding	methuselah receptor 1	2L	28464790	28466912
815	5d_32C_Naive__vs__5d_30C_Naive	AGAP006258	227.844	-1.44412	0.371159	-3.89084	9.99e-05	0.00517995	AGAP006258	1276915	PPO2	protein_coding	prophenoloxidase 2	2L	28702474	28705612
816	5d_32C_Naive__vs__5d_30C_Naive	AGAP006261	38.9172	1.87112	0.49508	3.77942	0.000157192	0.00713613	AGAP006261	3290137	CPR135	protein_coding	cuticular protein RR-2 family 135	2L	28743187	28746274
817	5d_32C_Naive__vs__5d_30C_Naive	AGAP006342	119.221	-1.31497	0.367785	-3.57537	0.000349733	0.0120164	AGAP006342	NA	PGRPS3	protein_coding	peptidoglycan recognition protein (short)	2L	29969533	29970175
818	5d_32C_Naive__vs__5d_30C_Naive	AGAP006348	5275.71	-1.06919	0.280865	-3.80676	0.000140797	0.00668727	AGAP006348	1276956	LRIM1	protein_coding	leucine-rich immune protein (Long)	2L	30329656	30331296
819	5d_32C_Naive__vs__5d_30C_Naive	AGAP006367	128.409	1.30124	0.370612	3.51105	0.000446346	0.0141825	AGAP006367	4576344	AGAP006367	protein_coding		2L	30540297	30541051
820	5d_32C_Naive__vs__5d_30C_Naive	AGAP006369	119.327	-1.16351	0.308261	-3.77444	0.000160367	0.00722227	AGAP006369	NA	CPR144	protein_coding	cuticular protein RR-2 family 144	2L	30553004	30556554
821	5d_32C_Naive__vs__5d_30C_Naive	AGAP006433	2539.21	-1.73474	0.523404	-3.31434	0.0009186	0.0217235	AGAP006433	4576208	AGAP006433	protein_coding		2L	31791910	31793059
822	5d_32C_Naive__vs__5d_30C_Naive	AGAP006434	4249.18	-1.79184	0.565681	-3.16759	0.00153709	0.030482	AGAP006434	1277042	AGAP006434	protein_coding		2L	31793373	31795126
823	5d_32C_Naive__vs__5d_30C_Naive	AGAP006968	17.094	-1.99918	0.591921	-3.37744	0.000731638	0.0186742	AGAP006968	1270117	AGAP006968	protein_coding	solute carrier family 4 member 1	2L	40404295	40407881
824	5d_32C_Naive__vs__5d_30C_Naive	AGAP007675	4.92854	2.98551	0.889569	3.35613	0.000790407	0.0194791	AGAP007675	1269553	AGAP007675	protein_coding	dynein, axonemal heavy chain	2L	48928933	48943191
825	5d_32C_Naive__vs__5d_30C_Naive	AGAP007851	2070.85	-1.3239	0.154162	-8.58771	8.87e-18	5.01e-14	AGAP007851	1278109	AGAP007851	protein_coding		3R	2114232	2115606
826	5d_32C_Naive__vs__5d_30C_Naive	AGAP007859	71.9589	1.13478	0.30767	3.68829	0.000225763	0.00908719	AGAP007859	NA	AGAP007859	protein_coding	Sugar transporter ERD6-like 6	3R	2275016	2276491
827	5d_32C_Naive__vs__5d_30C_Naive	AGAP008235	3.70101	2.92658	0.849525	3.44496	0.000571148	0.0161406	AGAP008235	NA	AGAP008235	protein_coding		3R	7548496	7550549
828	5d_32C_Naive__vs__5d_30C_Naive	AGAP008290	59.3413	-1.88279	0.586697	-3.20914	0.00133131	0.0279144	AGAP008290	1277692	TRYP6	protein_coding	trypsin 6	3R	8624615	8625447
829	5d_32C_Naive__vs__5d_30C_Naive	AGAP008291	610.413	-1.78209	0.481552	-3.70072	0.000214986	0.00890185	AGAP008291	1277691	TRYP5	protein_coding	trypsin 5	3R	8625667	8626808
830	5d_32C_Naive__vs__5d_30C_Naive	AGAP008292	9571.97	-1.35729	0.415254	-3.26857	0.00108093	0.0242438	AGAP008292	1277690	TRYP4	protein_coding	trypsin 4	3R	8627718	8628665
831	5d_32C_Naive__vs__5d_30C_Naive	AGAP008436	2191.57	1.09369	0.292713	3.73639	0.000186682	0.00808524	AGAP008436	NA	ABCC11	protein_coding	ATP-binding cassette transporter (ABC transporter) family C member 11 [Source:UniProtKB/TrEMBL;Acc:A0A1S4GYA1]	3R	10719260	10724362
832	5d_32C_Naive__vs__5d_30C_Naive	AGAP008539	25.9198	1.05765	0.313958	3.36877	0.000755057	0.0190243	AGAP008539	1275400	AGAP008539	protein_coding	Translocase of inner mitochondrial membrane 44	3R	12302445	12303701
833	5d_32C_Naive__vs__5d_30C_Naive	AGAP008782	1212.77	-1.03091	0.197737	-5.21354	1.85e-07	6.16e-05	AGAP008782	NA	AGAP008782	protein_coding	23.4 kDa salivary protein	3R	17762311	17763015
834	5d_32C_Naive__vs__5d_30C_Naive	AGAP008892	3043.1	-1.01447	0.141206	-7.18432	6.75e-13	1.3e-09	AGAP008892	1279860	AGAP008892	protein_coding		3R	20451456	20453496
835	5d_32C_Naive__vs__5d_30C_Naive	AGAP009758	1093.32	-1.0046	0.225033	-4.46424	8.04e-06	0.000865057	AGAP009758	1279164	CPLCP11	protein_coding	cuticular protein CPLCP11	3R	42403201	42405868
836	5d_32C_Naive__vs__5d_30C_Naive	AGAP010095	11.2321	-2.87016	0.664979	-4.31617	1.59e-05	0.00138048	AGAP010095	1279521	CPR82	protein_coding	cuticular protein RR-2 family 82	3R	49071967	49073130
837	5d_32C_Naive__vs__5d_30C_Naive	AGAP010168	24.5753	-1.07522	0.334627	-3.21318	0.00131272	0.027641	AGAP010168	NA	AGAP010168	protein_coding		3R	49827193	49831210
838	5d_32C_Naive__vs__5d_30C_Naive	AGAP010363	352.567	-1.56073	0.433591	-3.59954	0.000318783	0.0113318	AGAP010363	4577831	AGAP010363	protein_coding		3L	2242724	2243715
839	5d_32C_Naive__vs__5d_30C_Naive	AGAP010444	5.26524	1.74803	0.569815	3.06771	0.00215703	0.0377446	AGAP010444	NA	AGAP010444	protein_coding	Fas-binding factor 1	3L	3746262	3749424
840	5d_32C_Naive__vs__5d_30C_Naive	AGAP010647	24.104	-1.55795	0.49039	-3.17697	0.00148821	0.029987	AGAP010647	NA	AGAP010647	protein_coding	Salivary gland protein 8 [Source:UniProtKB/TrEMBL;Acc:A0A1S4H5F1]	3L	7953700	7954807
841	5d_32C_Naive__vs__5d_30C_Naive	AGAP010774	19.4292	-1.5141	0.324404	-4.66732	3.05e-06	0.000473687	AGAP010774	1278887	AGAP010774	protein_coding		3L	10158375	10159070
842	5d_32C_Naive__vs__5d_30C_Naive	AGAP010812	1259.58	-1.44849	0.439033	-3.29926	0.000969394	0.0223178	AGAP010812	NA	TEP4	protein_coding	thioester-containing protein 4	3L	11002211	11007511
843	5d_32C_Naive__vs__5d_30C_Naive	AGAP010855	38.849	-1.03463	0.276405	-3.74317	0.00018171	0.00798038	AGAP010855	NA	AGAP010855	protein_coding	solute carrier family 45, member 1/2/4	3L	12070951	12081807
844	5d_32C_Naive__vs__5d_30C_Naive	AGAP011231	12.2641	-6.01817	1.6593	-3.62693	0.000286813	0.0106299	AGAP011231	NA	AGAP011231	protein_coding	fibrinogen	3L	19867709	19868872
845	5d_32C_Naive__vs__5d_30C_Naive	AGAP011442	411.511	-1.36218	0.314562	-4.33039	1.49e-05	0.0013043	AGAP011442	1278251	AGAP011442	protein_coding	serine carboxypeptidase 1	3L	24745730	24749302
846	5d_32C_Naive__vs__5d_30C_Naive	AGAP011507	78.7891	-1.1693	0.208695	-5.60295	2.11e-08	1.25e-05	AGAP011507	NA	AGAP011507	protein_coding		3L	25783790	25786069
847	5d_32C_Naive__vs__5d_30C_Naive	AGAP011514	116.527	-4.00398	1.13695	-3.52168	0.000428824	0.0138895	AGAP011514	NA	AGAP011514	protein_coding	Cytoplasmic actin [Source:UniProtKB/TrEMBL;Acc:A0A1S4H6U0]	3L	26293959	26295649
848	5d_32C_Naive__vs__5d_30C_Naive	AGAP011654	1397.64	-1.06636	0.314722	-3.38825	0.000703391	0.0183207	AGAP011654	1280984	AGAP011654	protein_coding	membrane dipeptidase	3L	30825121	30827062
849	5d_32C_Naive__vs__5d_30C_Naive	AGAP011914	13.4132	-1.16503	0.323429	-3.60213	0.000315623	0.0113318	AGAP011914	3291452	AGAP011914	protein_coding		3L	34887067	34888478
850	5d_32C_Naive__vs__5d_30C_Naive	AGAP011929	320.305	1.20506	0.35176	3.4258	0.000612996	0.0168457	AGAP011929	NA	AGAP011929	protein_coding		3L	35228458	35230909
851	5d_32C_Naive__vs__5d_30C_Naive	AGAP011981	187.655	1.72743	0.385595	4.47992	7.47e-06	0.000827536	AGAP011981	NA	AGAP011981	protein_coding		3L	35830673	35834522
852	5d_32C_Naive__vs__5d_30C_Naive	AGAP012456	3.21808	-2.08258	0.708677	-2.93868	0.00329612	0.049812	AGAP012456	NA	AGAP012456	protein_coding		UNKN	3412287	3412685
853	5d_32C_Naive__vs__5d_30C_Naive	AGAP012536	3.12172	3.44558	1.05963	3.25168	0.00114724	0.0253288	AGAP012536	3292477	AGAP012536	protein_coding		UNKN	12319449	12320272
854	5d_32C_Naive__vs__5d_30C_Naive	AGAP012560	6.48151	1.74792	0.557309	3.13636	0.00171059	0.0324437	AGAP012560	NA	AGAP012560	protein_coding	histone H2B	UNKN	16236864	16237169
855	5d_32C_Naive__vs__5d_30C_Naive	AGAP012616	195.551	-1.34365	0.249045	-5.39518	6.85e-08	3.1e-05	AGAP012616	1269042	PPO5	protein_coding	prophenoloxidase 5	UNKN	20920789	20923374
856	5d_32C_Naive__vs__5d_30C_Naive	AGAP012711	47.7363	1.16719	0.248132	4.70389	2.55e-06	0.000430651	AGAP012711	1268521	AGAP012711	protein_coding	Histone H2A [Source:UniProtKB/TrEMBL;Acc:Q7PD33]	UNKN	24533827	24534201
857	5d_32C_Naive__vs__5d_30C_Naive	AGAP012842	324.014	-1.97131	0.518504	-3.80192	0.00014358	0.00671568	AGAP012842	4397614	AGAP012842	protein_coding		UNKN	33365624	33365956
858	5d_32C_Naive__vs__5d_30C_Naive	AGAP012966	166.255	-1.39434	0.337196	-4.13509	3.55e-05	0.0024912	AGAP012966	11176032	AGAP012966	protein_coding		2R	54393884	54394355
859	5d_32C_Naive__vs__5d_30C_Naive	AGAP013221	561.222	-1.38956	0.314944	-4.4121	1.02e-05	0.00103325	AGAP013221	11175927	AGAP013221	protein_coding		2R	40688706	40690136
860	5d_32C_Naive__vs__5d_30C_Naive	AGAP013252	238.49	-1.58787	0.432548	-3.67097	0.000241632	0.00948404	AGAP013252	11175997	AGAP013252	protein_coding		2R	47012394	47014486
861	5d_32C_Naive__vs__5d_30C_Naive	AGAP013402	327.165	-2.28427	0.269164	-8.48654	2.13e-17	8.02e-14	AGAP013402	11175669	AGAP013402	protein_coding	carbonic anhydrase I	2R	20614585	20616389
862	5d_32C_Naive__vs__5d_30C_Naive	AGAP013432	17.4755	-1.25187	0.370907	-3.37516	0.000737729	0.0187822	AGAP013432	NA	AGAP013432	protein_coding		2R	40525884	40526604
863	5d_32C_Naive__vs__5d_30C_Naive	AGAP013530	130.969	-1.01189	0.192989	-5.24327	1.58e-07	5.75e-05	AGAP013530	11175536	AGAP013530	protein_coding		X	4394176	4396204
864	5d_32C_Naive__vs__5d_30C_Naive	AGAP013555	20.9934	-1.37565	0.358997	-3.83193	0.00012714	0.00616822	AGAP013555	NA	U3	snoRNA	Small nucleolar RNA U3 [Source:RFAM;Acc:RF00012]	3R	27777361	27777563
865	5d_32C_Naive__vs__5d_30C_Naive	AGAP028059	48.4097	-1.00518	0.33706	-2.98219	0.00286198	0.0454546	AGAP028059	NA	AGAP028059	protein_coding		3R	12404161	12405874
866	5d_32C_Naive__vs__5d_30C_Naive	AGAP028473	8.63095	1.53342	0.456081	3.36217	0.000773322	0.0192547	AGAP028473	NA	AGAP028473	protein_coding		2R	18237777	18252269
867	5d_32C_Naive__vs__5d_30C_Naive	AGAP028602	85.4745	-2.74282	0.49159	-5.5795	2.41e-08	1.3e-05	AGAP028602	NA	AGAP028602	protein_coding		3R	13387685	13388863
868	5d_32C_Naive__vs__5d_30C_Naive	AGAP029277	138.442	-1.26434	0.369136	-3.42513	0.000614502	0.0168457	AGAP029277	NA	AGAP029277	protein_coding		3L	31303050	31304260
869	5d_32C_Naive__vs__5d_30C_Naive	AGAP029319	9.54877	-4.51194	1.45038	-3.11087	0.00186536	0.0342747	AGAP029319	NA	AGAP029319	protein_coding		3L	19865344	19867118
870	5d_32C_Naive__vs__5d_30C_Naive	AGAP029328	8.31293	1.74409	0.525374	3.31971	0.0009011	0.021535	AGAP029328	NA	AGAP029328	protein_coding		3L	32489757	32491300
871	5d_32C_Naive__vs__5d_30C_Naive	AGAP029333	19.7702	1.12274	0.290706	3.86212	0.000112408	0.00557307	AGAP029333	NA	AGAP029333	protein_coding		3L	32315700	32319065
872	5d_32C_Naive__vs__5d_30C_Naive	AGAP029405	137.067	1.95509	0.563156	3.47167	0.000517228	0.0152657	AGAP029405	NA	AGAP029405	protein_coding		3R	30523172	30523798
873	5d_32C_Naive__vs__5d_30C_Naive	AGAP029414	161.758	1.41212	0.204095	6.91895	4.55e-12	7.35e-09	AGAP029414	NA	AGAP029414	protein_coding		3R	9733212	9734275
874	5d_32C_Naive__vs__5d_30C_Naive	AGAP029717	163.325	-1.13722	0.315797	-3.60113	0.000316843	0.0113318	AGAP029717	NA	AGAP029717	protein_coding		3L	2264147	2265016
875	5d_32C_Naive__vs__5d_30C_Naive	AGAP029749	229.139	-1.05317	0.207494	-5.0757	3.86e-07	0.000109337	AGAP029749	NA	AGAP029749	protein_coding		3L	24501606	24505764
876	5d_32C_Naive__vs__5d_30C_Naive	AGAP029830	41.4473	-3.68474	1.23054	-2.99441	0.00274979	0.0445962	AGAP029830	NA	AGAP029830	protein_coding	Fibrinogen C-terminal domain-containing protein [Source:UniProtKB/TrEMBL;Acc:A0A499FX05]	3L	19917157	19918270
877	5d_32C_Naive__vs__5d_30C_Naive	AGAP029844	89.0742	-1.29676	0.256206	-5.06138	4.16e-07	0.000114756	AGAP029844	NA	AGAP029844	protein_coding		2L	39293954	39294436
878	10d_30C_Naive__vs__10d_27C_Naive	AGAP000177	10.259	1.98895	0.681084	2.92028	0.00349721	0.019998	AGAP000177	3289629	CPR128	protein_coding	cuticular protein RR-2 family 128	X	2980078	2981108
879	10d_30C_Naive__vs__10d_27C_Naive	AGAP000299	129.166	1.05595	0.193609	5.45402	4.92e-08	5.85e-06	AGAP000299	1271962	AGAP000299	protein_coding		X	5326140	5337482
880	10d_30C_Naive__vs__10d_27C_Naive	AGAP000786	227.843	1.09943	0.391863	2.80565	0.00502149	0.0257393	AGAP000786	1272378	AGAP000786	protein_coding	ZP domain-containing protein [Source:UniProtKB/TrEMBL;Acc:Q7QE77]	X	14299300	14320409
881	10d_30C_Naive__vs__10d_27C_Naive	AGAP001127	726.614	-1.06428	0.304277	-3.49773	0.000469238	0.00475758	AGAP001127	4577388	AGAP001127	protein_coding	P37NB protein	2R	514772	517415
882	10d_30C_Naive__vs__10d_27C_Naive	AGAP001165	32.5635	1.172	0.231472	5.06326	4.12e-07	2.46e-05	AGAP001165	4577365	AGAP001165	protein_coding	zinc finger protein DZIP1	2R	675309	677922
883	10d_30C_Naive__vs__10d_27C_Naive	AGAP001171	14.6192	1.17723	0.287697	4.09192	4.28e-05	0.000799321	AGAP001171	1281996	Gr50	protein_coding	gustatory receptor 50	2R	690556	691912
884	10d_30C_Naive__vs__10d_27C_Naive	AGAP001173	38.7104	1.04145	0.217176	4.79543	1.62e-06	6.73e-05	AGAP001173	1281994	Gr52	protein_coding	gustatory receptor 52	2R	693555	694975
885	10d_30C_Naive__vs__10d_27C_Naive	AGAP001198	2174.71	1.12871	0.40103	2.81454	0.00488477	0.0252518	AGAP001198	1281971	AGAP001198	protein_coding	chymotrypsin	2R	1275455	1276464
886	10d_30C_Naive__vs__10d_27C_Naive	AGAP001199	8598.16	-1.00664	0.366372	-2.74759	0.00600348	0.0292141	AGAP001199	1281970	AGAP001199	protein_coding	serine protease	2R	1278912	1280352
887	10d_30C_Naive__vs__10d_27C_Naive	AGAP001202	154.157	1.14024	0.210477	5.41741	6.05e-08	6.46e-06	AGAP001202	1281966	AGAP001202	protein_coding	organic cation transporter	2R	1402899	1404931
888	10d_30C_Naive__vs__10d_27C_Naive	AGAP001249	1.82023	5.38061	1.495	3.59908	0.000319351	0.00360929	AGAP001249	5667667	AGAP001249	protein_coding	eupolytin	2R	2037107	2038136
889	10d_30C_Naive__vs__10d_27C_Naive	AGAP001251	175.698	1.45259	0.36659	3.96245	7.42e-05	0.00122699	AGAP001251	5667665	AGAP001251	protein_coding	eupolytin	2R	2040018	2041312
890	10d_30C_Naive__vs__10d_27C_Naive	AGAP001510	2.38567	2.74711	1.09795	2.50204	0.0123478	0.04946	AGAP001510	4576805	AGAP001510	protein_coding		2R	5715516	5716495
891	10d_30C_Naive__vs__10d_27C_Naive	AGAP001543	41.1405	1.04984	0.344757	3.04515	0.00232563	0.0150617	AGAP001543	3290486	TWDL11	protein_coding	cuticular protein TWDL family (TWDL11)	2R	6076049	6076932
892	10d_30C_Naive__vs__10d_27C_Naive	AGAP001544	488.607	-1.94743	0.274402	-7.09699	1.28e-12	2.94e-09	AGAP001544	4576818	AGAP001544	protein_coding	tripartite motif-containing protein 37	2R	6086236	6090156
893	10d_30C_Naive__vs__10d_27C_Naive	AGAP001593	9.46234	1.12787	0.405113	2.78409	0.00536779	0.0269747	AGAP001593	1281580	AGAP001593	protein_coding	homeobox protein goosecoid	2R	6555150	6556426
894	10d_30C_Naive__vs__10d_27C_Naive	AGAP001698	3.42212	2.01812	0.740821	2.72417	0.00644633	0.0307334	AGAP001698	1281477	AGAP001698	protein_coding		2R	8780401	8781420
895	10d_30C_Naive__vs__10d_27C_Naive	AGAP002125	3.09857	1.72148	0.687334	2.50458	0.0122598	0.049193	AGAP002125	1281356	Or34	protein_coding	odorant receptor 34	2R	16083005	16084485
896	10d_30C_Naive__vs__10d_27C_Naive	AGAP002202	10.4251	1.37327	0.515018	2.66646	0.00766554	0.0351226	AGAP002202	4577452	CYP325E1	protein_coding	cytochrome P450	2R	17566544	17572300
897	10d_30C_Naive__vs__10d_27C_Naive	AGAP002248	129.605	-1.12255	0.276329	-4.06238	4.86e-05	0.000886034	AGAP002248	1269313	AGAP002248	protein_coding	kinesin family member C1	2R	18094000	18096866
898	10d_30C_Naive__vs__10d_27C_Naive	AGAP002294	37.2645	1.19678	0.414242	2.88907	0.0038638	0.0215699	AGAP002294	1269274	AGAP002294	protein_coding	histidyl-tRNA synthetase	2R	18683699	18685240
899	10d_30C_Naive__vs__10d_27C_Naive	AGAP002441	17.6782	1.1803	0.326881	3.61079	0.000305268	0.00349466	AGAP002441	NA	AGAP002441	protein_coding	Neprilysin, neutral endopeptidase 5 [Source:UniProtKB/TrEMBL;Acc:A0A1S4GF43]	2R	21430613	21440580
900	10d_30C_Naive__vs__10d_27C_Naive	AGAP002826	2830.79	1.12991	0.21466	5.26372	1.41e-07	1.21e-05	AGAP002826	1273135	AGAP002826	protein_coding		2R	28044180	28054600
901	10d_30C_Naive__vs__10d_27C_Naive	AGAP002866	19.0142	2.99252	0.721141	4.1497	3.33e-05	0.000662822	AGAP002866	1273101	CYP6P5	protein_coding	cytochrome P450	2R	28494017	28495645
902	10d_30C_Naive__vs__10d_27C_Naive	AGAP002867	75.4931	1.47935	0.55544	2.66339	0.00773583	0.0353603	AGAP002867	4577420	CYP6P4	protein_coding	cytochrome P450	2R	28497087	28498674
903	10d_30C_Naive__vs__10d_27C_Naive	AGAP003290	880.534	-1.35214	0.293222	-4.61132	4e-06	0.000136468	AGAP003290	1269190	AGAP003290	protein_coding		2R	35094008	35100699
904	10d_30C_Naive__vs__10d_27C_Naive	AGAP003331	1695.15	-1.0433	0.174548	-5.97713	2.27e-09	6.17e-07	AGAP003331	1275006	AGAP003331	protein_coding	Enolase-phosphatase E1	2R	36112222	36122240
905	10d_30C_Naive__vs__10d_27C_Naive	AGAP003385	16.3033	3.54809	1.00726	3.52252	0.000427459	0.00448793	AGAP003385	5667565	CPR123	protein_coding	cuticular protein RR-2 family 123	2R	37198552	37199210
906	10d_30C_Naive__vs__10d_27C_Naive	AGAP003465	10.8521	1.56957	0.424835	3.69455	0.000220279	0.00270722	AGAP003465	1272836	AGAP003465	protein_coding		2R	38016413	38019808
907	10d_30C_Naive__vs__10d_27C_Naive	AGAP003468	6.66648	1.72361	0.492512	3.49963	0.000465906	0.00474886	AGAP003468	1272839	AGAP003468	protein_coding		2R	38036372	38057141
908	10d_30C_Naive__vs__10d_27C_Naive	AGAP003501	3.44699	2.9194	0.922469	3.16477	0.00155205	0.0112094	AGAP003501	3290854	AGAP003501	protein_coding	Lipase [Source:UniProtKB/TrEMBL;Acc:Q5TVS6]	2R	38740383	38741717
909	10d_30C_Naive__vs__10d_27C_Naive	AGAP003545	10725.9	-1.07538	0.303977	-3.5377	0.000403629	0.00431636	AGAP003545	1274203	Osk	protein_coding	protein oskar	2R	39361783	39364284
910	10d_30C_Naive__vs__10d_27C_Naive	AGAP003703	344.343	-1.16753	0.236936	-4.92764	8.32e-07	4.23e-05	AGAP003703	1274380	AGAP003703	protein_coding	abnormal spindle-like microcephaly-associated protein	2R	42175154	42182118
911	10d_30C_Naive__vs__10d_27C_Naive	AGAP003743	87.2837	-1.00312	0.179996	-5.57301	2.5e-08	3.8e-06	AGAP003743	NA	AGAP003743	protein_coding	HAUS augmin-like complex subunit 6	2R	42818689	42821215
912	10d_30C_Naive__vs__10d_27C_Naive	AGAP003784	29.4716	1.39634	0.316998	4.4049	1.06e-05	0.000280593	AGAP003784	3290902	AGAP003784	protein_coding	glucose dehydrogenase (acceptor)	2R	43274713	43286467
913	10d_30C_Naive__vs__10d_27C_Naive	AGAP004038	4445.06	-1.10204	0.257993	-4.27159	1.94e-05	0.000441274	AGAP004038	1270899	HPX8	protein_coding	heme peroxidase 8	2R	48266124	48268778
914	10d_30C_Naive__vs__10d_27C_Naive	AGAP004165	3.20438	2.82738	0.898384	3.14718	0.00164853	0.0117093	AGAP004165	1273989	GSTD2	protein_coding	glutathione S-transferase delta class 2	2R	51003621	51004250
915	10d_30C_Naive__vs__10d_27C_Naive	AGAP004324	180.425	-1.36371	0.292272	-4.66591	3.07e-06	0.000112092	AGAP004324	NA	AGAP004324	protein_coding	Protein yellow	2R	54488978	54491365
916	10d_30C_Naive__vs__10d_27C_Naive	AGAP004383	97.1877	2.31554	0.894782	2.58782	0.00965847	0.0411182	AGAP004383	1274530	GSTD10	protein_coding	glutathione S-transferase delta class 10	2R	55513083	55513848
917	10d_30C_Naive__vs__10d_27C_Naive	AGAP004531	16.6012	-2.10849	0.583059	-3.61626	0.000298894	0.00343877	AGAP004531	1274676	AGAP004531	protein_coding	cathepsin B precursor	2R	57429740	57431019
918	10d_30C_Naive__vs__10d_27C_Naive	AGAP004611	2.15574	3.54814	1.10715	3.20475	0.00135181	0.0102389	AGAP004611	4577387	AGAP004611	protein_coding	prolyl 4-hydroxylase	2R	58381084	58382774
919	10d_30C_Naive__vs__10d_27C_Naive	AGAP004620	77.8059	1.97795	0.309951	6.38148	1.75e-10	9.63e-08	AGAP004620	1275911	AGAP004620	protein_coding	Envelysin	2R	58619536	58621971
920	10d_30C_Naive__vs__10d_27C_Naive	AGAP004700	122.463	-1.02608	0.24707	-4.15301	3.28e-05	0.000657869	AGAP004700	4576593	AGAP004700	protein_coding		2L	2013634	2015127
921	10d_30C_Naive__vs__10d_27C_Naive	AGAP004740	4.77906	3.43257	1.00952	3.40019	0.000673402	0.0061537	AGAP004740	4576567	AGAP004740	protein_coding		2L	2982433	2984440
922	10d_30C_Naive__vs__10d_27C_Naive	AGAP004875	4.63023	1.42539	0.519207	2.74533	0.00604504	0.029342	AGAP004875	4576457	AGAP004875	protein_coding		2L	4830049	4830309
923	10d_30C_Naive__vs__10d_27C_Naive	AGAP004962	92.672	-1.32231	0.290802	-4.54712	5.44e-06	0.000172237	AGAP004962	NA	AGAP004962	protein_coding	cyclin B	2L	7214056	7216539
924	10d_30C_Naive__vs__10d_27C_Naive	AGAP004963	537.888	-1.08012	0.291209	-3.70909	0.000208008	0.00260078	AGAP004963	NA	AGAP004963	protein_coding	cyclin B	2L	7219030	7221562
925	10d_30C_Naive__vs__10d_27C_Naive	AGAP005065	77.571	-1.91932	0.726245	-2.6428	0.00822234	0.0368965	AGAP005065	1274748	AGAP005065	protein_coding		2L	9220270	9221206
926	10d_30C_Naive__vs__10d_27C_Naive	AGAP005310	1.58079	-4.13832	1.31117	-3.1562	0.00159838	0.0114629	AGAP005310	1276024	AGAP005310	protein_coding		2L	13967698	13968811
927	10d_30C_Naive__vs__10d_27C_Naive	AGAP005318	20.1725	1.5097	0.336922	4.48087	7.43e-06	0.000219377	AGAP005318	NA	AGAP005318	protein_coding		2L	14025539	14027580
928	10d_30C_Naive__vs__10d_27C_Naive	AGAP005457	63.9028	1.45061	0.421093	3.44487	0.000571342	0.00545844	AGAP005457	1276150	AGAP005457	protein_coding	Ser/Thr protein phosphatase/nucleotidase	2L	15767703	15769403
929	10d_30C_Naive__vs__10d_27C_Naive	AGAP005458	11.1098	1.35517	0.530799	2.55307	0.0106778	0.0442464	AGAP005458	5667074	AGAP005458	protein_coding	Ser/Thr protein phosphatase/nucleotidase	2L	15771785	15773485
930	10d_30C_Naive__vs__10d_27C_Naive	AGAP005645	893.025	1.439	0.371986	3.86843	0.00010954	0.00162391	AGAP005645	1276330	AGAP005645	protein_coding	dehydrogenase/reductase SDR family member 11 precursor	2L	18215535	18216490
931	10d_30C_Naive__vs__10d_27C_Naive	AGAP005733	511.186	-1.27019	0.25592	-4.96325	6.93e-07	3.7e-05	AGAP005733	1276405	AGAP005733	protein_coding		2L	19929849	19931010
932	10d_30C_Naive__vs__10d_27C_Naive	AGAP005754	29.2304	1.55593	0.28062	5.5446	2.95e-08	4.09e-06	AGAP005754	1276423	AGAP005754	protein_coding	glucosyl/glucuronosyl transferases	2L	20211271	20213038
933	10d_30C_Naive__vs__10d_27C_Naive	AGAP005885	14.1069	1.13873	0.30008	3.79475	0.000147791	0.00202793	AGAP005885	NA	AGAP005885	protein_coding		2L	23153561	23155497
934	10d_30C_Naive__vs__10d_27C_Naive	AGAP005941	10.2343	2.32789	0.594582	3.91518	9.03e-05	0.00142951	AGAP005941	5666977	AGAP005941	protein_coding		2L	23919653	23921305
935	10d_30C_Naive__vs__10d_27C_Naive	AGAP005987	1713.95	-1.10405	0.257318	-4.29059	1.78e-05	0.000415001	AGAP005987	1276660	AGAP005987	protein_coding		2L	24546616	24556249
936	10d_30C_Naive__vs__10d_27C_Naive	AGAP006157	20.9207	-1.20291	0.28855	-4.16882	3.06e-05	0.000630292	AGAP006157	5667215	AGAP006157	protein_coding		2L	27365176	27365859
937	10d_30C_Naive__vs__10d_27C_Naive	AGAP006197	10.2274	-1.85699	0.494841	-3.7527	0.000174941	0.00229956	AGAP006197	1276862	AGAP006197	protein_coding		2L	28218544	28219386
938	10d_30C_Naive__vs__10d_27C_Naive	AGAP006202	48.243	-2.19287	0.356327	-6.15411	7.55e-10	2.56e-07	AGAP006202	4576622	AGAP006202	protein_coding		2L	28228128	28228839
939	10d_30C_Naive__vs__10d_27C_Naive	AGAP006215	10.4157	1.18897	0.394636	3.01284	0.00258817	0.0162596	AGAP006215	NA	GPRMTH1	protein_coding	methuselah receptor 1	2L	28464790	28466912
940	10d_30C_Naive__vs__10d_27C_Naive	AGAP006222	233.785	1.01008	0.217821	4.6372	3.53e-06	0.000123845	AGAP006222	1276885	AGAP006222	protein_coding	glucosyl/glucuronosyl transferases	2L	28524225	28526317
941	10d_30C_Naive__vs__10d_27C_Naive	AGAP006223	57.2885	1.13153	0.26043	4.34486	1.39e-05	0.000344031	AGAP006223	NA	AGAP006223	protein_coding	glucosyl/glucuronosyl transferases	2L	28526558	28528641
942	10d_30C_Naive__vs__10d_27C_Naive	AGAP006385	1091.22	-1.77922	0.542937	-3.27702	0.00104908	0.0085108	AGAP006385	1276997	AGAP006385	protein_coding		2L	31026599	31027516
943	10d_30C_Naive__vs__10d_27C_Naive	AGAP006609	1485.79	-1.30711	0.278249	-4.69763	2.63e-06	0.00010047	AGAP006609	1277194	AGAP006609	protein_coding		2L	34708453	34724954
944	10d_30C_Naive__vs__10d_27C_Naive	AGAP006991	10.8059	4.0894	1.19361	3.42608	0.000612368	0.00571609	AGAP006991	1270108	AGAP006991	protein_coding		2L	40496821	40497459
945	10d_30C_Naive__vs__10d_27C_Naive	AGAP007014	13.8564	-3.24432	0.540624	-6.00106	1.96e-09	5.58e-07	AGAP007014	NA	AGAP007014	protein_coding	Amino_oxidase domain-containing protein [Source:UniProtKB/TrEMBL;Acc:A0A1S4GTW6]	2L	40974299	40976417
946	10d_30C_Naive__vs__10d_27C_Naive	AGAP007035	10.1899	-1.17915	0.460328	-2.56154	0.0104209	0.0434809	AGAP007035	5666904	APL1B	protein_coding	Anopheles Plasmodium-responsive Leucine-Rich Repeat 1B	2L	41266619	41268364
947	10d_30C_Naive__vs__10d_27C_Naive	AGAP007122	884.113	-1.28992	0.261375	-4.93511	8.01e-07	4.09e-05	AGAP007122	1269984	AGAP007122	protein_coding	tubulin, alpha 1	2L	43050145	43051673
948	10d_30C_Naive__vs__10d_27C_Naive	AGAP007158	19.9474	1.67805	0.589226	2.84789	0.00440096	0.0235356	AGAP007158	1269956	AGAP007158	protein_coding	alpha-crystallin B chain	2L	43598636	43599507
949	10d_30C_Naive__vs__10d_27C_Naive	AGAP007165	189.341	-1.51783	0.521078	-2.91286	0.00358138	0.0203681	AGAP007165	1269949	AGAP007165	protein_coding	Late trypsin	2L	43749619	43750588
950	10d_30C_Naive__vs__10d_27C_Naive	AGAP007300	465.432	-1.0007	0.28	-3.57394	0.000351656	0.00387637	AGAP007300	1269868	AGAP007300	protein_coding		2L	45096564	45098959
951	10d_30C_Naive__vs__10d_27C_Naive	AGAP007365	2776.8	-1.44499	0.338223	-4.2723	1.93e-05	0.000440774	AGAP007365	1269817	AGAP007365	protein_coding		2L	46084249	46087214
952	10d_30C_Naive__vs__10d_27C_Naive	AGAP007410	9.33442	1.44876	0.548583	2.64091	0.00826838	0.0370023	AGAP007410	1269777	CTLMA5	protein_coding	C-type lectin (CTL) - mannose binding	2L	46351155	46351761
953	10d_30C_Naive__vs__10d_27C_Naive	AGAP007508	49.2866	-1.05903	0.241426	-4.38655	1.15e-05	0.000296998	AGAP007508	3290384	AGAP007508	protein_coding		2L	46995122	46995883
954	10d_30C_Naive__vs__10d_27C_Naive	AGAP007598	149.726	-1.16588	0.214099	-5.44554	5.16e-08	5.95e-06	AGAP007598	1269631	AGAP007598	protein_coding		2L	48131674	48133443
955	10d_30C_Naive__vs__10d_27C_Naive	AGAP007669	6.22592	-1.79081	0.466914	-3.83542	0.000125352	0.00178623	AGAP007669	1269558	AGAP007669	protein_coding		2L	48889064	48890087
956	10d_30C_Naive__vs__10d_27C_Naive	AGAP007767	548.956	-1.53944	0.303889	-5.06578	4.07e-07	2.46e-05	AGAP007767	1278198	AGAP007767	protein_coding		3R	505059	507187
957	10d_30C_Naive__vs__10d_27C_Naive	AGAP007823	1372.1	-1.71167	0.388591	-4.4048	1.06e-05	0.000280593	AGAP007823	NA	AGAP007823	protein_coding		3R	1435271	1442005
958	10d_30C_Naive__vs__10d_27C_Naive	AGAP007830	8.5543	5.76026	1.82693	3.15298	0.00161615	0.0115505	AGAP007830	3291597	AGAP007830	protein_coding		3R	1500768	1501485
959	10d_30C_Naive__vs__10d_27C_Naive	AGAP007959	1329.91	-1.01337	0.271502	-3.73247	0.000189614	0.002418	AGAP007959	NA	AGAP007959	protein_coding		3R	3317913	3319012
960	10d_30C_Naive__vs__10d_27C_Naive	AGAP007990	1257.65	1.51038	0.569363	2.65275	0.00798398	0.0360797	AGAP007990	NA	AGAP007990	protein_coding	glucosyl/glucuronosyl transferases	3R	3835048	3836853
961	10d_30C_Naive__vs__10d_27C_Naive	AGAP008039	1.95139	3.32255	1.17294	2.83268	0.00461601	0.0242873	AGAP008039	NA	AGAP008039	protein_coding	protein kinase A	3R	4791620	4799324
962	10d_30C_Naive__vs__10d_27C_Naive	AGAP008212	144.982	1.5544	0.50188	3.09716	0.00195385	0.0132842	AGAP008212	5668319	CYP6M2	protein_coding	cytochrome P450	3R	6928858	6930547
963	10d_30C_Naive__vs__10d_27C_Naive	AGAP008278	109.909	-1.26447	0.390888	-3.23487	0.00121699	0.00949864	AGAP008278	4578091	D7L1	protein_coding	D7 long form salivary protein	3R	8544002	8545231
964	10d_30C_Naive__vs__10d_27C_Naive	AGAP008295	467.057	-2.0985	0.473517	-4.43173	9.35e-06	0.000259674	AGAP008295	3291694	TRYP2	protein_coding	trypsin 2	3R	8632843	8633779
965	10d_30C_Naive__vs__10d_27C_Naive	AGAP008359	244.205	1.11497	0.279524	3.98882	6.64e-05	0.00111749	AGAP008359	1277620	AGAP008359	protein_coding	sodium-coupled monocarboxylate transporter 1	3R	10022000	10025324
966	10d_30C_Naive__vs__10d_27C_Naive	AGAP008371	425.981	-1.0719	0.315725	-3.39504	0.000686181	0.00625319	AGAP008371	NA	AGAP008371	protein_coding		3R	10095901	10097447
967	10d_30C_Naive__vs__10d_27C_Naive	AGAP008391	491.789	1.28954	0.365936	3.52395	0.000425159	0.00447192	AGAP008391	NA	AGAP008391	protein_coding		3R	10253066	10257269
968	10d_30C_Naive__vs__10d_27C_Naive	AGAP008410	337.308	-1.24501	0.285872	-4.35514	1.33e-05	0.000334719	AGAP008410	1277569	AGAP008410	protein_coding		3R	10480448	10481570
969	10d_30C_Naive__vs__10d_27C_Naive	AGAP008446	10.2347	-5.29267	1.99156	-2.65754	0.00787123	0.0357974	AGAP008446	NA	CPLCG3	protein_coding	cuticular protein CPLCG family (CPLCG3)	3R	10871404	10872220
970	10d_30C_Naive__vs__10d_27C_Naive	AGAP008629	72.0136	-1.35834	0.248103	-5.47492	4.38e-08	5.32e-06	AGAP008629	NA	AGAP008629	protein_coding		3R	13757862	13758942
971	10d_30C_Naive__vs__10d_27C_Naive	AGAP008638	287.855	-1.7901	0.369495	-4.84473	1.27e-06	5.81e-05	AGAP008638	NA	AGAP008638	protein_coding		3R	13808288	13809492
972	10d_30C_Naive__vs__10d_27C_Naive	AGAP008739	57.2989	-1.35669	0.268267	-5.05724	4.25e-07	2.53e-05	AGAP008739	1275593	AGAP008739	protein_coding	BTB domain-containing protein [Source:UniProtKB/TrEMBL;Acc:Q7Q891]	3R	16408851	16410782
973	10d_30C_Naive__vs__10d_27C_Naive	AGAP008815	29.2275	-1.0253	0.335758	-3.05368	0.00226057	0.0147983	AGAP008815	NA	AGAP008815	protein_coding	leucine-rich repeat-containing protein 67	3R	18289658	18291494
974	10d_30C_Naive__vs__10d_27C_Naive	AGAP008964	5.91818	1.36142	0.520462	2.61579	0.00890221	0.0389307	AGAP008964	NA	AGAP008964	protein_coding	maltase	3R	22247708	22249818
975	10d_30C_Naive__vs__10d_27C_Naive	AGAP008968	390.173	-1.08481	0.286574	-3.78546	0.000153427	0.00208328	AGAP008968	1279932	AGAP008968	protein_coding		3R	22323644	22323835
976	10d_30C_Naive__vs__10d_27C_Naive	AGAP009125	11.4028	1.02309	0.359006	2.84979	0.00437484	0.0234791	AGAP009125	NA	Bbs8	protein_coding	Bardet-Biedl syndrome 8 [Source:UniProtKB/TrEMBL;Acc:A0A1S4H081]	3R	26344921	26351822
977	10d_30C_Naive__vs__10d_27C_Naive	AGAP009184	1032.89	-1.15515	0.285012	-4.053	5.06e-05	0.000905179	AGAP009184	1280146	AGAP009184	protein_coding		3R	28493613	28495038
978	10d_30C_Naive__vs__10d_27C_Naive	AGAP009215	125.09	-1.44391	0.418117	-3.45336	0.000553646	0.00533203	AGAP009215	4578288	CLIPB18	protein_coding	CLIP-domain serine protease	3R	28835200	28836897
979	10d_30C_Naive__vs__10d_27C_Naive	AGAP009338	66.6751	-1.12108	0.19896	-5.63468	1.75e-08	2.85e-06	AGAP009338	NA	AGAP009338	protein_coding	Cell division cycle 20, cofactor of APC complex [Source:UniProtKB/TrEMBL;Acc:A0A1S4H1K1]	3R	31538257	31540562
980	10d_30C_Naive__vs__10d_27C_Naive	AGAP009682	819.848	-1.46418	0.234324	-6.24851	4.14e-10	1.59e-07	AGAP009682	NA	AGAP009682	protein_coding		3R	38400269	38401368
981	10d_30C_Naive__vs__10d_27C_Naive	AGAP009766	47.8852	1.08532	0.288931	3.75632	0.00017243	0.00227433	AGAP009766	NA	AGAP009766	protein_coding		3R	42481991	42483345
982	10d_30C_Naive__vs__10d_27C_Naive	AGAP009792	1204.92	-1.24551	0.273975	-4.54608	5.47e-06	0.000172615	AGAP009792	1279204	AGAP009792	protein_coding	importin subunit alpha-2	3R	43351605	43353797
983	10d_30C_Naive__vs__10d_27C_Naive	AGAP010241	10.1579	-1.74409	0.632599	-2.75703	0.00583296	0.0286503	AGAP010241	NA	AGAP010241	protein_coding	gamma-glutamyltranspeptidase	3R	51441954	51444540
984	10d_30C_Naive__vs__10d_27C_Naive	AGAP010243	17.9926	-1.24061	0.368107	-3.37024	0.000751024	0.00665911	AGAP010243	NA	AGAP010243	protein_coding	female reproductive tract protease GLEANR_897	3R	51522643	51523830
985	10d_30C_Naive__vs__10d_27C_Naive	AGAP010455	53.9691	1.36206	0.3308	4.11748	3.83e-05	0.000738406	AGAP010455	NA	AGAP010455	protein_coding	hydroxyacid oxidase 2	3L	3882566	3884491
986	10d_30C_Naive__vs__10d_27C_Naive	AGAP010658	1890.17	-1.02815	0.372442	-2.76056	0.00577022	0.0284148	AGAP010658	NA	AGAP010658	protein_coding		3L	8119008	8121597
987	10d_30C_Naive__vs__10d_27C_Naive	AGAP010765	24.3445	2.38515	0.33542	7.11095	1.15e-12	2.94e-09	AGAP010765	NA	AGAP010765	protein_coding		3L	10020136	10020771
988	10d_30C_Naive__vs__10d_27C_Naive	AGAP010766	244.017	1.72291	0.29971	5.74859	9e-09	1.79e-06	AGAP010766	NA	AGAP010766	protein_coding		3L	10021853	10023624
989	10d_30C_Naive__vs__10d_27C_Naive	AGAP010774	19.4292	-2.09372	0.467412	-4.47937	7.49e-06	0.000220155	AGAP010774	1278887	AGAP010774	protein_coding		3L	10158375	10159070
990	10d_30C_Naive__vs__10d_27C_Naive	AGAP010789	1043.53	-1.13654	0.303662	-3.74278	0.000181997	0.00235705	AGAP010789	NA	AGAP010789	protein_coding		3L	10392720	10394777
991	10d_30C_Naive__vs__10d_27C_Naive	AGAP010811	7.8463	-2.18194	0.798174	-2.73367	0.00626335	0.0301037	AGAP010811	NA	AGAP010811	protein_coding	Fibrinogen C-terminal domain-containing protein [Source:UniProtKB/TrEMBL;Acc:A0A1S4H516]	3L	10908877	10910043
992	10d_30C_Naive__vs__10d_27C_Naive	AGAP010835	96.1191	-1.25651	0.190793	-6.58569	4.53e-11	3.48e-08	AGAP010835	NA	AGAP010835	protein_coding	GINS complex subunit 1 (Psf1 homolog)	3L	11724102	11724981
993	10d_30C_Naive__vs__10d_27C_Naive	AGAP010856	13.5878	-1.74224	0.541657	-3.2165	0.00129765	0.00993317	AGAP010856	1271101	AGAP010856	protein_coding		3L	12084519	12089918
994	10d_30C_Naive__vs__10d_27C_Naive	AGAP010899	4.3055	4.94997	1.28269	3.85905	0.000113827	0.00166734	AGAP010899	1271046	HPX11	protein_coding	heme peroxidase 11	3L	12786986	12788946
995	10d_30C_Naive__vs__10d_27C_Naive	AGAP011044	1142.4	1.02987	0.378325	2.72218	0.0064853	0.0308809	AGAP011044	NA	AGAP011044	protein_coding		3L	15712332	15729545
996	10d_30C_Naive__vs__10d_27C_Naive	AGAP011106	40.7765	-1.06303	0.208094	-5.1084	3.25e-07	2.18e-05	AGAP011106	NA	AGAP011106	protein_coding		3L	16999560	17002251
997	10d_30C_Naive__vs__10d_27C_Naive	AGAP011193	45.8764	-1.27142	0.297296	-4.27662	1.9e-05	0.000436641	AGAP011193	NA	AGAP011193	protein_coding		3L	18930431	18931201
998	10d_30C_Naive__vs__10d_27C_Naive	AGAP011220	93.5469	-1.59291	0.271444	-5.86829	4.4e-09	1.04e-06	AGAP011220	1270705	AGAP011220	protein_coding	Borealin	3L	19483804	19485190
999	10d_30C_Naive__vs__10d_27C_Naive	AGAP011224	41.5413	-1.26104	0.413873	-3.04691	0.00231204	0.014999	AGAP011224	1270701	AGAP011224	protein_coding		3L	19540458	19540961
1000	10d_30C_Naive__vs__10d_27C_Naive	AGAP011238	74.9698	-1.33436	0.226994	-5.87839	4.14e-09	1.02e-06	AGAP011238	NA	AGAP011238	protein_coding		3L	19909563	19911829
1001	10d_30C_Naive__vs__10d_27C_Naive	AGAP011367	13.3844	1.30247	0.400579	3.25148	0.00114807	0.00913138	AGAP011367	1278330	OBP56	protein_coding	odorant-binding protein 56	3L	22025830	22026752
1002	10d_30C_Naive__vs__10d_27C_Naive	AGAP011518	320.803	1.18318	0.35577	3.3257	0.00088197	0.0075258	AGAP011518	NA	AGAP011518	protein_coding		3L	26409653	26417483
1003	10d_30C_Naive__vs__10d_27C_Naive	AGAP011538	61.0843	1.24399	0.269531	4.61539	3.92e-06	0.000134613	AGAP011538	NA	AGAP011538	protein_coding		3L	26941808	26943435
1004	10d_30C_Naive__vs__10d_27C_Naive	AGAP011610	4.96744	1.98588	0.625332	3.17573	0.00149461	0.0109675	AGAP011610	NA	AGAP011610	protein_coding	amiloride-sensitive sodium channel, other	3L	29694403	29696388
1005	10d_30C_Naive__vs__10d_27C_Naive	AGAP011676	403.671	-1.6482	0.306107	-5.3844	7.27e-08	7.15e-06	AGAP011676	NA	AGAP011676	protein_coding	uncoupling protein 2, mitochondrial	3L	31265574	31272060
1006	10d_30C_Naive__vs__10d_27C_Naive	AGAP011930	1024.87	1.00415	0.234772	4.27712	1.89e-05	0.000436641	AGAP011930	1280739	AGAP011930	protein_coding	F-box and leucine-rich repeat protein 9	3L	35231340	35233784
1007	10d_30C_Naive__vs__10d_27C_Naive	AGAP011958	35.1831	1.17736	0.304386	3.86799	0.000109735	0.00162391	AGAP011958	NA	AGAP011958	protein_coding		3L	35581645	35582665
1008	10d_30C_Naive__vs__10d_27C_Naive	AGAP012107	576.679	-1.24451	0.247662	-5.02502	5.03e-07	2.86e-05	AGAP012107	1280569	AGAP012107	protein_coding	SUMO-conjugating enzyme UBC9	3L	37745207	37746664
1009	10d_30C_Naive__vs__10d_27C_Naive	AGAP012131	3.07476	4.2095	1.34132	3.13832	0.00169919	0.0119931	AGAP012131	4577555	AGAP012131	protein_coding		3L	37960351	37965533
1010	10d_30C_Naive__vs__10d_27C_Naive	AGAP012197	90.3222	-1.04493	0.298831	-3.49671	0.000471029	0.00476317	AGAP012197	1280489	AGAP012197	protein_coding	Histone H3 [Source:UniProtKB/TrEMBL;Acc:Q7PCS9]	3L	38653718	38654128
1011	10d_30C_Naive__vs__10d_27C_Naive	AGAP012375	32.7198	-1.59907	0.332114	-4.81483	1.47e-06	6.29e-05	AGAP012375	NA	AGAP012375	protein_coding	protein aurora borealis	3L	41233701	41236116
1012	10d_30C_Naive__vs__10d_27C_Naive	AGAP012471	3.12749	3.59171	1.04172	3.44787	0.00056502	0.00540992	AGAP012471	1268741	AGAP012471	protein_coding	Kinesin-like protein [Source:UniProtKB/TrEMBL;Acc:Q7QL44]	UNKN	5017527	5019578
1013	10d_30C_Naive__vs__10d_27C_Naive	AGAP012560	6.48151	-1.31532	0.419385	-3.13631	0.00171087	0.0120383	AGAP012560	NA	AGAP012560	protein_coding	histone H2B	UNKN	16236864	16237169
1014	10d_30C_Naive__vs__10d_27C_Naive	AGAP012743	61.6265	-1.04485	0.269144	-3.88214	0.000103543	0.00156646	AGAP012743	3292521	AGAP012743	protein_coding	DNA replication complex GINS protein PSF2 [Source:UniProtKB/TrEMBL;Acc:Q5TXV1]	UNKN	26372463	26373494
1015	10d_30C_Naive__vs__10d_27C_Naive	AGAP012806	1.23489	4.12221	1.57932	2.61012	0.00905113	0.0393148	AGAP012806	4397840	AGAP012806	protein_coding		UNKN	30482323	30482898
1016	10d_30C_Naive__vs__10d_27C_Naive	AGAP012895	130.119	-1.32579	0.332244	-3.99041	6.6e-05	0.00111493	AGAP012895	1268521	AGAP012895	protein_coding	Histone H2A [Source:UniProtKB/TrEMBL;Acc:Q7PD33]	UNKN	37137562	37138191
1017	10d_30C_Naive__vs__10d_27C_Naive	AGAP013081	18.0557	1.53978	0.387341	3.97526	7.03e-05	0.00117285	AGAP013081	NA	AGAP013081	protein_coding		2R	50065397	50090771
1018	10d_30C_Naive__vs__10d_27C_Naive	AGAP013215	112.874	-1.05036	0.206229	-5.09317	3.52e-07	2.28e-05	AGAP013215	11175958	AGAP013215	protein_coding		2R	37468422	37469539
1019	10d_30C_Naive__vs__10d_27C_Naive	AGAP013307	35.5992	-1.18322	0.207191	-5.71077	1.12e-08	2.09e-06	AGAP013307	NA	AGAP013307	protein_coding		2R	40947199	40948026
1020	10d_30C_Naive__vs__10d_27C_Naive	AGAP013339	3.71343	2.12614	0.773116	2.75009	0.00595789	0.0290905	AGAP013339	11175681	AGAP013339	protein_coding		2R	21549427	21550044
1021	10d_30C_Naive__vs__10d_27C_Naive	AGAP013374	24.7944	1.8508	0.435204	4.25271	2.11e-05	0.000470011	AGAP013374	11175934	AGAP013374	protein_coding		2R	53215173	53217641
1022	10d_30C_Naive__vs__10d_27C_Naive	AGAP013430	11.654	1.34454	0.494365	2.71974	0.00653331	0.031071	AGAP013430	NA	AGAP013430	protein_coding		2R	35935211	35936083
1023	10d_30C_Naive__vs__10d_27C_Naive	AGAP013432	17.4755	-1.76197	0.412001	-4.27661	1.9e-05	0.000436641	AGAP013432	NA	AGAP013432	protein_coding		2R	40525884	40526604
1024	10d_30C_Naive__vs__10d_27C_Naive	AGAP013674	9.55364	-2.69315	0.576011	-4.67551	2.93e-06	0.000109393	AGAP013674	NA	U2	snRNA	U2 spliceosomal RNA [Source:RFAM;Acc:RF00004]	3R	5078469	5078663
1025	10d_30C_Naive__vs__10d_27C_Naive	AGAP013708	22.5529	-1.17131	0.374804	-3.12512	0.00177731	0.0123278	AGAP013708	NA	Metazoa_SRP	SRP_RNA	Metazoan signal recognition particle RNA [Source:RFAM;Acc:RF00017]	3L	28319004	28319300
1026	10d_30C_Naive__vs__10d_27C_Naive	AGAP028005	62.4114	-1.09072	0.224347	-4.86177	1.16e-06	5.61e-05	AGAP028005	NA	AGAP028005	protein_coding		3L	36680868	36682771
1027	10d_30C_Naive__vs__10d_27C_Naive	AGAP028185	42.2233	-1.09992	0.316934	-3.47049	0.000519509	0.00508827	AGAP028185	NA	AGAP028185	protein_coding		3L	36176086	36193008
1028	10d_30C_Naive__vs__10d_27C_Naive	AGAP028223	358.317	-1.17602	0.306153	-3.84127	0.000122397	0.00175055	AGAP028223	NA	AGAP028223	protein_coding		3L	2448546	2449463
1029	10d_30C_Naive__vs__10d_27C_Naive	AGAP028531	59.1908	-1.20169	0.249532	-4.81577	1.47e-06	6.29e-05	AGAP028531	NA	AGAP028531	protein_coding		3L	32039646	32040664
1030	10d_30C_Naive__vs__10d_27C_Naive	AGAP028557	13.2414	1.03525	0.398665	2.59679	0.00940994	0.0403714	AGAP028557	NA	AGAP028557	protein_coding		3R	15976336	15977813
1031	10d_30C_Naive__vs__10d_27C_Naive	AGAP028622	195.781	-1.27501	0.259751	-4.90858	9.17e-07	4.61e-05	AGAP028622	NA	AGAP028622	protein_coding		3L	19892077	19894463
1032	10d_30C_Naive__vs__10d_27C_Naive	AGAP028750	11.7454	6.62849	1.29949	5.10083	3.38e-07	2.22e-05	AGAP028750	NA	AGAP028750	protein_coding		3L	37987767	37988762
1033	10d_30C_Naive__vs__10d_27C_Naive	AGAP028971	3.92926	2.10192	0.693866	3.02928	0.00245135	0.0156474	AGAP028971	NA	LSU_rRNA_eukarya	rRNA	Eukaryotic large subunit ribosomal RNA [Source:RFAM;Acc:RF02543]	X	23665086	23665438
1034	10d_30C_Naive__vs__10d_27C_Naive	AGAP029204	1.75611	4.878	1.61294	3.02429	0.00249216	0.0158465	AGAP029204	NA	AGAP029204	protein_coding		3L	37978794	37980057
1035	10d_30C_Naive__vs__10d_27C_Naive	AGAP029252	13.2474	-1.1911	0.347604	-3.42661	0.000611162	0.00571004	AGAP029252	NA	AGAP029252	protein_coding		3L	36056502	36057621
1036	10d_30C_Naive__vs__10d_27C_Naive	AGAP029340	127.882	1.1028	0.396768	2.77946	0.00544493	0.0272436	AGAP029340	NA	AGAP029340	protein_coding		2L	15371856	15372620
1037	10d_30C_Naive__vs__10d_27C_Naive	AGAP029385	36.7741	-2.05018	0.61837	-3.31546	0.00091492	0.00769307	AGAP029385	NA	AGAP029385	protein_coding		2R	23668154	23669008
1038	10d_30C_Naive__vs__10d_27C_Naive	AGAP029404	89.542	-1.04798	0.218045	-4.80626	1.54e-06	6.46e-05	AGAP029404	NA	AGAP029404	protein_coding		3R	37636366	37642119
1039	10d_30C_Naive__vs__10d_27C_Naive	AGAP029414	161.758	1.86974	0.214122	8.73213	2.5e-18	1.44e-14	AGAP029414	NA	AGAP029414	protein_coding		3R	9733212	9734275
1040	10d_30C_Naive__vs__10d_27C_Naive	AGAP029481	223.02	-1.25285	0.208011	-6.02303	1.71e-09	5.19e-07	AGAP029481	NA	AGAP029481	protein_coding		3L	11747085	11750718
1041	10d_30C_Naive__vs__10d_27C_Naive	AGAP029584	1298.52	-1.09822	0.242267	-4.5331	5.81e-06	0.000181183	AGAP029584	NA	AGAP029584	protein_coding		2L	38895037	38954831
1042	10d_30C_Naive__vs__10d_27C_Naive	AGAP029891	100.14	-2.40852	0.794157	-3.03281	0.00242292	0.0155175	AGAP029891	NA	AGAP029891	protein_coding		X	12469900	12470690
1043	10d_30C_Naive__vs__10d_27C_Naive	AGAP029972	1.07492	-3.24601	1.26495	-2.56611	0.0102847	0.0430373	AGAP029972	NA	NA	NA	NA	NA	NA	NA
1044	10d_30C_Naive__vs__10d_27C_Naive	AGAP029977	2692.13	-1.40905	0.267771	-5.26214	1.42e-07	1.21e-05	AGAP029977	NA	NA	NA	NA	NA	NA	NA
1045	10d_32C_Naive__vs__10d_27C_Naive	AGAP000047	15008.5	1.91044	0.266064	7.18037	6.95e-13	6.97e-11	AGAP000047	1272228	CPR130	protein_coding	cuticular protein RR-2 family 130	X	752557	754633
1046	10d_32C_Naive__vs__10d_27C_Naive	AGAP000177	10.259	3.19511	0.650452	4.91213	9.01e-07	1.43e-05	AGAP000177	3289629	CPR128	protein_coding	cuticular protein RR-2 family 128	X	2980078	2981108
1047	10d_32C_Naive__vs__10d_27C_Naive	AGAP000216	9.10548	1.57653	0.409805	3.84702	0.000119561	0.000830779	AGAP000216	3289638	AGAP000216	protein_coding		X	3610197	3614334
1048	10d_32C_Naive__vs__10d_27C_Naive	AGAP000244	5.86983	2.8051	0.515307	5.44354	5.22e-08	1.27e-06	AGAP000244	4576003	AGAP000244	protein_coding		X	4551074	4552449
1049	10d_32C_Naive__vs__10d_27C_Naive	AGAP000256	28.0076	1.03124	0.265298	3.88709	0.000101454	0.000728158	AGAP000256	NA	AGAP000256	protein_coding		X	4899409	4905579
1050	10d_32C_Naive__vs__10d_27C_Naive	AGAP000266	10.5402	1.00986	0.369048	2.73638	0.00621194	0.0208779	AGAP000266	1271990	AGAP000266	protein_coding		X	4953414	4954737
1051	10d_32C_Naive__vs__10d_27C_Naive	AGAP000299	129.166	1.07816	0.193896	5.56053	2.69e-08	7.33e-07	AGAP000299	1271962	AGAP000299	protein_coding		X	5326140	5337482
1052	10d_32C_Naive__vs__10d_27C_Naive	AGAP000376	7959.31	-2.07824	0.518381	-4.0091	6.1e-05	0.000478319	AGAP000376	1271879	Tsf1	protein_coding	Transferrin [Source:UniProtKB/TrEMBL;Acc:Q7QF98]	X	6869814	6872985
1053	10d_32C_Naive__vs__10d_27C_Naive	AGAP000427	10447.9	-1.33859	0.238255	-5.61832	1.93e-08	5.52e-07	AGAP000427	1271818	AGAP000427	protein_coding	vitellogenin receptor	X	7623631	7631249
1054	10d_32C_Naive__vs__10d_27C_Naive	AGAP000430	198.005	1.02207	0.140759	7.26112	3.84e-13	4.21e-11	AGAP000430	NA	AGAP000430	protein_coding		X	7646486	7650454
1055	10d_32C_Naive__vs__10d_27C_Naive	AGAP000571	11.8885	-1.80092	0.383727	-4.69325	2.69e-06	3.53e-05	AGAP000571	1271651	CLIPC5	protein_coding	CLIP-domain serine protease	X	10086467	10088342
1056	10d_32C_Naive__vs__10d_27C_Naive	AGAP000612	692.002	-1.1754	0.181278	-6.48398	8.93e-11	5.12e-09	AGAP000612	1271620	SG1	protein_coding	salivary gland protein 1	X	11082821	11084194
1057	10d_32C_Naive__vs__10d_27C_Naive	AGAP000621	391.208	-1.58855	0.405062	-3.92174	8.79e-05	0.000648801	AGAP000621	1271681	AGAP000621	protein_coding	carboxypeptidase A1	X	11233957	11236530
1058	10d_32C_Naive__vs__10d_27C_Naive	AGAP000786	227.843	1.06762	0.392038	2.72326	0.0064641	0.0215433	AGAP000786	1272378	AGAP000786	protein_coding	ZP domain-containing protein [Source:UniProtKB/TrEMBL;Acc:Q7QE77]	X	14299300	14320409
1059	10d_32C_Naive__vs__10d_27C_Naive	AGAP000798	228.617	1.14192	0.13801	8.27421	1.29e-16	4.26e-14	AGAP000798	NA	AGAP000798	protein_coding		X	14600558	14612683
1060	10d_32C_Naive__vs__10d_27C_Naive	AGAP001018	12.7925	1.13658	0.339671	3.34611	0.000819535	0.00408823	AGAP001018	NA	AGAP001018	protein_coding		X	19571745	19573927
1061	10d_32C_Naive__vs__10d_27C_Naive	AGAP001024	8.54295	2.41587	0.640882	3.76961	0.000163504	0.00108264	AGAP001024	3289813	AGAP001024	protein_coding		X	19665565	19666071
1062	10d_32C_Naive__vs__10d_27C_Naive	AGAP001039	167.3	-1.13033	0.238478	-4.73977	2.14e-06	2.94e-05	AGAP001039	1270531	CYP307A1	protein_coding	cytochrome P450	X	20008895	20018400
1063	10d_32C_Naive__vs__10d_27C_Naive	AGAP001115	3.97246	-1.91673	0.672955	-2.84822	0.00439639	0.015833	AGAP001115	1282048	Gr42	protein_coding	gustatory receptor 42	2R	355689	357770
1064	10d_32C_Naive__vs__10d_27C_Naive	AGAP001116	838.944	-1.03841	0.165845	-6.2613	3.82e-10	1.83e-08	AGAP001116	1282047	AGAP001116	protein_coding	D-amino-acid oxidase	2R	372675	374369
1065	10d_32C_Naive__vs__10d_27C_Naive	AGAP001127	726.614	-1.65968	0.305729	-5.42858	5.68e-08	1.37e-06	AGAP001127	4577388	AGAP001127	protein_coding	P37NB protein	2R	514772	517415
1066	10d_32C_Naive__vs__10d_27C_Naive	AGAP001165	32.5635	1.8427	0.225135	8.18483	2.73e-16	7.48e-14	AGAP001165	4577365	AGAP001165	protein_coding	zinc finger protein DZIP1	2R	675309	677922
1067	10d_32C_Naive__vs__10d_27C_Naive	AGAP001173	38.7104	1.69236	0.210762	8.0297	9.77e-16	2.3e-13	AGAP001173	1281994	Gr52	protein_coding	gustatory receptor 52	2R	693555	694975
1068	10d_32C_Naive__vs__10d_27C_Naive	AGAP001175	39.345	1.04566	0.190241	5.4965	3.87e-08	9.92e-07	AGAP001175	NA	GPRCAL2	protein_coding	putative calcitonin receptor 2	2R	699274	722808
1069	10d_32C_Naive__vs__10d_27C_Naive	AGAP001177	17.6804	1.11082	0.295033	3.76507	0.000166501	0.00109556	AGAP001177	1281990	AGAP001177	protein_coding	Ca2+-triggered coelenterazine-binding protein 1	2R	730391	734262
1070	10d_32C_Naive__vs__10d_27C_Naive	AGAP001199	8598.16	-1.99	0.366629	-5.42782	5.7e-08	1.37e-06	AGAP001199	1281970	AGAP001199	protein_coding	serine protease	2R	1278912	1280352
1071	10d_32C_Naive__vs__10d_27C_Naive	AGAP001218	14.4992	1.5345	0.534587	2.87044	0.00409902	0.0149821	AGAP001218	3290439	AGAP001218	protein_coding	tubulin alpha-4A chain	2R	1617935	1620320
1072	10d_32C_Naive__vs__10d_27C_Naive	AGAP001248	5.21307	1.3246	0.498414	2.65763	0.00786922	0.025185	AGAP001248	4577294	AGAP001248	protein_coding	eupolytin	2R	2034986	2035967
1073	10d_32C_Naive__vs__10d_27C_Naive	AGAP001249	1.82023	4.94772	1.50322	3.29142	0.00099682	0.00476424	AGAP001249	5667667	AGAP001249	protein_coding	eupolytin	2R	2037107	2038136
1074	10d_32C_Naive__vs__10d_27C_Naive	AGAP001251	175.698	1.86975	0.366198	5.10585	3.29e-07	6.05e-06	AGAP001251	5667665	AGAP001251	protein_coding	eupolytin	2R	2040018	2041312
1075	10d_32C_Naive__vs__10d_27C_Naive	AGAP001333	683.182	-1.31351	0.243724	-5.38932	7.07e-08	1.65e-06	AGAP001333	1281846	st	protein_coding	protein scarlet	2R	3253875	3257684
1076	10d_32C_Naive__vs__10d_27C_Naive	AGAP001348	3.80679	1.7162	0.625749	2.74263	0.00609488	0.0205624	AGAP001348	NA	AGAP001348	protein_coding		2R	3384310	3392463
1077	10d_32C_Naive__vs__10d_27C_Naive	AGAP001412	183.621	1.06373	0.137423	7.74052	9.9e-15	1.68e-12	AGAP001412	1281764	AGAP001412	protein_coding	Hedgehog protein [Source:UniProtKB/TrEMBL;Acc:Q7PXI1]	2R	4522538	4544386
1078	10d_32C_Naive__vs__10d_27C_Naive	AGAP001511	917.673	-1.36438	0.20152	-6.77043	1.28e-11	9.08e-10	AGAP001511	4576803	AGAP001511	protein_coding		2R	5720113	5721309
1079	10d_32C_Naive__vs__10d_27C_Naive	AGAP001544	488.607	-2.39206	0.27539	-8.68608	3.75e-18	1.8e-15	AGAP001544	4576818	AGAP001544	protein_coding	tripartite motif-containing protein 37	2R	6086236	6090156
1080	10d_32C_Naive__vs__10d_27C_Naive	AGAP001553	5.98711	-1.82799	0.47464	-3.85132	0.000117483	0.000818335	AGAP001553	NA	AGAP001553	protein_coding		2R	6123889	6125423
1081	10d_32C_Naive__vs__10d_27C_Naive	AGAP001623	170.317	1.15143	0.130972	8.79143	1.48e-18	8.51e-16	AGAP001623	NA	AGAP001623	protein_coding		2R	6975338	6979734
1082	10d_32C_Naive__vs__10d_27C_Naive	AGAP001648	1001.5	-1.71151	0.648987	-2.6372	0.00835945	0.0264804	AGAP001648	1281525	CLIPB17	protein_coding	CLIP-domain serine protease	2R	7278772	7280475
1083	10d_32C_Naive__vs__10d_27C_Naive	AGAP001659	6.02898	-2.85667	1.08811	-2.62535	0.00865608	0.0272197	AGAP001659	1281512	AGAP001659	protein_coding	hexamerin	2R	7552174	7554309
1084	10d_32C_Naive__vs__10d_27C_Naive	AGAP001676	123.531	1.71998	0.253751	6.77819	1.22e-11	8.66e-10	AGAP001676	1281498	AGAP001676	protein_coding	actin, cytoplasmic	2R	8001905	8003591
1085	10d_32C_Naive__vs__10d_27C_Naive	AGAP001684	9.11824	-1.94927	0.770431	-2.5301	0.011403	0.0338188	AGAP001684	1281493	AGAP001684	protein_coding	Alkaline phosphatase [Source:UniProtKB/TrEMBL;Acc:Q7PY02]	2R	8367727	8373839
1086	10d_32C_Naive__vs__10d_27C_Naive	AGAP001698	3.42212	2.29173	0.735174	3.11726	0.00182539	0.00786658	AGAP001698	1281477	AGAP001698	protein_coding		2R	8780401	8781420
1087	10d_32C_Naive__vs__10d_27C_Naive	AGAP001708	67.6816	-1.09556	0.206175	-5.3137	1.07e-07	2.35e-06	AGAP001708	4577314	AGAP001708	protein_coding		2R	8846991	8848182
1088	10d_32C_Naive__vs__10d_27C_Naive	AGAP001767	18.0478	1.21921	0.440305	2.76901	0.00562277	0.0192972	AGAP001767	1281408	AGAP001767	protein_coding	Peptidase (mitochondrial processing) beta	2R	9602332	9603836
1089	10d_32C_Naive__vs__10d_27C_Naive	AGAP001768	377.939	-1.4112	0.206506	-6.83369	8.28e-12	6.16e-10	AGAP001768	4577140	GILT2	protein_coding	gamma-interferon-inducible lysosomal thiol reductase	2R	9687319	9688663
1090	10d_32C_Naive__vs__10d_27C_Naive	AGAP001789	7.1726	-1.42628	0.544127	-2.62123	0.00876142	0.0274834	AGAP001789	5667537	AGAP001789	protein_coding	(methionine synthase) reductase	2R	10483615	10485170
1091	10d_32C_Naive__vs__10d_27C_Naive	AGAP001809	68.1387	1.43367	0.183661	7.80609	5.9e-15	1.08e-12	AGAP001809	NA	AGAP001809	protein_coding	tetratricopeptide repeat domain 26	2R	10837492	10839520
1092	10d_32C_Naive__vs__10d_27C_Naive	AGAP001880	4.75889	1.63278	0.556647	2.93324	0.00335445	0.0127624	AGAP001880	1281243	AGAP001880	protein_coding	bZIP factor, other	2R	11805627	11807268
1093	10d_32C_Naive__vs__10d_27C_Naive	AGAP001890	610.227	1.03265	0.219931	4.69533	2.66e-06	3.51e-05	AGAP001890	4577024	AGAP001890	protein_coding		2R	11913002	11913864
1094	10d_32C_Naive__vs__10d_27C_Naive	AGAP001933	341.394	-1.04456	0.142409	-7.33492	2.22e-13	2.51e-11	AGAP001933	1281191	AGAP001933	protein_coding	kinase	2R	12424563	12427370
1095	10d_32C_Naive__vs__10d_27C_Naive	AGAP001989	1191.66	-1.69313	0.491138	-3.44736	0.0005661	0.00302314	AGAP001989	4576865	AGAP001989	protein_coding		2R	13210284	13211226
1096	10d_32C_Naive__vs__10d_27C_Naive	AGAP002043	15.6029	-1.15048	0.372621	-3.08753	0.00201827	0.00850389	AGAP002043	4576905	AGAP002043	protein_coding		2R	14412816	14414564
1097	10d_32C_Naive__vs__10d_27C_Naive	AGAP002068	80.478	-1.42803	0.231578	-6.16651	6.98e-10	3.12e-08	AGAP002068	1281045	AGAP002068	protein_coding		2R	14731223	14737475
1098	10d_32C_Naive__vs__10d_27C_Naive	AGAP002125	3.09857	1.85203	0.686403	2.69816	0.00697236	0.0228793	AGAP002125	1281356	Or34	protein_coding	odorant receptor 34	2R	16083005	16084485
1099	10d_32C_Naive__vs__10d_27C_Naive	AGAP002198	1238.71	-1.25193	0.358518	-3.49197	0.000479463	0.00264637	AGAP002198	3290580	Gnmt	protein_coding	glycine N-methyltransferase	2R	17492366	17494622
1100	10d_32C_Naive__vs__10d_27C_Naive	AGAP002202	10.4251	1.43865	0.51705	2.78242	0.00539544	0.0186279	AGAP002202	4577452	CYP325E1	protein_coding	cytochrome P450	2R	17566544	17572300
1101	10d_32C_Naive__vs__10d_27C_Naive	AGAP002248	129.605	-1.20104	0.277103	-4.33429	1.46e-05	0.000144697	AGAP002248	1269313	AGAP002248	protein_coding	kinesin family member C1	2R	18094000	18096866
1102	10d_32C_Naive__vs__10d_27C_Naive	AGAP002294	37.2645	1.32961	0.414052	3.21121	0.00132176	0.00600599	AGAP002294	1269274	AGAP002294	protein_coding	histidyl-tRNA synthetase	2R	18683699	18685240
1103	10d_32C_Naive__vs__10d_27C_Naive	AGAP002318	11.9073	1.92768	0.719933	2.67758	0.00741556	0.0240063	AGAP002318	1273652	AGAP002318	protein_coding	Alpha-amylase [Source:UniProtKB/TrEMBL;Acc:Q7QBU5]	2R	19449770	19451260
1104	10d_32C_Naive__vs__10d_27C_Naive	AGAP002322	226.572	-1.51469	0.194741	-7.77796	7.37e-15	1.29e-12	AGAP002322	1273647	AGAP002322	protein_coding		2R	19538313	19541380
1105	10d_32C_Naive__vs__10d_27C_Naive	AGAP002353	6080.01	-1.23954	0.256341	-4.8355	1.33e-06	1.97e-05	AGAP002353	1273610	AGAP002353	protein_coding	lipase	2R	20547215	20548780
1106	10d_32C_Naive__vs__10d_27C_Naive	AGAP002365	7.77195	1.77727	0.648738	2.73958	0.00615183	0.0207242	AGAP002365	1273597	AGAP002365	protein_coding		2R	20650893	20653223
1107	10d_32C_Naive__vs__10d_27C_Naive	AGAP002367	117.434	1.01361	0.267393	3.79069	0.000150226	0.00100862	AGAP002367	1273595	AGAP002367	protein_coding		2R	20684469	20687088
1108	10d_32C_Naive__vs__10d_27C_Naive	AGAP002462	2.30613	-3.60504	1.12939	-3.19202	0.00141281	0.0063571	AGAP002462	1273498	GPROP7	protein_coding	long wavelength sensitive opsin	2R	21814022	21815246
1109	10d_32C_Naive__vs__10d_27C_Naive	AGAP002487	20.1849	1.00593	0.299572	3.35789	0.000785406	0.00395551	AGAP002487	NA	AGAP002487	protein_coding		2R	21938613	21956532
1110	10d_32C_Naive__vs__10d_27C_Naive	AGAP002601	25.0221	1.6653	0.345332	4.82231	1.42e-06	2.08e-05	AGAP002601	3290645	AGAP002601	protein_coding	nervous fingers	2R	23818536	23820826
1111	10d_32C_Naive__vs__10d_27C_Naive	AGAP002622	595.396	-1.10308	0.156471	-7.04974	1.79e-12	1.63e-10	AGAP002622	1273345	AGAP002622	protein_coding	sodium-coupled monocarboxylate transporter 1	2R	24271906	24276543
1112	10d_32C_Naive__vs__10d_27C_Naive	AGAP002720	399.652	-1.03193	0.226359	-4.5588	5.14e-06	6.02e-05	AGAP002720	1273246	AGAP002720	protein_coding	cathepsin O	2R	26232458	26234417
1113	10d_32C_Naive__vs__10d_27C_Naive	AGAP002803	4.81438	1.26787	0.532975	2.37886	0.0173665	0.0474973	AGAP002803	5667710	AGAP002803	protein_coding		2R	27779901	27784486
1114	10d_32C_Naive__vs__10d_27C_Naive	AGAP002811	18.9193	-1.12717	0.27925	-4.03642	5.43e-05	0.000436006	AGAP002811	NA	CLIPD4	protein_coding	CLIP-domain serine protease [Source:UniProtKB/TrEMBL;Acc:A0A1S4GG73]	2R	27883453	27885346
1115	10d_32C_Naive__vs__10d_27C_Naive	AGAP002826	2830.79	1.18969	0.214667	5.54203	2.99e-08	8.03e-07	AGAP002826	1273135	AGAP002826	protein_coding		2R	28044180	28054600
1116	10d_32C_Naive__vs__10d_27C_Naive	AGAP002872	19.4092	1.06628	0.390034	2.73381	0.00626069	0.0209806	AGAP002872	1273095	AGAP002872	protein_coding	lipase	2R	28534776	28536143
1117	10d_32C_Naive__vs__10d_27C_Naive	AGAP002950	44.6153	1.26175	0.248898	5.06932	3.99e-07	7.16e-06	AGAP002950	NA	AGAP002950	protein_coding		2R	30041139	30043084
1118	10d_32C_Naive__vs__10d_27C_Naive	AGAP002975	18.6548	-1.00958	0.317011	-3.18467	0.00144918	0.00648528	AGAP002975	1272985	AGAP002975	protein_coding		2R	30496149	30497357
1119	10d_32C_Naive__vs__10d_27C_Naive	AGAP002999	580.274	1.04944	0.106648	9.84024	7.55e-23	9.28e-20	AGAP002999	NA	AGAP002999	protein_coding		2R	30868385	30871164
1120	10d_32C_Naive__vs__10d_27C_Naive	AGAP003057	1813.75	-1.16817	0.182437	-6.40313	1.52e-10	8.4e-09	AGAP003057	1273740	CLIPB8	protein_coding	CLIP-domain serine protease	2R	31600189	31603686
1121	10d_32C_Naive__vs__10d_27C_Naive	AGAP003080	3246.17	-1.23542	0.200446	-6.16334	7.12e-10	3.17e-08	AGAP003080	NA	AGAP003080	protein_coding	oo18 RNA-binding protein	2R	32252862	32291323
1122	10d_32C_Naive__vs__10d_27C_Naive	AGAP003087	281.488	-1.2308	0.299092	-4.11513	3.87e-05	0.000327944	AGAP003087	1273763	AGAP003087	protein_coding		2R	32380090	32381475
1123	10d_32C_Naive__vs__10d_27C_Naive	AGAP003095	1511.98	-1.32957	0.212417	-6.25927	3.87e-10	1.84e-08	AGAP003095	1273771	AGAP003095	protein_coding	yellow protein	2R	32418935	32421669
1124	10d_32C_Naive__vs__10d_27C_Naive	AGAP003145	1.3692	-3.03029	1.16724	-2.59611	0.00942854	0.0290655	AGAP003145	5667465	AGAP003145	protein_coding		2R	33308993	33313606
1125	10d_32C_Naive__vs__10d_27C_Naive	AGAP003209	134.115	-1.03285	0.401502	-2.57247	0.0100975	0.0306336	AGAP003209	1273884	AGAP003209	protein_coding	C-4 methylsterol oxidase	2R	33903851	33905203
1126	10d_32C_Naive__vs__10d_27C_Naive	AGAP003246	561.395	-1.61674	0.217647	-7.42827	1.1e-13	1.34e-11	AGAP003246	1273920	CLIPB2	protein_coding	CLIP-domain serine protease	2R	34456183	34457654
1127	10d_32C_Naive__vs__10d_27C_Naive	AGAP003249	124.019	-1.0215	0.224355	-4.55304	5.29e-06	6.16e-05	AGAP003249	3290783	CLIPB3	protein_coding	CLIP-domain serine protease	2R	34469320	34470735
1128	10d_32C_Naive__vs__10d_27C_Naive	AGAP003260	8.46267	1.16347	0.408901	2.84535	0.00443625	0.0159368	AGAP003260	1269162	Gr21	protein_coding	gustatory receptor 21	2R	34504196	34506056
1129	10d_32C_Naive__vs__10d_27C_Naive	AGAP003290	880.534	-1.68953	0.293483	-5.7568	8.57e-09	2.7e-07	AGAP003290	1269190	AGAP003290	protein_coding		2R	35094008	35100699
1130	10d_32C_Naive__vs__10d_27C_Naive	AGAP003385	16.3033	3.25225	1.0281	3.16336	0.00155958	0.00688845	AGAP003385	5667565	CPR123	protein_coding	cuticular protein RR-2 family 123	2R	37198552	37199210
1131	10d_32C_Naive__vs__10d_27C_Naive	AGAP003449	1926.05	1.12512	0.272812	4.12415	3.72e-05	0.000317511	AGAP003449	NA	AGAP003449	protein_coding	rootletin	2R	37851888	37872035
1132	10d_32C_Naive__vs__10d_27C_Naive	AGAP003465	10.8521	1.13579	0.435929	2.60544	0.0091757	0.0284578	AGAP003465	1272836	AGAP003465	protein_coding		2R	38016413	38019808
1133	10d_32C_Naive__vs__10d_27C_Naive	AGAP003468	6.66648	1.35961	0.507129	2.68099	0.0073404	0.0238635	AGAP003468	1272839	AGAP003468	protein_coding		2R	38036372	38057141
1134	10d_32C_Naive__vs__10d_27C_Naive	AGAP003473	1359.39	-1.63709	0.319243	-5.12804	2.93e-07	5.49e-06	AGAP003473	1272844	AGAP003473	protein_coding		2R	38106421	38106827
1135	10d_32C_Naive__vs__10d_27C_Naive	AGAP003474	8951.41	-1.05427	0.269117	-3.9175	8.95e-05	0.000656964	AGAP003474	1272845	AGAP003474	protein_coding		2R	38108202	38109061
1136	10d_32C_Naive__vs__10d_27C_Naive	AGAP003499	56.8474	-1.00269	0.254874	-3.93405	8.35e-05	0.00062283	AGAP003499	1270930	AGAP003499	protein_coding		2R	38734933	38737097
1137	10d_32C_Naive__vs__10d_27C_Naive	AGAP003501	3.44699	3.20634	0.917886	3.49318	0.000477304	0.00263902	AGAP003501	3290854	AGAP003501	protein_coding	Lipase [Source:UniProtKB/TrEMBL;Acc:Q5TVS6]	2R	38740383	38741717
1138	10d_32C_Naive__vs__10d_27C_Naive	AGAP003515	1036.13	-1.94608	0.438624	-4.43678	9.13e-06	9.74e-05	AGAP003515	1274176	NIT8537	protein_coding		2R	39064116	39065063
1139	10d_32C_Naive__vs__10d_27C_Naive	AGAP003541	16126.8	1.14009	0.116972	9.74672	1.91e-22	1.83e-19	AGAP003541	1274198	AGAP003541	protein_coding	eukaryotic translation elongation factor 1 alpha 1	2R	39343803	39351213
1140	10d_32C_Naive__vs__10d_27C_Naive	AGAP003545	10725.9	-2.07403	0.304031	-6.82176	8.99e-12	6.6e-10	AGAP003545	1274203	Osk	protein_coding	protein oskar	2R	39361783	39364284
1141	10d_32C_Naive__vs__10d_27C_Naive	AGAP003626	12.555	-1.28961	0.453183	-2.84567	0.00443182	0.0159258	AGAP003626	1274290	AGAP003626	protein_coding		2R	40687126	40688303
1142	10d_32C_Naive__vs__10d_27C_Naive	AGAP003627	26.2734	-1.11019	0.361648	-3.06982	0.00214191	0.00890761	AGAP003627	NA	AGAP003627	protein_coding		2R	40695206	40696459
1143	10d_32C_Naive__vs__10d_27C_Naive	AGAP003679	46.5213	1.14757	0.21319	5.38282	7.33e-08	1.71e-06	AGAP003679	1274353	AGAP003679	protein_coding		2R	41850195	41853416
1144	10d_32C_Naive__vs__10d_27C_Naive	AGAP003689	1542.55	-1.48757	0.380128	-3.91333	9.1e-05	0.000667134	AGAP003689	NA	CLIPC7	protein_coding	CLIP-domain serine protease [Source:UniProtKB/TrEMBL;Acc:A0A1S4GIW4]	2R	42042765	42045095
1145	10d_32C_Naive__vs__10d_27C_Naive	AGAP003691	1168.55	-1.42922	0.288832	-4.94827	7.49e-07	1.23e-05	AGAP003691	NA	AGAP003691	protein_coding		2R	42045503	42049135
1146	10d_32C_Naive__vs__10d_27C_Naive	AGAP003703	344.343	-1.37803	0.237474	-5.80286	6.52e-09	2.12e-07	AGAP003703	1274380	AGAP003703	protein_coding	abnormal spindle-like microcephaly-associated protein	2R	42175154	42182118
1147	10d_32C_Naive__vs__10d_27C_Naive	AGAP003748	14.5151	-1.34119	0.564949	-2.374	0.0175966	0.047961	AGAP003748	NA	AGAP003748	protein_coding		2R	42882618	42886097
1148	10d_32C_Naive__vs__10d_27C_Naive	AGAP003784	29.4716	1.43471	0.317891	4.51321	6.39e-06	7.23e-05	AGAP003784	3290902	AGAP003784	protein_coding	glucose dehydrogenase (acceptor)	2R	43274713	43286467
1149	10d_32C_Naive__vs__10d_27C_Naive	AGAP003846	10.6443	-1.06429	0.344115	-3.09283	0.0019826	0.00839037	AGAP003846	1271582	AGAP003846	protein_coding	secretory phospholipase A2	2R	44346282	44349739
1150	10d_32C_Naive__vs__10d_27C_Naive	AGAP003938	2536.15	1.73305	0.181235	9.56242	1.15e-21	1.02e-18	AGAP003938	1278764	AGAP003938	protein_coding		2R	46554797	46556602
1151	10d_32C_Naive__vs__10d_27C_Naive	AGAP003960	759.239	-1.40097	0.209432	-6.68939	2.24e-11	1.51e-09	AGAP003960	1278781	AGAP003960	protein_coding		2R	47008690	47010877
1152	10d_32C_Naive__vs__10d_27C_Naive	AGAP004018	1377.72	-1.03257	0.190055	-5.43298	5.54e-08	1.34e-06	AGAP004018	4577298	AGAP004018	protein_coding		2R	47887680	47910298
1153	10d_32C_Naive__vs__10d_27C_Naive	AGAP004038	4445.06	-1.43771	0.258046	-5.57152	2.53e-08	6.93e-07	AGAP004038	1270899	HPX8	protein_coding	heme peroxidase 8	2R	48266124	48268778
1154	10d_32C_Naive__vs__10d_27C_Naive	AGAP004108	76.7802	-1.03513	0.254341	-4.06985	4.7e-05	0.000386174	AGAP004108	NA	AGAP004108	protein_coding	Amalgam	2R	50044334	50047428
1155	10d_32C_Naive__vs__10d_27C_Naive	AGAP004125	8.73694	1.32256	0.552025	2.39584	0.0165824	0.0457216	AGAP004125	1273948	Osi2	protein_coding	protein osiris 2	2R	50398489	50399671
1156	10d_32C_Naive__vs__10d_27C_Naive	AGAP004128	1.50774	3.04634	1.20157	2.5353	0.0112351	0.0334672	AGAP004128	1273951	Osi8	protein_coding	protein osiris 8	2R	50448478	50450276
1157	10d_32C_Naive__vs__10d_27C_Naive	AGAP004149	9.91302	1.38432	0.412305	3.35752	0.000786465	0.00395905	AGAP004149	NA	AGAP004149	protein_coding		2R	50746527	50750326
1158	10d_32C_Naive__vs__10d_27C_Naive	AGAP004165	3.20438	3.04129	0.896013	3.39425	0.000688161	0.00355745	AGAP004165	1273989	GSTD2	protein_coding	glutathione S-transferase delta class 2	2R	51003621	51004250
1159	10d_32C_Naive__vs__10d_27C_Naive	AGAP004316	270.545	-1.57324	0.368662	-4.26742	1.98e-05	0.000185486	AGAP004316	4577091	AGAP004316	protein_coding		2R	54392954	54393521
1160	10d_32C_Naive__vs__10d_27C_Naive	AGAP004324	180.425	-2.47095	0.316654	-7.80333	6.03e-15	1.09e-12	AGAP004324	NA	AGAP004324	protein_coding	Protein yellow	2R	54488978	54491365
1161	10d_32C_Naive__vs__10d_27C_Naive	AGAP004355	2.55419	1.78238	0.649748	2.74319	0.00608449	0.0205454	AGAP004355	1274502	Or27	protein_coding	odorant receptor 27	2R	55005817	55007288
1162	10d_32C_Naive__vs__10d_27C_Naive	AGAP004474	1.31101	4.52727	1.19272	3.79575	0.0001472	0.000991774	AGAP004474	1274622	AGAP004474	protein_coding		2R	56741249	56744267
1163	10d_32C_Naive__vs__10d_27C_Naive	AGAP004500	118.428	-1.22929	0.123381	-9.96343	2.2e-23	3.17e-20	AGAP004500	1274646	AGAP004500	protein_coding	Knickkopf	2R	57094296	57097840
1164	10d_32C_Naive__vs__10d_27C_Naive	AGAP004531	16.6012	-2.5256	0.596359	-4.23503	2.29e-05	0.000211259	AGAP004531	1274676	AGAP004531	protein_coding	cathepsin B precursor	2R	57429740	57431019
1165	10d_32C_Naive__vs__10d_27C_Naive	AGAP004581	519.166	3.3439	0.698833	4.78498	1.71e-06	2.45e-05	AGAP004581	5667763	AGAP004581	protein_coding	heat shock protein 70kDa	2R	57956199	57957413
1166	10d_32C_Naive__vs__10d_27C_Naive	AGAP004582	124.016	3.21353	0.698032	4.6037	4.15e-06	5.1e-05	AGAP004582	4577471	AGAP004582	protein_coding	heat shock 70kDa protein	2R	57969341	57972240
1167	10d_32C_Naive__vs__10d_27C_Naive	AGAP004583	433.341	3.11893	0.708823	4.40015	1.08e-05	0.000112149	AGAP004583	NA	AGAP004583	protein_coding	heat shock 70kDa protein	2R	57977978	57979236
1168	10d_32C_Naive__vs__10d_27C_Naive	AGAP004611	2.15574	4.63951	1.07763	4.30531	1.67e-05	0.000161404	AGAP004611	4577387	AGAP004611	protein_coding	prolyl 4-hydroxylase	2R	58381084	58382774
1169	10d_32C_Naive__vs__10d_27C_Naive	AGAP004620	77.8059	2.45166	0.308177	7.95538	1.79e-15	4.12e-13	AGAP004620	1275911	AGAP004620	protein_coding	Envelysin	2R	58619536	58621971
1170	10d_32C_Naive__vs__10d_27C_Naive	AGAP004674	2296.02	-1.28663	0.156688	-8.21139	2.19e-16	6.3e-14	AGAP004674	4577184	AGAP004674	protein_coding	Phenoloxidase inhibitor protein	2R	61303692	61306248
1171	10d_32C_Naive__vs__10d_27C_Naive	AGAP004678	261.21	-1.02336	0.137368	-7.44978	9.35e-14	1.16e-11	AGAP004678	1275380	AGAP004678	protein_coding		2L	203779	205293
1172	10d_32C_Naive__vs__10d_27C_Naive	AGAP004700	122.463	-2.79742	0.260547	-10.7367	6.84e-27	1.58e-23	AGAP004700	4576593	AGAP004700	protein_coding		2L	2013634	2015127
1173	10d_32C_Naive__vs__10d_27C_Naive	AGAP004719	157.602	-1.51193	0.208351	-7.25663	3.97e-13	4.32e-11	AGAP004719	NA	CLIPC9	protein_coding	CLIP-domain serine protease	2L	2714472	2719933
1174	10d_32C_Naive__vs__10d_27C_Naive	AGAP004735	19.1171	1.09293	0.260363	4.19771	2.7e-05	0.000242271	AGAP004735	NA	AGAP004735	protein_coding		2L	2965739	2967485
1175	10d_32C_Naive__vs__10d_27C_Naive	AGAP004740	4.77906	3.0436	1.01553	2.99705	0.00272608	0.0107587	AGAP004740	4576567	AGAP004740	protein_coding		2L	2982433	2984440
1176	10d_32C_Naive__vs__10d_27C_Naive	AGAP004760	13.3925	1.31109	0.357923	3.66306	0.000249225	0.00153722	AGAP004760	NA	AGAP004760	protein_coding		2L	3080556	3082396
1177	10d_32C_Naive__vs__10d_27C_Naive	AGAP004790	526.747	2.0122	0.838226	2.40054	0.0163708	0.0452898	AGAP004790	5667225	AGAP004790	protein_coding	Up-regulated during skeletal muscle growth 5 homolog	2L	3576595	3577108
1178	10d_32C_Naive__vs__10d_27C_Naive	AGAP004814	182.461	1.16737	0.34494	3.38425	0.000713717	0.00366655	AGAP004814	1278412	AGAP004814	protein_coding		2L	3825668	3826851
1179	10d_32C_Naive__vs__10d_27C_Naive	AGAP004875	4.63023	1.33358	0.526308	2.53384	0.0112821	0.0335725	AGAP004875	4576457	AGAP004875	protein_coding		2L	4830049	4830309
1180	10d_32C_Naive__vs__10d_27C_Naive	AGAP004888	6.75878	1.20553	0.403045	2.99106	0.0027801	0.010937	AGAP004888	NA	AGAP004888	protein_coding		2L	4971569	4974565
1181	10d_32C_Naive__vs__10d_27C_Naive	AGAP004899	19.8432	-1.07218	0.2596	-4.13013	3.63e-05	0.000311212	AGAP004899	4576485	AGAP004899	protein_coding		2L	5626946	5628862
1182	10d_32C_Naive__vs__10d_27C_Naive	AGAP004913	4.55758	-1.2393	0.486516	-2.5473	0.0108561	0.0324955	AGAP004913	NA	AGAP004913	protein_coding		2L	5844160	5846562
1183	10d_32C_Naive__vs__10d_27C_Naive	AGAP004955	287.145	1.01189	0.125482	8.06402	7.38e-16	1.85e-13	AGAP004955	1275767	AGAP004955	protein_coding		2L	7181937	7182959
1184	10d_32C_Naive__vs__10d_27C_Naive	AGAP004962	92.672	-1.48518	0.292286	-5.08125	3.75e-07	6.78e-06	AGAP004962	NA	AGAP004962	protein_coding	cyclin B	2L	7214056	7216539
1185	10d_32C_Naive__vs__10d_27C_Naive	AGAP004963	537.888	-1.19157	0.291379	-4.0894	4.32e-05	0.000360762	AGAP004963	NA	AGAP004963	protein_coding	cyclin B	2L	7219030	7221562
1186	10d_32C_Naive__vs__10d_27C_Naive	AGAP004977	646.124	-1.6652	0.295656	-5.63224	1.78e-08	5.15e-07	AGAP004977	1275799	PPO6	protein_coding	prophenoloxidase 6	2L	7452207	7454977
1187	10d_32C_Naive__vs__10d_27C_Naive	AGAP004978	73.0729	-2.27002	0.417932	-5.43155	5.59e-08	1.35e-06	AGAP004978	1275800	PPO9	protein_coding	prophenoloxidase 9	2L	7455500	7457965
1188	10d_32C_Naive__vs__10d_27C_Naive	AGAP005025	29.9589	-1.17508	0.312564	-3.75948	0.000170267	0.00111779	AGAP005025	3292284	AGAP005025	protein_coding	Histone H3 [Source:UniProtKB/TrEMBL;Acc:Q7PD39]	2L	8460463	8460873
1189	10d_32C_Naive__vs__10d_27C_Naive	AGAP005065	77.571	-2.06682	0.727086	-2.84261	0.00447464	0.0160647	AGAP005065	1274748	AGAP005065	protein_coding		2L	9220270	9221206
1190	10d_32C_Naive__vs__10d_27C_Naive	AGAP005194	1559.34	-1.93148	0.797286	-2.42257	0.015411	0.0431105	AGAP005194	1274900	AGAP005194	protein_coding		2L	12168087	12169243
1191	10d_32C_Naive__vs__10d_27C_Naive	AGAP005310	1.58079	-4.60818	1.31117	-3.51455	0.000440498	0.00246942	AGAP005310	1276024	AGAP005310	protein_coding		2L	13967698	13968811
1192	10d_32C_Naive__vs__10d_27C_Naive	AGAP005318	20.1725	1.15679	0.347607	3.32787	0.000875123	0.00430394	AGAP005318	NA	AGAP005318	protein_coding		2L	14025539	14027580
1193	10d_32C_Naive__vs__10d_27C_Naive	AGAP005368	7.71364	1.47195	0.450796	3.26523	0.00109377	0.00515071	AGAP005368	NA	AGAP005368	protein_coding		2L	14669439	14696733
1194	10d_32C_Naive__vs__10d_27C_Naive	AGAP005372	841.473	-1.41646	0.287556	-4.92586	8.4e-07	1.35e-05	AGAP005372	4576532	COEBE3C	protein_coding	carboxylesterase beta esterase	2L	14714193	14716037
1195	10d_32C_Naive__vs__10d_27C_Naive	AGAP005412	20.0088	1.08609	0.307794	3.52862	0.000417738	0.00237226	AGAP005412	NA	AGAP005412	protein_coding	DC_STAMP domain-containing protein [Source:UniProtKB/TrEMBL;Acc:A0A1S4GPX7]	2L	15334679	15336948
1196	10d_32C_Naive__vs__10d_27C_Naive	AGAP005457	63.9028	1.61792	0.420815	3.84473	0.000120685	0.000836597	AGAP005457	1276150	AGAP005457	protein_coding	Ser/Thr protein phosphatase/nucleotidase	2L	15767703	15769403
1197	10d_32C_Naive__vs__10d_27C_Naive	AGAP005458	11.1098	1.27394	0.534959	2.38138	0.017248	0.0472515	AGAP005458	5667074	AGAP005458	protein_coding	Ser/Thr protein phosphatase/nucleotidase	2L	15771785	15773485
1198	10d_32C_Naive__vs__10d_27C_Naive	AGAP005556	1058.68	-1.10501	0.134557	-8.21221	2.17e-16	6.3e-14	AGAP005556	1276239	AGAP005556	protein_coding	Motile sperm domain-containing protein 2	2L	17005434	17017978
1199	10d_32C_Naive__vs__10d_27C_Naive	AGAP005579	26.6844	1.30539	0.268806	4.85626	1.2e-06	1.81e-05	AGAP005579	NA	aga-mir-281	pre_miRNA		2L	17362421	17362522
1200	10d_32C_Naive__vs__10d_27C_Naive	AGAP005612	954.578	-1.25611	0.358753	-3.50132	0.000462958	0.00257204	AGAP005612	1276298	AGAP005612	protein_coding		2L	17845652	17848220
1201	10d_32C_Naive__vs__10d_27C_Naive	AGAP005614	35.4931	-1.04355	0.418328	-2.49458	0.0126105	0.0365812	AGAP005614	3290009	AGAP005614	protein_coding		2L	17864639	17867404
1202	10d_32C_Naive__vs__10d_27C_Naive	AGAP005634	152.966	1.00768	0.270949	3.71909	0.000199946	0.00127417	AGAP005634	1276319	Cht2	protein_coding	chitinase	2L	18053667	18058049
1203	10d_32C_Naive__vs__10d_27C_Naive	AGAP005712	2310.73	-1.30205	0.40178	-3.2407	0.00119238	0.00551596	AGAP005712	1276381	AGAP005712	protein_coding	phenylalanine-4-hydroxylase	2L	19277265	19282704
1204	10d_32C_Naive__vs__10d_27C_Naive	AGAP005733	511.186	-1.6374	0.256433	-6.38531	1.71e-10	9.21e-09	AGAP005733	1276405	AGAP005733	protein_coding		2L	19929849	19931010
1205	10d_32C_Naive__vs__10d_27C_Naive	AGAP005754	29.2304	1.50758	0.283005	5.32705	9.98e-08	2.22e-06	AGAP005754	1276423	AGAP005754	protein_coding	glucosyl/glucuronosyl transferases	2L	20211271	20213038
1206	10d_32C_Naive__vs__10d_27C_Naive	AGAP005829	158.884	-1.05633	0.235934	-4.47722	7.56e-06	8.26e-05	AGAP005829	1276497	AGAP005829	protein_coding	microtubule-associated protein, RP/EB family	2L	22088475	22089755
1207	10d_32C_Naive__vs__10d_27C_Naive	AGAP005848	392.62	-1.67623	0.39098	-4.28726	1.81e-05	0.000173344	AGAP005848	1276516	AGAP005848	protein_coding	ficolin A	2L	22488407	22489811
1208	10d_32C_Naive__vs__10d_27C_Naive	AGAP005872	17.5987	1.25385	0.284847	4.40183	1.07e-05	0.000111723	AGAP005872	NA	AGAP005872	protein_coding		2L	22712566	22715916
1209	10d_32C_Naive__vs__10d_27C_Naive	AGAP005885	14.1069	1.57361	0.294707	5.33958	9.32e-08	2.08e-06	AGAP005885	NA	AGAP005885	protein_coding		2L	23153561	23155497
1210	10d_32C_Naive__vs__10d_27C_Naive	AGAP005888	7067.19	-1.64015	0.271516	-6.04071	1.53e-09	6.05e-08	AGAP005888	1276553	AGAP005888	protein_coding		2L	23177221	23177796
1211	10d_32C_Naive__vs__10d_27C_Naive	AGAP005941	10.2343	2.32161	0.596707	3.8907	0.0001	0.000719214	AGAP005941	5666977	AGAP005941	protein_coding		2L	23919653	23921305
1212	10d_32C_Naive__vs__10d_27C_Naive	AGAP005949	746.754	-1.14097	0.153394	-7.43816	1.02e-13	1.25e-11	AGAP005949	1276618	AGAP005949	protein_coding	2-acylglycerol O-acyltransferase 2	2L	23989002	23994886
1213	10d_32C_Naive__vs__10d_27C_Naive	AGAP005987	1713.95	-1.72056	0.257584	-6.67964	2.4e-11	1.58e-09	AGAP005987	1276660	AGAP005987	protein_coding		2L	24546616	24556249
1214	10d_32C_Naive__vs__10d_27C_Naive	AGAP006036	3.30339	2.43165	0.694032	3.50365	0.00045892	0.00255576	AGAP006036	4576277	AGAP006036	protein_coding	axonemal dynein intermediate chain inner arm i1	2L	25516573	25518865
1215	10d_32C_Naive__vs__10d_27C_Naive	AGAP006098	153.339	-1.24192	0.246708	-5.03399	4.8e-07	8.38e-06	AGAP006098	1276771	NOS	protein_coding	nanos	2L	26644176	26645592
1216	10d_32C_Naive__vs__10d_27C_Naive	AGAP006148	2211.69	1.35679	0.464878	2.91858	0.00351624	0.0132853	AGAP006148	1276816	CPLCA3	protein_coding	cuticular protein 3 in CPLCA family	2L	27158330	27159179
1217	10d_32C_Naive__vs__10d_27C_Naive	AGAP006157	20.9207	-2.07734	0.331095	-6.27415	3.52e-10	1.71e-08	AGAP006157	5667215	AGAP006157	protein_coding		2L	27365176	27365859
1218	10d_32C_Naive__vs__10d_27C_Naive	AGAP006187	46.1709	1.00945	0.287021	3.517	0.000436447	0.00245426	AGAP006187	1276853	AGAP006187	protein_coding	Protein G12 [Source:UniProtKB/Swiss-Prot;Acc:Q17040]	2L	27931493	27932433
1219	10d_32C_Naive__vs__10d_27C_Naive	AGAP006197	10.2274	-5.88752	0.995649	-5.91325	3.35e-09	1.2e-07	AGAP006197	1276862	AGAP006197	protein_coding		2L	28218544	28219386
1220	10d_32C_Naive__vs__10d_27C_Naive	AGAP006202	48.243	-3.27775	0.438276	-7.47873	7.5e-14	9.94e-12	AGAP006202	4576622	AGAP006202	protein_coding		2L	28228128	28228839
1221	10d_32C_Naive__vs__10d_27C_Naive	AGAP006208	8.61501	1.22827	0.450157	2.72854	0.00636156	0.021263	AGAP006208	5667130	AGAP006208	protein_coding	carboxypeptidase B	2L	28256657	28258623
1222	10d_32C_Naive__vs__10d_27C_Naive	AGAP006215	10.4157	1.31728	0.394038	3.34303	0.000828683	0.00412481	AGAP006215	NA	GPRMTH1	protein_coding	methuselah receptor 1	2L	28464790	28466912
1223	10d_32C_Naive__vs__10d_27C_Naive	AGAP006222	233.785	1.12281	0.217796	5.15534	2.53e-07	4.84e-06	AGAP006222	1276885	AGAP006222	protein_coding	glucosyl/glucuronosyl transferases	2L	28524225	28526317
1224	10d_32C_Naive__vs__10d_27C_Naive	AGAP006223	57.2885	1.08335	0.261575	4.14164	3.45e-05	0.000298438	AGAP006223	NA	AGAP006223	protein_coding	glucosyl/glucuronosyl transferases	2L	28526558	28528641
1225	10d_32C_Naive__vs__10d_27C_Naive	AGAP006241	325.886	-1.2958	0.241281	-5.37049	7.85e-08	1.82e-06	AGAP006241	1276902	AGAP006241	protein_coding	Innexin inx2	2L	28585064	28586748
1226	10d_32C_Naive__vs__10d_27C_Naive	AGAP006258	227.844	-1.73832	0.376183	-4.62095	3.82e-06	4.76e-05	AGAP006258	1276915	PPO2	protein_coding	prophenoloxidase 2	2L	28702474	28705612
1227	10d_32C_Naive__vs__10d_27C_Naive	AGAP006261	38.9172	2.69468	0.560866	4.8045	1.55e-06	2.25e-05	AGAP006261	3290137	CPR135	protein_coding	cuticular protein RR-2 family 135	2L	28743187	28746274
1228	10d_32C_Naive__vs__10d_27C_Naive	AGAP006348	5275.71	-1.53615	0.280827	-5.47009	4.5e-08	1.12e-06	AGAP006348	1276956	LRIM1	protein_coding	leucine-rich immune protein (Long)	2L	30329656	30331296
1229	10d_32C_Naive__vs__10d_27C_Naive	AGAP006385	1091.22	-2.21054	0.543093	-4.07027	4.7e-05	0.000385841	AGAP006385	1276997	AGAP006385	protein_coding		2L	31026599	31027516
1230	10d_32C_Naive__vs__10d_27C_Naive	AGAP006393	246.986	-1.01037	0.150243	-6.72493	1.76e-11	1.22e-09	AGAP006393	1277005	AGAP006393	protein_coding		2L	31056572	31058054
1231	10d_32C_Naive__vs__10d_27C_Naive	AGAP006449	7.41896	1.6317	0.639754	2.55052	0.0107562	0.0322857	AGAP006449	5667382	AGAP006449	protein_coding		2L	32254672	32255304
1232	10d_32C_Naive__vs__10d_27C_Naive	AGAP006497	64.3051	1.27018	0.259376	4.89703	9.73e-07	1.53e-05	AGAP006497	1277097	AGAP006497	protein_coding		2L	33051894	33062833
1233	10d_32C_Naive__vs__10d_27C_Naive	AGAP006499	36.9902	-1.98903	0.394079	-5.04727	4.48e-07	7.94e-06	AGAP006499	3290181	AGAP006499	protein_coding		2L	33083455	33084412
1234	10d_32C_Naive__vs__10d_27C_Naive	AGAP006609	1485.79	-1.76285	0.278463	-6.33065	2.44e-10	1.26e-08	AGAP006609	1277194	AGAP006609	protein_coding		2L	34708453	34724954
1235	10d_32C_Naive__vs__10d_27C_Naive	AGAP006654	18.9006	-1.04129	0.354158	-2.94018	0.00328022	0.0125379	AGAP006654	NA	AGAP006654	protein_coding	3-beta-hydroxy-delta-5-steroid dehydrogenase, steroid delta-isomerase	2L	35719859	35735825
1236	10d_32C_Naive__vs__10d_27C_Naive	AGAP006655	28.013	1.04143	0.231047	4.50743	6.56e-06	7.37e-05	AGAP006655	NA	AGAP006655	protein_coding		2L	35742839	35762890
1237	10d_32C_Naive__vs__10d_27C_Naive	AGAP006709	2440.1	-1.03717	0.392789	-2.64054	0.00827738	0.0262653	AGAP006709	1270348	CHYM1	protein_coding	Chymotrypsin-1 [Source:UniProtKB/Swiss-Prot;Acc:Q27289]	2L	37118475	37119488
1238	10d_32C_Naive__vs__10d_27C_Naive	AGAP006749	126.209	-1.19178	0.141211	-8.43973	3.18e-17	1.18e-14	AGAP006749	3290227	AGAP006749	protein_coding		2L	37748915	37750742
1239	10d_32C_Naive__vs__10d_27C_Naive	AGAP006762	523.202	-1.00891	0.163755	-6.1611	7.22e-10	3.18e-08	AGAP006762	1270300	AGAP006762	protein_coding	diacylglycerol kinase (ATP dependent)	2L	37976182	38013826
1240	10d_32C_Naive__vs__10d_27C_Naive	AGAP006931	14.4614	1.58306	0.598286	2.646	0.00814507	0.025932	AGAP006931	1270156	CPR111	protein_coding	cuticular protein RR-2 family 111	2L	40110026	40112308
1241	10d_32C_Naive__vs__10d_27C_Naive	AGAP006968	17.094	-1.59471	0.564795	-2.82353	0.00474986	0.0168154	AGAP006968	1270117	AGAP006968	protein_coding	solute carrier family 4 member 1	2L	40404295	40407881
1242	10d_32C_Naive__vs__10d_27C_Naive	AGAP006991	10.8059	4.40267	1.19279	3.69108	0.000223305	0.00140901	AGAP006991	1270108	AGAP006991	protein_coding		2L	40496821	40497459
1243	10d_32C_Naive__vs__10d_27C_Naive	AGAP007014	13.8564	-3.42059	0.577963	-5.91835	3.25e-09	1.17e-07	AGAP007014	NA	AGAP007014	protein_coding	Amino_oxidase domain-containing protein [Source:UniProtKB/TrEMBL;Acc:A0A1S4GTW6]	2L	40974299	40976417
1244	10d_32C_Naive__vs__10d_27C_Naive	AGAP007033	1703.76	-1.01805	0.219318	-4.64189	3.45e-06	4.4e-05	AGAP007033	5666907	APL1C	protein_coding	Anopheles Plasmodium-responsive Leucine-Rich Repeat 1C	2L	41257850	41260185
1245	10d_32C_Naive__vs__10d_27C_Naive	AGAP007035	10.1899	-2.41471	0.529444	-4.56084	5.09e-06	5.98e-05	AGAP007035	5666904	APL1B	protein_coding	Anopheles Plasmodium-responsive Leucine-Rich Repeat 1B	2L	41266619	41268364
1246	10d_32C_Naive__vs__10d_27C_Naive	AGAP007036	70.6146	-1.08515	0.279351	-3.88452	0.000102531	0.000734144	AGAP007036	5666905	APL1A	protein_coding	Anopheles Plasmodium-responsive Leucine-Rich Repeat 1A	2L	41271509	41272901
1247	10d_32C_Naive__vs__10d_27C_Naive	AGAP007039	1057.56	-1.54234	0.235911	-6.53782	6.24e-11	3.81e-09	AGAP007039	1270063	LRIM4	protein_coding	leucine-rich immune protein (Long)	2L	41292154	41294040
1248	10d_32C_Naive__vs__10d_27C_Naive	AGAP007043	898.502	-1.6651	0.190277	-8.75095	2.12e-18	1.11e-15	AGAP007043	1270058	AGAP007043	protein_coding		2L	41561354	41563347
1249	10d_32C_Naive__vs__10d_27C_Naive	AGAP007048	179.575	-1.84405	0.293942	-6.27351	3.53e-10	1.71e-08	AGAP007048	NA	AGAP007048	protein_coding		2L	41648829	41651846
1250	10d_32C_Naive__vs__10d_27C_Naive	AGAP007122	884.113	-1.52058	0.261584	-5.81295	6.14e-09	2.03e-07	AGAP007122	1269984	AGAP007122	protein_coding	tubulin, alpha 1	2L	43050145	43051673
1251	10d_32C_Naive__vs__10d_27C_Naive	AGAP007142	144.494	-1.07667	0.323992	-3.32315	0.00089008	0.00436818	AGAP007142	1269964	AGAP007142	protein_coding	Serine-type enodpeptidase	2L	43564228	43565240
1252	10d_32C_Naive__vs__10d_27C_Naive	AGAP007156	12.0483	1.57583	0.462809	3.40493	0.000661816	0.00344603	AGAP007156	5667234	AGAP007156	protein_coding		2L	43595097	43595449
1253	10d_32C_Naive__vs__10d_27C_Naive	AGAP007158	19.9474	1.559	0.593542	2.6266	0.00862423	0.0271269	AGAP007158	1269956	AGAP007158	protein_coding	alpha-crystallin B chain	2L	43598636	43599507
1254	10d_32C_Naive__vs__10d_27C_Naive	AGAP007165	189.341	-1.71735	0.521594	-3.2925	0.000992998	0.00475386	AGAP007165	1269949	AGAP007165	protein_coding	Late trypsin	2L	43749619	43750588
1255	10d_32C_Naive__vs__10d_27C_Naive	AGAP007249	4521.19	1.46225	0.116678	12.5323	4.97e-36	1.43e-32	AGAP007249	1269898	Flightin	protein_coding	protein flightin	2L	44638197	44642288
1256	10d_32C_Naive__vs__10d_27C_Naive	AGAP007280	67.6836	-1.03159	0.280468	-3.6781	0.000234979	0.00147059	AGAP007280	1269883	AGAP007280	protein_coding	Peptidase S1 domain-containing protein [Source:UniProtKB/TrEMBL;Acc:Q7QJ48]	2L	44989066	44998118
1257	10d_32C_Naive__vs__10d_27C_Naive	AGAP007300	465.432	-1.28193	0.28035	-4.57262	4.82e-06	5.73e-05	AGAP007300	1269868	AGAP007300	protein_coding		2L	45096564	45098959
1258	10d_32C_Naive__vs__10d_27C_Naive	AGAP007343	9.93298	-3.46285	1.04632	-3.30956	0.000934442	0.00453759	AGAP007343	4576724	LYSC2	protein_coding	C-type lysozyme	2L	45975679	45976504
1259	10d_32C_Naive__vs__10d_27C_Naive	AGAP007349	904.517	-1.26411	0.169392	-7.46264	8.48e-14	1.09e-11	AGAP007349	NA	AGAP007349	protein_coding		2L	45991762	45999443
1260	10d_32C_Naive__vs__10d_27C_Naive	AGAP007364	376.864	-1.31283	0.311946	-4.20853	2.57e-05	0.000233684	AGAP007364	NA	AGAP007364	protein_coding		2L	46081006	46082342
1261	10d_32C_Naive__vs__10d_27C_Naive	AGAP007365	2776.8	-1.60001	0.338264	-4.73006	2.24e-06	3.06e-05	AGAP007365	1269817	AGAP007365	protein_coding		2L	46084249	46087214
1262	10d_32C_Naive__vs__10d_27C_Naive	AGAP007411	151.598	-1.13547	0.214304	-5.2984	1.17e-07	2.53e-06	AGAP007411	1269776	CTLMA1	protein_coding	C-type lectin (CTL) - mannose binding	2L	46354140	46354810
1263	10d_32C_Naive__vs__10d_27C_Naive	AGAP007412	192.495	-1.0064	0.136244	-7.38676	1.5e-13	1.77e-11	AGAP007412	1269775	CTLMA3	protein_coding	C-type lectin (CTL) - mannose binding	2L	46355209	46355803
1264	10d_32C_Naive__vs__10d_27C_Naive	AGAP007457	230.213	-1.6591	0.256834	-6.4598	1.05e-10	5.9e-09	AGAP007457	1269758	AGAP007457	protein_coding		2L	46652979	46654122
1265	10d_32C_Naive__vs__10d_27C_Naive	AGAP007508	49.2866	-1.21945	0.244248	-4.99266	5.96e-07	1.01e-05	AGAP007508	3290384	AGAP007508	protein_coding		2L	46995122	46995883
1266	10d_32C_Naive__vs__10d_27C_Naive	AGAP007598	149.726	-1.37853	0.215474	-6.39766	1.58e-10	8.66e-09	AGAP007598	1269631	AGAP007598	protein_coding		2L	48131674	48133443
1267	10d_32C_Naive__vs__10d_27C_Naive	AGAP007628	35.7901	1.04268	0.261938	3.98063	6.87e-05	0.000528941	AGAP007628	NA	AGAP007628	protein_coding	Transmembrane channel-like 3	2L	48466024	48471416
1268	10d_32C_Naive__vs__10d_27C_Naive	AGAP007669	6.22592	-1.03507	0.436025	-2.37387	0.0176026	0.047961	AGAP007669	1269558	AGAP007669	protein_coding		2L	48889064	48890087
1269	10d_32C_Naive__vs__10d_27C_Naive	AGAP007767	548.956	-1.92735	0.304378	-6.33211	2.42e-10	1.25e-08	AGAP007767	1278198	AGAP007767	protein_coding		3R	505059	507187
1270	10d_32C_Naive__vs__10d_27C_Naive	AGAP007823	1372.1	-1.97521	0.3887	-5.08159	3.74e-07	6.77e-06	AGAP007823	NA	AGAP007823	protein_coding		3R	1435271	1442005
1271	10d_32C_Naive__vs__10d_27C_Naive	AGAP007851	2070.85	-1.27621	0.154085	-8.28245	1.21e-16	4.09e-14	AGAP007851	1278109	AGAP007851	protein_coding		3R	2114232	2115606
1272	10d_32C_Naive__vs__10d_27C_Naive	AGAP007945	89.238	1.13679	0.239753	4.74149	2.12e-06	2.92e-05	AGAP007945	1278009	AGAP007945	protein_coding	amiloride-sensitive sodium channel, other	3R	3250860	3252530
1273	10d_32C_Naive__vs__10d_27C_Naive	AGAP007959	1329.91	-1.13019	0.271576	-4.1616	3.16e-05	0.00027705	AGAP007959	NA	AGAP007959	protein_coding		3R	3317913	3319012
1274	10d_32C_Naive__vs__10d_27C_Naive	AGAP007980	5430.76	1.04851	0.291925	3.59171	0.00032852	0.00193916	AGAP007980	1277968	CPCFC1	protein_coding	cuticular protein CPCFC family (CPCFC1)	3R	3648524	3649937
1275	10d_32C_Naive__vs__10d_27C_Naive	AGAP007990	1257.65	1.35935	0.569401	2.38734	0.0169708	0.0466362	AGAP007990	NA	AGAP007990	protein_coding	glucosyl/glucuronosyl transferases	3R	3835048	3836853
1276	10d_32C_Naive__vs__10d_27C_Naive	AGAP008005	61.4555	1.95017	0.447766	4.35533	1.33e-05	0.000133187	AGAP008005	NA	AGAP008005	protein_coding		3R	4006263	4008087
1277	10d_32C_Naive__vs__10d_27C_Naive	AGAP008015	633.234	-1.18245	0.248028	-4.76742	1.87e-06	2.64e-05	AGAP008015	NA	AGAP008015	protein_coding	lamin	3R	4186797	4189039
1278	10d_32C_Naive__vs__10d_27C_Naive	AGAP008039	1.95139	3.13598	1.18749	2.64085	0.00826985	0.0262486	AGAP008039	NA	AGAP008039	protein_coding	protein kinase A	3R	4791620	4799324
1279	10d_32C_Naive__vs__10d_27C_Naive	AGAP008246	45.2773	-1.3926	0.455113	-3.0599	0.00221412	0.00913868	AGAP008246	NA	AGAP008246	protein_coding	gamma-butyrobetaine dioxygenase	3R	7791589	7794044
1280	10d_32C_Naive__vs__10d_27C_Naive	AGAP008262	16.7011	-1.26094	0.28172	-4.47587	7.61e-06	8.31e-05	AGAP008262	NA	AGAP008262	protein_coding		3R	8074829	8077702
1281	10d_32C_Naive__vs__10d_27C_Naive	AGAP008278	109.909	-1.49737	0.394832	-3.79241	0.000149191	0.00100226	AGAP008278	4578091	D7L1	protein_coding	D7 long form salivary protein	3R	8544002	8545231
1282	10d_32C_Naive__vs__10d_27C_Naive	AGAP008279	453.14	-1.17523	0.327456	-3.58898	0.00033198	0.00195258	AGAP008279	NA	D7L2	protein_coding	D7 long form salivary protein	3R	8545899	8547124
1283	10d_32C_Naive__vs__10d_27C_Naive	AGAP008292	9571.97	-1.44263	0.415856	-3.46905	0.000522308	0.0028442	AGAP008292	1277690	TRYP4	protein_coding	trypsin 4	3R	8627718	8628665
1284	10d_32C_Naive__vs__10d_27C_Naive	AGAP008294	2775.07	-1.93527	0.223391	-8.66318	4.59e-18	2.12e-15	AGAP008294	NA	TRYP3	protein_coding	trypsin 3	3R	8630698	8631623
1285	10d_32C_Naive__vs__10d_27C_Naive	AGAP008295	467.057	-3.21002	0.47859	-6.70725	1.98e-11	1.34e-09	AGAP008295	3291694	TRYP2	protein_coding	trypsin 2	3R	8632843	8633779
1286	10d_32C_Naive__vs__10d_27C_Naive	AGAP008368	2712.42	-1.22873	0.205209	-5.98769	2.13e-09	8.09e-08	AGAP008368	NA	TEP14	protein_coding	thioester-containing protein 14	3R	10083045	10087772
1287	10d_32C_Naive__vs__10d_27C_Naive	AGAP008369	35628.2	-1.63129	0.279099	-5.84484	5.07e-09	1.72e-07	AGAP008369	NA	AGAP008369	protein_coding		3R	10088546	10093543
1288	10d_32C_Naive__vs__10d_27C_Naive	AGAP008371	425.981	-1.11854	0.31621	-3.53735	0.000404167	0.00230987	AGAP008371	NA	AGAP008371	protein_coding		3R	10095901	10097447
1289	10d_32C_Naive__vs__10d_27C_Naive	AGAP008372	338.001	-1.03199	0.197468	-5.22611	1.73e-07	3.53e-06	AGAP008372	NA	AGAP008372	protein_coding		3R	10097506	10099123
1290	10d_32C_Naive__vs__10d_27C_Naive	AGAP008403	292.752	-1.08753	0.240298	-4.52576	6.02e-06	6.88e-05	AGAP008403	NA	AGAP008403	protein_coding		3R	10356418	10360256
1291	10d_32C_Naive__vs__10d_27C_Naive	AGAP008410	337.308	-1.39149	0.286224	-4.86154	1.16e-06	1.77e-05	AGAP008410	1277569	AGAP008410	protein_coding		3R	10480448	10481570
1292	10d_32C_Naive__vs__10d_27C_Naive	AGAP008440	504.293	-1.15994	0.392266	-2.95702	0.00310632	0.0119925	AGAP008440	NA	AGAP008440	protein_coding	urate oxidase	3R	10810826	10814913
1293	10d_32C_Naive__vs__10d_27C_Naive	AGAP008548	353.784	1.06314	0.450774	2.35847	0.0183502	0.0496111	AGAP008548	NA	AGAP008548	protein_coding		3R	12478048	12480529
1294	10d_32C_Naive__vs__10d_27C_Naive	AGAP008623	37.8041	1.32543	0.222885	5.94668	2.74e-09	9.98e-08	AGAP008623	NA	AGAP008623	protein_coding		3R	13727167	13731278
1295	10d_32C_Naive__vs__10d_27C_Naive	AGAP008629	72.0136	-1.46183	0.250474	-5.83624	5.34e-09	1.8e-07	AGAP008629	NA	AGAP008629	protein_coding		3R	13757862	13758942
1296	10d_32C_Naive__vs__10d_27C_Naive	AGAP008638	287.855	-2.29436	0.370546	-6.19183	5.95e-10	2.72e-08	AGAP008638	NA	AGAP008638	protein_coding		3R	13808288	13809492
1297	10d_32C_Naive__vs__10d_27C_Naive	AGAP008648	207.38	-1.3144	0.313442	-4.19342	2.75e-05	0.000246128	AGAP008648	1275497	AGAP008648	protein_coding		3R	13985392	13986445
1298	10d_32C_Naive__vs__10d_27C_Naive	AGAP008654	1162.14	-1.34079	0.213254	-6.28726	3.23e-10	1.61e-08	AGAP008654	NA	TEP12	protein_coding	thioester-containing protein 12	3R	14064324	14068822
1299	10d_32C_Naive__vs__10d_27C_Naive	AGAP008683	10.6069	1.39001	0.41231	3.37126	0.000748246	0.00380493	AGAP008683	NA	AGAP008683	protein_coding	adenylate cyclase 10	3R	14828420	14837441
1300	10d_32C_Naive__vs__10d_27C_Naive	AGAP008738	3791.05	-1.18078	0.223331	-5.28711	1.24e-07	2.65e-06	AGAP008738	NA	AGAP008738	protein_coding		3R	16395179	16399178
1301	10d_32C_Naive__vs__10d_27C_Naive	AGAP008739	57.2989	-1.27654	0.268478	-4.75474	1.99e-06	2.78e-05	AGAP008739	1275593	AGAP008739	protein_coding	BTB domain-containing protein [Source:UniProtKB/TrEMBL;Acc:Q7Q891]	3R	16408851	16410782
1302	10d_32C_Naive__vs__10d_27C_Naive	AGAP008783	633.278	-1.11424	0.232854	-4.78514	1.71e-06	2.45e-05	AGAP008783	NA	AGAP008783	protein_coding	Arginase [Source:UniProtKB/TrEMBL;Acc:A0A1S4H002]	3R	17809402	17810780
1303	10d_32C_Naive__vs__10d_27C_Naive	AGAP008815	29.2275	-1.09365	0.338255	-3.2332	0.0012241	0.00563556	AGAP008815	NA	AGAP008815	protein_coding	leucine-rich repeat-containing protein 67	3R	18289658	18291494
1304	10d_32C_Naive__vs__10d_27C_Naive	AGAP008848	107.182	-1.18977	0.222272	-5.35273	8.66e-08	1.97e-06	AGAP008848	NA	AGAP008848	protein_coding		3R	19395324	19408934
1305	10d_32C_Naive__vs__10d_27C_Naive	AGAP008880	36.4443	1.01726	0.233652	4.35374	1.34e-05	0.000133925	AGAP008880	NA	AGAP008880	protein_coding		3R	20257256	20258731
1306	10d_32C_Naive__vs__10d_27C_Naive	AGAP008927	8.70819	1.25454	0.475688	2.63731	0.00835657	0.0264804	AGAP008927	NA	AGAP008927	protein_coding	Protein TILB homolog [Source:UniProtKB/TrEMBL;Acc:A0A1S4GZN0]	3R	21095930	21097356
1307	10d_32C_Naive__vs__10d_27C_Naive	AGAP008964	5.91818	1.30401	0.526518	2.47667	0.0132613	0.0380764	AGAP008964	NA	AGAP008964	protein_coding	maltase	3R	22247708	22249818
1308	10d_32C_Naive__vs__10d_27C_Naive	AGAP008968	390.173	-1.67635	0.288581	-5.80895	6.29e-09	2.06e-07	AGAP008968	1279932	AGAP008968	protein_coding		3R	22323644	22323835
1309	10d_32C_Naive__vs__10d_27C_Naive	AGAP008997	3.14792	2.95537	0.903496	3.27103	0.00107155	0.00506885	AGAP008997	NA	AGAP008997	protein_coding	Peptidase S1 domain-containing protein [Source:UniProtKB/TrEMBL;Acc:A0A1S4GZV2]	3R	22908020	22923804
1310	10d_32C_Naive__vs__10d_27C_Naive	AGAP009000	7.36411	-1.10318	0.461749	-2.38913	0.0168884	0.0464654	AGAP009000	NA	AGAP009000	protein_coding	Peptidase S1 domain-containing protein [Source:UniProtKB/TrEMBL;Acc:A0A1S4H0L6]	3R	22951724	22979643
1311	10d_32C_Naive__vs__10d_27C_Naive	AGAP009022	44.8127	1.36056	0.294397	4.6215	3.81e-06	4.76e-05	AGAP009022	NA	Cht9	protein_coding	chitinase	3R	23761689	23773039
1312	10d_32C_Naive__vs__10d_27C_Naive	AGAP009047	89.5369	-1.06297	0.171269	-6.20642	5.42e-10	2.5e-08	AGAP009047	1280005	AGAP009047	protein_coding	replication factor C subunit 3/5	3R	24681078	24682383
1313	10d_32C_Naive__vs__10d_27C_Naive	AGAP009091	1789.4	-1.30815	0.231314	-5.65532	1.56e-08	4.6e-07	AGAP009091	1280045	AGAP009091	protein_coding	aromatic-L-amino-acid decarboxylase	3R	25553716	25561129
1314	10d_32C_Naive__vs__10d_27C_Naive	AGAP009102	7.0788	1.32798	0.495619	2.67944	0.00737447	0.0239002	AGAP009102	NA	AGAP009102	protein_coding		3R	25613794	25619629
1315	10d_32C_Naive__vs__10d_27C_Naive	AGAP009110	1880.45	-1.24452	0.231816	-5.36857	7.94e-08	1.83e-06	AGAP009110	1280061	AGAP009110	protein_coding		3R	25663470	25664772
1316	10d_32C_Naive__vs__10d_27C_Naive	AGAP009125	11.4028	1.63605	0.345479	4.7356	2.18e-06	2.99e-05	AGAP009125	NA	Bbs8	protein_coding	Bardet-Biedl syndrome 8 [Source:UniProtKB/TrEMBL;Acc:A0A1S4H081]	3R	26344921	26351822
1317	10d_32C_Naive__vs__10d_27C_Naive	AGAP009145	474.604	-1.10594	0.283192	-3.90526	9.41e-05	0.000685461	AGAP009145	NA	AGAP009145	protein_coding		3R	27502966	27503999
1318	10d_32C_Naive__vs__10d_27C_Naive	AGAP009146	3285.19	-1.04099	0.170875	-6.09209	1.11e-09	4.62e-08	AGAP009146	1280103	AGAP009146	protein_coding		3R	27504829	27506037
1319	10d_32C_Naive__vs__10d_27C_Naive	AGAP009184	1032.89	-2.17576	0.286048	-7.60628	2.82e-14	4.01e-12	AGAP009184	1280146	AGAP009184	protein_coding		3R	28493613	28495038
1320	10d_32C_Naive__vs__10d_27C_Naive	AGAP009211	8.01217	1.14386	0.404102	2.83063	0.0046456	0.0165649	AGAP009211	NA	AGAP009211	protein_coding		3R	28809314	28811221
1321	10d_32C_Naive__vs__10d_27C_Naive	AGAP009213	865.413	-1.18776	0.245893	-4.83041	1.36e-06	2.02e-05	AGAP009213	3291927	SRPN16	protein_coding	serine protease inhibitor (serpin) 16	3R	28824338	28826799
1322	10d_32C_Naive__vs__10d_27C_Naive	AGAP009214	193.446	-1.39314	0.313391	-4.44538	8.77e-06	9.41e-05	AGAP009214	1280172	CLIPB11	protein_coding	CLIP-domain serine protease	3R	28830471	28832415
1323	10d_32C_Naive__vs__10d_27C_Naive	AGAP009215	125.09	-2.32037	0.442896	-5.23909	1.61e-07	3.32e-06	AGAP009215	4578288	CLIPB18	protein_coding	CLIP-domain serine protease	3R	28835200	28836897
1324	10d_32C_Naive__vs__10d_27C_Naive	AGAP009217	6112.17	-1.40515	0.432149	-3.25155	0.00114778	0.00534825	AGAP009217	1280175	CLIPB12	protein_coding	CLIP-domain serine protease	3R	28842173	28843602
1325	10d_32C_Naive__vs__10d_27C_Naive	AGAP009220	77.6747	-3.0085	0.594353	-5.06181	4.15e-07	7.4e-06	AGAP009220	NA	AGAP009220	protein_coding		3R	28851788	28853341
1326	10d_32C_Naive__vs__10d_27C_Naive	AGAP009312	78.3018	-1.26675	0.26688	-4.74652	2.07e-06	2.87e-05	AGAP009312	NA	AGAP009312	protein_coding		3R	31177199	31186089
1327	10d_32C_Naive__vs__10d_27C_Naive	AGAP009365	12.1247	-1.23108	0.320399	-3.84234	0.000121868	0.000842767	AGAP009365	NA	AGAP009365	protein_coding	cellular retinaldehyde binding protein	3R	31804486	31805861
1328	10d_32C_Naive__vs__10d_27C_Naive	AGAP009416	10.3319	-1.0705	0.376674	-2.84199	0.00448333	0.0160808	AGAP009416	NA	AGAP009416	protein_coding		3R	32445385	32503390
1329	10d_32C_Naive__vs__10d_27C_Naive	AGAP009442	181.969	-1.0145	0.221306	-4.58415	4.56e-06	5.5e-05	AGAP009442	1269240	AGAP009442	protein_coding	cyclin-dependent kinase regulatory subunit CKS1	3R	33502242	33503966
1330	10d_32C_Naive__vs__10d_27C_Naive	AGAP009450	27.198	-1.0476	0.299984	-3.49219	0.000479086	0.00264634	AGAP009450	NA	AGAP009450	protein_coding		3R	33584482	33600606
1331	10d_32C_Naive__vs__10d_27C_Naive	AGAP009460	105.774	1.70307	0.423473	4.02167	5.78e-05	0.000459113	AGAP009460	NA	AGAP009460	protein_coding	c-Jun N-terminal kinase	3R	33816305	33822162
1332	10d_32C_Naive__vs__10d_27C_Naive	AGAP009594	18.2173	1.00697	0.305994	3.29082	0.000998974	0.00477255	AGAP009594	NA	AGAP009594	protein_coding	dynein assembly factor 1, axonemal homolog	3R	36732028	36736361
1333	10d_32C_Naive__vs__10d_27C_Naive	AGAP009682	819.848	-1.91855	0.234765	-8.17224	3.03e-16	8.12e-14	AGAP009682	NA	AGAP009682	protein_coding		3R	38400269	38401368
1334	10d_32C_Naive__vs__10d_27C_Naive	AGAP009784	536.026	-1.01706	0.160419	-6.34003	2.3e-10	1.19e-08	AGAP009784	NA	AGAP009784	protein_coding	serine/threonine-protein kinase Chk2	3R	43273218	43278621
1335	10d_32C_Naive__vs__10d_27C_Naive	AGAP009792	1204.92	-1.3297	0.274054	-4.85195	1.22e-06	1.85e-05	AGAP009792	1279204	AGAP009792	protein_coding	importin subunit alpha-2	3R	43351605	43353797
1336	10d_32C_Naive__vs__10d_27C_Naive	AGAP009820	9.50671	1.26553	0.344914	3.66913	0.000243377	0.00150841	AGAP009820	NA	AGAP009820	protein_coding		3R	43798420	43800571
1337	10d_32C_Naive__vs__10d_27C_Naive	AGAP009859	2215.67	-1.66759	0.235542	-7.07977	1.44e-12	1.33e-10	AGAP009859	1279277	AGAP009859	protein_coding		3R	44482760	44483549
1338	10d_32C_Naive__vs__10d_27C_Naive	AGAP009876	9.69675	-2.7195	1.10475	-2.46163	0.0138307	0.039446	AGAP009876	1279295	CPR78	protein_coding	cuticular protein RR-1 family 78	3R	44655489	44658811
1339	10d_32C_Naive__vs__10d_27C_Naive	AGAP010004	7.00458	1.54776	0.503504	3.07397	0.00211227	0.00880661	AGAP010004	NA	AGAP010004	protein_coding		3R	47535724	47536780
1340	10d_32C_Naive__vs__10d_27C_Naive	AGAP010046	323.995	-2.24437	0.419417	-5.35117	8.74e-08	1.98e-06	AGAP010046	4577966	AGAP010046	protein_coding		3R	48208310	48209024
1341	10d_32C_Naive__vs__10d_27C_Naive	AGAP010047	907.727	-1.06999	0.187155	-5.71714	1.08e-08	3.35e-07	AGAP010047	4578297	AGAP010047	protein_coding		3R	48226916	48227767
1342	10d_32C_Naive__vs__10d_27C_Naive	AGAP010095	11.2321	-1.42767	0.535773	-2.66469	0.00770599	0.0247726	AGAP010095	1279521	CPR82	protein_coding	cuticular protein RR-2 family 82	3R	49071967	49073130
1343	10d_32C_Naive__vs__10d_27C_Naive	AGAP010110	114.847	-1.94423	0.315524	-6.16192	7.19e-10	3.17e-08	AGAP010110	NA	AGAP010110	protein_coding		3R	49185444	49187681
1344	10d_32C_Naive__vs__10d_27C_Naive	AGAP010127	3.76445	4.25648	0.970298	4.38678	1.15e-05	0.000117991	AGAP010127	1279549	CPR99	protein_coding	cuticular protein RR-2 family 99	3R	49254604	49255464
1345	10d_32C_Naive__vs__10d_27C_Naive	AGAP010165	5.24532	1.20039	0.488695	2.45631	0.0140371	0.0399358	AGAP010165	NA	AGAP010165	protein_coding	dynein light intermediate chain 2, cytosolic	3R	49792453	49793563
1346	10d_32C_Naive__vs__10d_27C_Naive	AGAP010220	270.136	-1.03018	0.16837	-6.11859	9.44e-10	4e-08	AGAP010220	1279643	AGAP010220	protein_coding	Proliferating cell nuclear antigen [Source:UniProtKB/TrEMBL;Acc:Q7Q0Q0]	3R	50915459	50916695
1347	10d_32C_Naive__vs__10d_27C_Naive	AGAP010231	3.62856	2.83731	1.09125	2.60005	0.00932105	0.0288232	AGAP010231	NA	AGAP010231	protein_coding		3R	51310339	51311191
1348	10d_32C_Naive__vs__10d_27C_Naive	AGAP010243	17.9926	-1.6484	0.393957	-4.1842	2.86e-05	0.000255144	AGAP010243	NA	AGAP010243	protein_coding	female reproductive tract protease GLEANR_897	3R	51522643	51523830
1349	10d_32C_Naive__vs__10d_27C_Naive	AGAP010350	51.2298	-1.66692	0.393101	-4.24044	2.23e-05	0.000206559	AGAP010350	NA	AGAP010350	protein_coding		3L	1948270	1950111
1350	10d_32C_Naive__vs__10d_27C_Naive	AGAP010354	2.15686	2.48417	0.906844	2.73936	0.00615593	0.020732	AGAP010354	4577835	AGAP010354	protein_coding	osiris 21	3L	2060107	2060900
1351	10d_32C_Naive__vs__10d_27C_Naive	AGAP010365	981.863	1.02833	0.145968	7.04487	1.86e-12	1.67e-10	AGAP010365	3291074	AGAP010365	protein_coding		3L	2248735	2251022
1352	10d_32C_Naive__vs__10d_27C_Naive	AGAP010415	1615.38	-1.57402	0.160219	-9.82418	8.86e-23	9.28e-20	AGAP010415	NA	AGAP010415	protein_coding		3L	2976207	2978193
1353	10d_32C_Naive__vs__10d_27C_Naive	AGAP010530	2077.09	-1.10076	0.139378	-7.89762	2.84e-15	5.85e-13	AGAP010530	NA	CLIPE4	protein_coding	CLIP-domain serine protease [Source:UniProtKB/TrEMBL;Acc:A0A1S4H4A2]	3L	5676660	5680124
1354	10d_32C_Naive__vs__10d_27C_Naive	AGAP010545	636.164	-1.26541	0.201055	-6.29384	3.1e-10	1.56e-08	AGAP010545	NA	AGAP010545	protein_coding		3L	6057494	6061056
1355	10d_32C_Naive__vs__10d_27C_Naive	AGAP010634	3.65109	-3.23234	1.03986	-3.10842	0.00188089	0.00805999	AGAP010634	1269216	AGAP010634	protein_coding	TIR domain-containing protein [Source:UniProtKB/TrEMBL;Acc:Q7QKH9]	3L	7678407	7681012
1356	10d_32C_Naive__vs__10d_27C_Naive	AGAP010636	109.794	-1.35683	0.201466	-6.73479	1.64e-11	1.15e-09	AGAP010636	NA	AGAP010636	protein_coding		3L	7762592	7771205
1357	10d_32C_Naive__vs__10d_27C_Naive	AGAP010658	1890.17	-1.14338	0.372487	-3.06958	0.00214359	0.00891141	AGAP010658	NA	AGAP010658	protein_coding		3L	8119008	8121597
1358	10d_32C_Naive__vs__10d_27C_Naive	AGAP010730	1345.21	-1.30193	0.183502	-7.0949	1.29e-12	1.22e-10	AGAP010730	NA	AGAP010730	protein_coding	prophenoloxidase activating factor	3L	9013546	9015024
1359	10d_32C_Naive__vs__10d_27C_Naive	AGAP010731	1164.19	-1.28853	0.184557	-6.98175	2.92e-12	2.55e-10	AGAP010731	NA	CLIPA8	protein_coding	CLIP-domain serine protease	3L	9015519	9016940
1360	10d_32C_Naive__vs__10d_27C_Naive	AGAP010765	24.3445	1.98932	0.341181	5.8307	5.52e-09	1.84e-07	AGAP010765	NA	AGAP010765	protein_coding		3L	10020136	10020771
1361	10d_32C_Naive__vs__10d_27C_Naive	AGAP010766	244.017	1.74545	0.299812	5.82183	5.82e-09	1.93e-07	AGAP010766	NA	AGAP010766	protein_coding		3L	10021853	10023624
1362	10d_32C_Naive__vs__10d_27C_Naive	AGAP010774	19.4292	-4.39682	0.884994	-4.96819	6.76e-07	1.12e-05	AGAP010774	1278887	AGAP010774	protein_coding		3L	10158375	10159070
1363	10d_32C_Naive__vs__10d_27C_Naive	AGAP010789	1043.53	-1.69883	0.303983	-5.58857	2.29e-08	6.35e-07	AGAP010789	NA	AGAP010789	protein_coding		3L	10392720	10394777
1364	10d_32C_Naive__vs__10d_27C_Naive	AGAP010812	1259.58	-1.94506	0.438743	-4.43325	9.28e-06	9.87e-05	AGAP010812	NA	TEP4	protein_coding	thioester-containing protein 4	3L	11002211	11007511
1365	10d_32C_Naive__vs__10d_27C_Naive	AGAP010814	305.408	-1.21087	0.241356	-5.01694	5.25e-07	9.01e-06	AGAP010814	1278851	TEP6	protein_coding	thioester-containing protein 6	3L	11185704	11190462
1366	10d_32C_Naive__vs__10d_27C_Naive	AGAP010815	1604.13	-1.20202	0.285111	-4.21598	2.49e-05	0.000226819	AGAP010815	NA	TEP1	protein_coding	Thioester-containing protein 1 [Source:UniProtKB/TrEMBL;Acc:A0A1S4H512]	3L	11201863	11206930
1367	10d_32C_Naive__vs__10d_27C_Naive	AGAP010816	839.348	-1.42206	0.408382	-3.48219	0.000497339	0.00273406	AGAP010816	NA	TEP3	protein_coding	thioester-containing protein 3	3L	11215193	11220113
1368	10d_32C_Naive__vs__10d_27C_Naive	AGAP010835	96.1191	-1.39769	0.192997	-7.24202	4.42e-13	4.76e-11	AGAP010835	NA	AGAP010835	protein_coding	GINS complex subunit 1 (Psf1 homolog)	3L	11724102	11724981
1369	10d_32C_Naive__vs__10d_27C_Naive	AGAP010869	8.05438	-8.0886	2.40771	-3.35946	0.000780957	0.00393827	AGAP010869	1271090	AGAP010869	protein_coding	fibrinogen	3L	12279085	12279888
1370	10d_32C_Naive__vs__10d_27C_Naive	AGAP010899	4.3055	4.07432	1.30131	3.13095	0.00174244	0.0075771	AGAP010899	1271046	HPX11	protein_coding	heme peroxidase 11	3L	12786986	12788946
1371	10d_32C_Naive__vs__10d_27C_Naive	AGAP010968	8431.14	-1.41456	0.168607	-8.38967	4.88e-17	1.7e-14	AGAP010968	NA	CLIPA9	protein_coding	CLIP-domain serine protease	3L	13999919	14001535
1372	10d_32C_Naive__vs__10d_27C_Naive	AGAP011033	20.0142	1.99121	0.549597	3.62304	0.000291166	0.00175156	AGAP011033	NA	Cht8	protein_coding	chitinase	3L	14874417	14878181
1373	10d_32C_Naive__vs__10d_27C_Naive	AGAP011044	1142.4	1.15515	0.378319	3.05337	0.00226283	0.00927334	AGAP011044	NA	AGAP011044	protein_coding		3L	15712332	15729545
1374	10d_32C_Naive__vs__10d_27C_Naive	AGAP011193	45.8764	-1.30319	0.298911	-4.35981	1.3e-05	0.000131063	AGAP011193	NA	AGAP011193	protein_coding		3L	18930431	18931201
1375	10d_32C_Naive__vs__10d_27C_Naive	AGAP011197	1069.29	-1.38634	0.56608	-2.44901	0.0143249	0.0406244	AGAP011197	NA	AGAP011197	protein_coding		3L	19242184	19243364
1376	10d_32C_Naive__vs__10d_27C_Naive	AGAP011220	93.5469	-2.07171	0.2752	-7.52802	5.15e-14	7.07e-12	AGAP011220	1270705	AGAP011220	protein_coding	Borealin	3L	19483804	19485190
1377	10d_32C_Naive__vs__10d_27C_Naive	AGAP011223	115.441	-1.35055	0.253995	-5.31722	1.05e-07	2.32e-06	AGAP011223	NA	AGAP011223	protein_coding		3L	19538344	19539488
1378	10d_32C_Naive__vs__10d_27C_Naive	AGAP011224	41.5413	-2.10705	0.426781	-4.93707	7.93e-07	1.28e-05	AGAP011224	1270701	AGAP011224	protein_coding		3L	19540458	19540961
1379	10d_32C_Naive__vs__10d_27C_Naive	AGAP011225	19.9581	-1.38206	0.510069	-2.70956	0.00673733	0.0222608	AGAP011225	1270700	AGAP011225	protein_coding		3L	19543060	19543962
1380	10d_32C_Naive__vs__10d_27C_Naive	AGAP011230	18.3646	-2.65193	0.59075	-4.4891	7.15e-06	7.91e-05	AGAP011230	NA	AGAP011230	protein_coding		3L	19862340	19863441
1381	10d_32C_Naive__vs__10d_27C_Naive	AGAP011231	12.2641	-4.37246	1.44227	-3.03166	0.00243215	0.00981391	AGAP011231	NA	AGAP011231	protein_coding	fibrinogen	3L	19867709	19868872
1382	10d_32C_Naive__vs__10d_27C_Naive	AGAP011238	74.9698	-1.21977	0.226889	-5.37604	7.61e-08	1.77e-06	AGAP011238	NA	AGAP011238	protein_coding		3L	19909563	19911829
1383	10d_32C_Naive__vs__10d_27C_Naive	AGAP011256	3.9794	1.69628	0.669732	2.53277	0.0113164	0.0336375	AGAP011256	4577738	AGAP011256	protein_coding		3L	20278164	20324411
1384	10d_32C_Naive__vs__10d_27C_Naive	AGAP011305	221.016	1.74997	0.626433	2.79354	0.00521345	0.018108	AGAP011305	5667804	AGAP011305	protein_coding	Alkaline phosphatase [Source:UniProtKB/TrEMBL;Acc:A7US49]	3L	20768813	20771393
1385	10d_32C_Naive__vs__10d_27C_Naive	AGAP011307	266.116	-1.82738	0.208529	-8.76321	1.9e-18	1.04e-15	AGAP011307	NA	AGAP011307	protein_coding		3L	20791630	20793119
1386	10d_32C_Naive__vs__10d_27C_Naive	AGAP011367	13.3844	1.71675	0.392104	4.3783	1.2e-05	0.000121376	AGAP011367	1278330	OBP56	protein_coding	odorant-binding protein 56	3L	22025830	22026752
1387	10d_32C_Naive__vs__10d_27C_Naive	AGAP011442	411.511	-1.55751	0.320987	-4.85225	1.22e-06	1.85e-05	AGAP011442	1278251	AGAP011442	protein_coding	serine carboxypeptidase 1	3L	24745730	24749302
1388	10d_32C_Naive__vs__10d_27C_Naive	AGAP011496	208.051	-1.01718	0.195606	-5.20013	1.99e-07	4e-06	AGAP011496	NA	AGAP011496	protein_coding		3L	25452071	25454911
1389	10d_32C_Naive__vs__10d_27C_Naive	AGAP011505	660.744	-1.46446	0.271112	-5.40168	6.6e-08	1.56e-06	AGAP011505	NA	AGAP011505	protein_coding		3L	25724163	25726719
1390	10d_32C_Naive__vs__10d_27C_Naive	AGAP011507	78.7891	-1.69845	0.220245	-7.71164	1.24e-14	1.99e-12	AGAP011507	NA	AGAP011507	protein_coding		3L	25783790	25786069
1391	10d_32C_Naive__vs__10d_27C_Naive	AGAP011515	19456.7	1.26617	0.228956	5.5302	3.2e-08	8.46e-07	AGAP011515	NA	AGAP011515	protein_coding	Cytoplasmic actin [Source:UniProtKB/TrEMBL;Acc:A0A1S4H6W1]	3L	26298856	26300887
1392	10d_32C_Naive__vs__10d_27C_Naive	AGAP011538	61.0843	1.04354	0.271171	3.84826	0.000118958	0.000827611	AGAP011538	NA	AGAP011538	protein_coding		3L	26941808	26943435
1393	10d_32C_Naive__vs__10d_27C_Naive	AGAP011604	1010.09	-1.13775	0.188426	-6.03817	1.56e-09	6.11e-08	AGAP011604	5668065	AGAP011604	protein_coding		3L	29404405	29405351
1394	10d_32C_Naive__vs__10d_27C_Naive	AGAP011610	4.96744	2.29409	0.618966	3.70633	0.000210287	0.0013349	AGAP011610	NA	AGAP011610	protein_coding	amiloride-sensitive sodium channel, other	3L	29694403	29696388
1395	10d_32C_Naive__vs__10d_27C_Naive	AGAP011653	199	-1.02764	0.176897	-5.80926	6.27e-09	2.06e-07	AGAP011653	NA	AGAP011653	protein_coding	membrane dipeptidase	3L	30823124	30824831
1396	10d_32C_Naive__vs__10d_27C_Naive	AGAP011654	1397.64	-1.27027	0.314364	-4.04075	5.33e-05	0.000429222	AGAP011654	1280984	AGAP011654	protein_coding	membrane dipeptidase	3L	30825121	30827062
1397	10d_32C_Naive__vs__10d_27C_Naive	AGAP011676	403.671	-1.57631	0.306143	-5.14894	2.62e-07	4.98e-06	AGAP011676	NA	AGAP011676	protein_coding	uncoupling protein 2, mitochondrial	3L	31265574	31272060
1398	10d_32C_Naive__vs__10d_27C_Naive	AGAP011765	3774.96	-1.13405	0.143027	-7.92892	2.21e-15	4.81e-13	AGAP011765	1280875	AGAP011765	protein_coding	Spondin-1	3L	33005140	33009840
1399	10d_32C_Naive__vs__10d_27C_Naive	AGAP011773	18.5011	2.03809	0.337591	6.03715	1.57e-09	6.13e-08	AGAP011773	4577595	AGAP011773	protein_coding		3L	33124140	33126481
1400	10d_32C_Naive__vs__10d_27C_Naive	AGAP011781	856.775	-1.27408	0.196129	-6.49614	8.24e-11	4.8e-09	AGAP011781	3291430	CLIPA12	protein_coding	CLIP-domain serine protease	3L	33247494	33249196
1401	10d_32C_Naive__vs__10d_27C_Naive	AGAP011783	4.15927	-1.48155	0.618696	-2.39463	0.0166374	0.0458244	AGAP011783	3291433	CLIPA13	protein_coding	CLIP-domain serine protease	3L	33254548	33255928
1402	10d_32C_Naive__vs__10d_27C_Naive	AGAP011786	54.3976	-1.27716	0.396847	-3.21826	0.00128973	0.00587898	AGAP011786	NA	CLIPE7	protein_coding	CLIP-domain serine protease	3L	33264351	33265979
1403	10d_32C_Naive__vs__10d_27C_Naive	AGAP011787	415.546	-1.40615	0.457387	-3.07431	0.00210988	0.0087998	AGAP011787	1280861	CLIPA5	protein_coding	CLIP-domain serine protease	3L	33268365	33269758
1404	10d_32C_Naive__vs__10d_27C_Naive	AGAP011790	1291.64	-1.50049	0.381281	-3.93539	8.31e-05	0.00062057	AGAP011790	NA	CLIPA2	protein_coding	CLIP-domain serine protease	3L	33279935	33281894
1405	10d_32C_Naive__vs__10d_27C_Naive	AGAP011791	2883.98	-1.42512	0.206657	-6.89607	5.35e-12	4.47e-10	AGAP011791	1280858	CLIPA1	protein_coding	CLIP-domain serine protease	3L	33281980	33283464
1406	10d_32C_Naive__vs__10d_27C_Naive	AGAP011795	238.081	-1.21456	0.253758	-4.78629	1.7e-06	2.44e-05	AGAP011795	NA	AGAP011795	protein_coding		3L	33302514	33304623
1407	10d_32C_Naive__vs__10d_27C_Naive	AGAP011845	1298.62	-1.04516	0.226518	-4.61403	3.95e-06	4.9e-05	AGAP011845	1280807	AGAP011845	protein_coding	Histone H2A [Source:UniProtKB/TrEMBL;Acc:Q7PZC9]	3L	33984809	33985865
1408	10d_32C_Naive__vs__10d_27C_Naive	AGAP011929	320.305	1.41813	0.415885	3.40991	0.000649833	0.00339125	AGAP011929	NA	AGAP011929	protein_coding		3L	35228458	35230909
1409	10d_32C_Naive__vs__10d_27C_Naive	AGAP011930	1024.87	1.23696	0.233533	5.29671	1.18e-07	2.54e-06	AGAP011930	1280739	AGAP011930	protein_coding	F-box and leucine-rich repeat protein 9	3L	35231340	35233784
1410	10d_32C_Naive__vs__10d_27C_Naive	AGAP011958	35.1831	1.69421	0.298694	5.67206	1.41e-08	4.22e-07	AGAP011958	NA	AGAP011958	protein_coding		3L	35581645	35582665
1411	10d_32C_Naive__vs__10d_27C_Naive	AGAP011982	36.2038	1.23723	0.320853	3.85606	0.000115231	0.000804105	AGAP011982	3291471	AGAP011982	protein_coding		3L	35849053	35850604
1412	10d_32C_Naive__vs__10d_27C_Naive	AGAP012040	319.253	-1.00998	0.180542	-5.59414	2.22e-08	6.19e-07	AGAP012040	NA	AGAP012040	protein_coding		3L	36831032	36833335
1413	10d_32C_Naive__vs__10d_27C_Naive	AGAP012107	576.679	-1.26736	0.247788	-5.11471	3.14e-07	5.81e-06	AGAP012107	1280569	AGAP012107	protein_coding	SUMO-conjugating enzyme UBC9	3L	37745207	37746664
1414	10d_32C_Naive__vs__10d_27C_Naive	AGAP012131	3.07476	4.25571	1.34211	3.17091	0.00151963	0.0067456	AGAP012131	4577555	AGAP012131	protein_coding		3L	37960351	37965533
1415	10d_32C_Naive__vs__10d_27C_Naive	AGAP012197	90.3222	-1.34638	0.300981	-4.47331	7.7e-06	8.38e-05	AGAP012197	1280489	AGAP012197	protein_coding	Histone H3 [Source:UniProtKB/TrEMBL;Acc:Q7PCS9]	3L	38653718	38654128
1416	10d_32C_Naive__vs__10d_27C_Naive	AGAP012245	62.1828	-1.40228	0.164777	-8.51016	1.74e-17	7.15e-15	AGAP012245	NA	AGAP012245	protein_coding	DNA mismatch repair protein MSH4	3L	39286946	39290129
1417	10d_32C_Naive__vs__10d_27C_Naive	AGAP012346	4.18169	1.86334	0.588681	3.16528	0.00154934	0.00685194	AGAP012346	NA	AGAP012346	protein_coding		3L	40890087	40892623
1418	10d_32C_Naive__vs__10d_27C_Naive	AGAP012375	32.7198	-1.24615	0.327722	-3.80246	0.000143265	0.000969793	AGAP012375	NA	AGAP012375	protein_coding	protein aurora borealis	3L	41233701	41236116
1419	10d_32C_Naive__vs__10d_27C_Naive	AGAP012413	1672.04	-1.00168	0.127286	-7.86955	3.56e-15	7.2e-13	AGAP012413	NA	CycA	protein_coding	cyclin A	3L	41821456	41824663
1420	10d_32C_Naive__vs__10d_27C_Naive	AGAP012443	806.199	1.14468	0.429289	2.66645	0.00766561	0.0246772	AGAP012443	4578492	AGAP012443	protein_coding		UNKN	1191149	1197633
1421	10d_32C_Naive__vs__10d_27C_Naive	AGAP012456	3.21808	1.78866	0.656421	2.72487	0.00643262	0.0214508	AGAP012456	NA	AGAP012456	protein_coding		UNKN	3412287	3412685
1422	10d_32C_Naive__vs__10d_27C_Naive	AGAP012471	3.12749	3.36012	1.05274	3.19177	0.00141404	0.00635766	AGAP012471	1268741	AGAP012471	protein_coding	Kinesin-like protein [Source:UniProtKB/TrEMBL;Acc:Q7QL44]	UNKN	5017527	5019578
1423	10d_32C_Naive__vs__10d_27C_Naive	AGAP012506	17.6873	1.01238	0.35513	2.85073	0.00436184	0.015748	AGAP012506	1271447	AGAP012506	protein_coding		UNKN	9603939	9604843
1424	10d_32C_Naive__vs__10d_27C_Naive	AGAP012536	3.12172	2.47446	0.663269	3.7307	0.000190946	0.00122768	AGAP012536	3292477	AGAP012536	protein_coding		UNKN	12319449	12320272
1425	10d_32C_Naive__vs__10d_27C_Naive	AGAP012553	10.7598	1.06415	0.30728	3.46312	0.000533944	0.00289342	AGAP012553	4397893	AGAP012553	protein_coding		UNKN	15576814	15577523
1426	10d_32C_Naive__vs__10d_27C_Naive	AGAP012575	34.3942	-1.0127	0.209121	-4.84264	1.28e-06	1.92e-05	AGAP012575	1268955	AGAP012575	protein_coding		UNKN	17183598	17184480
1427	10d_32C_Naive__vs__10d_27C_Naive	AGAP012586	2.86837	2.8314	1.13602	2.4924	0.0126884	0.0367334	AGAP012586	1267447	AGAP012586	protein_coding	Histone H4 [Source:UniProtKB/TrEMBL;Acc:Q7PCX0]	UNKN	17815690	17816001
1428	10d_32C_Naive__vs__10d_27C_Naive	AGAP012596	5.67453	1.37539	0.499675	2.75257	0.00591299	0.0200958	AGAP012596	NA	AGAP012596	protein_coding		UNKN	18787682	18788208
1429	10d_32C_Naive__vs__10d_27C_Naive	AGAP012621	22.2603	-1.43724	0.293776	-4.8923	9.97e-07	1.56e-05	AGAP012621	NA	AGAP012621	protein_coding		UNKN	21145274	21146503
1430	10d_32C_Naive__vs__10d_27C_Naive	AGAP012638	3.2797	1.6148	0.624758	2.58468	0.00974682	0.0298595	AGAP012638	1269072	AGAP012638	protein_coding		UNKN	21966311	21967729
1431	10d_32C_Naive__vs__10d_27C_Naive	AGAP012806	1.23489	4.29257	1.5774	2.7213	0.0065025	0.0216587	AGAP012806	4397840	AGAP012806	protein_coding		UNKN	30482323	30482898
1432	10d_32C_Naive__vs__10d_27C_Naive	AGAP012895	130.119	-1.0444	0.331704	-3.1486	0.00164053	0.00717996	AGAP012895	1268521	AGAP012895	protein_coding	Histone H2A [Source:UniProtKB/TrEMBL;Acc:Q7PD33]	UNKN	37137562	37138191
1433	10d_32C_Naive__vs__10d_27C_Naive	AGAP012946	1538.92	-1.2564	0.134995	-9.30698	1.32e-20	8.92e-18	AGAP012946	11175517	AGAP012946	protein_coding		2R	40692804	40694168
1434	10d_32C_Naive__vs__10d_27C_Naive	AGAP012966	166.255	-1.96911	0.337194	-5.83969	5.23e-09	1.77e-07	AGAP012966	11176032	AGAP012966	protein_coding		2R	54393884	54394355
1435	10d_32C_Naive__vs__10d_27C_Naive	AGAP012969	7.28154	-1.17238	0.460257	-2.54723	0.0108581	0.0324955	AGAP012969	NA	AGAP012969	protein_coding		2R	55987919	55990527
1436	10d_32C_Naive__vs__10d_27C_Naive	AGAP012971	388.35	1.05385	0.341805	3.08318	0.002048	0.00860085	AGAP012971	11175866	AGAP012971	protein_coding		2R	43077740	43080988
1437	10d_32C_Naive__vs__10d_27C_Naive	AGAP013117	306.74	-1.09248	0.258853	-4.22044	2.44e-05	0.000223256	AGAP013117	11175677	AGAP013117	protein_coding		2R	58802087	58803297
1438	10d_32C_Naive__vs__10d_27C_Naive	AGAP013184	273.652	-1.21874	0.259185	-4.70221	2.57e-06	3.42e-05	AGAP013184	11175953	CLIPB36	protein_coding	CLIP-domain serine protease	2R	34480553	34482380
1439	10d_32C_Naive__vs__10d_27C_Naive	AGAP013221	561.222	-2.44831	0.316838	-7.72732	1.1e-14	1.81e-12	AGAP013221	11175927	AGAP013221	protein_coding		2R	40688706	40690136
1440	10d_32C_Naive__vs__10d_27C_Naive	AGAP013235	2.31989	2.1751	0.70624	3.07983	0.0020712	0.00866356	AGAP013235	NA	AGAP013235	protein_coding		X	17328645	17329523
1441	10d_32C_Naive__vs__10d_27C_Naive	AGAP013241	5.77387	1.28321	0.45471	2.82203	0.00477203	0.016849	AGAP013241	11175455	CYP4D16	protein_coding	cytochrome P450	2R	21061611	21063654
1442	10d_32C_Naive__vs__10d_27C_Naive	AGAP013252	238.49	-1.96985	0.430814	-4.57239	4.82e-06	5.73e-05	AGAP013252	11175997	AGAP013252	protein_coding		2R	47012394	47014486
1443	10d_32C_Naive__vs__10d_27C_Naive	AGAP013282	9.54742	1.17871	0.461701	2.55298	0.0106806	0.0320892	AGAP013282	11175697	HPX10	protein_coding	heme peroxidase 10	3L	12790004	12791984
1444	10d_32C_Naive__vs__10d_27C_Naive	AGAP013286	2781.76	1.24659	0.0802896	15.5261	2.31e-54	2.66e-50	AGAP013286	11175597	AGAP013286	protein_coding	peptide-methionine (R)-S-oxide reductase	2R	30549668	30557708
1445	10d_32C_Naive__vs__10d_27C_Naive	AGAP013309	18.1621	1.03761	0.255522	4.06075	4.89e-05	0.00039767	AGAP013309	NA	AGAP013309	protein_coding		2R	25793519	25800019
1446	10d_32C_Naive__vs__10d_27C_Naive	AGAP013343	2.14513	-2.6312	0.932073	-2.82295	0.00475839	0.0168313	AGAP013343	NA	AGAP013343	protein_coding		2R	27207541	27208271
1447	10d_32C_Naive__vs__10d_27C_Naive	AGAP013361	5.90776	1.46589	0.516581	2.83767	0.00454442	0.0162696	AGAP013361	11175551	AGAP013361	protein_coding		2R	39334873	39335439
1448	10d_32C_Naive__vs__10d_27C_Naive	AGAP013362	5769.84	1.12417	0.120596	9.32176	1.14e-20	8.24e-18	AGAP013362	11175869	AGAP013362	protein_coding		2R	39350733	39351986
1449	10d_32C_Naive__vs__10d_27C_Naive	AGAP013374	24.7944	2.78645	0.427838	6.51286	7.37e-11	4.36e-09	AGAP013374	11175934	AGAP013374	protein_coding		2R	53215173	53217641
1450	10d_32C_Naive__vs__10d_27C_Naive	AGAP013402	327.165	-2.14585	0.266853	-8.04131	8.89e-16	2.13e-13	AGAP013402	11175669	AGAP013402	protein_coding	carbonic anhydrase I	2R	20614585	20616389
1451	10d_32C_Naive__vs__10d_27C_Naive	AGAP013418	13.837	1.37264	0.327852	4.18676	2.83e-05	0.000253267	AGAP013418	NA	AGAP013418	protein_coding		2R	46357259	46361841
1452	10d_32C_Naive__vs__10d_27C_Naive	AGAP013432	17.4755	-1.57147	0.405251	-3.87777	0.000105419	0.000750164	AGAP013432	NA	AGAP013432	protein_coding		2R	40525884	40526604
1453	10d_32C_Naive__vs__10d_27C_Naive	AGAP013444	7.21949	2.29787	0.526493	4.36449	1.27e-05	0.000128574	AGAP013444	NA	AGAP013444	protein_coding		X	17340746	17341655
1454	10d_32C_Naive__vs__10d_27C_Naive	AGAP013451	2.50579	2.0334	0.756733	2.68708	0.00720787	0.0235267	AGAP013451	11175800	AGAP013451	protein_coding	outer membrane lipoprotein Blc (Precursor)	2R	23669361	23670068
1455	10d_32C_Naive__vs__10d_27C_Naive	AGAP013506	138.594	1.48809	0.437849	3.39865	0.000677201	0.00351024	AGAP013506	NA	UPD3A	protein_coding	JAK/STAT pathway cytokine unpaired 3 variant A	X	15468833	15476544
1456	10d_32C_Naive__vs__10d_27C_Naive	AGAP013530	130.969	-1.28663	0.193903	-6.63543	3.24e-11	2.06e-09	AGAP013530	11175536	AGAP013530	protein_coding		X	4394176	4396204
1457	10d_32C_Naive__vs__10d_27C_Naive	AGAP013555	20.9934	-1.57297	0.339839	-4.62859	3.68e-06	4.65e-05	AGAP013555	NA	U3	snoRNA	Small nucleolar RNA U3 [Source:RFAM;Acc:RF00012]	3R	27777361	27777563
1458	10d_32C_Naive__vs__10d_27C_Naive	AGAP013674	9.55364	-2.49682	0.57209	-4.36439	1.27e-05	0.000128574	AGAP013674	NA	U2	snRNA	U2 spliceosomal RNA [Source:RFAM;Acc:RF00004]	3R	5078469	5078663
1459	10d_32C_Naive__vs__10d_27C_Naive	AGAP013721	4.64946	1.35371	0.542525	2.4952	0.0125886	0.0365473	AGAP013721	NA	AGAP013721	protein_coding		3R	2313388	2319154
1460	10d_32C_Naive__vs__10d_27C_Naive	AGAP013745	305.43	-1.1844	0.216361	-5.4742	4.39e-08	1.1e-06	AGAP013745	NA	AGAP013745	protein_coding		3R	3382033	3384093
1461	10d_32C_Naive__vs__10d_27C_Naive	AGAP028003	1.75015	3.77054	1.52268	2.47626	0.0132768	0.0381114	AGAP028003	NA	AGAP028003	protein_coding		3L	4015345	4016403
1462	10d_32C_Naive__vs__10d_27C_Naive	AGAP028005	62.4114	-1.22489	0.226556	-5.40658	6.42e-08	1.53e-06	AGAP028005	NA	AGAP028005	protein_coding		3L	36680868	36682771
1463	10d_32C_Naive__vs__10d_27C_Naive	AGAP028015	36.6198	-1.17989	0.436035	-2.70596	0.00681073	0.0224326	AGAP028015	NA	AGAP028015	protein_coding		3R	320403	322070
1464	10d_32C_Naive__vs__10d_27C_Naive	AGAP028136	10.2242	1.11013	0.430526	2.57854	0.00992182	0.030283	AGAP028136	NA	AGAP028136	protein_coding		3L	3749486	3750852
1465	10d_32C_Naive__vs__10d_27C_Naive	AGAP028153	35.1819	-1.32712	0.338645	-3.91891	8.9e-05	0.000653969	AGAP028153	NA	AGAP028153	protein_coding		3R	24936101	24937722
1466	10d_32C_Naive__vs__10d_27C_Naive	AGAP028185	42.2233	-1.32032	0.320932	-4.11402	3.89e-05	0.000328622	AGAP028185	NA	AGAP028185	protein_coding		3L	36176086	36193008
1467	10d_32C_Naive__vs__10d_27C_Naive	AGAP028223	358.317	-1.34901	0.306489	-4.40148	1.08e-05	0.000111723	AGAP028223	NA	AGAP028223	protein_coding		3L	2448546	2449463
1468	10d_32C_Naive__vs__10d_27C_Naive	AGAP028406	913.353	-1.14017	0.400533	-2.84662	0.00441859	0.0158931	AGAP028406	NA	AGAP028406	protein_coding		2R	39753106	39753411
1469	10d_32C_Naive__vs__10d_27C_Naive	AGAP028445	5.58337	1.7444	0.551859	3.16094	0.00157259	0.00692997	AGAP028445	NA	AGAP028445	protein_coding		2L	15462966	15464745
1470	10d_32C_Naive__vs__10d_27C_Naive	AGAP028531	59.1908	-1.23785	0.250733	-4.93691	7.94e-07	1.28e-05	AGAP028531	NA	AGAP028531	protein_coding		3L	32039646	32040664
1471	10d_32C_Naive__vs__10d_27C_Naive	AGAP028537	7.88414	1.0444	0.381637	2.73663	0.00620713	0.0208685	AGAP028537	NA	AGAP028537	protein_coding		3L	33168135	33169782
1472	10d_32C_Naive__vs__10d_27C_Naive	AGAP028541	344.321	1.17735	0.420206	2.80184	0.00508118	0.0177288	AGAP028541	NA	AGAP028541	protein_coding		3L	35835442	35837981
1473	10d_32C_Naive__vs__10d_27C_Naive	AGAP028557	13.2414	1.56333	0.390407	4.00437	6.22e-05	0.000486654	AGAP028557	NA	AGAP028557	protein_coding		3R	15976336	15977813
1474	10d_32C_Naive__vs__10d_27C_Naive	AGAP028590	118.796	1.23064	0.159065	7.73671	1.02e-14	1.7e-12	AGAP028590	NA	AGAP028590	protein_coding		X	5478655	5480950
1475	10d_32C_Naive__vs__10d_27C_Naive	AGAP028602	85.4745	-3.61182	0.643634	-5.61161	2e-08	5.71e-07	AGAP028602	NA	AGAP028602	protein_coding		3R	13387685	13388863
1476	10d_32C_Naive__vs__10d_27C_Naive	AGAP028622	195.781	-1.41222	0.260418	-5.42291	5.86e-08	1.41e-06	AGAP028622	NA	AGAP028622	protein_coding		3L	19892077	19894463
1477	10d_32C_Naive__vs__10d_27C_Naive	AGAP028697	4.46354	-4.3733	1.17238	-3.73028	0.000191267	0.00122899	AGAP028697	NA	AGAP028697	protein_coding	carboxylesterase	3L	12909193	12911360
1478	10d_32C_Naive__vs__10d_27C_Naive	AGAP028725	1823.84	-1.51329	0.210223	-7.19851	6.09e-13	6.21e-11	AGAP028725	NA	SPCLIP1	protein_coding	CLIP-domain serine protease	3L	33284930	33286389
1479	10d_32C_Naive__vs__10d_27C_Naive	AGAP028728	1768.91	-1.17432	0.122963	-9.55024	1.29e-21	1.07e-18	AGAP028728	NA	CLIPE5	protein_coding	CLIP-domain serine protease [Source:UniProtKB/TrEMBL;Acc:A0A1S4HFB9]	3L	6061403	6065810
1480	10d_32C_Naive__vs__10d_27C_Naive	AGAP028750	11.7454	6.7516	1.2994	5.19594	2.04e-07	4.07e-06	AGAP028750	NA	AGAP028750	protein_coding		3L	37987767	37988762
1481	10d_32C_Naive__vs__10d_27C_Naive	AGAP028971	3.92926	2.5427	0.682946	3.72314	0.00019676	0.00125848	AGAP028971	NA	LSU_rRNA_eukarya	rRNA	Eukaryotic large subunit ribosomal RNA [Source:RFAM;Acc:RF02543]	X	23665086	23665438
1482	10d_32C_Naive__vs__10d_27C_Naive	AGAP028983	2.83138	-3.23997	1.19827	-2.70387	0.00685376	0.0225614	AGAP028983	NA	U2	snRNA	U2 spliceosomal RNA [Source:RFAM;Acc:RF00004]	2R	58375110	58375303
1483	10d_32C_Naive__vs__10d_27C_Naive	AGAP029067	274.518	-1.20988	0.318479	-3.79894	0.000145318	0.000980811	AGAP029067	NA	AGAP029067	protein_coding		3L	31215837	31220503
1484	10d_32C_Naive__vs__10d_27C_Naive	AGAP029087	1.96919	2.5475	0.931628	2.73446	0.00624829	0.0209451	AGAP029087	NA	AGAP029087	protein_coding		2R	37988040	37992016
1485	10d_32C_Naive__vs__10d_27C_Naive	AGAP029204	1.75611	4.0319	1.63521	2.46568	0.0136753	0.0390607	AGAP029204	NA	AGAP029204	protein_coding		3L	37978794	37980057
1486	10d_32C_Naive__vs__10d_27C_Naive	AGAP029252	13.2474	-1.43541	0.359562	-3.99211	6.55e-05	0.000506684	AGAP029252	NA	AGAP029252	protein_coding		3L	36056502	36057621
1487	10d_32C_Naive__vs__10d_27C_Naive	AGAP029263	39.0263	1.09687	0.250433	4.37989	1.19e-05	0.00012103	AGAP029263	NA	AGAP029263	protein_coding		3L	36930794	36934242
1488	10d_32C_Naive__vs__10d_27C_Naive	AGAP029271	8.63478	1.51066	0.451706	3.34434	0.000824798	0.00410902	AGAP029271	NA	AGAP029271	protein_coding		3L	32492788	32494457
1489	10d_32C_Naive__vs__10d_27C_Naive	AGAP029279	30.0675	1.25957	0.423737	2.97252	0.00295366	0.0115189	AGAP029279	NA	AGAP029279	protein_coding		3L	19244355	19247762
1490	10d_32C_Naive__vs__10d_27C_Naive	AGAP029310	7.41425	1.25724	0.432605	2.90622	0.00365828	0.0137229	AGAP029310	NA	AGAP029310	protein_coding		3L	19472748	19473200
1491	10d_32C_Naive__vs__10d_27C_Naive	AGAP029312	2.18913	2.43785	0.918545	2.65403	0.00795365	0.0254059	AGAP029312	NA	AGAP029312	protein_coding	F-box domain-containing protein [Source:UniProtKB/TrEMBL;Acc:A0A453Z0N7]	3L	32487367	32489205
1492	10d_32C_Naive__vs__10d_27C_Naive	AGAP029319	9.54877	-3.04249	1.18833	-2.5603	0.0104581	0.0315109	AGAP029319	NA	AGAP029319	protein_coding		3L	19865344	19867118
1493	10d_32C_Naive__vs__10d_27C_Naive	AGAP029326	5.92409	-5.23425	1.14574	-4.56846	4.91e-06	5.81e-05	AGAP029326	NA	AGAP029326	protein_coding		3L	19864127	19865158
1494	10d_32C_Naive__vs__10d_27C_Naive	AGAP029328	8.31293	1.85094	0.47575	3.89057	0.000100009	0.000719214	AGAP029328	NA	AGAP029328	protein_coding		3L	32489757	32491300
1495	10d_32C_Naive__vs__10d_27C_Naive	AGAP029340	127.882	1.24963	0.396677	3.15024	0.00163134	0.00715333	AGAP029340	NA	AGAP029340	protein_coding		2L	15371856	15372620
1496	10d_32C_Naive__vs__10d_27C_Naive	AGAP029344	35.9952	1.06274	0.194657	5.45955	4.77e-08	1.17e-06	AGAP029344	NA	AGAP029344	protein_coding		2L	1185940	1187858
1497	10d_32C_Naive__vs__10d_27C_Naive	AGAP029365	8192.47	1.19776	0.22079	5.42487	5.8e-08	1.39e-06	AGAP029365	NA	AGAP029365	protein_coding		2L	47490581	47492360
1498	10d_32C_Naive__vs__10d_27C_Naive	AGAP029385	36.7741	-2.68392	0.657239	-4.08363	4.43e-05	0.000367977	AGAP029385	NA	AGAP029385	protein_coding		2R	23668154	23669008
1499	10d_32C_Naive__vs__10d_27C_Naive	AGAP029411	10.9732	-1.31235	0.393465	-3.33535	0.000851909	0.00421856	AGAP029411	NA	AGAP029411	protein_coding		3R	8096031	8096834
1500	10d_32C_Naive__vs__10d_27C_Naive	AGAP029414	161.758	2.68595	0.212525	12.6382	1.3e-36	4.99e-33	AGAP029414	NA	AGAP029414	protein_coding		3R	9733212	9734275
1501	10d_32C_Naive__vs__10d_27C_Naive	AGAP029432	2.93229	2.01155	0.763629	2.6342	0.00843348	0.0266213	AGAP029432	NA	AGAP029432	protein_coding		X	17152612	17154428
1502	10d_32C_Naive__vs__10d_27C_Naive	AGAP029479	21.7076	1.34009	0.256843	5.21754	1.81e-07	3.67e-06	AGAP029479	NA	AGAP029479	protein_coding		2R	58128033	58130616
1503	10d_32C_Naive__vs__10d_27C_Naive	AGAP029481	223.02	-1.57589	0.209455	-7.52375	5.32e-14	7.22e-12	AGAP029481	NA	AGAP029481	protein_coding		3L	11747085	11750718
1504	10d_32C_Naive__vs__10d_27C_Naive	AGAP029584	1298.52	-1.09467	0.242308	-4.51769	6.25e-06	7.11e-05	AGAP029584	NA	AGAP029584	protein_coding		2L	38895037	38954831
1505	10d_32C_Naive__vs__10d_27C_Naive	AGAP029692	4331.69	-1.32337	0.201922	-6.55387	5.61e-11	3.45e-09	AGAP029692	1276869	AGAP029692	protein_coding		2L	28241510	28243323
1506	10d_32C_Naive__vs__10d_27C_Naive	AGAP029717	163.325	-1.07077	0.317335	-3.37426	0.000740139	0.00377369	AGAP029717	NA	AGAP029717	protein_coding		3L	2264147	2265016
1507	10d_32C_Naive__vs__10d_27C_Naive	AGAP029736	12.7171	1.80651	0.395115	4.5721	4.83e-06	5.73e-05	AGAP029736	NA	AGAP029736	protein_coding		3L	20311293	20313354
1508	10d_32C_Naive__vs__10d_27C_Naive	AGAP029749	229.139	-1.53451	0.212156	-7.23292	4.73e-13	5e-11	AGAP029749	NA	AGAP029749	protein_coding		3L	24501606	24505764
1509	10d_32C_Naive__vs__10d_27C_Naive	AGAP029826	394.906	-1.01327	0.307483	-3.29538	0.000982883	0.00471522	AGAP029826	NA	AGAP029826	protein_coding	Tox-SGS domain-containing protein [Source:UniProtKB/TrEMBL;Acc:A0A499FX22]	3R	45272216	45278624
1510	10d_32C_Naive__vs__10d_27C_Naive	AGAP029827	210.413	-1.22142	0.377941	-3.23177	0.00123028	0.00565496	AGAP029827	NA	AGAP029827	protein_coding		3R	45250558	45256012
1511	10d_32C_Naive__vs__10d_27C_Naive	AGAP029830	41.4473	-3.07797	1.15151	-2.67298	0.00751802	0.0242767	AGAP029830	NA	AGAP029830	protein_coding	Fibrinogen C-terminal domain-containing protein [Source:UniProtKB/TrEMBL;Acc:A0A499FX05]	3L	19917157	19918270
1512	10d_32C_Naive__vs__10d_27C_Naive	AGAP029831	9.89357	-2.85771	0.598513	-4.77469	1.8e-06	2.56e-05	AGAP029831	NA	AGAP029831	protein_coding	Fibrinogen C-terminal domain-containing protein [Source:UniProtKB/TrEMBL;Acc:A0A499FX26]	3L	19918925	19920217
1513	10d_32C_Naive__vs__10d_27C_Naive	AGAP029842	5.74013	1.54333	0.599536	2.5742	0.0100472	0.0305502	AGAP029842	NA	AGAP029842	protein_coding		2L	17351	18787
1514	10d_32C_Naive__vs__10d_27C_Naive	AGAP029844	89.0742	-1.61487	0.247851	-6.5155	7.24e-11	4.3e-09	AGAP029844	NA	AGAP029844	protein_coding		2L	39293954	39294436
1515	10d_32C_Naive__vs__10d_27C_Naive	AGAP029859	33.9309	1.07758	0.229432	4.69674	2.64e-06	3.49e-05	AGAP029859	NA	AGAP029859	protein_coding		2L	19625847	19626596
1516	10d_32C_Naive__vs__10d_27C_Naive	AGAP029958	63.467	1.01988	0.22667	4.4994	6.81e-06	7.6e-05	AGAP029958	NA	NA	NA	NA	NA	NA	NA
1517	10d_32C_Naive__vs__10d_27C_Naive	AGAP029965	6.84524	1.55669	0.56791	2.74108	0.00612382	0.0206419	AGAP029965	NA	NA	NA	NA	NA	NA	NA
1518	10d_32C_Naive__vs__10d_27C_Naive	AGAP029972	1.07492	-3.61402	1.30674	-2.76567	0.00568058	0.0194608	AGAP029972	NA	NA	NA	NA	NA	NA	NA
1519	10d_32C_Naive__vs__10d_27C_Naive	AGAP029977	2692.13	-1.84478	0.26795	-6.88479	5.79e-12	4.64e-10	AGAP029977	NA	NA	NA	NA	NA	NA	NA
1520	10d_32C_Naive__vs__10d_30C_Naive	AGAP000047	15008.5	1.09717	0.261572	4.19452	2.73e-05	0.00241494	AGAP000047	1272228	CPR130	protein_coding	cuticular protein RR-2 family 130	X	752557	754633
1521	10d_32C_Naive__vs__10d_30C_Naive	AGAP000244	5.86983	1.94843	0.445667	4.37195	1.23e-05	0.00139198	AGAP000244	4576003	AGAP000244	protein_coding		X	4551074	4552449
1522	10d_32C_Naive__vs__10d_30C_Naive	AGAP000376	7959.31	-1.98137	0.518382	-3.82223	0.000132252	0.00808094	AGAP000376	1271879	Tsf1	protein_coding	Transferrin [Source:UniProtKB/TrEMBL;Acc:Q7QF98]	X	6869814	6872985
1523	10d_32C_Naive__vs__10d_30C_Naive	AGAP001018	12.7925	1.06318	0.337362	3.15145	0.0016246	0.0425407	AGAP001018	NA	AGAP001018	protein_coding		X	19571745	19573927
1524	10d_32C_Naive__vs__10d_30C_Naive	AGAP001198	2174.71	-1.25645	0.401138	-3.13222	0.00173493	0.0446734	AGAP001198	1281971	AGAP001198	protein_coding	chymotrypsin	2R	1275455	1276464
1525	10d_32C_Naive__vs__10d_30C_Naive	AGAP001708	67.6816	-1.04854	0.206459	-5.07869	3.8e-07	0.000102287	AGAP001708	4577314	AGAP001708	protein_coding		2R	8846991	8848182
1526	10d_32C_Naive__vs__10d_30C_Naive	AGAP002557	663.551	-1.24993	0.358499	-3.48658	0.000489246	0.0190705	AGAP002557	1273408	AGAP002557	protein_coding	glucose dehydrogenase (acceptor)	2R	22796675	22816978
1527	10d_32C_Naive__vs__10d_30C_Naive	AGAP002601	25.0221	1.10014	0.329002	3.34388	0.000826153	0.0270691	AGAP002601	3290645	AGAP002601	protein_coding	nervous fingers	2R	23818536	23820826
1528	10d_32C_Naive__vs__10d_30C_Naive	AGAP002811	18.9193	-1.12505	0.279332	-4.02765	5.63e-05	0.00408234	AGAP002811	NA	CLIPD4	protein_coding	CLIP-domain serine protease [Source:UniProtKB/TrEMBL;Acc:A0A1S4GG73]	2R	27883453	27885346
1529	10d_32C_Naive__vs__10d_30C_Naive	AGAP002866	19.0142	-2.20553	0.7035	-3.13508	0.0017181	0.0444425	AGAP002866	1273101	CYP6P5	protein_coding	cytochrome P450	2R	28494017	28495645
1530	10d_32C_Naive__vs__10d_30C_Naive	AGAP003209	134.115	-1.59484	0.399872	-3.98837	6.65e-05	0.00470017	AGAP003209	1273884	AGAP003209	protein_coding	C-4 methylsterol oxidase	2R	33903851	33905203
1531	10d_32C_Naive__vs__10d_30C_Naive	AGAP003257	60.811	-1.08231	0.266357	-4.06339	4.84e-05	0.00371917	AGAP003257	1269164	GSTU2	protein_coding	glutathione S-transferase unclassified 2	2R	34496913	34498065
1532	10d_32C_Naive__vs__10d_30C_Naive	AGAP003627	26.2734	-1.13991	0.361251	-3.15547	0.00160242	0.042322	AGAP003627	NA	AGAP003627	protein_coding		2R	40695206	40696459
1533	10d_32C_Naive__vs__10d_30C_Naive	AGAP003689	1542.55	-1.37509	0.380139	-3.61733	0.000297658	0.0140652	AGAP003689	NA	CLIPC7	protein_coding	CLIP-domain serine protease [Source:UniProtKB/TrEMBL;Acc:A0A1S4GIW4]	2R	42042765	42045095
1534	10d_32C_Naive__vs__10d_30C_Naive	AGAP004316	270.545	-1.49635	0.368708	-4.05837	4.94e-05	0.00374763	AGAP004316	4577091	AGAP004316	protein_coding		2R	54392954	54393521
1535	10d_32C_Naive__vs__10d_30C_Naive	AGAP004324	180.425	-1.10724	0.327292	-3.38304	0.00071687	0.0245606	AGAP004324	NA	AGAP004324	protein_coding	Protein yellow	2R	54488978	54491365
1536	10d_32C_Naive__vs__10d_30C_Naive	AGAP004700	122.463	-1.77134	0.263009	-6.73488	1.64e-11	2.65e-08	AGAP004700	4576593	AGAP004700	protein_coding		2L	2013634	2015127
1537	10d_32C_Naive__vs__10d_30C_Naive	AGAP004802	2608.18	1.00265	0.228013	4.39735	1.1e-05	0.00127703	AGAP004802	1278421	AGAP004802	protein_coding	4-hydroxyphenylpyruvate dioxygenase [Source:UniProtKB/TrEMBL;Acc:Q7Q2T3]	2L	3745921	3747552
1538	10d_32C_Naive__vs__10d_30C_Naive	AGAP004977	646.124	-1.0708	0.296143	-3.61583	0.000299392	0.0140652	AGAP004977	1275799	PPO6	protein_coding	prophenoloxidase 6	2L	7452207	7454977
1539	10d_32C_Naive__vs__10d_30C_Naive	AGAP004978	73.0729	-1.56327	0.421463	-3.70916	0.000207946	0.0111668	AGAP004978	1275800	PPO9	protein_coding	prophenoloxidase 9	2L	7455500	7457965
1540	10d_32C_Naive__vs__10d_30C_Naive	AGAP005194	1559.34	-2.74203	0.794826	-3.44985	0.000560902	0.0207204	AGAP005194	1274900	AGAP005194	protein_coding		2L	12168087	12169243
1541	10d_32C_Naive__vs__10d_30C_Naive	AGAP005612	954.578	-1.31207	0.35873	-3.65755	0.000254635	0.0128962	AGAP005612	1276298	AGAP005612	protein_coding		2L	17845652	17848220
1542	10d_32C_Naive__vs__10d_30C_Naive	AGAP005848	392.62	-1.23248	0.391194	-3.15057	0.00162952	0.0425407	AGAP005848	1276516	AGAP005848	protein_coding	ficolin A	2L	22488407	22489811
1543	10d_32C_Naive__vs__10d_30C_Naive	AGAP005888	7067.19	-1.19188	0.27154	-4.38933	1.14e-05	0.00129827	AGAP005888	1276553	AGAP005888	protein_coding		2L	23177221	23177796
1544	10d_32C_Naive__vs__10d_30C_Naive	AGAP006197	10.2274	-4.03053	1.02634	-3.9271	8.6e-05	0.00571681	AGAP006197	1276862	AGAP006197	protein_coding		2L	28218544	28219386
1545	10d_32C_Naive__vs__10d_30C_Naive	AGAP006258	227.844	-1.28606	0.377014	-3.41119	0.000646809	0.0229922	AGAP006258	1276915	PPO2	protein_coding	prophenoloxidase 2	2L	28702474	28705612
1546	10d_32C_Naive__vs__10d_30C_Naive	AGAP006261	38.9172	2.32463	0.520038	4.47012	7.82e-06	0.00102273	AGAP006261	3290137	CPR135	protein_coding	cuticular protein RR-2 family 135	2L	28743187	28746274
1547	10d_32C_Naive__vs__10d_30C_Naive	AGAP006348	5275.71	-1.23738	0.280844	-4.40593	1.05e-05	0.0012533	AGAP006348	1276956	LRIM1	protein_coding	leucine-rich immune protein (Long)	2L	30329656	30331296
1548	10d_32C_Naive__vs__10d_30C_Naive	AGAP006499	36.9902	-1.66209	0.399037	-4.16524	3.11e-05	0.00264343	AGAP006499	3290181	AGAP006499	protein_coding		2L	33083455	33084412
1549	10d_32C_Naive__vs__10d_30C_Naive	AGAP007039	1057.56	-1.12614	0.236091	-4.76995	1.84e-06	0.000353056	AGAP007039	1270063	LRIM4	protein_coding	leucine-rich immune protein (Long)	2L	41292154	41294040
1550	10d_32C_Naive__vs__10d_30C_Naive	AGAP007043	898.502	-1.23262	0.190554	-6.46863	9.89e-11	1.12e-07	AGAP007043	1270058	AGAP007043	protein_coding		2L	41561354	41563347
1551	10d_32C_Naive__vs__10d_30C_Naive	AGAP007048	179.575	-1.39632	0.297937	-4.68663	2.78e-06	0.000455865	AGAP007048	NA	AGAP007048	protein_coding		2L	41648829	41651846
1552	10d_32C_Naive__vs__10d_30C_Naive	AGAP007457	230.213	-1.05157	0.258178	-4.07306	4.64e-05	0.00360994	AGAP007457	1269758	AGAP007457	protein_coding		2L	46652979	46654122
1553	10d_32C_Naive__vs__10d_30C_Naive	AGAP007851	2070.85	-1.08991	0.154138	-7.07098	1.54e-12	5.8e-09	AGAP007851	1278109	AGAP007851	protein_coding		3R	2114232	2115606
1554	10d_32C_Naive__vs__10d_30C_Naive	AGAP008291	610.413	-1.55274	0.489382	-3.17286	0.00150947	0.0405299	AGAP008291	1277691	TRYP5	protein_coding	trypsin 5	3R	8625667	8626808
1555	10d_32C_Naive__vs__10d_30C_Naive	AGAP008440	504.293	-1.37701	0.391958	-3.51315	0.000442825	0.0178775	AGAP008440	NA	AGAP008440	protein_coding	urate oxidase	3R	10810826	10814913
1556	10d_32C_Naive__vs__10d_30C_Naive	AGAP008648	207.38	-1.12726	0.313583	-3.59477	0.000324682	0.0147398	AGAP008648	1275497	AGAP008648	protein_coding		3R	13985392	13986445
1557	10d_32C_Naive__vs__10d_30C_Naive	AGAP009022	44.8127	1.22625	0.289023	4.24274	2.21e-05	0.00211529	AGAP009022	NA	Cht9	protein_coding	chitinase	3R	23761689	23773039
1558	10d_32C_Naive__vs__10d_30C_Naive	AGAP009184	1032.89	-1.02061	0.286526	-3.56201	0.000368023	0.0161873	AGAP009184	1280146	AGAP009184	protein_coding		3R	28493613	28495038
1559	10d_32C_Naive__vs__10d_30C_Naive	AGAP009217	6112.17	-1.60765	0.432106	-3.72051	0.000198819	0.0110072	AGAP009217	1280175	CLIPB12	protein_coding	CLIP-domain serine protease	3R	28842173	28843602
1560	10d_32C_Naive__vs__10d_30C_Naive	AGAP009220	77.6747	-2.89398	0.594459	-4.86826	1.13e-06	0.000244748	AGAP009220	NA	AGAP009220	protein_coding		3R	28851788	28853341
1561	10d_32C_Naive__vs__10d_30C_Naive	AGAP009859	2215.67	-1.15446	0.235635	-4.89936	9.62e-07	0.00021738	AGAP009859	1279277	AGAP009859	protein_coding		3R	44482760	44483549
1562	10d_32C_Naive__vs__10d_30C_Naive	AGAP010046	323.995	-1.53532	0.422635	-3.63273	0.000280442	0.0134898	AGAP010046	4577966	AGAP010046	protein_coding		3R	48208310	48209024
1563	10d_32C_Naive__vs__10d_30C_Naive	AGAP010095	11.2321	-1.73208	0.531575	-3.25838	0.00112049	0.0333315	AGAP010095	1279521	CPR82	protein_coding	cuticular protein RR-2 family 82	3R	49071967	49073130
1564	10d_32C_Naive__vs__10d_30C_Naive	AGAP010110	114.847	-1.10068	0.322131	-3.41687	0.000633454	0.0228278	AGAP010110	NA	AGAP010110	protein_coding		3R	49185444	49187681
1565	10d_32C_Naive__vs__10d_30C_Naive	AGAP010127	3.76445	2.49843	0.685407	3.64518	0.000267201	0.0131324	AGAP010127	1279549	CPR99	protein_coding	cuticular protein RR-2 family 99	3R	49254604	49255464
1566	10d_32C_Naive__vs__10d_30C_Naive	AGAP010350	51.2298	-1.27551	0.394557	-3.23277	0.00122597	0.0351735	AGAP010350	NA	AGAP010350	protein_coding		3L	1948270	1950111
1567	10d_32C_Naive__vs__10d_30C_Naive	AGAP010812	1259.58	-1.52085	0.438793	-3.466	0.000528269	0.0201062	AGAP010812	NA	TEP4	protein_coding	thioester-containing protein 4	3L	11002211	11007511
1568	10d_32C_Naive__vs__10d_30C_Naive	AGAP010814	305.408	-1.04443	0.241547	-4.32389	1.53e-05	0.00161953	AGAP010814	1278851	TEP6	protein_coding	thioester-containing protein 6	3L	11185704	11190462
1569	10d_32C_Naive__vs__10d_30C_Naive	AGAP010816	839.348	-1.49519	0.408356	-3.66148	0.000250764	0.0128264	AGAP010816	NA	TEP3	protein_coding	thioester-containing protein 3	3L	11215193	11220113
1570	10d_32C_Naive__vs__10d_30C_Naive	AGAP010869	8.05438	-7.4477	2.40859	-3.09215	0.00198715	0.0493687	AGAP010869	1271090	AGAP010869	protein_coding	fibrinogen	3L	12279085	12279888
1571	10d_32C_Naive__vs__10d_30C_Naive	AGAP011197	1069.29	-1.94921	0.566008	-3.44379	0.000573617	0.021121	AGAP011197	NA	AGAP011197	protein_coding		3L	19242184	19243364
1572	10d_32C_Naive__vs__10d_30C_Naive	AGAP011230	18.3646	-1.90785	0.595948	-3.20137	0.00136774	0.0380575	AGAP011230	NA	AGAP011230	protein_coding		3L	19862340	19863441
1573	10d_32C_Naive__vs__10d_30C_Naive	AGAP011307	266.116	-1.46123	0.209246	-6.98334	2.88e-12	6.52e-09	AGAP011307	NA	AGAP011307	protein_coding		3L	20791630	20793119
1574	10d_32C_Naive__vs__10d_30C_Naive	AGAP011373	28.5029	-1.09844	0.329969	-3.32891	0.000871878	0.0281592	AGAP011373	NA	AGAP011373	protein_coding		3L	22315861	22317842
1575	10d_32C_Naive__vs__10d_30C_Naive	AGAP011505	660.744	-1.40557	0.271133	-5.18407	2.17e-07	6.63e-05	AGAP011505	NA	AGAP011505	protein_coding		3L	25724163	25726719
1576	10d_32C_Naive__vs__10d_30C_Naive	AGAP011515	19456.7	1.0329	0.228874	4.51299	6.39e-06	0.000881177	AGAP011515	NA	AGAP011515	protein_coding	Cytoplasmic actin [Source:UniProtKB/TrEMBL;Acc:A0A1S4H6W1]	3L	26298856	26300887
1577	10d_32C_Naive__vs__10d_30C_Naive	AGAP011654	1397.64	-1.63567	0.314295	-5.20424	1.95e-07	6.2e-05	AGAP011654	1280984	AGAP011654	protein_coding	membrane dipeptidase	3L	30825121	30827062
1578	10d_32C_Naive__vs__10d_30C_Naive	AGAP011773	18.5011	1.13715	0.314251	3.6186	0.000296201	0.0140652	AGAP011773	4577595	AGAP011773	protein_coding		3L	33124140	33126481
1579	10d_32C_Naive__vs__10d_30C_Naive	AGAP011783	4.15927	-2.10374	0.599285	-3.51041	0.000447411	0.0179345	AGAP011783	3291433	CLIPA13	protein_coding	CLIP-domain serine protease	3L	33254548	33255928
1580	10d_32C_Naive__vs__10d_30C_Naive	AGAP011787	415.546	-1.5032	0.457065	-3.2888	0.00100615	0.0310752	AGAP011787	1280861	CLIPA5	protein_coding	CLIP-domain serine protease	3L	33268365	33269758
1581	10d_32C_Naive__vs__10d_30C_Naive	AGAP011790	1291.64	-1.31143	0.381317	-3.43921	0.000583406	0.0214118	AGAP011790	NA	CLIPA2	protein_coding	CLIP-domain serine protease	3L	33279935	33281894
1582	10d_32C_Naive__vs__10d_30C_Naive	AGAP012386	906.959	-1.06278	0.325168	-3.26841	0.00108154	0.0326021	AGAP012386	NA	AGAP012386	protein_coding		3L	41414615	41417993
1583	10d_32C_Naive__vs__10d_30C_Naive	AGAP012560	6.48151	1.3837	0.421067	3.28616	0.00101562	0.0312823	AGAP012560	NA	AGAP012560	protein_coding	histone H2B	UNKN	16236864	16237169
1584	10d_32C_Naive__vs__10d_30C_Naive	AGAP012966	166.255	-1.53353	0.337858	-4.53896	5.65e-06	0.00081927	AGAP012966	11176032	AGAP012966	protein_coding		2R	54393884	54394355
1585	10d_32C_Naive__vs__10d_30C_Naive	AGAP013221	561.222	-2.15941	0.316985	-6.81233	9.6e-12	1.81e-08	AGAP013221	11175927	AGAP013221	protein_coding		2R	40688706	40690136
1586	10d_32C_Naive__vs__10d_30C_Naive	AGAP013252	238.49	-1.62647	0.431056	-3.77321	0.000161161	0.00943917	AGAP013252	11175997	AGAP013252	protein_coding		2R	47012394	47014486
1587	10d_32C_Naive__vs__10d_30C_Naive	AGAP013402	327.165	-1.51903	0.267478	-5.67908	1.35e-08	6.92e-06	AGAP013402	11175669	AGAP013402	protein_coding	carbonic anhydrase I	2R	20614585	20616389
1588	10d_32C_Naive__vs__10d_30C_Naive	AGAP013530	130.969	-1.58417	0.192605	-8.22497	1.95e-16	1.1e-12	AGAP013530	11175536	AGAP013530	protein_coding		X	4394176	4396204
1589	10d_32C_Naive__vs__10d_30C_Naive	AGAP028399	4.13319	-2.83536	0.782898	-3.62162	0.000292761	0.0140228	AGAP028399	NA	AGAP028399	protein_coding		2L	28667700	28670646
1590	10d_32C_Naive__vs__10d_30C_Naive	AGAP028406	913.353	-1.69702	0.399222	-4.25082	2.13e-05	0.00207342	AGAP028406	NA	AGAP028406	protein_coding		2R	39753106	39753411
1591	10d_32C_Naive__vs__10d_30C_Naive	AGAP028602	85.4745	-3.2431	0.646764	-5.01435	5.32e-07	0.00013671	AGAP028602	NA	AGAP028602	protein_coding		3R	13387685	13388863
1592	10d_32C_Naive__vs__10d_30C_Naive	AGAP029326	5.92409	-3.76729	1.16479	-3.2343	0.0012194	0.0351635	AGAP029326	NA	AGAP029326	protein_coding		3L	19864127	19865158
1593	10d_32C_Naive__vs__10d_30C_Naive	AGAP029736	12.7171	1.30546	0.377345	3.45958	0.000541015	0.0203917	AGAP029736	NA	AGAP029736	protein_coding		3L	20311293	20313354
1594	10d_32C_Naive__vs__10d_30C_Naive	AGAP029844	89.0742	-1.04658	0.249442	-4.19569	2.72e-05	0.00241494	AGAP029844	NA	AGAP029844	protein_coding		2L	39293954	39294436
1595	15d_30C_Naive__vs__15d_27C_Naive	AGAP000047	15008.5	1.14841	0.260407	4.41007	1.03e-05	0.000319449	AGAP000047	1272228	CPR130	protein_coding	cuticular protein RR-2 family 130	X	752557	754633
1596	15d_30C_Naive__vs__15d_27C_Naive	AGAP000183	125.084	1.00471	0.22117	4.5427	5.55e-06	0.000205052	AGAP000183	1272081	AGAP000183	protein_coding		X	3009411	3010662
1597	15d_30C_Naive__vs__15d_27C_Naive	AGAP000356	61.0489	1.09879	0.311708	3.52505	0.000423402	0.00463172	AGAP000356	NA	AGAP000356	protein_coding		X	6348420	6350337
1598	15d_30C_Naive__vs__15d_27C_Naive	AGAP000427	10447.9	-1.16412	0.238258	-4.88596	1.03e-06	6.16e-05	AGAP000427	1271818	AGAP000427	protein_coding	vitellogenin receptor	X	7623631	7631249
1599	15d_30C_Naive__vs__15d_27C_Naive	AGAP000718	463.844	1.09065	0.332938	3.27582	0.00105356	0.00905614	AGAP000718	1272311	AGAP000718	protein_coding		X	13057051	13066994
1600	15d_30C_Naive__vs__15d_27C_Naive	AGAP000786	227.843	1.24507	0.389171	3.19929	0.00137765	0.0110639	AGAP000786	1272378	AGAP000786	protein_coding	ZP domain-containing protein [Source:UniProtKB/TrEMBL;Acc:Q7QE77]	X	14299300	14320409
1601	15d_30C_Naive__vs__15d_27C_Naive	AGAP001039	167.3	-1.03974	0.239936	-4.3334	1.47e-05	0.000419668	AGAP001039	1270531	CYP307A1	protein_coding	cytochrome P450	X	20008895	20018400
1602	15d_30C_Naive__vs__15d_27C_Naive	AGAP001198	2174.71	1.06774	0.40074	2.66442	0.00771223	0.0382839	AGAP001198	1281971	AGAP001198	protein_coding	chymotrypsin	2R	1275455	1276464
1603	15d_30C_Naive__vs__15d_27C_Naive	AGAP001202	154.157	1.03755	0.203677	5.09412	3.5e-07	2.71e-05	AGAP001202	1281966	AGAP001202	protein_coding	organic cation transporter	2R	1402899	1404931
1604	15d_30C_Naive__vs__15d_27C_Naive	AGAP001333	683.182	-1.16125	0.243533	-4.76836	1.86e-06	9.51e-05	AGAP001333	1281846	st	protein_coding	protein scarlet	2R	3253875	3257684
1605	15d_30C_Naive__vs__15d_27C_Naive	AGAP001379	15.2232	-1.12615	0.288679	-3.90106	9.58e-05	0.00160118	AGAP001379	1281799	GPRCCK2	protein_coding	putative gastrin/cholecystokinin receptor 2	2R	4039503	4049913
1606	15d_30C_Naive__vs__15d_27C_Naive	AGAP001543	41.1405	1.32438	0.329599	4.01815	5.87e-05	0.0011078	AGAP001543	3290486	TWDL11	protein_coding	cuticular protein TWDL family (TWDL11)	2R	6076049	6076932
1607	15d_30C_Naive__vs__15d_27C_Naive	AGAP001544	488.607	-2.0551	0.275607	-7.45663	8.88e-14	2.36e-10	AGAP001544	4576818	AGAP001544	protein_coding	tripartite motif-containing protein 37	2R	6086236	6090156
1608	15d_30C_Naive__vs__15d_27C_Naive	AGAP001676	123.531	1.06481	0.250381	4.25276	2.11e-05	0.00052827	AGAP001676	1281498	AGAP001676	protein_coding	actin, cytoplasmic	2R	8001905	8003591
1609	15d_30C_Naive__vs__15d_27C_Naive	AGAP002322	226.572	-1.20932	0.1932	-6.25944	3.86e-10	2.28e-07	AGAP002322	1273647	AGAP002322	protein_coding		2R	19538313	19541380
1610	15d_30C_Naive__vs__15d_27C_Naive	AGAP002441	17.6782	1.02377	0.312144	3.27981	0.00103877	0.00896532	AGAP002441	NA	AGAP002441	protein_coding	Neprilysin, neutral endopeptidase 5 [Source:UniProtKB/TrEMBL;Acc:A0A1S4GF43]	2R	21430613	21440580
1611	15d_30C_Naive__vs__15d_27C_Naive	AGAP002587	210.724	1.03188	0.347125	2.97265	0.00295239	0.0192594	AGAP002587	1273384	AGAP002587	protein_coding		2R	23306923	23309356
1612	15d_30C_Naive__vs__15d_27C_Naive	AGAP002588	1262.22	1.54489	0.507378	3.04484	0.002328	0.0161789	AGAP002588	1273383	AGAP002588	protein_coding		2R	23313530	23314901
1613	15d_30C_Naive__vs__15d_27C_Naive	AGAP003087	281.488	-1.15103	0.299474	-3.84349	0.000121298	0.00186557	AGAP003087	1273763	AGAP003087	protein_coding		2R	32380090	32381475
1614	15d_30C_Naive__vs__15d_27C_Naive	AGAP003290	880.534	-1.54116	0.293703	-5.24735	1.54e-07	1.48e-05	AGAP003290	1269190	AGAP003290	protein_coding		2R	35094008	35100699
1615	15d_30C_Naive__vs__15d_27C_Naive	AGAP003465	10.8521	1.55678	0.411063	3.78721	0.000152348	0.00222821	AGAP003465	1272836	AGAP003465	protein_coding		2R	38016413	38019808
1616	15d_30C_Naive__vs__15d_27C_Naive	AGAP003545	10725.9	-1.80019	0.304009	-5.92151	3.19e-09	1.03e-06	AGAP003545	1274203	Osk	protein_coding	protein oskar	2R	39361783	39364284
1617	15d_30C_Naive__vs__15d_27C_Naive	AGAP003583	154.838	1.0528	0.265121	3.97104	7.16e-05	0.00128088	AGAP003583	1274248	AGAP003583	protein_coding	L-iditol 2-dehydrogenase	2R	40339598	40340889
1618	15d_30C_Naive__vs__15d_27C_Naive	AGAP003926	5488.76	1.19378	0.360334	3.31299	0.000923053	0.00820419	AGAP003926	1278754	AGAP003926	protein_coding	Aminopeptidase [Source:UniProtKB/TrEMBL;Acc:Q7Q2B5]	2R	46361954	46364584
1619	15d_30C_Naive__vs__15d_27C_Naive	AGAP004018	1377.72	-1.17435	0.190156	-6.17571	6.59e-10	3.34e-07	AGAP004018	4577298	AGAP004018	protein_coding		2R	47887680	47910298
1620	15d_30C_Naive__vs__15d_27C_Naive	AGAP004038	4445.06	-1.40362	0.25809	-5.43848	5.37e-08	6.97e-06	AGAP004038	1270899	HPX8	protein_coding	heme peroxidase 8	2R	48266124	48268778
1621	15d_30C_Naive__vs__15d_27C_Naive	AGAP004108	76.7802	-1.05995	0.254884	-4.15855	3.2e-05	0.00071771	AGAP004108	NA	AGAP004108	protein_coding	Amalgam	2R	50044334	50047428
1622	15d_30C_Naive__vs__15d_27C_Naive	AGAP004281	69.3293	-1.07217	0.21434	-5.00218	5.67e-07	3.99e-05	AGAP004281	4577206	AGAP004281	protein_coding		2R	53809199	53810497
1623	15d_30C_Naive__vs__15d_27C_Naive	AGAP004324	180.425	-1.49291	0.339295	-4.40005	1.08e-05	0.000333561	AGAP004324	NA	AGAP004324	protein_coding	Protein yellow	2R	54488978	54491365
1624	15d_30C_Naive__vs__15d_27C_Naive	AGAP004581	519.166	3.39026	0.696282	4.8691	1.12e-06	6.59e-05	AGAP004581	5667763	AGAP004581	protein_coding	heat shock protein 70kDa	2R	57956199	57957413
1625	15d_30C_Naive__vs__15d_27C_Naive	AGAP004582	124.016	3.68339	0.689262	5.34396	9.09e-08	1.02e-05	AGAP004582	4577471	AGAP004582	protein_coding	heat shock 70kDa protein	2R	57969341	57972240
1626	15d_30C_Naive__vs__15d_27C_Naive	AGAP004583	433.341	3.34497	0.706414	4.73515	2.19e-06	0.000108257	AGAP004583	NA	AGAP004583	protein_coding	heat shock 70kDa protein	2R	57977978	57979236
1627	15d_30C_Naive__vs__15d_27C_Naive	AGAP004620	77.8059	1.17999	0.287785	4.10024	4.13e-05	0.000858628	AGAP004620	1275911	AGAP004620	protein_coding	Envelysin	2R	58619536	58621971
1628	15d_30C_Naive__vs__15d_27C_Naive	AGAP005065	77.571	-1.9539	0.729676	-2.67776	0.00741172	0.0373324	AGAP005065	1274748	AGAP005065	protein_coding		2L	9220270	9221206
1629	15d_30C_Naive__vs__15d_27C_Naive	AGAP005318	20.1725	1.10702	0.314397	3.52108	0.000429794	0.00468238	AGAP005318	NA	AGAP005318	protein_coding		2L	14025539	14027580
1630	15d_30C_Naive__vs__15d_27C_Naive	AGAP005547	331.642	1.00259	0.375297	2.67146	0.00755226	0.0377542	AGAP005547	1276231	AGAP005547	protein_coding	alpha-crystallin B chain	2L	16952069	16952914
1631	15d_30C_Naive__vs__15d_27C_Naive	AGAP005548	38.795	2.60952	0.648563	4.02354	5.73e-05	0.00109048	AGAP005548	1276232	AGAP005548	protein_coding	alpha-crystallin B chain	2L	16955265	16956127
1632	15d_30C_Naive__vs__15d_27C_Naive	AGAP005733	511.186	-1.35608	0.256679	-5.28317	1.27e-07	1.32e-05	AGAP005733	1276405	AGAP005733	protein_coding		2L	19929849	19931010
1633	15d_30C_Naive__vs__15d_27C_Naive	AGAP005987	1713.95	-1.38375	0.258375	-5.35558	8.53e-08	9.75e-06	AGAP005987	1276660	AGAP005987	protein_coding		2L	24546616	24556249
1634	15d_30C_Naive__vs__15d_27C_Naive	AGAP006157	20.9207	-1.50079	0.330262	-4.54424	5.51e-06	0.000204266	AGAP006157	5667215	AGAP006157	protein_coding		2L	27365176	27365859
1635	15d_30C_Naive__vs__15d_27C_Naive	AGAP006197	10.2274	-2.88824	0.852246	-3.38898	0.000701538	0.00670815	AGAP006197	1276862	AGAP006197	protein_coding		2L	28218544	28219386
1636	15d_30C_Naive__vs__15d_27C_Naive	AGAP006202	48.243	-2.36065	0.434305	-5.43545	5.47e-08	7e-06	AGAP006202	4576622	AGAP006202	protein_coding		2L	28228128	28228839
1637	15d_30C_Naive__vs__15d_27C_Naive	AGAP006241	325.886	-1.26361	0.242472	-5.21139	1.87e-07	1.7e-05	AGAP006241	1276902	AGAP006241	protein_coding	Innexin inx2	2L	28585064	28586748
1638	15d_30C_Naive__vs__15d_27C_Naive	AGAP006385	1091.22	-2.02785	0.543274	-3.73264	0.000189482	0.0026098	AGAP006385	1276997	AGAP006385	protein_coding		2L	31026599	31027516
1639	15d_30C_Naive__vs__15d_27C_Naive	AGAP006497	64.3051	1.28623	0.257069	5.00344	5.63e-07	3.99e-05	AGAP006497	1277097	AGAP006497	protein_coding		2L	33051894	33062833
1640	15d_30C_Naive__vs__15d_27C_Naive	AGAP006499	36.9902	-1.14854	0.336079	-3.41748	0.000632038	0.00622682	AGAP006499	3290181	AGAP006499	protein_coding		2L	33083455	33084412
1641	15d_30C_Naive__vs__15d_27C_Naive	AGAP006609	1485.79	-1.46621	0.278465	-5.26532	1.4e-07	1.4e-05	AGAP006609	1277194	AGAP006609	protein_coding		2L	34708453	34724954
1642	15d_30C_Naive__vs__15d_27C_Naive	AGAP006707	276.136	-1.34723	0.419755	-3.20955	0.00132942	0.0107906	AGAP006707	1270350	AGAP006707	protein_coding	serine-type enodpeptidase	2L	37114537	37115716
1643	15d_30C_Naive__vs__15d_27C_Naive	AGAP006710	3671	-1.31666	0.32115	-4.09983	4.13e-05	0.000858628	AGAP006710	4576607	CHYM2	protein_coding	chymotrypsin	2L	37122149	37123243
1644	15d_30C_Naive__vs__15d_27C_Naive	AGAP006711	4258.76	-1.09629	0.284153	-3.8581	0.000114273	0.00181048	AGAP006711	1270347	chym3	protein_coding	Chymotrypsin-2 [Source:UniProtKB/Swiss-Prot;Acc:Q17025]	2L	37127132	37128206
1645	15d_30C_Naive__vs__15d_27C_Naive	AGAP007083	252.061	-1.01272	0.215981	-4.68894	2.75e-06	0.000128842	AGAP007083	NA	AGAP007083	protein_coding		2L	42271184	42280219
1646	15d_30C_Naive__vs__15d_27C_Naive	AGAP007122	884.113	-1.38003	0.26173	-5.27272	1.34e-07	1.36e-05	AGAP007122	1269984	AGAP007122	protein_coding	tubulin, alpha 1	2L	43050145	43051673
1647	15d_30C_Naive__vs__15d_27C_Naive	AGAP007158	19.9474	3.12823	0.565787	5.529	3.22e-08	4.76e-06	AGAP007158	1269956	AGAP007158	protein_coding	alpha-crystallin B chain	2L	43598636	43599507
1648	15d_30C_Naive__vs__15d_27C_Naive	AGAP007159	21.7756	2.56818	0.564506	4.54943	5.38e-06	0.000200741	AGAP007159	1269956	AGAP007159	protein_coding	alpha-crystallin B chain	2L	43600970	43601852
1649	15d_30C_Naive__vs__15d_27C_Naive	AGAP007165	189.341	-1.5325	0.524727	-2.92056	0.00349403	0.0219575	AGAP007165	1269949	AGAP007165	protein_coding	Late trypsin	2L	43749619	43750588
1650	15d_30C_Naive__vs__15d_27C_Naive	AGAP007249	4521.19	1.15342	0.116816	9.87379	5.41e-23	5.75e-19	AGAP007249	1269898	Flightin	protein_coding	protein flightin	2L	44638197	44642288
1651	15d_30C_Naive__vs__15d_27C_Naive	AGAP007300	465.432	-1.11046	0.280328	-3.9613	7.45e-05	0.00131664	AGAP007300	1269868	AGAP007300	protein_coding		2L	45096564	45098959
1652	15d_30C_Naive__vs__15d_27C_Naive	AGAP007365	2776.8	-1.31684	0.338318	-3.89232	9.93e-05	0.00163935	AGAP007365	1269817	AGAP007365	protein_coding		2L	46084249	46087214
1653	15d_30C_Naive__vs__15d_27C_Naive	AGAP007411	151.598	-1.10952	0.213757	-5.19059	2.1e-07	1.8e-05	AGAP007411	1269776	CTLMA1	protein_coding	C-type lectin (CTL) - mannose binding	2L	46354140	46354810
1654	15d_30C_Naive__vs__15d_27C_Naive	AGAP007598	149.726	-1.09079	0.214541	-5.0843	3.69e-07	2.81e-05	AGAP007598	1269631	AGAP007598	protein_coding		2L	48131674	48133443
1655	15d_30C_Naive__vs__15d_27C_Naive	AGAP007641	102.803	-1.00551	0.235334	-4.27269	1.93e-05	0.000502688	AGAP007641	1269585	AGAP007641	protein_coding		2L	48592041	48592785
1656	15d_30C_Naive__vs__15d_27C_Naive	AGAP007767	548.956	-1.73206	0.304199	-5.69384	1.24e-08	2.76e-06	AGAP007767	1278198	AGAP007767	protein_coding		3R	505059	507187
1657	15d_30C_Naive__vs__15d_27C_Naive	AGAP007823	1372.1	-1.93595	0.388809	-4.97918	6.39e-07	4.27e-05	AGAP007823	NA	AGAP007823	protein_coding		3R	1435271	1442005
1658	15d_30C_Naive__vs__15d_27C_Naive	AGAP007959	1329.91	-1.20883	0.271648	-4.44999	8.59e-06	0.00028534	AGAP007959	NA	AGAP007959	protein_coding		3R	3317913	3319012
1659	15d_30C_Naive__vs__15d_27C_Naive	AGAP008015	633.234	-1.10704	0.248051	-4.46294	8.08e-06	0.00027463	AGAP008015	NA	AGAP008015	protein_coding	lamin	3R	4186797	4189039
1660	15d_30C_Naive__vs__15d_27C_Naive	AGAP008246	45.2773	-1.18419	0.458899	-2.5805	0.00986569	0.0455612	AGAP008246	NA	AGAP008246	protein_coding	gamma-butyrobetaine dioxygenase	3R	7791589	7794044
1661	15d_30C_Naive__vs__15d_27C_Naive	AGAP008290	59.3413	2.10604	0.626812	3.35992	0.000779657	0.00723394	AGAP008290	1277692	TRYP6	protein_coding	trypsin 6	3R	8624615	8625447
1662	15d_30C_Naive__vs__15d_27C_Naive	AGAP008291	610.413	1.23768	0.48625	2.54536	0.0109164	0.0485373	AGAP008291	1277691	TRYP5	protein_coding	trypsin 5	3R	8625667	8626808
1663	15d_30C_Naive__vs__15d_27C_Naive	AGAP008295	467.057	-1.71889	0.476768	-3.6053	0.00031179	0.00371251	AGAP008295	3291694	TRYP2	protein_coding	trypsin 2	3R	8632843	8633779
1664	15d_30C_Naive__vs__15d_27C_Naive	AGAP008359	244.205	1.23341	0.275652	4.4745	7.66e-06	0.000262703	AGAP008359	1277620	AGAP008359	protein_coding	sodium-coupled monocarboxylate transporter 1	3R	10022000	10025324
1665	15d_30C_Naive__vs__15d_27C_Naive	AGAP008404	351.782	-1.06145	0.245371	-4.32589	1.52e-05	0.000426212	AGAP008404	NA	AGAP008404	protein_coding		3R	10360667	10362505
1666	15d_30C_Naive__vs__15d_27C_Naive	AGAP008410	337.308	-1.3939	0.287225	-4.85301	1.22e-06	6.91e-05	AGAP008410	1277569	AGAP008410	protein_coding		3R	10480448	10481570
1667	15d_30C_Naive__vs__15d_27C_Naive	AGAP008629	72.0136	-1.61437	0.264588	-6.10146	1.05e-09	4.68e-07	AGAP008629	NA	AGAP008629	protein_coding		3R	13757862	13758942
1668	15d_30C_Naive__vs__15d_27C_Naive	AGAP008638	287.855	-2.04372	0.372766	-5.48257	4.19e-08	5.86e-06	AGAP008638	NA	AGAP008638	protein_coding		3R	13808288	13809492
1669	15d_30C_Naive__vs__15d_27C_Naive	AGAP008648	207.38	-1.60089	0.316389	-5.0599	4.19e-07	3.14e-05	AGAP008648	1275497	AGAP008648	protein_coding		3R	13985392	13986445
1670	15d_30C_Naive__vs__15d_27C_Naive	AGAP008738	3791.05	-1.04901	0.223325	-4.69726	2.64e-06	0.000125161	AGAP008738	NA	AGAP008738	protein_coding		3R	16395179	16399178
1671	15d_30C_Naive__vs__15d_27C_Naive	AGAP008739	57.2989	-1.17233	0.270431	-4.33505	1.46e-05	0.000418797	AGAP008739	1275593	AGAP008739	protein_coding	BTB domain-containing protein [Source:UniProtKB/TrEMBL;Acc:Q7Q891]	3R	16408851	16410782
1672	15d_30C_Naive__vs__15d_27C_Naive	AGAP009216	32.2561	1.74519	0.63051	2.7679	0.00564184	0.0308272	AGAP009216	NA	AGAP009216	protein_coding	Peptidase S1 domain-containing protein [Source:UniProtKB/TrEMBL;Acc:A0A1S4H0E2]	3R	28838639	28840359
1673	15d_30C_Naive__vs__15d_27C_Naive	AGAP009218	931.283	1.31552	0.470476	2.79615	0.0051716	0.0290832	AGAP009218	NA	AGAP009218	protein_coding		3R	28845073	28846244
1674	15d_30C_Naive__vs__15d_27C_Naive	AGAP009220	77.6747	2.12364	0.586023	3.62382	0.000290287	0.00349932	AGAP009220	NA	AGAP009220	protein_coding		3R	28851788	28853341
1675	15d_30C_Naive__vs__15d_27C_Naive	AGAP009246	2003.64	-1.13151	0.235912	-4.79634	1.62e-06	8.59e-05	AGAP009246	NA	CYP4C27	protein_coding	Cytochrome P450 [Source:UniProtKB/TrEMBL;Acc:A0A1S4H0K4]	3R	29380577	29386394
1676	15d_30C_Naive__vs__15d_27C_Naive	AGAP009381	168.185	-1.04612	0.188891	-5.53821	3.06e-08	4.58e-06	AGAP009381	NA	AGAP009381	protein_coding	Cellular retinaldehyde-binding protein [Source:UniProtKB/TrEMBL;Acc:A0A1S4H0Z1]	3R	31870028	31872069
1677	15d_30C_Naive__vs__15d_27C_Naive	AGAP009442	181.969	-1.11087	0.224799	-4.94162	7.75e-07	4.99e-05	AGAP009442	1269240	AGAP009442	protein_coding	cyclin-dependent kinase regulatory subunit CKS1	3R	33502242	33503966
1678	15d_30C_Naive__vs__15d_27C_Naive	AGAP009460	105.774	1.3127	0.415457	3.15966	0.00157954	0.0121441	AGAP009460	NA	AGAP009460	protein_coding	c-Jun N-terminal kinase	3R	33816305	33822162
1679	15d_30C_Naive__vs__15d_27C_Naive	AGAP009494	45.3124	1.33527	0.374784	3.56278	0.000366955	0.0041417	AGAP009494	NA	AGAP009494	protein_coding	ETS-type family, other	3R	34726683	34732151
1680	15d_30C_Naive__vs__15d_27C_Naive	AGAP009594	18.2173	1.01696	0.26461	3.84326	0.000121412	0.00186557	AGAP009594	NA	AGAP009594	protein_coding	dynein assembly factor 1, axonemal homolog	3R	36732028	36736361
1681	15d_30C_Naive__vs__15d_27C_Naive	AGAP009682	819.848	-1.31315	0.234491	-5.59999	2.14e-08	3.62e-06	AGAP009682	NA	AGAP009682	protein_coding		3R	38400269	38401368
1682	15d_30C_Naive__vs__15d_27C_Naive	AGAP009792	1204.92	-1.2533	0.274255	-4.56983	4.88e-06	0.000188453	AGAP009792	1279204	AGAP009792	protein_coding	importin subunit alpha-2	3R	43351605	43353797
1683	15d_30C_Naive__vs__15d_27C_Naive	AGAP010190	9.82563	1.04416	0.370538	2.81795	0.00483319	0.0277042	AGAP010190	NA	Oseg5	protein_coding	Outer segment 5 [Source:UniProtKB/TrEMBL;Acc:A0A1S4H469]	3R	50380757	50383473
1684	15d_30C_Naive__vs__15d_27C_Naive	AGAP010510	981.222	1.10571	0.303753	3.64017	0.000272459	0.00332995	AGAP010510	1275247	AGAP010510	protein_coding	Tubulin beta chain [Source:UniProtKB/TrEMBL;Acc:Q7PPR6]	3L	5260848	5284114
1685	15d_30C_Naive__vs__15d_27C_Naive	AGAP010765	24.3445	1.24055	0.27061	4.58428	4.56e-06	0.000181423	AGAP010765	NA	AGAP010765	protein_coding		3L	10020136	10020771
1686	15d_30C_Naive__vs__15d_27C_Naive	AGAP010766	244.017	1.21769	0.294914	4.12895	3.64e-05	0.000794049	AGAP010766	NA	AGAP010766	protein_coding		3L	10021853	10023624
1687	15d_30C_Naive__vs__15d_27C_Naive	AGAP010789	1043.53	-1.71907	0.304268	-5.64985	1.61e-08	3.02e-06	AGAP010789	NA	AGAP010789	protein_coding		3L	10392720	10394777
1688	15d_30C_Naive__vs__15d_27C_Naive	AGAP010835	96.1191	-1.07066	0.197696	-5.41571	6.1e-08	7.46e-06	AGAP010835	NA	AGAP010835	protein_coding	GINS complex subunit 1 (Psf1 homolog)	3L	11724102	11724981
1689	15d_30C_Naive__vs__15d_27C_Naive	AGAP011033	20.0142	1.58262	0.59217	2.67257	0.00752719	0.0376952	AGAP011033	NA	Cht8	protein_coding	chitinase	3L	14874417	14878181
1690	15d_30C_Naive__vs__15d_27C_Naive	AGAP011220	93.5469	-1.89336	0.277351	-6.82661	8.69e-12	7.7e-09	AGAP011220	1270705	AGAP011220	protein_coding	Borealin	3L	19483804	19485190
1691	15d_30C_Naive__vs__15d_27C_Naive	AGAP011305	221.016	2.08485	0.625496	3.33312	0.000858774	0.00775017	AGAP011305	5667804	AGAP011305	protein_coding	Alkaline phosphatase [Source:UniProtKB/TrEMBL;Acc:A7US49]	3L	20768813	20771393
1692	15d_30C_Naive__vs__15d_27C_Naive	AGAP011442	411.511	-1.2264	0.318908	-3.84564	0.00012024	0.00186352	AGAP011442	1278251	AGAP011442	protein_coding	serine carboxypeptidase 1	3L	24745730	24749302
1693	15d_30C_Naive__vs__15d_27C_Naive	AGAP011676	403.671	-1.76446	0.307047	-5.74656	9.11e-09	2.23e-06	AGAP011676	NA	AGAP011676	protein_coding	uncoupling protein 2, mitochondrial	3L	31265574	31272060
1694	15d_30C_Naive__vs__15d_27C_Naive	AGAP011795	238.081	-1.1161	0.253014	-4.41122	1.03e-05	0.000319449	AGAP011795	NA	AGAP011795	protein_coding		3L	33302514	33304623
1695	15d_30C_Naive__vs__15d_27C_Naive	AGAP011845	1298.62	-1.07006	0.226613	-4.72199	2.34e-06	0.000113916	AGAP011845	1280807	AGAP011845	protein_coding	Histone H2A [Source:UniProtKB/TrEMBL;Acc:Q7PZC9]	3L	33984809	33985865
1696	15d_30C_Naive__vs__15d_27C_Naive	AGAP012107	576.679	-1.01132	0.248445	-4.0706	4.69e-05	0.000946117	AGAP012107	1280569	AGAP012107	protein_coding	SUMO-conjugating enzyme UBC9	3L	37745207	37746664
1697	15d_30C_Naive__vs__15d_27C_Naive	AGAP012227	9.2873	1.20065	0.400318	2.99924	0.00270652	0.0180656	AGAP012227	1280466	AGAP012227	protein_coding	Haloacid dehalogenase-like hydrolase domain-containing protein 2	3L	39154038	39155141
1698	15d_30C_Naive__vs__15d_27C_Naive	AGAP012327	13.8414	-1.06566	0.289358	-3.68283	0.000230657	0.0029837	AGAP012327	4577473	AGAP012327	protein_coding		3L	40301741	40306191
1699	15d_30C_Naive__vs__15d_27C_Naive	AGAP012375	32.7198	-1.10524	0.342704	-3.22505	0.00125952	0.0104141	AGAP012375	NA	AGAP012375	protein_coding	protein aurora borealis	3L	41233701	41236116
1700	15d_30C_Naive__vs__15d_27C_Naive	AGAP012453	37.4473	1.34209	0.46938	2.85929	0.00424595	0.0251797	AGAP012453	1268907	AGAP012453	protein_coding	hexosaminidase	UNKN	3285837	3288374
1701	15d_30C_Naive__vs__15d_27C_Naive	AGAP012895	130.119	-1.15224	0.335715	-3.4322	0.000598713	0.00599404	AGAP012895	1268521	AGAP012895	protein_coding	Histone H2A [Source:UniProtKB/TrEMBL;Acc:Q7PD33]	UNKN	37137562	37138191
1702	15d_30C_Naive__vs__15d_27C_Naive	AGAP013197	14.0188	1.00493	0.390729	2.57194	0.0101131	0.0462704	AGAP013197	11175875	AGAP013197	protein_coding		2L	15378666	15379609
1703	15d_30C_Naive__vs__15d_27C_Naive	AGAP013282	9.54742	1.53381	0.447821	3.42506	0.000614662	0.00609105	AGAP013282	11175697	HPX10	protein_coding	heme peroxidase 10	3L	12790004	12791984
1704	15d_30C_Naive__vs__15d_27C_Naive	AGAP013402	327.165	-1.28427	0.264401	-4.85728	1.19e-06	6.8e-05	AGAP013402	11175669	AGAP013402	protein_coding	carbonic anhydrase I	2R	20614585	20616389
1705	15d_30C_Naive__vs__15d_27C_Naive	AGAP013506	138.594	1.23646	0.434023	2.84883	0.00438799	0.0257919	AGAP013506	NA	UPD3A	protein_coding	JAK/STAT pathway cytokine unpaired 3 variant A	X	15468833	15476544
1706	15d_30C_Naive__vs__15d_27C_Naive	AGAP013674	9.55364	-3.69385	0.992621	-3.72131	0.000198193	0.00269143	AGAP013674	NA	U2	snRNA	U2 spliceosomal RNA [Source:RFAM;Acc:RF00004]	3R	5078469	5078663
1707	15d_30C_Naive__vs__15d_27C_Naive	AGAP013762	9.56235	1.13054	0.442666	2.55393	0.0106515	0.0478892	AGAP013762	NA	AGAP013762	protein_coding		3R	49562031	49567951
1708	15d_30C_Naive__vs__15d_27C_Naive	AGAP028005	62.4114	-1.02334	0.224543	-4.55741	5.18e-06	0.000194577	AGAP028005	NA	AGAP028005	protein_coding		3L	36680868	36682771
1709	15d_30C_Naive__vs__15d_27C_Naive	AGAP028032	135.645	-1.02041	0.243847	-4.18465	2.86e-05	0.0006603	AGAP028032	NA	AGAP028032	protein_coding		3R	49878991	49880993
1710	15d_30C_Naive__vs__15d_27C_Naive	AGAP028136	10.2242	1.26198	0.424293	2.97431	0.00293653	0.0191968	AGAP028136	NA	AGAP028136	protein_coding		3L	3749486	3750852
1711	15d_30C_Naive__vs__15d_27C_Naive	AGAP028223	358.317	-1.1154	0.306789	-3.63571	0.000277221	0.00338037	AGAP028223	NA	AGAP028223	protein_coding		3L	2448546	2449463
1712	15d_30C_Naive__vs__15d_27C_Naive	AGAP028531	59.1908	-1.28939	0.251694	-5.12284	3.01e-07	2.42e-05	AGAP028531	NA	AGAP028531	protein_coding		3L	32039646	32040664
1713	15d_30C_Naive__vs__15d_27C_Naive	AGAP028622	195.781	-1.28213	0.262244	-4.88906	1.01e-06	6.16e-05	AGAP028622	NA	AGAP028622	protein_coding		3L	19892077	19894463
1714	15d_30C_Naive__vs__15d_27C_Naive	AGAP029285	603.955	-1.61487	0.3731	-4.32825	1.5e-05	0.000423199	AGAP029285	NA	AGAP029285	protein_coding		3L	11706034	11716477
1715	15d_30C_Naive__vs__15d_27C_Naive	AGAP029317	54.6099	-1.22207	0.274947	-4.44477	8.8e-06	0.000286983	AGAP029317	NA	AGAP029317	protein_coding		3L	37470045	37470873
1716	15d_30C_Naive__vs__15d_27C_Naive	AGAP029343	14.5627	1.40806	0.340598	4.13407	3.56e-05	0.000779728	AGAP029343	NA	AGAP029343	protein_coding		2L	49194897	49195563
1717	15d_30C_Naive__vs__15d_27C_Naive	AGAP029385	36.7741	-1.92718	0.761542	-2.53063	0.0113858	0.0497799	AGAP029385	NA	AGAP029385	protein_coding		2R	23668154	23669008
1718	15d_30C_Naive__vs__15d_27C_Naive	AGAP029411	10.9732	-1.24013	0.395857	-3.13276	0.00173168	0.0130774	AGAP029411	NA	AGAP029411	protein_coding		3R	8096031	8096834
1719	15d_30C_Naive__vs__15d_27C_Naive	AGAP029414	161.758	1.16013	0.208353	5.56812	2.58e-08	4.15e-06	AGAP029414	NA	AGAP029414	protein_coding		3R	9733212	9734275
1720	15d_30C_Naive__vs__15d_27C_Naive	AGAP029481	223.02	-1.19164	0.209264	-5.69444	1.24e-08	2.76e-06	AGAP029481	NA	AGAP029481	protein_coding		3L	11747085	11750718
1721	15d_30C_Naive__vs__15d_27C_Naive	AGAP029584	1298.52	-1.08062	0.242429	-4.45746	8.29e-06	0.00027732	AGAP029584	NA	AGAP029584	protein_coding		2L	38895037	38954831
1722	15d_30C_Naive__vs__15d_27C_Naive	AGAP029717	163.325	-1.23322	0.320075	-3.8529	0.000116726	0.00183602	AGAP029717	NA	AGAP029717	protein_coding		3L	2264147	2265016
1723	15d_30C_Naive__vs__15d_27C_Naive	AGAP029797	21.5847	3.12525	1.13403	2.75589	0.00585321	0.0316985	AGAP029797	4576526	AGAP029797	protein_coding		2L	34266931	34267642
1724	15d_30C_Naive__vs__15d_27C_Naive	AGAP029977	2692.13	-1.51342	0.267933	-5.64851	1.62e-08	3.02e-06	AGAP029977	NA	NA	NA	NA	NA	NA	NA
1725	15d_32C_Naive__vs__15d_27C_Naive	AGAP000047	15008.5	1.7611	0.259582	6.78437	1.17e-11	2.3e-10	AGAP000047	1272228	CPR130	protein_coding	cuticular protein RR-2 family 130	X	752557	754633
1726	15d_32C_Naive__vs__15d_27C_Naive	AGAP000085	2.72526	1.51975	0.589412	2.57842	0.00992519	0.0217359	AGAP000085	1272185	CPR129	protein_coding	cuticular protein RR-2 family 129	X	1433019	1435747
1727	15d_32C_Naive__vs__15d_27C_Naive	AGAP000088	4.11324	2.34609	0.800177	2.93196	0.00336827	0.00849473	AGAP000088	1272183	CYP4H19	protein_coding	cytochrome P450	X	1456937	1459201
1728	15d_32C_Naive__vs__15d_27C_Naive	AGAP000133	75.5593	-1.20382	0.257439	-4.67612	2.92e-06	1.67e-05	AGAP000133	1272135	AGAP000133	protein_coding		X	2090480	2091343
1729	15d_32C_Naive__vs__15d_27C_Naive	AGAP000150	1637.74	-1.09872	0.21949	-5.0058	5.56e-07	3.87e-06	AGAP000150	1272113	SG6	protein_coding	salivary gland protein 6	X	2405458	2406119
1730	15d_32C_Naive__vs__15d_27C_Naive	AGAP000152	310.421	-1.62199	0.302576	-5.36059	8.29e-08	7.04e-07	AGAP000152	1272111	AGAP000152	protein_coding		X	2455825	2456455
1731	15d_32C_Naive__vs__15d_27C_Naive	AGAP000168	165.439	-1.21141	0.145029	-8.35288	6.66e-17	3.9e-15	AGAP000168	NA	GPRFZ3	protein_coding	Putative frizzled receptor 3 [Source:UniProtKB/TrEMBL;Acc:A0A1S4G8S5]	X	2873393	2895964
1732	15d_32C_Naive__vs__15d_27C_Naive	AGAP000177	10.259	1.41119	0.582159	2.42405	0.0153483	0.0317658	AGAP000177	3289629	CPR128	protein_coding	cuticular protein RR-2 family 128	X	2980078	2981108
1733	15d_32C_Naive__vs__15d_27C_Naive	AGAP000181	410.464	1.00358	0.145941	6.87663	6.13e-12	1.32e-10	AGAP000181	1272083	AGAP000181	protein_coding	riboflavin transporter 2	X	3003900	3005901
1734	15d_32C_Naive__vs__15d_27C_Naive	AGAP000183	125.084	1.18516	0.220422	5.37677	7.58e-08	6.5e-07	AGAP000183	1272081	AGAP000183	protein_coding		X	3009411	3010662
1735	15d_32C_Naive__vs__15d_27C_Naive	AGAP000184	9346.81	1.12101	0.173485	6.46171	1.04e-10	1.64e-09	AGAP000184	1272080	AGAP000184	protein_coding	malate dehydrogenase (oxaloacetate-decarboxylating)(NADP+)	X	3012698	3021784
1736	15d_32C_Naive__vs__15d_27C_Naive	AGAP000204	120.368	1.31733	0.184217	7.15098	8.62e-13	2.21e-11	AGAP000204	4576158	AGAP000204	protein_coding		X	3375689	3377001
1737	15d_32C_Naive__vs__15d_27C_Naive	AGAP000216	9.10548	1.47389	0.371163	3.971	7.16e-05	0.000284711	AGAP000216	3289638	AGAP000216	protein_coding		X	3610197	3614334
1738	15d_32C_Naive__vs__15d_27C_Naive	AGAP000239	9.33616	2.24501	0.418186	5.36846	7.94e-08	6.77e-07	AGAP000239	1272022	AGAP000239	protein_coding	allantoinase	X	4504112	4505751
1739	15d_32C_Naive__vs__15d_27C_Naive	AGAP000244	5.86983	1.51636	0.466478	3.25065	0.0011514	0.00329281	AGAP000244	4576003	AGAP000244	protein_coding		X	4551074	4552449
1740	15d_32C_Naive__vs__15d_27C_Naive	AGAP000293	5.04958	-1.56746	0.618285	-2.53517	0.0112394	0.0242228	AGAP000293	5666773	IR100h	protein_coding	ionotropic receptor IR100h	X	5199638	5204600
1741	15d_32C_Naive__vs__15d_27C_Naive	AGAP000297	853.286	1.11696	0.139618	8.0001	1.24e-15	5.78e-14	AGAP000297	1271964	AGAP000297	protein_coding		X	5315567	5320730
1742	15d_32C_Naive__vs__15d_27C_Naive	AGAP000315	1337.82	-1.00524	0.117636	-8.54534	1.28e-17	8.74e-16	AGAP000315	5666762	CLIPC6	protein_coding	CLIP-domain serine protease	X	10090324	10093280
1743	15d_32C_Naive__vs__15d_27C_Naive	AGAP000321	1999.23	1.18302	0.188199	6.286	3.26e-10	4.64e-09	AGAP000321	1271942	AGAP000321	protein_coding		X	5698848	5711854
1744	15d_32C_Naive__vs__15d_27C_Naive	AGAP000344	1313.09	-1.44478	0.170207	-8.4884	2.09e-17	1.35e-15	AGAP000344	1271915	CPR127	protein_coding	cuticular protein RR-1 family 127	X	5961988	5967875
1745	15d_32C_Naive__vs__15d_27C_Naive	AGAP000357	87.4681	-1.16019	0.222618	-5.21156	1.87e-07	1.47e-06	AGAP000357	1271900	AGAP000357	protein_coding	E3 ubiquitin-protein ligase ZNRF1/2	X	6350261	6351219
1746	15d_32C_Naive__vs__15d_27C_Naive	AGAP000376	7959.31	-1.98845	0.518411	-3.83566	0.000125229	0.00046539	AGAP000376	1271879	Tsf1	protein_coding	Transferrin [Source:UniProtKB/TrEMBL;Acc:Q7QF98]	X	6869814	6872985
1747	15d_32C_Naive__vs__15d_27C_Naive	AGAP000413	20.8646	1.05828	0.269682	3.92418	8.7e-05	0.000338468	AGAP000413	1271831	AGAP000413	protein_coding		X	7395054	7400773
1748	15d_32C_Naive__vs__15d_27C_Naive	AGAP000414	1075.86	-1.007	0.131288	-7.67016	1.72e-14	6.27e-13	AGAP000414	NA	AGAP000414	protein_coding	prostaglandin reductase 1	X	7403005	7404376
1749	15d_32C_Naive__vs__15d_27C_Naive	AGAP000427	10447.9	-2.71252	0.23844	-11.3761	5.5e-30	5.28e-27	AGAP000427	1271818	AGAP000427	protein_coding	vitellogenin receptor	X	7623631	7631249
1750	15d_32C_Naive__vs__15d_27C_Naive	AGAP000473	323.274	-1.206	0.166741	-7.23278	4.73e-13	1.27e-11	AGAP000473	1271765	AGAP000473	protein_coding	Aa_trans domain-containing protein [Source:UniProtKB/TrEMBL;Acc:Q7QFG5]	X	8187816	8191763
1751	15d_32C_Naive__vs__15d_27C_Naive	AGAP000495	58.5664	-1.2952	0.247509	-5.23293	1.67e-07	1.32e-06	AGAP000495	1271745	AGAP000495	protein_coding	SUMO-conjugating enzyme UBC9	X	8753114	8754386
1752	15d_32C_Naive__vs__15d_27C_Naive	AGAP000551	815.941	-1.11468	0.140573	-7.92952	2.2e-15	9.72e-14	AGAP000551	1271673	AGAP000551	protein_coding	2-oxoglutarate dehydrogenase E1 component DHKTD1	X	9857331	9862712
1753	15d_32C_Naive__vs__15d_27C_Naive	AGAP000571	11.8885	-1.01764	0.445075	-2.28644	0.0222287	0.0437889	AGAP000571	1271651	CLIPC5	protein_coding	CLIP-domain serine protease	X	10086467	10088342
1754	15d_32C_Naive__vs__15d_27C_Naive	AGAP000612	692.002	-1.42777	0.18238	-7.82855	4.94e-15	2e-13	AGAP000612	1271620	SG1	protein_coding	salivary gland protein 1	X	11082821	11084194
1755	15d_32C_Naive__vs__15d_27C_Naive	AGAP000621	391.208	-1.74944	0.41956	-4.1697	3.05e-05	0.000133387	AGAP000621	1271681	AGAP000621	protein_coding	carboxypeptidase A1	X	11233957	11236530
1756	15d_32C_Naive__vs__15d_27C_Naive	AGAP000717	2084.35	-1.06821	0.128648	-8.30333	1.01e-16	5.69e-15	AGAP000717	1272310	AGAP000717	protein_coding		X	13042228	13064106
1757	15d_32C_Naive__vs__15d_27C_Naive	AGAP000772	123.929	-2.15908	0.225395	-9.57911	9.79e-22	1.45e-19	AGAP000772	3289749	AGAP000772	protein_coding		X	13870127	13871264
1758	15d_32C_Naive__vs__15d_27C_Naive	AGAP000784	1712.67	1.25231	0.181198	6.91132	4.8e-12	1.05e-10	AGAP000784	1272375	AGAP000784	protein_coding	abhydrolase domain containing 4	X	14272803	14275118
1759	15d_32C_Naive__vs__15d_27C_Naive	AGAP000786	227.843	2.24597	0.388692	5.77828	7.55e-09	8.19e-08	AGAP000786	1272378	AGAP000786	protein_coding	ZP domain-containing protein [Source:UniProtKB/TrEMBL;Acc:Q7QE77]	X	14299300	14320409
1760	15d_32C_Naive__vs__15d_27C_Naive	AGAP000788	9.85017	1.37139	0.337172	4.06734	4.76e-05	0.000199384	AGAP000788	NA	AGAP000788	protein_coding		X	14350502	14378667
1761	15d_32C_Naive__vs__15d_27C_Naive	AGAP000806	1006.07	-1.06045	0.16213	-6.5407	6.12e-11	1.02e-09	AGAP000806	1272395	AGAP000806	protein_coding	Angiopoietin-like 1	X	14770308	14771754
1762	15d_32C_Naive__vs__15d_27C_Naive	AGAP000835	1712.73	-1.17693	0.190182	-6.18844	6.08e-10	8.2e-09	AGAP000835	NA	AGAP000835	protein_coding		X	15430356	15434984
1763	15d_32C_Naive__vs__15d_27C_Naive	AGAP000875	285.28	-1.11064	0.146943	-7.5583	4.08e-14	1.37e-12	AGAP000875	NA	AGAP000875	protein_coding		X	16519153	16537331
1764	15d_32C_Naive__vs__15d_27C_Naive	AGAP000879	381.606	-1.70945	0.199443	-8.57114	1.02e-17	7.16e-16	AGAP000879	1277395	AGAP000879	protein_coding	yellow protein	X	16665773	16671544
1765	15d_32C_Naive__vs__15d_27C_Naive	AGAP000893	852.591	1.00693	0.173663	5.79819	6.7e-09	7.4e-08	AGAP000893	NA	AGAP000893	protein_coding		X	16800040	16835110
1766	15d_32C_Naive__vs__15d_27C_Naive	AGAP000954	2259.49	-1.15386	0.12256	-9.41466	4.75e-21	6.08e-19	AGAP000954	1270450	AGAP000954	protein_coding	phosphoribosyl pyrophosphate synthetase-associated protein 2	X	18343379	18352636
1767	15d_32C_Naive__vs__15d_27C_Naive	AGAP000990	4.41817	1.88238	0.54406	3.45987	0.000540432	0.0016985	AGAP000990	NA	AGAP000990	protein_coding		X	18948618	18954347
1768	15d_32C_Naive__vs__15d_27C_Naive	AGAP000992	194.599	1.08609	0.159509	6.809	9.83e-12	1.99e-10	AGAP000992	NA	AGAP000992	protein_coding		X	18976858	18980274
1769	15d_32C_Naive__vs__15d_27C_Naive	AGAP001018	12.7925	1.01298	0.316636	3.1992	0.00137808	0.00386532	AGAP001018	NA	AGAP001018	protein_coding		X	19571745	19573927
1770	15d_32C_Naive__vs__15d_27C_Naive	AGAP001019	1091.33	-1.11839	0.120535	-9.27856	1.72e-20	1.9e-18	AGAP001019	NA	AGAP001019	protein_coding	polycomb-like protein 2	X	19573981	19581032
1771	15d_32C_Naive__vs__15d_27C_Naive	AGAP001024	8.54295	2.48036	0.616049	4.02624	5.67e-05	0.000233508	AGAP001024	3289813	AGAP001024	protein_coding		X	19665565	19666071
1772	15d_32C_Naive__vs__15d_27C_Naive	AGAP001038	140.523	-1.65912	0.261048	-6.35563	2.08e-10	3.08e-09	AGAP001038	NA	AGAP001038	protein_coding	cholesterol 7-dehydrogenase	X	19963079	19989324
1773	15d_32C_Naive__vs__15d_27C_Naive	AGAP001039	167.3	-1.49741	0.243318	-6.15416	7.55e-10	9.97e-09	AGAP001039	1270531	CYP307A1	protein_coding	cytochrome P450	X	20008895	20018400
1774	15d_32C_Naive__vs__15d_27C_Naive	AGAP001093	2250.71	1.4443	0.181627	7.95204	1.83e-15	8.29e-14	AGAP001093	1278707	AGAP001093	protein_coding	fos-like antigen, invertebrate	X	24094799	24142048
1775	15d_32C_Naive__vs__15d_27C_Naive	AGAP001104	1093.59	-1.03497	0.180062	-5.74787	9.04e-09	9.64e-08	AGAP001104	NA	AGAP001104	protein_coding	chromatin assembly factor 1 subunit A	2R	80795	84647
1776	15d_32C_Naive__vs__15d_27C_Naive	AGAP001127	726.614	-1.72259	0.318414	-5.40992	6.31e-08	5.52e-07	AGAP001127	4577388	AGAP001127	protein_coding	P37NB protein	2R	514772	517415
1777	15d_32C_Naive__vs__15d_27C_Naive	AGAP001130	2661.06	-1.70982	0.175217	-9.75829	1.7e-22	3.06e-20	AGAP001130	NA	AGAP001130	protein_coding	poly(A) RNA polymerase GLD2	2R	545598	552364
1778	15d_32C_Naive__vs__15d_27C_Naive	AGAP001165	32.5635	1.29774	0.208924	6.21154	5.25e-10	7.16e-09	AGAP001165	4577365	AGAP001165	protein_coding	zinc finger protein DZIP1	2R	675309	677922
1779	15d_32C_Naive__vs__15d_27C_Naive	AGAP001173	38.7104	1.76234	0.191449	9.20528	3.41e-20	3.48e-18	AGAP001173	1281994	Gr52	protein_coding	gustatory receptor 52	2R	693555	694975
1780	15d_32C_Naive__vs__15d_27C_Naive	AGAP001198	2174.71	-2.53185	0.403623	-6.2728	3.55e-10	5.01e-09	AGAP001198	1281971	AGAP001198	protein_coding	chymotrypsin	2R	1275455	1276464
1781	15d_32C_Naive__vs__15d_27C_Naive	AGAP001199	8598.16	-1.48754	0.36654	-4.05833	4.94e-05	0.000206517	AGAP001199	1281970	AGAP001199	protein_coding	serine protease	2R	1278912	1280352
1782	15d_32C_Naive__vs__15d_27C_Naive	AGAP001218	14.4992	1.34668	0.522021	2.57974	0.00988746	0.0216656	AGAP001218	3290439	AGAP001218	protein_coding	tubulin alpha-4A chain	2R	1617935	1620320
1783	15d_32C_Naive__vs__15d_27C_Naive	AGAP001248	5.21307	1.66958	0.475794	3.50904	0.000449733	0.00144779	AGAP001248	4577294	AGAP001248	protein_coding	eupolytin	2R	2034986	2035967
1784	15d_32C_Naive__vs__15d_27C_Naive	AGAP001249	1.82023	3.14041	1.39055	2.2584	0.0239208	0.0465888	AGAP001249	5667667	AGAP001249	protein_coding	eupolytin	2R	2037107	2038136
1785	15d_32C_Naive__vs__15d_27C_Naive	AGAP001251	175.698	1.55424	0.36254	4.28709	1.81e-05	8.43e-05	AGAP001251	5667665	AGAP001251	protein_coding	eupolytin	2R	2040018	2041312
1786	15d_32C_Naive__vs__15d_27C_Naive	AGAP001279	3445.7	-1.30789	0.14989	-8.72561	2.65e-18	2.06e-16	AGAP001279	1281899	AGAP001279	protein_coding	protein phosphatase 3, catalytic subunit	2R	2217740	2222956
1787	15d_32C_Naive__vs__15d_27C_Naive	AGAP001333	683.182	-2.78439	0.246027	-11.3174	1.08e-29	9.54e-27	AGAP001333	1281846	st	protein_coding	protein scarlet	2R	3253875	3257684
1788	15d_32C_Naive__vs__15d_27C_Naive	AGAP001336	1174.47	-1.38453	0.164358	-8.42386	3.64e-17	2.22e-15	AGAP001336	1281842	AGAP001336	protein_coding		2R	3286021	3294386
1789	15d_32C_Naive__vs__15d_27C_Naive	AGAP001360	165.477	-1.46872	0.195719	-7.50424	6.18e-14	2.04e-12	AGAP001360	4577258	AGAP001360	protein_coding		2R	3546131	3548750
1790	15d_32C_Naive__vs__15d_27C_Naive	AGAP001379	15.2232	-1.06862	0.287594	-3.71571	0.000202638	0.000711763	AGAP001379	1281799	GPRCCK2	protein_coding	putative gastrin/cholecystokinin receptor 2	2R	4039503	4049913
1791	15d_32C_Naive__vs__15d_27C_Naive	AGAP001388	2.21746	2.33807	0.927581	2.52062	0.011715	0.0251116	AGAP001388	1281789	AGAP001388	protein_coding		2R	4120810	4122586
1792	15d_32C_Naive__vs__15d_27C_Naive	AGAP001423	2353.56	-1.09682	0.166712	-6.57911	4.73e-11	8.07e-10	AGAP001423	1281753	AGAP001423	protein_coding	Bifunctional purine biosynthesis protein	2R	4746141	4748841
1793	15d_32C_Naive__vs__15d_27C_Naive	AGAP001499	520.669	1.15565	0.144299	8.0087	1.16e-15	5.43e-14	AGAP001499	NA	AGAP001499	protein_coding		2R	5674923	5684594
1794	15d_32C_Naive__vs__15d_27C_Naive	AGAP001511	917.673	-1.67189	0.202755	-8.24585	1.64e-16	8.96e-15	AGAP001511	4576803	AGAP001511	protein_coding		2R	5720113	5721309
1795	15d_32C_Naive__vs__15d_27C_Naive	AGAP001512	1784.32	1.82116	0.215495	8.45105	2.89e-17	1.81e-15	AGAP001512	1281664	AGAP001512	protein_coding	glutamate--cysteine ligase catalytic subunit	2R	5728455	5733573
1796	15d_32C_Naive__vs__15d_27C_Naive	AGAP001513	528.602	-1.31528	0.134821	-9.75573	1.74e-22	3.09e-20	AGAP001513	1281663	AGAP001513	protein_coding	kelch-like protein 1/4/5	2R	5734780	5741229
1797	15d_32C_Naive__vs__15d_27C_Naive	AGAP001522	266.827	-1.36325	0.194267	-7.01742	2.26e-12	5.32e-11	AGAP001522	1281656	AGAP001522	protein_coding	Thyroid receptor-interacting protein 13	2R	5829766	5831722
1798	15d_32C_Naive__vs__15d_27C_Naive	AGAP001544	488.607	-3.28839	0.280079	-11.7409	7.86e-32	1.01e-28	AGAP001544	4576818	AGAP001544	protein_coding	tripartite motif-containing protein 37	2R	6086236	6090156
1799	15d_32C_Naive__vs__15d_27C_Naive	AGAP001553	5.98711	-2.23918	0.53215	-4.2078	2.58e-05	0.000114983	AGAP001553	NA	AGAP001553	protein_coding		2R	6123889	6125423
1800	15d_32C_Naive__vs__15d_27C_Naive	AGAP001610	820.251	1.78641	0.444311	4.02062	5.8e-05	0.000238637	AGAP001610	4577422	AGAP001610	protein_coding		2R	6804960	6809210
1801	15d_32C_Naive__vs__15d_27C_Naive	AGAP001623	170.317	1.03146	0.125066	8.24732	1.62e-16	8.89e-15	AGAP001623	NA	AGAP001623	protein_coding		2R	6975338	6979734
1802	15d_32C_Naive__vs__15d_27C_Naive	AGAP001626	62.6183	-2.048	0.229783	-8.91274	4.98e-19	4.28e-17	AGAP001626	1281546	AGAP001626	protein_coding		2R	7006337	7007117
1803	15d_32C_Naive__vs__15d_27C_Naive	AGAP001636	260.6	-1.02419	0.165914	-6.17298	6.7e-10	8.91e-09	AGAP001636	3290493	AGAP001636	protein_coding	serine/threonine-protein kinase greatwall	2R	7216870	7220383
1804	15d_32C_Naive__vs__15d_27C_Naive	AGAP001652	1884.14	1.34516	0.227824	5.90439	3.54e-09	4.11e-08	AGAP001652	1281521	AGAP001652	protein_coding	lipase	2R	7310996	7317770
1805	15d_32C_Naive__vs__15d_27C_Naive	AGAP001676	123.531	1.65196	0.247892	6.66402	2.66e-11	4.78e-10	AGAP001676	1281498	AGAP001676	protein_coding	actin, cytoplasmic	2R	8001905	8003591
1806	15d_32C_Naive__vs__15d_27C_Naive	AGAP001684	9.11824	-2.11822	0.691693	-3.06236	0.00219596	0.00586402	AGAP001684	1281493	AGAP001684	protein_coding	Alkaline phosphatase [Source:UniProtKB/TrEMBL;Acc:Q7PY02]	2R	8367727	8373839
1807	15d_32C_Naive__vs__15d_27C_Naive	AGAP001699	873.035	-1.50021	0.129157	-11.6153	3.44e-31	3.97e-28	AGAP001699	1281476	AGAP001699	protein_coding	fatty-acid amide hydrolase 2	2R	8781985	8790785
1808	15d_32C_Naive__vs__15d_27C_Naive	AGAP001732	484.822	1.05594	0.255734	4.12907	3.64e-05	0.000156443	AGAP001732	1281443	AGAP001732	protein_coding	hemomucin	2R	9086407	9088005
1809	15d_32C_Naive__vs__15d_27C_Naive	AGAP001748	555.356	1.12068	0.188771	5.93673	2.91e-09	3.43e-08	AGAP001748	1281426	AGAP001748	protein_coding	chitin synthase	2R	9255340	9283083
1810	15d_32C_Naive__vs__15d_27C_Naive	AGAP001776	9.59026	1.17272	0.296554	3.95449	7.67e-05	0.000302804	AGAP001776	4577136	AGAP001776	protein_coding		2R	10166571	10167082
1811	15d_32C_Naive__vs__15d_27C_Naive	AGAP001781	64.9604	-1.29485	0.228546	-5.66559	1.47e-08	1.49e-07	AGAP001781	1281171	AGAP001781	protein_coding		2R	10256615	10259011
1812	15d_32C_Naive__vs__15d_27C_Naive	AGAP001812	2.98094	1.52369	0.576727	2.64195	0.00824292	0.0185124	AGAP001812	NA	IR75h.2	protein_coding	ionotropic receptor IR75h.2	2R	10855315	10858195
1813	15d_32C_Naive__vs__15d_27C_Naive	AGAP001821	210.634	1.21017	0.121274	9.97881	1.89e-23	4.18e-21	AGAP001821	3290520	AGAP001821	protein_coding		2R	10897428	10899812
1814	15d_32C_Naive__vs__15d_27C_Naive	AGAP001822	4.71513	1.99152	0.664005	2.99926	0.0027064	0.00703957	AGAP001822	1281289	AGAP001822	protein_coding		2R	10900129	10901647
1815	15d_32C_Naive__vs__15d_27C_Naive	AGAP001828	587.706	1.01095	0.160499	6.29881	3e-10	4.3e-09	AGAP001828	4577100	AGAP001828	protein_coding		2R	11273254	11281846
1816	15d_32C_Naive__vs__15d_27C_Naive	AGAP001892	230.355	1.15979	0.213081	5.44296	5.24e-08	4.67e-07	AGAP001892	1281231	AGAP001892	protein_coding	arrestin domain-containing protein 3	2R	11917629	11919364
1817	15d_32C_Naive__vs__15d_27C_Naive	AGAP001933	341.394	-1.19642	0.143412	-8.34249	7.27e-17	4.21e-15	AGAP001933	1281191	AGAP001933	protein_coding	kinase	2R	12424563	12427370
1818	15d_32C_Naive__vs__15d_27C_Naive	AGAP001949	132.945	-1.03558	0.183144	-5.65447	1.56e-08	1.57e-07	AGAP001949	1281175	AGAP001949	protein_coding		2R	12768545	12774338
1819	15d_32C_Naive__vs__15d_27C_Naive	AGAP001952	3.79276	1.6938	0.533374	3.17563	0.00149514	0.00414924	AGAP001952	1281173	AGAP001952	protein_coding	cytosol aminopeptidase	2R	12780685	12782505
1820	15d_32C_Naive__vs__15d_27C_Naive	AGAP001969	11669.5	1.57591	0.240401	6.55534	5.55e-11	9.33e-10	AGAP001969	1281153	AGAP001969	protein_coding	polyubiquitin	2R	12990729	12991837
1821	15d_32C_Naive__vs__15d_27C_Naive	AGAP001970	39.4083	2.15638	0.250498	8.60836	7.41e-18	5.34e-16	AGAP001970	1281152	AGAP001970	protein_coding	Polyubiquitin-B	2R	12992453	12993988
1822	15d_32C_Naive__vs__15d_27C_Naive	AGAP001989	1191.66	-2.10221	0.495561	-4.24207	2.21e-05	0.000100831	AGAP001989	4576865	AGAP001989	protein_coding		2R	13210284	13211226
1823	15d_32C_Naive__vs__15d_27C_Naive	AGAP001999	560.027	-1.20998	0.12771	-9.47439	2.68e-21	3.6e-19	AGAP001999	1281122	AGAP001999	protein_coding	protein neuralized	2R	13352435	13360847
1824	15d_32C_Naive__vs__15d_27C_Naive	AGAP002043	15.6029	-1.27123	0.416347	-3.0533	0.00226336	0.00601892	AGAP002043	4576905	AGAP002043	protein_coding		2R	14412816	14414564
1825	15d_32C_Naive__vs__15d_27C_Naive	AGAP002058	1005.35	-1.15758	0.298791	-3.87423	0.000106963	0.000405215	AGAP002058	4576940	AGAP002058	protein_coding	beta-galactosidase	2R	14686466	14689309
1826	15d_32C_Naive__vs__15d_27C_Naive	AGAP002064	367.957	1.55901	0.167527	9.30603	1.33e-20	1.49e-18	AGAP002064	1281049	AGAP002064	protein_coding		2R	14721721	14723114
1827	15d_32C_Naive__vs__15d_27C_Naive	AGAP002065	338.966	1.71392	0.161425	10.6174	2.47e-26	9.83e-24	AGAP002065	1281048	AGAP002065	protein_coding	alpha-tocopherol transfer protein	2R	14723265	14724907
1828	15d_32C_Naive__vs__15d_27C_Naive	AGAP002093	3768.77	-1.32617	0.10848	-12.2251	2.28e-34	3.76e-31	AGAP002093	1281378	AGAP002093	protein_coding		2R	15233478	15252328
1829	15d_32C_Naive__vs__15d_27C_Naive	AGAP002123	1205.07	-1.00867	0.110451	-9.13226	6.71e-20	6.61e-18	AGAP002123	1281346	Axn	protein_coding	axin	2R	16049216	16074619
1830	15d_32C_Naive__vs__15d_27C_Naive	AGAP002125	3.09857	1.58574	0.594037	2.66944	0.00759789	0.0172656	AGAP002125	1281356	Or34	protein_coding	odorant receptor 34	2R	16083005	16084485
1831	15d_32C_Naive__vs__15d_27C_Naive	AGAP002198	1238.71	-1.85603	0.362627	-5.1183	3.08e-07	2.29e-06	AGAP002198	3290580	Gnmt	protein_coding	glycine N-methyltransferase	2R	17492366	17494622
1832	15d_32C_Naive__vs__15d_27C_Naive	AGAP002244	296.811	1.05611	0.144078	7.33017	2.3e-13	6.58e-12	AGAP002244	NA	AGAP002244	protein_coding		2R	18071268	18078066
1833	15d_32C_Naive__vs__15d_27C_Naive	AGAP002248	129.605	-1.38362	0.282714	-4.89406	9.88e-07	6.37e-06	AGAP002248	1269313	AGAP002248	protein_coding	kinesin family member C1	2R	18094000	18096866
1834	15d_32C_Naive__vs__15d_27C_Naive	AGAP002294	37.2645	1.42285	0.39667	3.58699	0.000334522	0.0011152	AGAP002294	1269274	AGAP002294	protein_coding	histidyl-tRNA synthetase	2R	18683699	18685240
1835	15d_32C_Naive__vs__15d_27C_Naive	AGAP002312	15.3076	-1.41341	0.307453	-4.59715	4.28e-06	2.35e-05	AGAP002312	5667693	AGAP002312	protein_coding		2R	19225564	19227118
1836	15d_32C_Naive__vs__15d_27C_Naive	AGAP002317	2458.92	-1.13511	0.269094	-4.21827	2.46e-05	0.000110558	AGAP002317	1273653	Alpha_amylase	protein_coding	amylase	2R	19444357	19446105
1837	15d_32C_Naive__vs__15d_27C_Naive	AGAP002322	226.572	-2.56847	0.201888	-12.7223	4.45e-37	1.28e-33	AGAP002322	1273647	AGAP002322	protein_coding		2R	19538313	19541380
1838	15d_32C_Naive__vs__15d_27C_Naive	AGAP002353	6080.01	-1.64008	0.256575	-6.39219	1.64e-10	2.48e-09	AGAP002353	1273610	AGAP002353	protein_coding	lipase	2R	20547215	20548780
1839	15d_32C_Naive__vs__15d_27C_Naive	AGAP002365	7.77195	2.43292	0.579901	4.1954	2.72e-05	0.000120772	AGAP002365	1273597	AGAP002365	protein_coding		2R	20650893	20653223
1840	15d_32C_Naive__vs__15d_27C_Naive	AGAP002367	117.434	1.21259	0.254692	4.76101	1.93e-06	1.15e-05	AGAP002367	1273595	AGAP002367	protein_coding		2R	20684469	20687088
1841	15d_32C_Naive__vs__15d_27C_Naive	AGAP002375	67.8807	-1.06403	0.197756	-5.38048	7.43e-08	6.39e-07	AGAP002375	1273588	AGAP002375	protein_coding	DNA-directed RNA polymerase I subunit RPA12	2R	20794114	20794866
1842	15d_32C_Naive__vs__15d_27C_Naive	AGAP002387	1500.25	-1.75529	0.172799	-10.158	3.05e-24	7.18e-22	AGAP002387	1273575	AGAP002387	protein_coding	acid phosphatase	2R	20878224	20880447
1843	15d_32C_Naive__vs__15d_27C_Naive	AGAP002398	3.90965	1.60478	0.687318	2.33485	0.0195514	0.0391367	AGAP002398	3290613	AGAP002398	protein_coding		2R	20924106	20925044
1844	15d_32C_Naive__vs__15d_27C_Naive	AGAP002441	17.6782	1.30938	0.308366	4.24618	2.17e-05	9.92e-05	AGAP002441	NA	AGAP002441	protein_coding	Neprilysin, neutral endopeptidase 5 [Source:UniProtKB/TrEMBL;Acc:A0A1S4GF43]	2R	21430613	21440580
1845	15d_32C_Naive__vs__15d_27C_Naive	AGAP002442	84.9691	3.09805	0.986159	3.14153	0.00168069	0.00460359	AGAP002442	3290619	AGAP002442	protein_coding		2R	21444856	21446093
1846	15d_32C_Naive__vs__15d_27C_Naive	AGAP002478	722.197	-1.87142	0.218749	-8.55511	1.18e-17	8.13e-16	AGAP002478	NA	AGAP002478	protein_coding	cyclin B	2R	21862822	21866121
1847	15d_32C_Naive__vs__15d_27C_Naive	AGAP002508	218.079	-1.13139	0.198673	-5.69476	1.24e-08	1.28e-07	AGAP002508	1273453	AGAP002508	protein_coding	protease m1 zinc metalloprotease	2R	22123544	22127039
1848	15d_32C_Naive__vs__15d_27C_Naive	AGAP002532	89.5473	-1.46823	0.223514	-6.56883	5.07e-11	8.62e-10	AGAP002532	4577046	AGAP002532	protein_coding		2R	22445419	22446904
1849	15d_32C_Naive__vs__15d_27C_Naive	AGAP002537	4.67188	1.04937	0.458656	2.28792	0.0221422	0.0436558	AGAP002537	NA	AGAP002537	protein_coding	bursicon	2R	22463345	22463641
1850	15d_32C_Naive__vs__15d_27C_Naive	AGAP002581	87.4806	-1.26742	0.201959	-6.27565	3.48e-10	4.96e-09	AGAP002581	NA	AGAP002581	protein_coding		2R	23275913	23278373
1851	15d_32C_Naive__vs__15d_27C_Naive	AGAP002588	1262.22	-1.26175	0.513871	-2.45537	0.0140738	0.0294292	AGAP002588	1273383	AGAP002588	protein_coding		2R	23313530	23314901
1852	15d_32C_Naive__vs__15d_27C_Naive	AGAP002592	92.4024	1.04173	0.269271	3.8687	0.000109416	0.000413829	AGAP002592	1273378	AGAP002592	protein_coding	outer membrane lipoprotein Blc	2R	23674824	23677548
1853	15d_32C_Naive__vs__15d_27C_Naive	AGAP002594	939.306	-1.56227	0.159469	-9.79669	1.16e-22	2.2e-20	AGAP002594	1273377	AGAP002594	protein_coding	apolipoprotein D	2R	23681002	23682727
1854	15d_32C_Naive__vs__15d_27C_Naive	AGAP002601	25.0221	1.31855	0.318036	4.14591	3.38e-05	0.00014663	AGAP002601	3290645	AGAP002601	protein_coding	nervous fingers	2R	23818536	23820826
1855	15d_32C_Naive__vs__15d_27C_Naive	AGAP002622	595.396	-1.50233	0.15789	-9.51504	1.82e-21	2.55e-19	AGAP002622	1273345	AGAP002622	protein_coding	sodium-coupled monocarboxylate transporter 1	2R	24271906	24276543
1856	15d_32C_Naive__vs__15d_27C_Naive	AGAP002695	1196.6	1.05877	0.143175	7.39493	1.41e-13	4.24e-12	AGAP002695	NA	AGAP002695	protein_coding		2R	25703382	25720921
1857	15d_32C_Naive__vs__15d_27C_Naive	AGAP002720	399.652	-1.3231	0.231287	-5.7206	1.06e-08	1.12e-07	AGAP002720	1273246	AGAP002720	protein_coding	cathepsin O	2R	26232458	26234417
1858	15d_32C_Naive__vs__15d_27C_Naive	AGAP002721	1068.1	-1.04067	0.180451	-5.76703	8.07e-09	8.7e-08	AGAP002721	1273245	AGAP002721	protein_coding	Tryptophan 2,3-dioxygenase [Source:UniProtKB/Swiss-Prot;Acc:O77457]	2R	26234853	26238591
1859	15d_32C_Naive__vs__15d_27C_Naive	AGAP002726	388.336	1.03476	0.174588	5.92683	3.09e-09	3.62e-08	AGAP002726	1273241	CPR9	protein_coding	cuticular protein RR-1 family 9	2R	26282085	26283021
1860	15d_32C_Naive__vs__15d_27C_Naive	AGAP002803	4.81438	1.53297	0.463827	3.30505	0.000949589	0.00278475	AGAP002803	5667710	AGAP002803	protein_coding		2R	27779901	27784486
1861	15d_32C_Naive__vs__15d_27C_Naive	AGAP002837	349.327	-1.00964	0.134762	-7.49202	6.78e-14	2.21e-12	AGAP002837	5667628	AGAP002837	protein_coding		2R	28201310	28202567
1862	15d_32C_Naive__vs__15d_27C_Naive	AGAP002842	15.1156	1.24735	0.290633	4.29184	1.77e-05	8.27e-05	AGAP002842	1273118	AGAP002842	protein_coding	CLIPD1 protein	2R	28223588	28225491
1863	15d_32C_Naive__vs__15d_27C_Naive	AGAP002846	181.827	-1.52355	0.323674	-4.70706	2.51e-06	1.45e-05	AGAP002846	3290689	AGAP002846	protein_coding	Trunk	2R	28294060	28296071
1864	15d_32C_Naive__vs__15d_27C_Naive	AGAP002852	52.4716	-1.07933	0.378072	-2.85482	0.0043061	0.0105149	AGAP002852	1273112	AGAP002852	protein_coding		2R	28307397	28309299
1865	15d_32C_Naive__vs__15d_27C_Naive	AGAP002863	7.70096	1.33637	0.446323	2.99418	0.00275188	0.00713532	AGAP002863	1273105	COEAE6O	protein_coding	carboxylesterase alpha esterase	2R	28485262	28487080
1866	15d_32C_Naive__vs__15d_27C_Naive	AGAP002866	19.0142	2.64345	0.690454	3.82857	0.000128888	0.000477447	AGAP002866	1273101	CYP6P5	protein_coding	cytochrome P450	2R	28494017	28495645
1867	15d_32C_Naive__vs__15d_27C_Naive	AGAP002867	75.4931	1.9157	0.548615	3.49187	0.000479646	0.00152914	AGAP002867	4577420	CYP6P4	protein_coding	cytochrome P450	2R	28497087	28498674
1868	15d_32C_Naive__vs__15d_27C_Naive	AGAP002899	73.6572	-1.31803	0.195204	-6.75206	1.46e-11	2.82e-10	AGAP002899	1273063	AGAP002899	protein_coding		2R	29098113	29099864
1869	15d_32C_Naive__vs__15d_27C_Naive	AGAP002907	2.0696	2.29986	0.736346	3.12334	0.0017881	0.00486506	AGAP002907	NA	AGAP002907	protein_coding		2R	29144372	29147282
1870	15d_32C_Naive__vs__15d_27C_Naive	AGAP002989	448.918	-1.51876	0.172723	-8.79307	1.46e-18	1.17e-16	AGAP002989	1272968	AGAP002989	protein_coding	gamma-interferon-inducible lysosomal thiol reductase	2R	30631588	30633726
1871	15d_32C_Naive__vs__15d_27C_Naive	AGAP002997	248.336	1.09854	0.113994	9.6368	5.59e-22	8.48e-20	AGAP002997	1272961	AGAP002997	protein_coding	tumor necrosis factor alpha-induced protein 8-like protein	2R	30755662	30777121
1872	15d_32C_Naive__vs__15d_27C_Naive	AGAP003015	484.048	-1.67662	0.178747	-9.37983	6.61e-21	8.1e-19	AGAP003015	1272938	AGAP003015	protein_coding	Argininosuccinate synthase [Source:UniProtKB/Swiss-Prot;Acc:Q7PR38]	2R	31179112	31180748
1873	15d_32C_Naive__vs__15d_27C_Naive	AGAP003060	330.161	1.27357	0.181159	7.03016	2.06e-12	4.88e-11	AGAP003060	1273737	AGAP003060	protein_coding		2R	31901822	31919286
1874	15d_32C_Naive__vs__15d_27C_Naive	AGAP003067	355.869	-1.49266	0.134667	-11.0841	1.5e-28	9.6e-26	AGAP003067	1273741	CYP304C1	protein_coding	cytochrome P450	2R	31952279	31954524
1875	15d_32C_Naive__vs__15d_27C_Naive	AGAP003080	3246.17	-2.11639	0.200879	-10.5356	5.92e-26	1.95e-23	AGAP003080	NA	AGAP003080	protein_coding	oo18 RNA-binding protein	2R	32252862	32291323
1876	15d_32C_Naive__vs__15d_27C_Naive	AGAP003086	525.744	-2.09432	0.251325	-8.33312	7.87e-17	4.52e-15	AGAP003086	1273762	AGAP003086	protein_coding		2R	32378725	32379968
1877	15d_32C_Naive__vs__15d_27C_Naive	AGAP003087	281.488	-2.67604	0.304546	-8.787	1.54e-18	1.23e-16	AGAP003087	1273763	AGAP003087	protein_coding		2R	32380090	32381475
1878	15d_32C_Naive__vs__15d_27C_Naive	AGAP003090	508.679	-1.13651	0.160791	-7.06823	1.57e-12	3.81e-11	AGAP003090	1273766	AGAP003090	protein_coding	ubiquitin-conjugating enzyme E2 O	2R	32386041	32391273
1879	15d_32C_Naive__vs__15d_27C_Naive	AGAP003095	1511.98	-1.56066	0.212866	-7.33162	2.27e-13	6.52e-12	AGAP003095	1273771	AGAP003095	protein_coding	yellow protein	2R	32418935	32421669
1880	15d_32C_Naive__vs__15d_27C_Naive	AGAP003151	238.318	1.06809	0.137382	7.77463	7.57e-15	2.97e-13	AGAP003151	5667459	AGAP003151	protein_coding		2R	33381051	33383831
1881	15d_32C_Naive__vs__15d_27C_Naive	AGAP003171	213.498	-1.13764	0.21278	-5.34655	8.96e-08	7.53e-07	AGAP003171	4576840	AGAP003171	protein_coding	nucleolar protein 12	2R	33516462	33517895
1882	15d_32C_Naive__vs__15d_27C_Naive	AGAP003173	335.242	-1.01399	0.241664	-4.19584	2.72e-05	0.000120601	AGAP003173	1273840	AGAP003173	protein_coding		2R	33523858	33525281
1883	15d_32C_Naive__vs__15d_27C_Naive	AGAP003209	134.115	-2.58405	0.41796	-6.18251	6.31e-10	8.47e-09	AGAP003209	1273884	AGAP003209	protein_coding	C-4 methylsterol oxidase	2R	33903851	33905203
1884	15d_32C_Naive__vs__15d_27C_Naive	AGAP003211	85.3403	1.09026	0.24591	4.43359	9.27e-06	4.68e-05	AGAP003211	NA	AGAP003211	protein_coding		2R	33919674	33934153
1885	15d_32C_Naive__vs__15d_27C_Naive	AGAP003225	95.105	-1.42199	0.232362	-6.11972	9.37e-10	1.22e-08	AGAP003225	3290771	AGAP003225	protein_coding		2R	34034231	34035195
1886	15d_32C_Naive__vs__15d_27C_Naive	AGAP003246	561.395	-1.66851	0.218792	-7.62601	2.42e-14	8.54e-13	AGAP003246	1273920	CLIPB2	protein_coding	CLIP-domain serine protease	2R	34456183	34457654
1887	15d_32C_Naive__vs__15d_27C_Naive	AGAP003255	6.13921	1.44178	0.507696	2.83986	0.00451332	0.0109605	AGAP003255	3290787	AGAP003255	protein_coding	Gustatory receptor [Source:UniProtKB/TrEMBL;Acc:Q7PEV0]	2R	34490373	34492277
1888	15d_32C_Naive__vs__15d_27C_Naive	AGAP003286	17.5277	-1.22553	0.286198	-4.28211	1.85e-05	8.6e-05	AGAP003286	5667424	AGAP003286	protein_coding		2R	35062845	35063866
1889	15d_32C_Naive__vs__15d_27C_Naive	AGAP003290	880.534	-2.87478	0.29551	-9.72818	2.29e-22	3.93e-20	AGAP003290	1269190	AGAP003290	protein_coding		2R	35094008	35100699
1890	15d_32C_Naive__vs__15d_27C_Naive	AGAP003295	31.7988	-1.06238	0.228668	-4.64596	3.39e-06	1.9e-05	AGAP003295	1279761	AGAP003295	protein_coding	deoxyribonuclease II	2R	35197841	35199127
1891	15d_32C_Naive__vs__15d_27C_Naive	AGAP003354	4895.66	-1.16909	0.234823	-4.97862	6.4e-07	4.37e-06	AGAP003354	1275030	A5R3	protein_coding	antigen 5 related protein 3	2R	36524171	36525319
1892	15d_32C_Naive__vs__15d_27C_Naive	AGAP003371	3456.25	1.07185	0.278145	3.85358	0.000116402	0.000436951	AGAP003371	NA	AGAP003371	protein_coding		2R	36919265	36924145
1893	15d_32C_Naive__vs__15d_27C_Naive	AGAP003408	352.17	-1.34253	0.136755	-9.81707	9.51e-23	1.89e-20	AGAP003408	1272783	AGAP003408	protein_coding	aldose reductase	2R	37449580	37453527
1894	15d_32C_Naive__vs__15d_27C_Naive	AGAP003465	10.8521	1.78146	0.40815	4.36471	1.27e-05	6.2e-05	AGAP003465	1272836	AGAP003465	protein_coding		2R	38016413	38019808
1895	15d_32C_Naive__vs__15d_27C_Naive	AGAP003468	6.66648	1.16219	0.423177	2.74635	0.00602617	0.0140655	AGAP003468	1272839	AGAP003468	protein_coding		2R	38036372	38057141
1896	15d_32C_Naive__vs__15d_27C_Naive	AGAP003473	1359.39	-1.20935	0.322458	-3.7504	0.000176552	0.000630121	AGAP003473	1272844	AGAP003473	protein_coding		2R	38106421	38106827
1897	15d_32C_Naive__vs__15d_27C_Naive	AGAP003486	1698.72	-1.23964	0.132101	-9.38402	6.35e-21	7.87e-19	AGAP003486	1270946	AGAP003486	protein_coding		2R	38588740	38596358
1898	15d_32C_Naive__vs__15d_27C_Naive	AGAP003545	10725.9	-3.76491	0.304251	-12.3743	3.6e-35	7.16e-32	AGAP003545	1274203	Osk	protein_coding	protein oskar	2R	39361783	39364284
1899	15d_32C_Naive__vs__15d_27C_Naive	AGAP003578	1293.52	-1.29624	0.125152	-10.3573	3.88e-25	1.09e-22	AGAP003578	1274242	AGAP003578	protein_coding	aldehyde dehydrogenase (NAD+)	2R	40154220	40164835
1900	15d_32C_Naive__vs__15d_27C_Naive	AGAP003583	154.838	1.48231	0.262253	5.65222	1.58e-08	1.59e-07	AGAP003583	1274248	AGAP003583	protein_coding	L-iditol 2-dehydrogenase	2R	40339598	40340889
1901	15d_32C_Naive__vs__15d_27C_Naive	AGAP003627	26.2734	-1.09494	0.370731	-2.95346	0.00314236	0.00799848	AGAP003627	NA	AGAP003627	protein_coding		2R	40695206	40696459
1902	15d_32C_Naive__vs__15d_27C_Naive	AGAP003629	2681.24	-1.02921	0.103897	-9.90609	3.92e-23	8.52e-21	AGAP003629	1274294	AGAP003629	protein_coding		2R	40698086	40705049
1903	15d_32C_Naive__vs__15d_27C_Naive	AGAP003646	84.4887	-1.04259	0.159616	-6.53182	6.5e-11	1.08e-09	AGAP003646	1274313	AGAP003646	protein_coding		2R	40949735	40951358
1904	15d_32C_Naive__vs__15d_27C_Naive	AGAP003665	6.11125	2.22464	0.499188	4.45652	8.33e-06	4.27e-05	AGAP003665	NA	AGAP003665	protein_coding		2R	41349046	41352197
1905	15d_32C_Naive__vs__15d_27C_Naive	AGAP003703	344.343	-1.60092	0.238935	-6.70022	2.08e-11	3.83e-10	AGAP003703	1274380	AGAP003703	protein_coding	abnormal spindle-like microcephaly-associated protein	2R	42175154	42182118
1906	15d_32C_Naive__vs__15d_27C_Naive	AGAP003714	5950.1	-1.86165	0.378227	-4.92205	8.56e-07	5.64e-06	AGAP003714	NA	HPX3	protein_coding	heme peroxidase 3	2R	42368367	42373450
1907	15d_32C_Naive__vs__15d_27C_Naive	AGAP003727	1026.13	1.08318	0.117662	9.20584	3.39e-20	3.48e-18	AGAP003727	1271460	AGAP003727	protein_coding	Protein unc-45 homolog B	2R	42625736	42629460
1908	15d_32C_Naive__vs__15d_27C_Naive	AGAP003743	87.2837	-1.47451	0.193018	-7.63926	2.18e-14	7.8e-13	AGAP003743	NA	AGAP003743	protein_coding	HAUS augmin-like complex subunit 6	2R	42818689	42821215
1909	15d_32C_Naive__vs__15d_27C_Naive	AGAP003764	103.466	1.13995	0.168657	6.75898	1.39e-11	2.7e-10	AGAP003764	NA	AGAP003764	protein_coding	juvenile hormone-inducible protein	2R	43108362	43110106
1910	15d_32C_Naive__vs__15d_27C_Naive	AGAP003765	20.8941	1.10881	0.466154	2.37863	0.0173771	0.0354192	AGAP003765	4577157	AGAP003765	protein_coding	juvenile hormone-inducible protein	2R	43110959	43112344
1911	15d_32C_Naive__vs__15d_27C_Naive	AGAP003772	66.2579	1.0148	0.206169	4.92217	8.56e-07	5.63e-06	AGAP003772	1271506	AGAP003772	protein_coding	NADPH oxidase 4	2R	43146518	43149644
1912	15d_32C_Naive__vs__15d_27C_Naive	AGAP003784	29.4716	1.44498	0.299617	4.82275	1.42e-06	8.74e-06	AGAP003784	3290902	AGAP003784	protein_coding	glucose dehydrogenase (acceptor)	2R	43274713	43286467
1913	15d_32C_Naive__vs__15d_27C_Naive	AGAP003788	7.04966	1.59025	0.575585	2.76284	0.00573002	0.013467	AGAP003788	1271525	AGAP003788	protein_coding	glucose dehydrogenase (acceptor)	2R	43306172	43308203
1914	15d_32C_Naive__vs__15d_27C_Naive	AGAP003868	131.935	-1.44845	0.195082	-7.42479	1.13e-13	3.46e-12	AGAP003868	3290918	AGAP003868	protein_coding	centrosomal protein CEP110	2R	44700850	44702950
1915	15d_32C_Naive__vs__15d_27C_Naive	AGAP003904	1097.15	1.02911	0.162848	6.31947	2.62e-10	3.8e-09	AGAP003904	1269496	AGAP003904	protein_coding	AIF-like mitochondrial oxidoreductase (Nfrl)	2R	45770628	45774047
1916	15d_32C_Naive__vs__15d_27C_Naive	AGAP003914	1579.32	-1.1097	0.177384	-6.25592	3.95e-10	5.52e-09	AGAP003914	1278739	AGAP003914	protein_coding		2R	46108009	46246976
1917	15d_32C_Naive__vs__15d_27C_Naive	AGAP003926	5488.76	-1.89433	0.360779	-5.25065	1.52e-07	1.22e-06	AGAP003926	1278754	AGAP003926	protein_coding	Aminopeptidase [Source:UniProtKB/TrEMBL;Acc:Q7Q2B5]	2R	46361954	46364584
1918	15d_32C_Naive__vs__15d_27C_Naive	AGAP003934	240.379	-1.18533	0.148545	-7.97964	1.47e-15	6.69e-14	AGAP003934	1278760	AGAP003934	protein_coding	Battenin [Source:UniProtKB/TrEMBL;Acc:Q7Q2B1]	2R	46531993	46538058
1919	15d_32C_Naive__vs__15d_27C_Naive	AGAP003938	2536.15	1.14797	0.181472	6.32586	2.52e-10	3.68e-09	AGAP003938	1278764	AGAP003938	protein_coding		2R	46554797	46556602
1920	15d_32C_Naive__vs__15d_27C_Naive	AGAP003960	759.239	-1.30581	0.209579	-6.23061	4.65e-10	6.42e-09	AGAP003960	1278781	AGAP003960	protein_coding		2R	47008690	47010877
1921	15d_32C_Naive__vs__15d_27C_Naive	AGAP004003	6.05296	1.24719	0.472858	2.63755	0.00835069	0.0187144	AGAP004003	1278827	AGAP004003	protein_coding		2R	47816762	47817494
1922	15d_32C_Naive__vs__15d_27C_Naive	AGAP004008	331.117	-1.64216	0.23181	-7.08408	1.4e-12	3.44e-11	AGAP004008	NA	AGAP004008	protein_coding		2R	47827809	47860353
1923	15d_32C_Naive__vs__15d_27C_Naive	AGAP004018	1377.72	-2.48069	0.191551	-12.9505	2.33e-38	1.34e-34	AGAP004018	4577298	AGAP004018	protein_coding		2R	47887680	47910298
1924	15d_32C_Naive__vs__15d_27C_Naive	AGAP004036	453	-1.64653	0.189603	-8.68411	3.82e-18	2.93e-16	AGAP004036	1270890	HPX7	protein_coding	heme peroxidase 7	2R	48260053	48265961
1925	15d_32C_Naive__vs__15d_27C_Naive	AGAP004038	4445.06	-2.73331	0.258461	-10.5753	3.88e-26	1.36e-23	AGAP004038	1270899	HPX8	protein_coding	heme peroxidase 8	2R	48266124	48268778
1926	15d_32C_Naive__vs__15d_27C_Naive	AGAP004054	1.01765	3.85444	1.40576	2.74188	0.00610879	0.0142353	AGAP004054	1270896	AGAP004054	protein_coding	Sphingomyelin phosphodiesterase [Source:UniProtKB/TrEMBL;Acc:Q7QH66]	2R	49046275	49048402
1927	15d_32C_Naive__vs__15d_27C_Naive	AGAP004077	7.45287	1.31282	0.415924	3.15638	0.00159738	0.00440858	AGAP004077	5667618	AGAP004077	protein_coding		2R	49498122	49499855
1928	15d_32C_Naive__vs__15d_27C_Naive	AGAP004108	76.7802	-1.37146	0.257907	-5.31765	1.05e-07	8.64e-07	AGAP004108	NA	AGAP004108	protein_coding	Amalgam	2R	50044334	50047428
1929	15d_32C_Naive__vs__15d_27C_Naive	AGAP004125	8.73694	1.27609	0.529226	2.41124	0.0158983	0.0327981	AGAP004125	1273948	Osi2	protein_coding	protein osiris 2	2R	50398489	50399671
1930	15d_32C_Naive__vs__15d_27C_Naive	AGAP004149	9.91302	1.4882	0.383101	3.88461	0.000102493	0.00039059	AGAP004149	NA	AGAP004149	protein_coding		2R	50746527	50750326
1931	15d_32C_Naive__vs__15d_27C_Naive	AGAP004165	3.20438	2.21895	0.849969	2.61062	0.00903771	0.0200436	AGAP004165	1273989	GSTD2	protein_coding	glutathione S-transferase delta class 2	2R	51003621	51004250
1932	15d_32C_Naive__vs__15d_27C_Naive	AGAP004173	7.46811	2.38498	0.447207	5.33305	9.66e-08	8.05e-07	AGAP004173	1273995	GSTD5	protein_coding	glutathione S-transferase delta class 5	2R	51217666	51218384
1933	15d_32C_Naive__vs__15d_27C_Naive	AGAP004175	638.377	-1.05314	0.122524	-8.5954	8.3e-18	5.9e-16	AGAP004175	1273997	AGAP004175	protein_coding	uridine monophosphate synthetase	2R	51224954	51227124
1934	15d_32C_Naive__vs__15d_27C_Naive	AGAP004214	3968.3	-1.16988	0.144668	-8.08665	6.13e-16	3.03e-14	AGAP004214	4576925	AGAP004214	protein_coding		2R	51945891	51947994
1935	15d_32C_Naive__vs__15d_27C_Naive	AGAP004239	869.172	-1.48992	0.196556	-7.58013	3.45e-14	1.18e-12	AGAP004239	1274084	AGAP004239	protein_coding	polo-like kinase 1	2R	52969440	52972940
1936	15d_32C_Naive__vs__15d_27C_Naive	AGAP004281	69.3293	-1.48351	0.220164	-6.73821	1.6e-11	3.06e-10	AGAP004281	4577206	AGAP004281	protein_coding		2R	53809199	53810497
1937	15d_32C_Naive__vs__15d_27C_Naive	AGAP004303	877.452	1.04254	0.193019	5.40123	6.62e-08	5.76e-07	AGAP004303	1274451	AGAP004303	protein_coding	Integrin alpha-ps	2R	54249489	54257666
1938	15d_32C_Naive__vs__15d_27C_Naive	AGAP004316	270.545	-1.03408	0.369261	-2.8004	0.00510399	0.0121492	AGAP004316	4577091	AGAP004316	protein_coding		2R	54392954	54393521
1939	15d_32C_Naive__vs__15d_27C_Naive	AGAP004324	180.425	-2.15787	0.369124	-5.84592	5.04e-09	5.71e-08	AGAP004324	NA	AGAP004324	protein_coding	Protein yellow	2R	54488978	54491365
1940	15d_32C_Naive__vs__15d_27C_Naive	AGAP004335	9600.8	1.03487	0.104718	9.88244	4.96e-23	1e-20	AGAP004335	NA	AGAP004335	protein_coding	filamin	2R	54773020	54819966
1941	15d_32C_Naive__vs__15d_27C_Naive	AGAP004350	46.2577	1.92248	0.530982	3.62062	0.000293898	0.000994146	AGAP004350	1274497	AGAP004350	protein_coding	Synaptic vesicle protein	2R	54940341	54942685
1942	15d_32C_Naive__vs__15d_27C_Naive	AGAP004351	634.792	-1.20611	0.133522	-9.033	1.67e-19	1.57e-17	AGAP004351	5667412	AGAP004351	protein_coding	ATP-dependent RNA helicase DDX43	2R	54942954	54945573
1943	15d_32C_Naive__vs__15d_27C_Naive	AGAP004353	2680.77	1.38189	0.157865	8.75366	2.07e-18	1.62e-16	AGAP004353	NA	AGAP004353	protein_coding	dual specificity phosphatase	2R	54950928	54983428
1944	15d_32C_Naive__vs__15d_27C_Naive	AGAP004379	23.4958	1.30505	0.316738	4.12029	3.78e-05	0.000161922	AGAP004379	NA	GSTD6	protein_coding	glutathione S-transferase delta class 6	2R	55502982	55504235
1945	15d_32C_Naive__vs__15d_27C_Naive	AGAP004382	1032.27	1.09367	0.362759	3.01486	0.00257099	0.00672834	AGAP004382	1274529	GSTD3	protein_coding	glutathione S-transferase delta class 3	2R	55509263	55510160
1946	15d_32C_Naive__vs__15d_27C_Naive	AGAP004402	1551.81	1.31846	0.123818	10.6483	1.78e-26	7.31e-24	AGAP004402	NA	AGAP004402	protein_coding	solute carrier family 17 member 7	2R	55680021	55697274
1947	15d_32C_Naive__vs__15d_27C_Naive	AGAP004416	2.34095	1.62757	0.716378	2.27195	0.0230898	0.045284	AGAP004416	1274559	AGAP004416	protein_coding	dynein light chain 1, axonemal	2R	55850651	55851378
1948	15d_32C_Naive__vs__15d_27C_Naive	AGAP004432	7.69379	-1.35379	0.398435	-3.39776	0.000679389	0.00207966	AGAP004432	NA	AGAP004432	protein_coding		2R	55959943	55962653
1949	15d_32C_Naive__vs__15d_27C_Naive	AGAP004449	6.38113	1.93519	0.648673	2.9833	0.0028516	0.00736125	AGAP004449	1274594	AGAP004449	protein_coding	pancreatic triacylglycerol lipase	2R	56344316	56345640
1950	15d_32C_Naive__vs__15d_27C_Naive	AGAP004474	1.31101	3.19838	1.12391	2.84577	0.00443041	0.0107864	AGAP004474	1274622	AGAP004474	protein_coding		2R	56741249	56744267
1951	15d_32C_Naive__vs__15d_27C_Naive	AGAP004529	612.122	1.07172	0.215395	4.9756	6.5e-07	4.43e-06	AGAP004529	1274674	AGAP004529	protein_coding		2R	57395416	57396531
1952	15d_32C_Naive__vs__15d_27C_Naive	AGAP004531	16.6012	-1.55251	0.668222	-2.32335	0.0201602	0.0402506	AGAP004531	1274676	AGAP004531	protein_coding	cathepsin B precursor	2R	57429740	57431019
1953	15d_32C_Naive__vs__15d_27C_Naive	AGAP004563	3578.85	-1.24017	0.156682	-7.91524	2.47e-15	1.07e-13	AGAP004563	1274704	ANCE9	protein_coding	angiotensin-converting enzyme 9	2R	57617421	57622835
1954	15d_32C_Naive__vs__15d_27C_Naive	AGAP004579	192.18	-1.32443	0.217207	-6.09755	1.08e-09	1.37e-08	AGAP004579	3291042	cdk2	protein_coding	cyclin-dependent kinase 2	2R	57948151	57949597
1955	15d_32C_Naive__vs__15d_27C_Naive	AGAP004581	519.166	3.91169	0.696234	5.61835	1.93e-08	1.89e-07	AGAP004581	5667763	AGAP004581	protein_coding	heat shock protein 70kDa	2R	57956199	57957413
1956	15d_32C_Naive__vs__15d_27C_Naive	AGAP004582	124.016	4.1011	0.689109	5.95131	2.66e-09	3.17e-08	AGAP004582	4577471	AGAP004582	protein_coding	heat shock 70kDa protein	2R	57969341	57972240
1957	15d_32C_Naive__vs__15d_27C_Naive	AGAP004583	433.341	3.90666	0.706352	5.53076	3.19e-08	2.98e-07	AGAP004583	NA	AGAP004583	protein_coding	heat shock 70kDa protein	2R	57977978	57979236
1958	15d_32C_Naive__vs__15d_27C_Naive	AGAP004620	77.8059	1.21202	0.287797	4.21138	2.54e-05	0.000113409	AGAP004620	1275911	AGAP004620	protein_coding	Envelysin	2R	58619536	58621971
1959	15d_32C_Naive__vs__15d_27C_Naive	AGAP004638	538.925	-1.34773	0.177293	-7.60171	2.92e-14	1.01e-12	AGAP004638	1275890	AGAP004638	protein_coding		2R	58803241	58804480
1960	15d_32C_Naive__vs__15d_27C_Naive	AGAP004700	122.463	-2.34832	0.276266	-8.5002	1.89e-17	1.23e-15	AGAP004700	4576593	AGAP004700	protein_coding		2L	2013634	2015127
1961	15d_32C_Naive__vs__15d_27C_Naive	AGAP004719	157.602	-1.04591	0.233343	-4.4823	7.38e-06	3.86e-05	AGAP004719	NA	CLIPC9	protein_coding	CLIP-domain serine protease	2L	2714472	2719933
1962	15d_32C_Naive__vs__15d_27C_Naive	AGAP004760	13.3925	1.5697	0.328701	4.77547	1.79e-06	1.08e-05	AGAP004760	NA	AGAP004760	protein_coding		2L	3080556	3082396
1963	15d_32C_Naive__vs__15d_27C_Naive	AGAP004793	282.607	-1.0786	0.21884	-4.92869	8.28e-07	5.48e-06	AGAP004793	1278432	AGAP004793	protein_coding	ornithine--oxo-acid transaminase	2L	3585262	3590507
1964	15d_32C_Naive__vs__15d_27C_Naive	AGAP004800	766.114	-1.01351	0.114948	-8.81709	1.17e-18	9.6e-17	AGAP004800	NA	AGAP004800	protein_coding		2L	3728642	3733474
1965	15d_32C_Naive__vs__15d_27C_Naive	AGAP004802	2608.18	1.22347	0.228116	5.36337	8.17e-08	6.95e-07	AGAP004802	1278421	AGAP004802	protein_coding	4-hydroxyphenylpyruvate dioxygenase [Source:UniProtKB/TrEMBL;Acc:Q7Q2T3]	2L	3745921	3747552
1966	15d_32C_Naive__vs__15d_27C_Naive	AGAP004806	117.261	-1.04675	0.143097	-7.31497	2.57e-13	7.31e-12	AGAP004806	1278417	GALE6	protein_coding	galectin 6	2L	3779245	3780367
1967	15d_32C_Naive__vs__15d_27C_Naive	AGAP004808	53.1795	1.92241	0.289978	6.6295	3.37e-11	5.92e-10	AGAP004808	3289852	AGAP004808	protein_coding	protease m1 zinc metalloprotease	2L	3790242	3793242
1968	15d_32C_Naive__vs__15d_27C_Naive	AGAP004814	182.461	1.70414	0.340773	5.0008	5.71e-07	3.96e-06	AGAP004814	1278412	AGAP004814	protein_coding		2L	3825668	3826851
1969	15d_32C_Naive__vs__15d_27C_Naive	AGAP004825	156.052	-1.13085	0.229197	-4.93395	8.06e-07	5.35e-06	AGAP004825	NA	AGAP004825	protein_coding		2L	3992274	3996433
1970	15d_32C_Naive__vs__15d_27C_Naive	AGAP004880	1142.93	1.80667	0.502017	3.59883	0.000319653	0.00107058	AGAP004880	1275079	AGAP004880	protein_coding	L-lactate dehydrogenase [Source:UniProtKB/TrEMBL;Acc:Q7Q981]	2L	4905326	4908734
1971	15d_32C_Naive__vs__15d_27C_Naive	AGAP004888	6.75878	1.21816	0.364355	3.34334	0.000827752	0.00247788	AGAP004888	NA	AGAP004888	protein_coding		2L	4971569	4974565
1972	15d_32C_Naive__vs__15d_27C_Naive	AGAP004891	391.568	-1.04771	0.135594	-7.72681	1.1e-14	4.15e-13	AGAP004891	1275104	AGAP004891	protein_coding	metallophosphoesterase domain-containing protein 1	2L	4986758	4988657
1973	15d_32C_Naive__vs__15d_27C_Naive	AGAP004935	175.23	1.14303	0.193842	5.89672	3.71e-09	4.27e-08	AGAP004935	NA	AGAP004935	protein_coding		2L	6203858	6207274
1974	15d_32C_Naive__vs__15d_27C_Naive	AGAP004944	2655.64	1.13964	0.126773	8.98957	2.48e-19	2.25e-17	AGAP004944	1275756	AGAP004944	protein_coding		2L	6544085	6549612
1975	15d_32C_Naive__vs__15d_27C_Naive	AGAP004957	300.143	-1.4246	0.202663	-7.02939	2.07e-12	4.9e-11	AGAP004957	1275769	AGAP004957	protein_coding	origin recognition complex subunit 1	2L	7187117	7189946
1976	15d_32C_Naive__vs__15d_27C_Naive	AGAP004962	92.672	-2.03063	0.303361	-6.69378	2.17e-11	3.97e-10	AGAP004962	NA	AGAP004962	protein_coding	cyclin B	2L	7214056	7216539
1977	15d_32C_Naive__vs__15d_27C_Naive	AGAP004963	537.888	-2.19848	0.29328	-7.49621	6.57e-14	2.15e-12	AGAP004963	NA	AGAP004963	protein_coding	cyclin B	2L	7219030	7221562
1978	15d_32C_Naive__vs__15d_27C_Naive	AGAP004977	646.124	-1.73765	0.297378	-5.84323	5.12e-09	5.79e-08	AGAP004977	1275799	PPO6	protein_coding	prophenoloxidase 6	2L	7452207	7454977
1979	15d_32C_Naive__vs__15d_27C_Naive	AGAP004978	73.0729	-1.86598	0.439005	-4.25049	2.13e-05	9.75e-05	AGAP004978	1275800	PPO9	protein_coding	prophenoloxidase 9	2L	7455500	7457965
1980	15d_32C_Naive__vs__15d_27C_Naive	AGAP005065	77.571	-1.91591	0.729663	-2.62575	0.00864576	0.0192819	AGAP005065	1274748	AGAP005065	protein_coding		2L	9220270	9221206
1981	15d_32C_Naive__vs__15d_27C_Naive	AGAP005125	840.882	-1.06154	0.190087	-5.58452	2.34e-08	2.26e-07	AGAP005125	1274803	AGAP005125	protein_coding	tripartite motif-containing protein 71	2L	10281501	10301500
1982	15d_32C_Naive__vs__15d_27C_Naive	AGAP005195	806.524	-3.4066	1.27837	-2.6648	0.0077033	0.0174776	AGAP005195	1274901	AGAP005195	protein_coding		2L	12171394	12172468
1983	15d_32C_Naive__vs__15d_27C_Naive	AGAP005225	464.992	-1.15361	0.129182	-8.93006	4.26e-19	3.75e-17	AGAP005225	NA	AGAP005225	protein_coding	zinc finger protein ubi-d4	2L	12527442	12529574
1984	15d_32C_Naive__vs__15d_27C_Naive	AGAP005241	194.414	1.09287	0.275202	3.97115	7.15e-05	0.000284626	AGAP005241	1274948	AGAP005241	protein_coding		2L	12714148	12716261
1985	15d_32C_Naive__vs__15d_27C_Naive	AGAP005246	3950.96	1.41609	0.163847	8.64273	5.49e-18	4.08e-16	AGAP005246	1274959	SRPN10	protein_coding	serine protease inhibitor (serpin) 10	2L	12996143	13001344
1986	15d_32C_Naive__vs__15d_27C_Naive	AGAP005253	339.616	-1.14937	0.139932	-8.21379	2.14e-16	1.15e-14	AGAP005253	1274967	AGAP005253	protein_coding		2L	13206074	13208762
1987	15d_32C_Naive__vs__15d_27C_Naive	AGAP005312	5.54377	1.19559	0.471134	2.53769	0.0111587	0.0240749	AGAP005312	NA	AGAP005312	protein_coding		2L	14012328	14014055
1988	15d_32C_Naive__vs__15d_27C_Naive	AGAP005315	6.73716	1.25641	0.407535	3.08296	0.00204952	0.00551386	AGAP005315	5667176	AGAP005315	protein_coding		2L	14019425	14019893
1989	15d_32C_Naive__vs__15d_27C_Naive	AGAP005318	20.1725	1.40649	0.309044	4.5511	5.34e-06	2.87e-05	AGAP005318	NA	AGAP005318	protein_coding		2L	14025539	14027580
1990	15d_32C_Naive__vs__15d_27C_Naive	AGAP005326	307.659	2.19186	0.283651	7.72732	1.1e-14	4.15e-13	AGAP005326	3289947	AGAP005326	protein_coding		2L	14109655	14112703
1991	15d_32C_Naive__vs__15d_27C_Naive	AGAP005372	841.473	-1.01866	0.291167	-3.49854	0.000467814	0.00149929	AGAP005372	4576532	COEBE3C	protein_coding	carboxylesterase beta esterase	2L	14714193	14716037
1992	15d_32C_Naive__vs__15d_27C_Naive	AGAP005386	1.47655	2.81416	1.23561	2.27754	0.0227539	0.0447242	AGAP005386	1276088	AGAP005386	protein_coding		2L	14844155	14845189
1993	15d_32C_Naive__vs__15d_27C_Naive	AGAP005397	90.2453	-1.32815	0.178985	-7.42047	1.17e-13	3.55e-12	AGAP005397	4576439	AGAP005397	protein_coding		2L	14986775	14988637
1994	15d_32C_Naive__vs__15d_27C_Naive	AGAP005496	854.039	1.12339	0.29681	3.78489	0.000153778	0.00055677	AGAP005496	1276179	LRIM12	protein_coding	leucine-rich immune protein (Short)	2L	16215221	16218700
1995	15d_32C_Naive__vs__15d_27C_Naive	AGAP005498	375.977	-1.22414	0.224338	-5.45669	4.85e-08	4.36e-07	AGAP005498	1276187	AGAP005498	protein_coding	Phospholipid scramblase [Source:UniProtKB/TrEMBL;Acc:A7UTQ0]	2L	16235803	16255422
1996	15d_32C_Naive__vs__15d_27C_Naive	AGAP005500	4.44716	2.39649	0.603102	3.97361	7.08e-05	0.000281988	AGAP005500	4576326	AGAP005500	protein_coding	dehydrogenase/reductase SDR family member 11 precursor	2L	16242561	16243371
1997	15d_32C_Naive__vs__15d_27C_Naive	AGAP005512	576.148	-1.27526	0.17076	-7.46817	8.13e-14	2.57e-12	AGAP005512	4576310	AGAP005512	protein_coding	Elongation of very long chain fatty acids protein [Source:UniProtKB/TrEMBL;Acc:Q7Q747]	2L	16517508	16519847
1998	15d_32C_Naive__vs__15d_27C_Naive	AGAP005556	1058.68	-1.31745	0.134833	-9.77095	1.5e-22	2.75e-20	AGAP005556	1276239	AGAP005556	protein_coding	Motile sperm domain-containing protein 2	2L	17005434	17017978
1999	15d_32C_Naive__vs__15d_27C_Naive	AGAP005586	4.5864	1.41809	0.546438	2.59515	0.00945492	0.0208366	AGAP005586	1276274	AGAP005586	protein_coding		2L	17443366	17446411
[truncated: 30,414 more rows]
