# Supplementary material for: Warmer temperature accelerates senescence by modifying the aging-dependent changes in the mosquito transcriptome, altering immunity, metabolism, and DNA repair
Source: Immun Ageing. 2025 Dec 13;23:1. doi: 10.1186/s12979-025-00551-7 (PMC12781269; doi:10.1186/s12979-025-00551-7)
Supplement: Supplementary file 6 — Additional file 6. File S4: Table of immune-induced interaction-based DEGs. [file 12979_2025_551_MOESM6_ESM.xlsx]

## Sheet: File S4
	comparison	AGAP_ID	baseMean	log2FoldChange	lfcSE	stat	pvalue	padj	ensemblid	entrezgene	gene_symbol	gene_biotype	gene_description	chromosome_name	chromosome_start	chromosome_end
1	1d_30C_HKEC__vs__1d_27C_HKEC	AGAP000177	9.00629	-1.40564	0.358492	-3.92098	8.82e-05	0.00319886	AGAP000177	3289629	CPR128	protein_coding	cuticular protein RR-2 family 128	X	2980078	2981108
2	1d_30C_HKEC__vs__1d_27C_HKEC	AGAP000192	104.506	1.54088	0.429971	3.5837	0.000338766	0.00897857	AGAP000192	NA	CYP4C26	protein_coding	cytochrome P450	X	3173838	3179220
3	1d_30C_HKEC__vs__1d_27C_HKEC	AGAP000239	17.0622	1.89357	0.54885	3.45006	0.000560467	0.0129774	AGAP000239	1272022	AGAP000239	protein_coding	allantoinase	X	4504112	4505751
4	1d_30C_HKEC__vs__1d_27C_HKEC	AGAP000382	10.8762	-1.11978	0.324854	-3.44702	0.000566806	0.0130673	AGAP000382	1271871	AGAP000382	protein_coding		X	6942990	6944357
5	1d_30C_HKEC__vs__1d_27C_HKEC	AGAP000540	34.7819	-1.27749	0.2046	-6.24387	4.27e-10	1.11e-07	AGAP000540	NA	AGAP000540	protein_coding	proton-coupled amino acid transporter	X	9661948	9670896
6	1d_30C_HKEC__vs__1d_27C_HKEC	AGAP000944	14.1097	1.38629	0.448234	3.09278	0.0019829	0.0305424	AGAP000944	4576107	AGAP000944	protein_coding		X	18279735	18280419
7	1d_30C_HKEC__vs__1d_27C_HKEC	AGAP001002	122.108	1.27866	0.207532	6.16126	7.22e-10	1.7e-07	AGAP001002	NA	AGAP001002	protein_coding	Toll protein	X	19051024	19053122
8	1d_30C_HKEC__vs__1d_27C_HKEC	AGAP001014	44.558	-1.79098	0.232417	-7.70586	1.3e-14	8.63e-12	AGAP001014	NA	AGAP001014	protein_coding		X	19408610	19411429
9	1d_30C_HKEC__vs__1d_27C_HKEC	AGAP001251	230.564	1.27674	0.29414	4.34058	1.42e-05	0.000799775	AGAP001251	5667665	AGAP001251	protein_coding	eupolytin	2R	2040018	2041312
10	1d_30C_HKEC__vs__1d_27C_HKEC	AGAP001513	630.957	-2.14264	0.136805	-15.662	2.75e-55	2.92e-51	AGAP001513	1281663	AGAP001513	protein_coding	kelch-like protein 1/4/5	2R	5734780	5741229
11	1d_30C_HKEC__vs__1d_27C_HKEC	AGAP001544	537.736	-2.02641	0.29593	-6.84761	7.51e-12	2.57e-09	AGAP001544	4576818	AGAP001544	protein_coding	tripartite motif-containing protein 37	2R	6086236	6090156
12	1d_30C_HKEC__vs__1d_27C_HKEC	AGAP001676	125.261	-1.23518	0.274143	-4.50563	6.62e-06	0.000423696	AGAP001676	1281498	AGAP001676	protein_coding	actin, cytoplasmic	2R	8001905	8003591
13	1d_30C_HKEC__vs__1d_27C_HKEC	AGAP001889	3836.85	1.02449	0.187073	5.47642	4.34e-08	5.99e-06	AGAP001889	4577023	AGAP001889	protein_coding		2R	11911870	11912392
14	1d_30C_HKEC__vs__1d_27C_HKEC	AGAP001890	532.161	1.0788	0.225626	4.78136	1.74e-06	0.000140862	AGAP001890	4577024	AGAP001890	protein_coding		2R	11913002	11913864
15	1d_30C_HKEC__vs__1d_27C_HKEC	AGAP002318	24.099	3.40934	0.736931	4.6264	3.72e-06	0.000258985	AGAP002318	1273652	AGAP002318	protein_coding	Alpha-amylase [Source:UniProtKB/TrEMBL;Acc:Q7QBU5]	2R	19449770	19451260
16	1d_30C_HKEC__vs__1d_27C_HKEC	AGAP002575	743.752	-1.62409	0.120618	-13.4647	2.52e-41	8.94e-38	AGAP002575	1273393	AGAP002575	protein_coding		2R	23096751	23107410
17	1d_30C_HKEC__vs__1d_27C_HKEC	AGAP002582	74.5882	1.32061	0.289973	4.55425	5.26e-06	0.000351412	AGAP002582	1273387	AGAP002582	protein_coding		2R	23278561	23279772
18	1d_30C_HKEC__vs__1d_27C_HKEC	AGAP002702	19.7932	1.04269	0.313479	3.32617	0.000880473	0.0177754	AGAP002702	3290671	AGAP002702	protein_coding		2R	25770912	25774787
19	1d_30C_HKEC__vs__1d_27C_HKEC	AGAP003390	11.526	-1.2249	0.329857	-3.71344	0.000204462	0.00617335	AGAP003390	5667708	CPR124	protein_coding	cuticular protein RR-2 family 124	2R	37233314	37234810
20	1d_30C_HKEC__vs__1d_27C_HKEC	AGAP003557	817.189	1.09559	0.149467	7.32994	2.3e-13	1.02e-10	AGAP003557	1274216	AGAP003557	protein_coding		2R	39461136	39462023
21	1d_30C_HKEC__vs__1d_27C_HKEC	AGAP003610	3541.24	-1.29124	0.170954	-7.55314	4.25e-14	2.38e-11	AGAP003610	NA	AGAP003610	protein_coding		2R	40488669	40496599
22	1d_30C_HKEC__vs__1d_27C_HKEC	AGAP003773	899.631	2.41332	0.155674	15.5024	3.34e-54	1.78e-50	AGAP003773	1271507	AGAP003773	protein_coding		2R	43149729	43150647
23	1d_30C_HKEC__vs__1d_27C_HKEC	AGAP003776	681.279	1.35395	0.149447	9.05974	1.31e-19	1.16e-16	AGAP003776	1271510	AGAP003776	protein_coding		2R	43153600	43154491
24	1d_30C_HKEC__vs__1d_27C_HKEC	AGAP003777	1109.96	1.34314	0.145906	9.20549	3.4e-20	3.61e-17	AGAP003777	1271511	AGAP003777	protein_coding		2R	43154562	43155748
25	1d_30C_HKEC__vs__1d_27C_HKEC	AGAP003919	24.933	-1.64804	0.406987	-4.04938	5.14e-05	0.00209918	AGAP003919	1278742	AGAP003919	protein_coding		2R	46265509	46266319
26	1d_30C_HKEC__vs__1d_27C_HKEC	AGAP003926	3871.5	1.02217	0.330875	3.0893	0.00200626	0.0307684	AGAP003926	1278754	AGAP003926	protein_coding	Aminopeptidase [Source:UniProtKB/TrEMBL;Acc:Q7Q2B5]	2R	46361954	46364584
27	1d_30C_HKEC__vs__1d_27C_HKEC	AGAP004501	366.729	1.5834	0.427997	3.69955	0.00021598	0.00644787	AGAP004501	1274647	AGAP004501	protein_coding	allantoicase	2R	57097933	57099532
28	1d_30C_HKEC__vs__1d_27C_HKEC	AGAP004700	71.8698	1.0992	0.347447	3.16366	0.00155801	0.0262417	AGAP004700	4576593	AGAP004700	protein_coding		2L	2013634	2015127
29	1d_30C_HKEC__vs__1d_27C_HKEC	AGAP004790	724.006	-2.90305	0.856516	-3.38937	0.000700536	0.015085	AGAP004790	5667225	AGAP004790	protein_coding	Up-regulated during skeletal muscle growth 5 homolog	2L	3576595	3577108
30	1d_30C_HKEC__vs__1d_27C_HKEC	AGAP004810	31.9555	1.08393	0.320287	3.38426	0.000713705	0.0152621	AGAP004810	1278414	CTL3	protein_coding	C-type lectin (CTL)	2L	3798556	3799428
31	1d_30C_HKEC__vs__1d_27C_HKEC	AGAP005026	267.206	1.00294	0.2457	4.08197	4.47e-05	0.00187592	AGAP005026	1267447	AGAP005026	protein_coding	Histone H4 [Source:UniProtKB/TrEMBL;Acc:Q7PCX0]	2L	8464364	8464675
32	1d_30C_HKEC__vs__1d_27C_HKEC	AGAP005065	63.2607	2.67738	0.689243	3.88452	0.000102531	0.00357813	AGAP005065	1274748	AGAP005065	protein_coding		2L	9220270	9221206
33	1d_30C_HKEC__vs__1d_27C_HKEC	AGAP005579	25.3258	1.36038	0.44054	3.08799	0.00201515	0.0308158	AGAP005579	NA	aga-mir-281	pre_miRNA		2L	17362421	17362522
34	1d_30C_HKEC__vs__1d_27C_HKEC	AGAP006385	1250.33	1.64856	0.375621	4.38889	1.14e-05	0.000668982	AGAP006385	1276997	AGAP006385	protein_coding		2L	31026599	31027516
35	1d_30C_HKEC__vs__1d_27C_HKEC	AGAP006417	19.143	2.48075	0.547048	4.5348	5.77e-06	0.00038299	AGAP006417	NA	AGAP006417	protein_coding	venom allergen	2L	31683285	31684244
36	1d_30C_HKEC__vs__1d_27C_HKEC	AGAP006434	1225.57	1.58451	0.546297	2.90046	0.0037262	0.0452406	AGAP006434	1277042	AGAP006434	protein_coding		2L	31793373	31795126
37	1d_30C_HKEC__vs__1d_27C_HKEC	AGAP006493	293.411	-1.45122	0.138483	-10.4795	1.07e-25	2.28e-22	AGAP006493	NA	AGAP006493	protein_coding		2L	32987731	32998350
38	1d_30C_HKEC__vs__1d_27C_HKEC	AGAP006870	21.9728	1.52164	0.523383	2.90731	0.00364551	0.0449472	AGAP006870	1270208	AGAP006870	protein_coding		2L	39282567	39283388
39	1d_30C_HKEC__vs__1d_27C_HKEC	AGAP007249	3534.31	-1.27638	0.128966	-9.89709	4.29e-23	7.59e-20	AGAP007249	1269898	Flightin	protein_coding	protein flightin	2L	44638197	44642288
40	1d_30C_HKEC__vs__1d_27C_HKEC	AGAP007711	1877.65	1.23031	0.225587	5.45383	4.93e-08	6.72e-06	AGAP007711	1269512	AGAP007711	protein_coding		2L	49177957	49179255
41	1d_30C_HKEC__vs__1d_27C_HKEC	AGAP008116	505.919	1.26363	0.232858	5.4266	5.74e-08	7.63e-06	AGAP008116	1277836	AGAP008116	protein_coding		3R	5871544	5872707
42	1d_30C_HKEC__vs__1d_27C_HKEC	AGAP008290	50.4819	1.94937	0.515547	3.78117	0.000156095	0.00495216	AGAP008290	1277692	TRYP6	protein_coding	trypsin 6	3R	8624615	8625447
43	1d_30C_HKEC__vs__1d_27C_HKEC	AGAP008291	477.249	1.15581	0.354626	3.25922	0.00111719	0.0206138	AGAP008291	1277691	TRYP5	protein_coding	trypsin 5	3R	8625667	8626808
44	1d_30C_HKEC__vs__1d_27C_HKEC	AGAP008363	1190.53	1.74643	0.35901	4.86456	1.15e-06	9.83e-05	AGAP008363	1277616	AGAP008363	protein_coding	cytochrome b5 outer mitochondrial membrane isoform	3R	10059096	10061163
45	1d_30C_HKEC__vs__1d_27C_HKEC	AGAP008458	20.185	-1.59756	0.272527	-5.86202	4.57e-09	7.84e-07	AGAP008458	NA	CPLCG14	protein_coding	cuticular protein CPLCG family (CPLCG14)	3R	10894981	10895533
46	1d_30C_HKEC__vs__1d_27C_HKEC	AGAP008547	71.3239	-1.03862	0.292648	-3.54905	0.00038662	0.0097601	AGAP008547	NA	AGAP008547	protein_coding		3R	12466629	12474074
47	1d_30C_HKEC__vs__1d_27C_HKEC	AGAP008752	120.537	-1.89373	0.361514	-5.23834	1.62e-07	1.96e-05	AGAP008752	NA	AGAP008752	protein_coding		3R	17088182	17092524
48	1d_30C_HKEC__vs__1d_27C_HKEC	AGAP008848	116.575	-1.1163	0.175248	-6.36982	1.89e-10	5.03e-08	AGAP008848	NA	AGAP008848	protein_coding		3R	19395324	19408934
49	1d_30C_HKEC__vs__1d_27C_HKEC	AGAP008861	14007.6	1.28747	0.433916	2.96709	0.00300631	0.0394458	AGAP008861	1279828	AGAP008861	protein_coding	female reproductive tract protease GLEANR_896	3R	19868089	19869122
50	1d_30C_HKEC__vs__1d_27C_HKEC	AGAP008962	191.099	1.01992	0.183967	5.54402	2.96e-08	4.36e-06	AGAP008962	3291863	AGAP008962	protein_coding	alpha-glucosidase	3R	22241346	22243318
51	1d_30C_HKEC__vs__1d_27C_HKEC	AGAP008963	1271.35	1.02774	0.171722	5.98493	2.16e-09	4.26e-07	AGAP008963	NA	AGAP008963	protein_coding		3R	22245139	22247102
52	1d_30C_HKEC__vs__1d_27C_HKEC	AGAP009551	62.7969	1.31769	0.324862	4.05615	4.99e-05	0.00204716	AGAP009551	1271357	AGAP009551	protein_coding	sulfotransferase (Sult)	3R	36043423	36044385
53	1d_30C_HKEC__vs__1d_27C_HKEC	AGAP010095	37.8138	-1.27103	0.425882	-2.98446	0.00284081	0.0380254	AGAP010095	1279521	CPR82	protein_coding	cuticular protein RR-2 family 82	3R	49071967	49073130
54	1d_30C_HKEC__vs__1d_27C_HKEC	AGAP010760	17.3149	1.67179	0.469124	3.56363	0.000365755	0.00941468	AGAP010760	4577881	AGAP010760	protein_coding		3L	9911703	9912362
55	1d_30C_HKEC__vs__1d_27C_HKEC	AGAP010765	21.8903	1.88581	0.494946	3.81014	0.000138888	0.00455586	AGAP010765	NA	AGAP010765	protein_coding		3L	10020136	10020771
56	1d_30C_HKEC__vs__1d_27C_HKEC	AGAP010766	231.21	1.64228	0.367787	4.4653	8e-06	0.000492258	AGAP010766	NA	AGAP010766	protein_coding		3L	10021853	10023624
57	1d_30C_HKEC__vs__1d_27C_HKEC	AGAP011044	4273.86	1.34927	0.463255	2.91259	0.00358444	0.0447656	AGAP011044	NA	AGAP011044	protein_coding		3L	15712332	15729545
58	1d_30C_HKEC__vs__1d_27C_HKEC	AGAP011167	19.2428	-1.11289	0.331696	-3.35515	0.000793219	0.0164655	AGAP011167	1270762	AGAP011167	protein_coding		3L	18204049	18205162
59	1d_30C_HKEC__vs__1d_27C_HKEC	AGAP011305	98.2638	1.29703	0.439209	2.9531	0.00314605	0.0405178	AGAP011305	5667804	AGAP011305	protein_coding	Alkaline phosphatase [Source:UniProtKB/TrEMBL;Acc:A7US49]	3L	20768813	20771393
60	1d_30C_HKEC__vs__1d_27C_HKEC	AGAP011426	347.458	1.16954	0.279097	4.19045	2.78e-05	0.00132092	AGAP011426	NA	AGAP011426	protein_coding	solute carrier family 17 member 5	3L	24491000	24493851
61	1d_30C_HKEC__vs__1d_27C_HKEC	AGAP011515	16453.6	-1.18197	0.226253	-5.22411	1.75e-07	2.09e-05	AGAP011515	NA	AGAP011515	protein_coding	Cytoplasmic actin [Source:UniProtKB/TrEMBL;Acc:A0A1S4H6W1]	3L	26298856	26300887
62	1d_30C_HKEC__vs__1d_27C_HKEC	AGAP011676	400.215	-2.07325	0.270156	-7.67429	1.66e-14	9.82e-12	AGAP011676	NA	AGAP011676	protein_coding	uncoupling protein 2, mitochondrial	3L	31265574	31272060
63	1d_30C_HKEC__vs__1d_27C_HKEC	AGAP011878	283.2	1.06804	0.210921	5.06368	4.11e-07	4.2e-05	AGAP011878	NA	AGAP011878	protein_coding		3L	34605874	34606983
64	1d_30C_HKEC__vs__1d_27C_HKEC	AGAP011879	548.309	1.10148	0.207976	5.29619	1.18e-07	1.48e-05	AGAP011879	NA	AGAP011879	protein_coding		3L	34607069	34608965
65	1d_30C_HKEC__vs__1d_27C_HKEC	AGAP012126	23.2996	-3.97857	1.32221	-3.00904	0.00262077	0.0363623	AGAP012126	1280553	AGAP012126	protein_coding	lysophospholipase II	3L	37912530	37916108
66	1d_30C_HKEC__vs__1d_27C_HKEC	AGAP012364	1412.95	-1.51184	0.154159	-9.80701	1.05e-22	1.59e-19	AGAP012364	NA	AGAP012364	protein_coding		3L	41119364	41121444
67	1d_30C_HKEC__vs__1d_27C_HKEC	AGAP012842	240.783	1.21287	0.405745	2.98925	0.0027966	0.0376795	AGAP012842	4397614	AGAP012842	protein_coding		UNKN	33365624	33365956
68	1d_30C_HKEC__vs__1d_27C_HKEC	AGAP013256	424.259	-1.68759	0.172801	-9.76611	1.57e-22	2.09e-19	AGAP013256	11175917	AGAP013256	protein_coding		2R	43155719	43157135
69	1d_30C_HKEC__vs__1d_27C_HKEC	AGAP013390	83.0702	-1.13061	0.194434	-5.81491	6.07e-09	1.02e-06	AGAP013390	11175819	AGAP013390	protein_coding		X	1799031	1802446
70	1d_30C_HKEC__vs__1d_27C_HKEC	AGAP013430	18.2952	1.29521	0.309086	4.19045	2.78e-05	0.00132092	AGAP013430	NA	AGAP013430	protein_coding		2R	35935211	35936083
71	1d_30C_HKEC__vs__1d_27C_HKEC	AGAP028393	2819.41	1.00559	0.312726	3.21557	0.00130186	0.0229455	AGAP028393	NA	ssu rRNA	rRNA		Mt	14045	14844
72	1d_30C_HKEC__vs__1d_27C_HKEC	AGAP028564	777.002	-1.45922	0.273178	-5.34166	9.21e-08	1.18e-05	AGAP028564	NA	AGAP028564	protein_coding		3R	23689879	23692470
73	1d_30C_HKEC__vs__1d_27C_HKEC	AGAP029163	23.7242	1.06514	0.33989	3.13378	0.00172571	0.0281734	AGAP029163	NA	AGAP029163	protein_coding		3R	2641115	2641517
74	1d_30C_HKEC__vs__1d_27C_HKEC	AGAP029326	28.5666	1.20385	0.373207	3.2257	0.00125666	0.0223851	AGAP029326	NA	AGAP029326	protein_coding		3L	19864127	19865158
75	1d_30C_HKEC__vs__1d_27C_HKEC	AGAP029414	141.389	1.5035	0.428633	3.50767	0.000452049	0.0109439	AGAP029414	NA	AGAP029414	protein_coding		3R	9733212	9734275
76	1d_30C_HKEC__vs__1d_27C_HKEC	AGAP029420	25.6509	-1.09592	0.191759	-5.71508	1.1e-08	1.79e-06	AGAP029420	NA	AGAP029420	protein_coding		3R	35119284	35119793
77	1d_30C_HKEC__vs__1d_27C_HKEC	AGAP029797	14.9444	2.4728	0.35258	7.01345	2.33e-12	9.15e-10	AGAP029797	4576526	AGAP029797	protein_coding		2L	34266931	34267642
78	1d_32C_HKEC__vs__1d_27C_HKEC	AGAP000177	9.00629	-2.5462	0.38774	-6.56677	5.14e-11	5.81e-09	AGAP000177	3289629	CPR128	protein_coding	cuticular protein RR-2 family 128	X	2980078	2981108
79	1d_32C_HKEC__vs__1d_27C_HKEC	AGAP000192	104.506	2.17877	0.412705	5.27926	1.3e-07	6.79e-06	AGAP000192	NA	CYP4C26	protein_coding	cytochrome P450	X	3173838	3179220
80	1d_32C_HKEC__vs__1d_27C_HKEC	AGAP000313	3665.13	1.23924	0.159544	7.76738	8.01e-15	1.88e-12	AGAP000313	1271947	AGAP000313	protein_coding	alanine-glyoxylate aminotransferase 2-like	X	5495763	5503866
81	1d_32C_HKEC__vs__1d_27C_HKEC	AGAP000352	121.843	-1.12456	0.251492	-4.47157	7.76e-06	0.000227074	AGAP000352	5666738	TWDL1	protein_coding	cuticular protein TWDL family (TWDL1)	X	6220473	6223199
82	1d_32C_HKEC__vs__1d_27C_HKEC	AGAP000366	48.1373	-1.04942	0.255531	-4.10684	4.01e-05	0.000884048	AGAP000366	1271889	AGAP000366	protein_coding		X	6771323	6772153
83	1d_32C_HKEC__vs__1d_27C_HKEC	AGAP000382	10.8762	-1.4879	0.326973	-4.55054	5.35e-06	0.000161816	AGAP000382	1271871	AGAP000382	protein_coding		X	6942990	6944357
84	1d_32C_HKEC__vs__1d_27C_HKEC	AGAP000535	568.365	1.58649	0.337852	4.6958	2.66e-06	8.92e-05	AGAP000535	1271705	AGAP000535	protein_coding		X	9590751	9594805
85	1d_32C_HKEC__vs__1d_27C_HKEC	AGAP000540	34.7819	-1.25643	0.19876	-6.32137	2.59e-10	2.53e-08	AGAP000540	NA	AGAP000540	protein_coding	proton-coupled amino acid transporter	X	9661948	9670896
86	1d_32C_HKEC__vs__1d_27C_HKEC	AGAP000772	114.672	1.05636	0.332856	3.17362	0.0015055	0.0161813	AGAP000772	3289749	AGAP000772	protein_coding		X	13870127	13871264
87	1d_32C_HKEC__vs__1d_27C_HKEC	AGAP001002	122.108	2.06014	0.205441	10.0279	1.15e-23	7.79e-21	AGAP001002	NA	AGAP001002	protein_coding	Toll protein	X	19051024	19053122
88	1d_32C_HKEC__vs__1d_27C_HKEC	AGAP001014	44.558	-1.98501	0.231708	-8.56687	1.06e-17	3.83e-15	AGAP001014	NA	AGAP001014	protein_coding		X	19408610	19411429
89	1d_32C_HKEC__vs__1d_27C_HKEC	AGAP001052	215.834	-1.40948	0.158939	-8.86803	7.45e-19	3.43e-16	AGAP001052	4575976	AGAP001052	protein_coding	ubiquitin carboxyl-terminal hydrolase 2/21	X	20969559	21116865
90	1d_32C_HKEC__vs__1d_27C_HKEC	AGAP001084	13.9501	1.5552	0.40407	3.84885	0.000118674	0.00215673	AGAP001084	1278389	AGAP001084	protein_coding	Fatty acyl-CoA reductase [Source:UniProtKB/TrEMBL;Acc:Q7Q2V5]	X	23511522	23634351
91	1d_32C_HKEC__vs__1d_27C_HKEC	AGAP001173	35.5933	1.81715	0.345289	5.26268	1.42e-07	7.37e-06	AGAP001173	1281994	Gr52	protein_coding	gustatory receptor 52	2R	693555	694975
92	1d_32C_HKEC__vs__1d_27C_HKEC	AGAP001177	16.3965	1.85191	0.560018	3.30688	0.000943422	0.0112644	AGAP001177	1281990	AGAP001177	protein_coding	Ca2+-triggered coelenterazine-binding protein 1	2R	730391	734262
93	1d_32C_HKEC__vs__1d_27C_HKEC	AGAP001246	1.85556	4.17169	1.2638	3.30092	0.000963693	0.0114471	AGAP001246	1281921	AGAP001246	protein_coding	eupolytin	2R	2031648	2032691
94	1d_32C_HKEC__vs__1d_27C_HKEC	AGAP001251	230.564	1.67736	0.289999	5.78402	7.29e-09	5.06e-07	AGAP001251	5667665	AGAP001251	protein_coding	eupolytin	2R	2040018	2041312
95	1d_32C_HKEC__vs__1d_27C_HKEC	AGAP001513	630.957	-2.67748	0.137484	-19.4748	1.8e-84	2.07e-80	AGAP001513	1281663	AGAP001513	protein_coding	kelch-like protein 1/4/5	2R	5734780	5741229
96	1d_32C_HKEC__vs__1d_27C_HKEC	AGAP001544	537.736	-3.09586	0.298723	-10.3636	3.63e-25	2.99e-22	AGAP001544	4576818	AGAP001544	protein_coding	tripartite motif-containing protein 37	2R	6086236	6090156
97	1d_32C_HKEC__vs__1d_27C_HKEC	AGAP001622	37620.4	-1.02739	0.156403	-6.56889	5.07e-11	5.78e-09	AGAP001622	1281552	AGAP001622	protein_coding	myosin light chain 5	2R	6972959	6975072
98	1d_32C_HKEC__vs__1d_27C_HKEC	AGAP001657	7.87903	-1.0523	0.370557	-2.83978	0.00451446	0.0365792	AGAP001657	1281514	AGAP001657	protein_coding	hexamerin	2R	7534949	7537087
99	1d_32C_HKEC__vs__1d_27C_HKEC	AGAP001676	125.261	-1.66591	0.274749	-6.06338	1.33e-09	1.1e-07	AGAP001676	1281498	AGAP001676	protein_coding	actin, cytoplasmic	2R	8001905	8003591
100	1d_32C_HKEC__vs__1d_27C_HKEC	AGAP001708	121.537	-1.24664	0.194309	-6.41578	1.4e-10	1.48e-08	AGAP001708	4577314	AGAP001708	protein_coding		2R	8846991	8848182
101	1d_32C_HKEC__vs__1d_27C_HKEC	AGAP001717	19.8274	1.09443	0.351715	3.11169	0.00186023	0.0190859	AGAP001717	4577308	AGAP001717	protein_coding		2R	8908700	8909248
102	1d_32C_HKEC__vs__1d_27C_HKEC	AGAP001774	1.96101	3.83924	1.18826	3.23097	0.00123372	0.0137875	AGAP001774	NA	AGAP001774	protein_coding		2R	10041570	10061319
103	1d_32C_HKEC__vs__1d_27C_HKEC	AGAP001826	140193	1.13097	0.154162	7.33627	2.2e-13	4.22e-11	AGAP001826	NA	Lp	protein_coding	lipophorin	2R	11116762	11129381
104	1d_32C_HKEC__vs__1d_27C_HKEC	AGAP001889	3836.85	1.40003	0.18697	7.48801	6.99e-14	1.55e-11	AGAP001889	4577023	AGAP001889	protein_coding		2R	11911870	11912392
105	1d_32C_HKEC__vs__1d_27C_HKEC	AGAP001890	532.161	1.50772	0.225162	6.69619	2.14e-11	2.59e-09	AGAP001890	4577024	AGAP001890	protein_coding		2R	11913002	11913864
106	1d_32C_HKEC__vs__1d_27C_HKEC	AGAP001970	65.3994	-1.6128	0.342779	-4.70508	2.54e-06	8.6e-05	AGAP001970	1281152	AGAP001970	protein_coding	Polyubiquitin-B	2R	12992453	12993988
107	1d_32C_HKEC__vs__1d_27C_HKEC	AGAP001989	429.727	2.33899	0.579109	4.03895	5.37e-05	0.00114139	AGAP001989	4576865	AGAP001989	protein_coding		2R	13210284	13211226
108	1d_32C_HKEC__vs__1d_27C_HKEC	AGAP002113	686.755	-1.12535	0.126644	-8.88596	6.34e-19	3.04e-16	AGAP002113	1281027	AGAP002113	protein_coding	cytochrome b5	2R	15755287	15758115
109	1d_32C_HKEC__vs__1d_27C_HKEC	AGAP002318	24.099	4.30124	0.733845	5.86124	4.59e-09	3.35e-07	AGAP002318	1273652	AGAP002318	protein_coding	Alpha-amylase [Source:UniProtKB/TrEMBL;Acc:Q7QBU5]	2R	19449770	19451260
110	1d_32C_HKEC__vs__1d_27C_HKEC	AGAP002442	64.3545	-1.5452	0.186613	-8.28024	1.23e-16	3.83e-14	AGAP002442	3290619	AGAP002442	protein_coding		2R	21444856	21446093
111	1d_32C_HKEC__vs__1d_27C_HKEC	AGAP002457	85.777	-1.14816	0.180191	-6.37191	1.87e-10	1.87e-08	AGAP002457	NA	AGAP002457	protein_coding		2R	21584181	21589051
112	1d_32C_HKEC__vs__1d_27C_HKEC	AGAP002515	1.91895	-3.91443	1.13484	-3.44933	0.000561977	0.00746839	AGAP002515	1273447	AGAP002515	protein_coding	renal tumor antigen	2R	22177211	22178562
113	1d_32C_HKEC__vs__1d_27C_HKEC	AGAP002551	6.69145	-1.15942	0.355647	-3.26003	0.00111401	0.0127212	AGAP002551	1273414	AGAP002551	protein_coding	glucose dehydrogenase (acceptor)	2R	22702149	22704094
114	1d_32C_HKEC__vs__1d_27C_HKEC	AGAP002575	743.752	-2.05674	0.120893	-17.0129	6.59e-65	3.79e-61	AGAP002575	1273393	AGAP002575	protein_coding		2R	23096751	23107410
115	1d_32C_HKEC__vs__1d_27C_HKEC	AGAP002582	74.5882	1.27296	0.287744	4.42396	9.69e-06	0.000272254	AGAP002582	1273387	AGAP002582	protein_coding		2R	23278561	23279772
116	1d_32C_HKEC__vs__1d_27C_HKEC	AGAP002937	5.26372	-2.12355	0.661286	-3.21124	0.00132163	0.0145578	AGAP002937	3290712	AGAP002937	protein_coding		2R	29855238	29856651
117	1d_32C_HKEC__vs__1d_27C_HKEC	AGAP002975	16.2051	-1.22845	0.347685	-3.53323	0.000410516	0.00586118	AGAP002975	1272985	AGAP002975	protein_coding		2R	30496149	30497357
118	1d_32C_HKEC__vs__1d_27C_HKEC	AGAP002990	84.7779	1.0125	0.243766	4.15357	3.27e-05	0.000754893	AGAP002990	4576793	AGAP002990	protein_coding		2R	30633968	30635100
119	1d_32C_HKEC__vs__1d_27C_HKEC	AGAP002994	2699.24	-1.01184	0.162383	-6.23116	4.63e-10	4.34e-08	AGAP002994	1272964	CPR10	protein_coding	cuticular protein RR-2 family 10	2R	30716523	30717472
120	1d_32C_HKEC__vs__1d_27C_HKEC	AGAP003032	47.5338	1.26238	0.287152	4.39619	1.1e-05	0.00030235	AGAP003032	1272920	AGAP003032	protein_coding		2R	31267837	31269494
121	1d_32C_HKEC__vs__1d_27C_HKEC	AGAP003196	26.7301	1.09074	0.346735	3.14573	0.00165672	0.0173533	AGAP003196	4577197	AGAP003196	protein_coding	elongation of very long chain fatty acids protein 7	2R	33751435	33752591
122	1d_32C_HKEC__vs__1d_27C_HKEC	AGAP003557	817.189	1.04649	0.14915	7.01638	2.28e-12	3.69e-10	AGAP003557	1274216	AGAP003557	protein_coding		2R	39461136	39462023
123	1d_32C_HKEC__vs__1d_27C_HKEC	AGAP003610	3541.24	-1.37518	0.170931	-8.04526	8.61e-16	2.36e-13	AGAP003610	NA	AGAP003610	protein_coding		2R	40488669	40496599
124	1d_32C_HKEC__vs__1d_27C_HKEC	AGAP003691	1938.34	-1.12401	0.219099	-5.13014	2.9e-07	1.4e-05	AGAP003691	NA	AGAP003691	protein_coding		2R	42045503	42049135
125	1d_32C_HKEC__vs__1d_27C_HKEC	AGAP003714	1916.81	1.2422	0.305077	4.07178	4.67e-05	0.00100533	AGAP003714	NA	HPX3	protein_coding	heme peroxidase 3	2R	42368367	42373450
126	1d_32C_HKEC__vs__1d_27C_HKEC	AGAP003743	85.0094	1.00578	0.268577	3.74485	0.000180504	0.00302292	AGAP003743	NA	AGAP003743	protein_coding	HAUS augmin-like complex subunit 6	2R	42818689	42821215
127	1d_32C_HKEC__vs__1d_27C_HKEC	AGAP003773	899.631	2.5426	0.155473	16.354	4.08e-60	1.57e-56	AGAP003773	1271507	AGAP003773	protein_coding		2R	43149729	43150647
128	1d_32C_HKEC__vs__1d_27C_HKEC	AGAP003776	681.279	1.57095	0.148881	10.5517	4.99e-26	4.42e-23	AGAP003776	1271510	AGAP003776	protein_coding		2R	43153600	43154491
129	1d_32C_HKEC__vs__1d_27C_HKEC	AGAP003777	1109.96	1.15588	0.145877	7.92365	2.31e-15	6.04e-13	AGAP003777	1271511	AGAP003777	protein_coding		2R	43154562	43155748
130	1d_32C_HKEC__vs__1d_27C_HKEC	AGAP003784	45.9564	1.36034	0.316971	4.29168	1.77e-05	0.000450026	AGAP003784	3290902	AGAP003784	protein_coding	glucose dehydrogenase (acceptor)	2R	43274713	43286467
131	1d_32C_HKEC__vs__1d_27C_HKEC	AGAP003895	6.06126	-2.52621	0.556561	-4.53896	5.65e-06	0.000169625	AGAP003895	1269468	AGAP003895	protein_coding	kelch-like protein 10	2R	45678637	45682522
132	1d_32C_HKEC__vs__1d_27C_HKEC	AGAP004165	7.46261	1.7798	0.659424	2.69903	0.00695425	0.0497992	AGAP004165	1273989	GSTD2	protein_coding	glutathione S-transferase delta class 2	2R	51003621	51004250
133	1d_32C_HKEC__vs__1d_27C_HKEC	AGAP004324	402.517	-1.70104	0.413225	-4.1165	3.85e-05	0.000857178	AGAP004324	NA	AGAP004324	protein_coding	Protein yellow	2R	54488978	54491365
134	1d_32C_HKEC__vs__1d_27C_HKEC	AGAP004444	8.39464	-1.73549	0.368989	-4.70336	2.56e-06	8.65e-05	AGAP004444	3291016	AGAP004444	protein_coding		2R	56163719	56170183
135	1d_32C_HKEC__vs__1d_27C_HKEC	AGAP004474	1.46509	3.67486	1.33228	2.75832	0.00580988	0.0441857	AGAP004474	1274622	AGAP004474	protein_coding		2R	56741249	56744267
136	1d_32C_HKEC__vs__1d_27C_HKEC	AGAP004501	366.729	2.12144	0.427649	4.9607	7.02e-07	3.01e-05	AGAP004501	1274647	AGAP004501	protein_coding	allantoicase	2R	57097933	57099532
137	1d_32C_HKEC__vs__1d_27C_HKEC	AGAP004690	185.74	-1.57366	0.377535	-4.16825	3.07e-05	0.000714461	AGAP004690	1278572	CPF3	protein_coding	cuticular protein 3 from fifty-one aa family	2L	1133037	1133751
138	1d_32C_HKEC__vs__1d_27C_HKEC	AGAP004760	10.8883	1.89367	0.472918	4.00422	6.22e-05	0.00128711	AGAP004760	NA	AGAP004760	protein_coding		2L	3080556	3082396
139	1d_32C_HKEC__vs__1d_27C_HKEC	AGAP004763	23.9697	1.16157	0.349848	3.3202	0.000899521	0.0108983	AGAP004763	NA	AGAP004763	protein_coding		2L	3152651	3154140
140	1d_32C_HKEC__vs__1d_27C_HKEC	AGAP004790	724.006	-3.28914	0.856616	-3.83969	0.00012319	0.00222128	AGAP004790	5667225	AGAP004790	protein_coding	Up-regulated during skeletal muscle growth 5 homolog	2L	3576595	3577108
141	1d_32C_HKEC__vs__1d_27C_HKEC	AGAP004810	31.9555	1.24583	0.312325	3.98889	6.64e-05	0.00135854	AGAP004810	1278414	CTL3	protein_coding	C-type lectin (CTL)	2L	3798556	3799428
142	1d_32C_HKEC__vs__1d_27C_HKEC	AGAP005026	267.206	1.08703	0.24104	4.50976	6.49e-06	0.000191743	AGAP005026	1267447	AGAP005026	protein_coding	Histone H4 [Source:UniProtKB/TrEMBL;Acc:Q7PCX0]	2L	8464364	8464675
143	1d_32C_HKEC__vs__1d_27C_HKEC	AGAP005065	63.2607	1.99727	0.693234	2.8811	0.00396295	0.0332816	AGAP005065	1274748	AGAP005065	protein_coding		2L	9220270	9221206
144	1d_32C_HKEC__vs__1d_27C_HKEC	AGAP005126	58.9128	1.28072	0.259889	4.92796	8.31e-07	3.39e-05	AGAP005126	NA	SPZ6	protein_coding	spaetzle-like cytokine 6	2L	10308563	10315295
145	1d_32C_HKEC__vs__1d_27C_HKEC	AGAP005361	28.2236	1.11644	0.310698	3.59333	0.000326483	0.00493019	AGAP005361	NA	AGAP005361	protein_coding		2L	14647623	14649295
146	1d_32C_HKEC__vs__1d_27C_HKEC	AGAP005373	11.874	1.58651	0.528695	3.00081	0.0026926	0.0250397	AGAP005373	1276074	COEBE1C	protein_coding	carboxylesterase beta esterase	2L	14716580	14718519
147	1d_32C_HKEC__vs__1d_27C_HKEC	AGAP005457	37.9411	1.39108	0.459781	3.02554	0.00248193	0.0234785	AGAP005457	1276150	AGAP005457	protein_coding	Ser/Thr protein phosphatase/nucleotidase	2L	15767703	15769403
148	1d_32C_HKEC__vs__1d_27C_HKEC	AGAP005589	1.48064	4.15635	1.33894	3.10419	0.00190797	0.0194031	AGAP005589	5666844	AGAP005589	protein_coding		2L	17484834	17489648
149	1d_32C_HKEC__vs__1d_27C_HKEC	AGAP005706	232.825	1.2363	0.448159	2.75862	0.0058046	0.0441748	AGAP005706	1276374	AGAP005706	protein_coding	serine collagenase 1	2L	19206409	19207435
150	1d_32C_HKEC__vs__1d_27C_HKEC	AGAP005754	7.39408	1.37634	0.509992	2.69874	0.00696016	0.0498105	AGAP005754	1276423	AGAP005754	protein_coding	glucosyl/glucuronosyl transferases	2L	20211271	20213038
151	1d_32C_HKEC__vs__1d_27C_HKEC	AGAP005788	7.11265	-1.79433	0.649814	-2.7613	0.00575713	0.0439005	AGAP005788	NA	AGAP005788	protein_coding		2L	20669437	20670917
152	1d_32C_HKEC__vs__1d_27C_HKEC	AGAP005899	3.42358	-1.97628	0.687494	-2.87461	0.00404527	0.0336899	AGAP005899	1276566	Osi21	protein_coding	protein osiris 21	2L	23382399	23383765
153	1d_32C_HKEC__vs__1d_27C_HKEC	AGAP005949	884.451	-1.05983	0.145161	-7.30106	2.86e-13	5.31e-11	AGAP005949	1276618	AGAP005949	protein_coding	2-acylglycerol O-acyltransferase 2	2L	23989002	23994886
154	1d_32C_HKEC__vs__1d_27C_HKEC	AGAP005969	4.10433	2.65115	0.932302	2.84366	0.00445991	0.0362391	AGAP005969	3290078	CPR20	protein_coding	cuticular protein RR-1 family 20	2L	24305987	24306501
155	1d_32C_HKEC__vs__1d_27C_HKEC	AGAP006145	120.283	-1.00453	0.129205	-7.77471	7.56e-15	1.82e-12	AGAP006145	1276814	CPLCA1	protein_coding	cuticular protein 1 in CPLCA family	2L	27150726	27151310
156	1d_32C_HKEC__vs__1d_27C_HKEC	AGAP006147	122.276	-1.37596	0.141503	-9.72389	2.38e-22	1.53e-19	AGAP006147	3290116	AGAP006147	protein_coding		2L	27155303	27156639
157	1d_32C_HKEC__vs__1d_27C_HKEC	AGAP006283	304.804	-1.10683	0.34665	-3.19293	0.00140839	0.0153669	AGAP006283	1276938	CPR70	protein_coding	cuticular protein RR-2 family 70	2L	29534322	29535616
158	1d_32C_HKEC__vs__1d_27C_HKEC	AGAP006385	1250.33	2.08927	0.374741	5.57524	2.47e-08	1.52e-06	AGAP006385	1276997	AGAP006385	protein_coding		2L	31026599	31027516
159	1d_32C_HKEC__vs__1d_27C_HKEC	AGAP006417	19.143	2.26414	0.546784	4.14083	3.46e-05	0.000782542	AGAP006417	NA	AGAP006417	protein_coding	venom allergen	2L	31683285	31684244
160	1d_32C_HKEC__vs__1d_27C_HKEC	AGAP006493	293.411	-1.73652	0.138707	-12.5193	5.85e-36	8.43e-33	AGAP006493	NA	AGAP006493	protein_coding		2L	32987731	32998350
161	1d_32C_HKEC__vs__1d_27C_HKEC	AGAP006583	3.04632	2.36481	0.737072	3.20838	0.00133485	0.0146757	AGAP006583	4576527	AGAP006583	protein_coding	Cysteine-rich venom protein	2L	34270537	34270946
162	1d_32C_HKEC__vs__1d_27C_HKEC	AGAP006723	251.547	1.78361	0.496505	3.59233	0.000327734	0.00494261	AGAP006723	1270336	COEAE2G	protein_coding	carboxylesterase	2L	37282152	37285191
163	1d_32C_HKEC__vs__1d_27C_HKEC	AGAP006870	21.9728	1.52017	0.516091	2.94554	0.00322389	0.028451	AGAP006870	1270208	AGAP006870	protein_coding		2L	39282567	39283388
164	1d_32C_HKEC__vs__1d_27C_HKEC	AGAP006974	248.283	1.07375	0.222466	4.8266	1.39e-06	5.23e-05	AGAP006974	3290281	TOLL9	protein_coding	TOLL-like receptor 9	2L	40434581	40440489
165	1d_32C_HKEC__vs__1d_27C_HKEC	AGAP007042	45.3577	-1.55331	0.247225	-6.28301	3.32e-10	3.19e-08	AGAP007042	1270060	CPR62	protein_coding	cuticular protein RR-1 family 62	2L	41386757	41387540
166	1d_32C_HKEC__vs__1d_27C_HKEC	AGAP007142	246.384	1.04349	0.365236	2.85703	0.00427632	0.0351439	AGAP007142	1269964	AGAP007142	protein_coding	Serine-type enodpeptidase	2L	43564228	43565240
167	1d_32C_HKEC__vs__1d_27C_HKEC	AGAP007156	10.0704	-1.45759	0.444571	-3.27864	0.00104309	0.0121276	AGAP007156	5667234	AGAP007156	protein_coding		2L	43595097	43595449
168	1d_32C_HKEC__vs__1d_27C_HKEC	AGAP007160	4684.7	1.17541	0.170842	6.88012	5.98e-12	8.65e-10	AGAP007160	1269954	AGAP007160	protein_coding	alpha-crystallin chain B	2L	43603779	43607408
169	1d_32C_HKEC__vs__1d_27C_HKEC	AGAP007240	11.6853	1.26169	0.429504	2.93755	0.0033082	0.0290776	AGAP007240	1269905	AGAP007240	protein_coding	Enkurin, TRPC channel interacting protein	2L	44509304	44510154
170	1d_32C_HKEC__vs__1d_27C_HKEC	AGAP007249	3534.31	-2.06314	0.129076	-15.9839	1.65e-57	4.76e-54	AGAP007249	1269898	Flightin	protein_coding	protein flightin	2L	44638197	44642288
171	1d_32C_HKEC__vs__1d_27C_HKEC	AGAP007408	70.2201	-1.27584	0.255047	-5.00239	5.66e-07	2.53e-05	AGAP007408	3290364	CTLMA8	protein_coding	C-type lectin (CTL) - mannose binding	2L	46344980	46345556
172	1d_32C_HKEC__vs__1d_27C_HKEC	AGAP007445	15.0714	1.61832	0.397597	4.07025	4.7e-05	0.00100766	AGAP007445	5666934	AGAP007445	protein_coding		2L	46613442	46615057
173	1d_32C_HKEC__vs__1d_27C_HKEC	AGAP007656	50.8633	1.33766	0.280178	4.77433	1.8e-06	6.49e-05	AGAP007656	NA	AGAP007656	protein_coding		2L	48788131	48795417
174	1d_32C_HKEC__vs__1d_27C_HKEC	AGAP007711	1877.65	1.57461	0.225267	6.98998	2.75e-12	4.28e-10	AGAP007711	1269512	AGAP007711	protein_coding		2L	49177957	49179255
175	1d_32C_HKEC__vs__1d_27C_HKEC	AGAP007752	315.866	1.44691	0.363566	3.97977	6.9e-05	0.00139934	AGAP007752	1278214	AGAP007752	protein_coding		3R	265128	267074
176	1d_32C_HKEC__vs__1d_27C_HKEC	AGAP007753	424.152	1.09843	0.149828	7.33125	2.28e-13	4.31e-11	AGAP007753	NA	AGAP007753	protein_coding		3R	267764	271254
177	1d_32C_HKEC__vs__1d_27C_HKEC	AGAP007755	24.0045	-1.00715	0.253232	-3.97717	6.97e-05	0.00141221	AGAP007755	NA	AGAP007755	protein_coding		3R	301723	305184
178	1d_32C_HKEC__vs__1d_27C_HKEC	AGAP007795	34.1969	-1.18446	0.255751	-4.63131	3.63e-06	0.000116942	AGAP007795	NA	AGAP007795	protein_coding		3R	1068622	1070745
179	1d_32C_HKEC__vs__1d_27C_HKEC	AGAP007990	1166.51	2.08694	0.634596	3.28861	0.00100683	0.0118254	AGAP007990	NA	AGAP007990	protein_coding	glucosyl/glucuronosyl transferases	3R	3835048	3836853
180	1d_32C_HKEC__vs__1d_27C_HKEC	AGAP008116	505.919	1.56872	0.231321	6.78155	1.19e-11	1.56e-09	AGAP008116	1277836	AGAP008116	protein_coding		3R	5871544	5872707
181	1d_32C_HKEC__vs__1d_27C_HKEC	AGAP008290	50.4819	1.94596	0.51513	3.7776	0.000158345	0.00272793	AGAP008290	1277692	TRYP6	protein_coding	trypsin 6	3R	8624615	8625447
182	1d_32C_HKEC__vs__1d_27C_HKEC	AGAP008363	1190.53	1.68804	0.358596	4.70736	2.51e-06	8.53e-05	AGAP008363	1277616	AGAP008363	protein_coding	cytochrome b5 outer mitochondrial membrane isoform	3R	10059096	10061163
183	1d_32C_HKEC__vs__1d_27C_HKEC	AGAP008391	625.692	-1.16065	0.284975	-4.07282	4.64e-05	0.00100406	AGAP008391	NA	AGAP008391	protein_coding		3R	10253066	10257269
184	1d_32C_HKEC__vs__1d_27C_HKEC	AGAP008458	20.185	-1.52806	0.268506	-5.69096	1.26e-08	8.41e-07	AGAP008458	NA	CPLCG14	protein_coding	cuticular protein CPLCG family (CPLCG14)	3R	10894981	10895533
185	1d_32C_HKEC__vs__1d_27C_HKEC	AGAP008459	40.5527	-1.49019	0.540656	-2.75625	0.00584677	0.044327	AGAP008459	NA	CPLCG15	protein_coding	cuticular protein CPLCG family (CPLCG15)	3R	10897683	10898268
186	1d_32C_HKEC__vs__1d_27C_HKEC	AGAP008547	71.3239	-1.4075	0.293149	-4.80132	1.58e-06	5.84e-05	AGAP008547	NA	AGAP008547	protein_coding		3R	12466629	12474074
187	1d_32C_HKEC__vs__1d_27C_HKEC	AGAP008571	10.0977	1.2498	0.423108	2.95386	0.00313831	0.0279657	AGAP008571	1275434	AGAP008571	protein_coding		3R	13080241	13081311
188	1d_32C_HKEC__vs__1d_27C_HKEC	AGAP008648	590.505	-1.8431	0.440802	-4.18123	2.9e-05	0.000676934	AGAP008648	1275497	AGAP008648	protein_coding		3R	13985392	13986445
189	1d_32C_HKEC__vs__1d_27C_HKEC	AGAP008685	14.0436	1.25071	0.354294	3.53014	0.000415341	0.0059081	AGAP008685	NA	Jheh2	protein_coding	juvenile hormone epoxide hydrolase 2	3R	14840565	14842018
190	1d_32C_HKEC__vs__1d_27C_HKEC	AGAP008752	120.537	-1.50592	0.360183	-4.181	2.9e-05	0.000676934	AGAP008752	NA	AGAP008752	protein_coding		3R	17088182	17092524
191	1d_32C_HKEC__vs__1d_27C_HKEC	AGAP008848	116.575	-1.50961	0.175908	-8.58186	9.34e-18	3.47e-15	AGAP008848	NA	AGAP008848	protein_coding		3R	19395324	19408934
192	1d_32C_HKEC__vs__1d_27C_HKEC	AGAP008861	14007.6	1.29384	0.433912	2.98179	0.00286566	0.0261841	AGAP008861	1279828	AGAP008861	protein_coding	female reproductive tract protease GLEANR_896	3R	19868089	19869122
193	1d_32C_HKEC__vs__1d_27C_HKEC	AGAP008960	7.92186	-1.20416	0.326332	-3.68998	0.000224276	0.00359904	AGAP008960	NA	AGAP008960	protein_coding	Cuticular protein RR-2 family 110 [Source:UniProtKB/TrEMBL;Acc:A0A1S4GZR7]	3R	22055527	22067284
194	1d_32C_HKEC__vs__1d_27C_HKEC	AGAP008964	3.96761	1.73717	0.634592	2.73746	0.0061915	0.0457005	AGAP008964	NA	AGAP008964	protein_coding	maltase	3R	22247708	22249818
195	1d_32C_HKEC__vs__1d_27C_HKEC	AGAP009213	2462.68	-1.24113	0.287432	-4.318	1.57e-05	0.000409518	AGAP009213	3291927	SRPN16	protein_coding	serine protease inhibitor (serpin) 16	3R	28824338	28826799
196	1d_32C_HKEC__vs__1d_27C_HKEC	AGAP009876	13.2929	-1.46895	0.469335	-3.12985	0.00174895	0.0181217	AGAP009876	1279295	CPR78	protein_coding	cuticular protein RR-1 family 78	3R	44655489	44658811
197	1d_32C_HKEC__vs__1d_27C_HKEC	AGAP010095	37.8138	-1.83703	0.442296	-4.15339	3.28e-05	0.000754893	AGAP010095	1279521	CPR82	protein_coding	cuticular protein RR-2 family 82	3R	49071967	49073130
198	1d_32C_HKEC__vs__1d_27C_HKEC	AGAP010122	4672.78	-1.05079	0.153697	-6.83673	8.1e-12	1.12e-09	AGAP010122	4578366	CPR132	protein_coding	cuticular protein RR-2 family 132	3R	49237379	49238739
199	1d_32C_HKEC__vs__1d_27C_HKEC	AGAP010146	14.3058	2.78696	0.434692	6.41135	1.44e-10	1.5e-08	AGAP010146	1279566	AGAP010146	protein_coding		3R	49434762	49436679
200	1d_32C_HKEC__vs__1d_27C_HKEC	AGAP010231	2.67705	-3.77629	0.822677	-4.59024	4.43e-06	0.000138618	AGAP010231	NA	AGAP010231	protein_coding		3R	51310339	51311191
201	1d_32C_HKEC__vs__1d_27C_HKEC	AGAP010311	89.7728	-1.05651	0.228498	-4.62374	3.77e-06	0.000119959	AGAP010311	NA	AGAP010311	protein_coding	dehydrogenase/reductase SDR family member 11 precursor	3L	119223	137112
202	1d_32C_HKEC__vs__1d_27C_HKEC	AGAP010759	10.4144	2.13838	0.505027	4.2342	2.29e-05	0.000562289	AGAP010759	5668037	AGAP010759	protein_coding		3L	9907875	9908597
203	1d_32C_HKEC__vs__1d_27C_HKEC	AGAP010760	17.3149	2.28765	0.461258	4.95959	7.06e-07	3.01e-05	AGAP010760	4577881	AGAP010760	protein_coding		3L	9911703	9912362
204	1d_32C_HKEC__vs__1d_27C_HKEC	AGAP010765	21.8903	2.60932	0.481447	5.41974	5.97e-08	3.4e-06	AGAP010765	NA	AGAP010765	protein_coding		3L	10020136	10020771
205	1d_32C_HKEC__vs__1d_27C_HKEC	AGAP010766	231.21	2.07512	0.366382	5.66382	1.48e-08	9.64e-07	AGAP010766	NA	AGAP010766	protein_coding		3L	10021853	10023624
206	1d_32C_HKEC__vs__1d_27C_HKEC	AGAP011033	19.5983	1.35678	0.47826	2.8369	0.00455544	0.0368853	AGAP011033	NA	Cht8	protein_coding	chitinase	3L	14874417	14878181
207	1d_32C_HKEC__vs__1d_27C_HKEC	AGAP011044	4273.86	1.37008	0.463189	2.95792	0.00309721	0.0277066	AGAP011044	NA	AGAP011044	protein_coding		3L	15712332	15729545
208	1d_32C_HKEC__vs__1d_27C_HKEC	AGAP011167	19.2428	-1.02946	0.324367	-3.17374	0.00150489	0.0161813	AGAP011167	1270762	AGAP011167	protein_coding		3L	18204049	18205162
209	1d_32C_HKEC__vs__1d_27C_HKEC	AGAP011228	157.347	1.41764	0.293623	4.82808	1.38e-06	5.21e-05	AGAP011228	1270697	AGAP011228	protein_coding		3L	19739577	19740345
210	1d_32C_HKEC__vs__1d_27C_HKEC	AGAP011305	98.2638	2.0442	0.430829	4.74481	2.09e-06	7.29e-05	AGAP011305	5667804	AGAP011305	protein_coding	Alkaline phosphatase [Source:UniProtKB/TrEMBL;Acc:A7US49]	3L	20768813	20771393
211	1d_32C_HKEC__vs__1d_27C_HKEC	AGAP011426	347.458	1.76337	0.277823	6.34711	2.19e-10	2.18e-08	AGAP011426	NA	AGAP011426	protein_coding	solute carrier family 17 member 5	3L	24491000	24493851
212	1d_32C_HKEC__vs__1d_27C_HKEC	AGAP011515	16453.6	-1.51532	0.226255	-6.6974	2.12e-11	2.59e-09	AGAP011515	NA	AGAP011515	protein_coding	Cytoplasmic actin [Source:UniProtKB/TrEMBL;Acc:A0A1S4H6W1]	3L	26298856	26300887
213	1d_32C_HKEC__vs__1d_27C_HKEC	AGAP011516	2106.7	1.03645	0.218798	4.737	2.17e-06	7.51e-05	AGAP011516	NA	AGAP011516	protein_coding	Actin, cytoplasmic [Source:UniProtKB/TrEMBL;Acc:A0A1S4H6X2]	3L	26317981	26320825
214	1d_32C_HKEC__vs__1d_27C_HKEC	AGAP011530	697.834	-1.33158	0.153847	-8.6552	4.92e-18	1.95e-15	AGAP011530	NA	AGAP011530	protein_coding		3L	26862579	26865995
215	1d_32C_HKEC__vs__1d_27C_HKEC	AGAP011676	400.215	-2.07079	0.267323	-7.74638	9.45e-15	2.18e-12	AGAP011676	NA	AGAP011676	protein_coding	uncoupling protein 2, mitochondrial	3L	31265574	31272060
216	1d_32C_HKEC__vs__1d_27C_HKEC	AGAP011878	283.2	1.42034	0.210231	6.75609	1.42e-11	1.84e-09	AGAP011878	NA	AGAP011878	protein_coding		3L	34605874	34606983
217	1d_32C_HKEC__vs__1d_27C_HKEC	AGAP011879	548.309	1.4512	0.207613	6.98991	2.75e-12	4.28e-10	AGAP011879	NA	AGAP011879	protein_coding		3L	34607069	34608965
218	1d_32C_HKEC__vs__1d_27C_HKEC	AGAP011992	44.0606	-1.28753	0.282775	-4.55319	5.28e-06	0.000160215	AGAP011992	1280679	AGAP011992	protein_coding	lysosomal acid lipase	3L	35942172	35943468
219	1d_32C_HKEC__vs__1d_27C_HKEC	AGAP012263	5.86075	-1.4	0.443642	-3.15571	0.00160108	0.0168953	AGAP012263	3291540	AGAP012263	protein_coding	glucose dehydrogenase (acceptor)	3L	39529742	39536944
220	1d_32C_HKEC__vs__1d_27C_HKEC	AGAP012364	1412.95	-1.84579	0.154204	-11.9698	5.11e-33	6.55e-30	AGAP012364	NA	AGAP012364	protein_coding		3L	41119364	41121444
221	1d_32C_HKEC__vs__1d_27C_HKEC	AGAP012462	5.63746	-1.5022	0.532616	-2.82042	0.00479605	0.0382687	AGAP012462	NA	CPR147	protein_coding	cuticular protein RR-2 family 147	UNKN	4254931	4258877
222	1d_32C_HKEC__vs__1d_27C_HKEC	AGAP013002	2.91078	3.40414	1.13944	2.98754	0.00281234	0.0257787	AGAP013002	11175649	AGAP013002	protein_coding		X	18336482	18337328
223	1d_32C_HKEC__vs__1d_27C_HKEC	AGAP013027	89.5574	1.04466	0.170639	6.12205	9.24e-10	8.06e-08	AGAP013027	NA	AGAP013027	protein_coding	Protein toll	X	19012725	19016292
224	1d_32C_HKEC__vs__1d_27C_HKEC	AGAP013083	5.97955	1.436	0.462661	3.10378	0.00191062	0.0194129	AGAP013083	11175615	AGAP013083	protein_coding		2R	29087886	29088624
225	1d_32C_HKEC__vs__1d_27C_HKEC	AGAP013197	73.6858	1.0971	0.322054	3.40656	0.00065786	0.00847859	AGAP013197	11175875	AGAP013197	protein_coding		2L	15378666	15379609
226	1d_32C_HKEC__vs__1d_27C_HKEC	AGAP013256	424.259	-2.20026	0.173292	-12.6968	6.16e-37	1.01e-33	AGAP013256	11175917	AGAP013256	protein_coding		2R	43155719	43157135
227	1d_32C_HKEC__vs__1d_27C_HKEC	AGAP013264	2.49559	3.50471	1.15752	3.02778	0.00246361	0.0234205	AGAP013264	11176096	AGAP013264	protein_coding		2R	24948720	24949426
228	1d_32C_HKEC__vs__1d_27C_HKEC	AGAP013339	4.89665	-1.87577	0.479758	-3.90982	9.24e-05	0.00174461	AGAP013339	11175681	AGAP013339	protein_coding		2R	21549427	21550044
229	1d_32C_HKEC__vs__1d_27C_HKEC	AGAP013390	83.0702	-1.23223	0.193351	-6.37303	1.85e-10	1.87e-08	AGAP013390	11175819	AGAP013390	protein_coding		X	1799031	1802446
230	1d_32C_HKEC__vs__1d_27C_HKEC	AGAP013402	261.065	-1.2944	0.279719	-4.62749	3.7e-06	0.00011846	AGAP013402	11175669	AGAP013402	protein_coding	carbonic anhydrase I	2R	20614585	20616389
231	1d_32C_HKEC__vs__1d_27C_HKEC	AGAP013410	50.4101	1.01413	0.236147	4.29449	1.75e-05	0.000447019	AGAP013410	NA	AGAP013410	protein_coding		X	10618107	10640705
232	1d_32C_HKEC__vs__1d_27C_HKEC	AGAP013430	18.2952	1.7815	0.301499	5.90881	3.45e-09	2.56e-07	AGAP013430	NA	AGAP013430	protein_coding		2R	35935211	35936083
233	1d_32C_HKEC__vs__1d_27C_HKEC	AGAP013487	55.0857	-1.20564	0.3597	-3.3518	0.000802894	0.00995796	AGAP013487	11176153	AGAP013487	protein_coding		2R	34467250	34468377
234	1d_32C_HKEC__vs__1d_27C_HKEC	AGAP013509	161.525	-1.2253	0.187064	-6.55016	5.75e-11	6.43e-09	AGAP013509	11175878	AGAP013509	protein_coding	carboxylesterase clade H, member 1	2R	30340073	30342397
235	1d_32C_HKEC__vs__1d_27C_HKEC	AGAP013763	18.1137	-1.63582	0.52923	-3.09094	0.00199524	0.020008	AGAP013763	NA	AGAP013763	protein_coding		3R	2120623	2121210
236	1d_32C_HKEC__vs__1d_27C_HKEC	AGAP028032	49.2658	-1.09132	0.254953	-4.2805	1.86e-05	0.000468096	AGAP028032	NA	AGAP028032	protein_coding		3R	49878991	49880993
237	1d_32C_HKEC__vs__1d_27C_HKEC	AGAP028057	14.1809	1.12688	0.336747	3.34637	0.000818758	0.0101421	AGAP028057	NA	CPLCG23	protein_coding	cuticular protein CPLCG family (CPLCG23)	3R	10912886	10913371
238	1d_32C_HKEC__vs__1d_27C_HKEC	AGAP028182	60.4413	1.3092	0.359932	3.63735	0.000275458	0.00428896	AGAP028182	NA	AGAP028182	protein_coding		3L	2761903	2771253
239	1d_32C_HKEC__vs__1d_27C_HKEC	AGAP028564	777.002	-1.9303	0.273341	-7.06188	1.64e-12	2.74e-10	AGAP028564	NA	AGAP028564	protein_coding		3R	23689879	23692470
240	1d_32C_HKEC__vs__1d_27C_HKEC	AGAP028578	5.97602	-1.44635	0.380595	-3.80023	0.000144561	0.00252608	AGAP028578	NA	AGAP028578	protein_coding		UNKN	3853425	3856853
241	1d_32C_HKEC__vs__1d_27C_HKEC	AGAP029119	118.455	-2.54204	0.634922	-4.0037	6.24e-05	0.00128767	AGAP029119	NA	AGAP029119	protein_coding		3L	31244492	31248326
242	1d_32C_HKEC__vs__1d_27C_HKEC	AGAP029124	336.357	-1.61921	0.55407	-2.92239	0.00347358	0.0302142	AGAP029124	NA	AGAP029124	protein_coding		3L	7467567	7482913
243	1d_32C_HKEC__vs__1d_27C_HKEC	AGAP029126	6.46431	-1.27754	0.394358	-3.23955	0.0011972	0.0134708	AGAP029126	NA	AGAP029126	protein_coding		3R	29839372	29843160
244	1d_32C_HKEC__vs__1d_27C_HKEC	AGAP029163	23.7242	1.79448	0.32103	5.58977	2.27e-08	1.42e-06	AGAP029163	NA	AGAP029163	protein_coding		3R	2641115	2641517
245	1d_32C_HKEC__vs__1d_27C_HKEC	AGAP029281	5.19147	1.58007	0.528087	2.99206	0.00277102	0.0255422	AGAP029281	NA	AGAP029281	protein_coding		3L	40707453	40708301
246	1d_32C_HKEC__vs__1d_27C_HKEC	AGAP029285	626.15	-1.1634	0.359027	-3.24041	0.00119357	0.0134431	AGAP029285	NA	AGAP029285	protein_coding		3L	11706034	11716477
247	1d_32C_HKEC__vs__1d_27C_HKEC	AGAP029333	22.0686	1.25145	0.455129	2.74965	0.00596581	0.0448975	AGAP029333	NA	AGAP029333	protein_coding		3L	32315700	32319065
248	1d_32C_HKEC__vs__1d_27C_HKEC	AGAP029343	13.7764	1.24868	0.390013	3.20164	0.00136648	0.0149664	AGAP029343	NA	AGAP029343	protein_coding		2L	49194897	49195563
249	1d_32C_HKEC__vs__1d_27C_HKEC	AGAP029414	141.389	3.12409	0.400572	7.79906	6.24e-15	1.53e-12	AGAP029414	NA	AGAP029414	protein_coding		3R	9733212	9734275
250	1d_32C_HKEC__vs__1d_27C_HKEC	AGAP029419	232.409	-1.09997	0.163943	-6.70948	1.95e-11	2.45e-09	AGAP029419	NA	AGAP029419	protein_coding		3R	48550316	48552012
251	1d_32C_HKEC__vs__1d_27C_HKEC	AGAP029420	25.6509	-1.33284	0.191527	-6.95903	3.43e-12	5.19e-10	AGAP029420	NA	AGAP029420	protein_coding		3R	35119284	35119793
252	1d_32C_HKEC__vs__1d_27C_HKEC	AGAP029694	7.85035	1.51998	0.506463	3.00117	0.00268947	0.0250307	AGAP029694	NA	AGAP029694	protein_coding		2L	37383189	37386626
253	1d_32C_HKEC__vs__1d_27C_HKEC	AGAP029722	10.9493	2.07754	0.47755	4.35041	1.36e-05	0.000360741	AGAP029722	NA	AGAP029722	protein_coding		3L	9939819	9941072
254	1d_32C_HKEC__vs__1d_27C_HKEC	AGAP029736	10.3696	1.6426	0.540595	3.0385	0.00237759	0.022838	AGAP029736	NA	AGAP029736	protein_coding		3L	20311293	20313354
255	1d_32C_HKEC__vs__1d_27C_HKEC	AGAP029797	14.9444	2.95907	0.347201	8.52266	1.56e-17	5.28e-15	AGAP029797	4576526	AGAP029797	protein_coding		2L	34266931	34267642
256	1d_32C_HKEC__vs__1d_27C_HKEC	AGAP029844	94.8321	-1.04349	0.291785	-3.57623	0.000348587	0.00514525	AGAP029844	NA	AGAP029844	protein_coding		2L	39293954	39294436
257	1d_32C_HKEC__vs__1d_27C_HKEC	AGAP029847	56.623	-1.06031	0.182774	-5.80123	6.58e-09	4.65e-07	AGAP029847	NA	AGAP029847	protein_coding		2L	6345143	6350743
258	1d_32C_HKEC__vs__1d_27C_HKEC	AGAP029958	44.1261	1.05535	0.26288	4.01458	5.96e-05	0.00124306	AGAP029958	NA	NA	NA	NA	NA	NA	NA
259	1d_32C_HKEC__vs__1d_30C_HKEC	AGAP000535	568.365	1.17752	0.317096	3.71344	0.000204458	0.0159598	AGAP000535	1271705	AGAP000535	protein_coding		X	9590751	9594805
260	1d_32C_HKEC__vs__1d_30C_HKEC	AGAP001544	537.736	-1.06944	0.285345	-3.74791	0.000178317	0.0152469	AGAP001544	4576818	AGAP001544	protein_coding	tripartite motif-containing protein 37	2R	6086236	6090156
261	1d_32C_HKEC__vs__1d_30C_HKEC	AGAP008283	650.801	-1.06936	0.340525	-3.14032	0.00168763	0.0486845	AGAP008283	NA	D7r3	protein_coding	D7 short form salivary protein	3R	8561534	8562256
262	1d_32C_HKEC__vs__1d_30C_HKEC	AGAP008648	590.505	-2.13792	0.415883	-5.14068	2.74e-07	0.000201974	AGAP008648	1275497	AGAP008648	protein_coding		3R	13985392	13986445
263	1d_32C_HKEC__vs__1d_30C_HKEC	AGAP011047	72.1892	-1.41533	0.446642	-3.16883	0.00153053	0.0463177	AGAP011047	NA	AGAP011047	protein_coding	dsRNase	3L	15743632	15745291
264	1d_32C_HKEC__vs__1d_30C_HKEC	AGAP013402	261.065	-1.35012	0.264822	-5.09823	3.43e-07	0.000227481	AGAP013402	11175669	AGAP013402	protein_coding	carbonic anhydrase I	2R	20614585	20616389
265	1d_32C_HKEC__vs__1d_30C_HKEC	AGAP029414	141.389	1.62059	0.295416	5.48578	4.12e-08	4.78e-05	AGAP029414	NA	AGAP029414	protein_coding		3R	9733212	9734275
266	5d_30C_HKEC__vs__5d_27C_HKEC	AGAP000274	267.907	1.11181	0.250367	4.44073	8.97e-06	0.000431567	AGAP000274	1271984	AGAP000274	protein_coding		X	5005958	5006816
267	5d_30C_HKEC__vs__5d_27C_HKEC	AGAP000352	121.843	1.03735	0.259077	4.00401	6.23e-05	0.00173275	AGAP000352	5666738	TWDL1	protein_coding	cuticular protein TWDL family (TWDL1)	X	6220473	6223199
268	5d_30C_HKEC__vs__5d_27C_HKEC	AGAP000535	568.365	-1.04397	0.32981	-3.16536	0.00154891	0.0166243	AGAP000535	1271705	AGAP000535	protein_coding		X	9590751	9594805
269	5d_30C_HKEC__vs__5d_27C_HKEC	AGAP000885	2181.97	1.53521	0.360093	4.26336	2.01e-05	0.000761365	AGAP000885	1277402	AGAP000885	protein_coding	aminopeptidase N	X	16729033	16734077
270	5d_30C_HKEC__vs__5d_27C_HKEC	AGAP001024	7.64086	2.15397	0.785909	2.74074	0.00613004	0.0424598	AGAP001024	3289813	AGAP001024	protein_coding		X	19665565	19666071
271	5d_30C_HKEC__vs__5d_27C_HKEC	AGAP001173	35.5933	1.22037	0.320913	3.80282	0.000143059	0.00304978	AGAP001173	1281994	Gr52	protein_coding	gustatory receptor 52	2R	693555	694975
272	5d_30C_HKEC__vs__5d_27C_HKEC	AGAP001198	1278.56	1.9364	0.516743	3.74732	0.000178735	0.00357173	AGAP001198	1281971	AGAP001198	protein_coding	chymotrypsin	2R	1275455	1276464
273	5d_30C_HKEC__vs__5d_27C_HKEC	AGAP001199	7110.2	-1.21273	0.396964	-3.05502	0.00225046	0.0214773	AGAP001199	1281970	AGAP001199	protein_coding	serine protease	2R	1278912	1280352
274	5d_30C_HKEC__vs__5d_27C_HKEC	AGAP001251	230.564	1.45561	0.286673	5.07762	3.82e-07	5.42e-05	AGAP001251	5667665	AGAP001251	protein_coding	eupolytin	2R	2040018	2041312
275	5d_30C_HKEC__vs__5d_27C_HKEC	AGAP001379	14.5797	-1.15215	0.307119	-3.75147	0.000175798	0.00353747	AGAP001379	1281799	GPRCCK2	protein_coding	putative gastrin/cholecystokinin receptor 2	2R	4039503	4049913
276	5d_30C_HKEC__vs__5d_27C_HKEC	AGAP001423	2312.57	-1.0704	0.195807	-5.46661	4.59e-08	1.11e-05	AGAP001423	1281753	AGAP001423	protein_coding	Bifunctional purine biosynthesis protein	2R	4746141	4748841
277	5d_30C_HKEC__vs__5d_27C_HKEC	AGAP001443	6.0524	1.84621	0.593783	3.10924	0.00187571	0.0190616	AGAP001443	1281735	CYP325J1	protein_coding	cytochrome P450	2R	5058685	5060107
278	5d_30C_HKEC__vs__5d_27C_HKEC	AGAP001543	53.518	1.95187	0.318802	6.12253	9.21e-10	8.33e-07	AGAP001543	3290486	TWDL11	protein_coding	cuticular protein TWDL family (TWDL11)	2R	6076049	6076932
279	5d_30C_HKEC__vs__5d_27C_HKEC	AGAP001544	537.736	-1.2913	0.293217	-4.4039	1.06e-05	0.000484744	AGAP001544	4576818	AGAP001544	protein_coding	tripartite motif-containing protein 37	2R	6086236	6090156
280	5d_30C_HKEC__vs__5d_27C_HKEC	AGAP001676	125.261	1.07609	0.325873	3.30216	0.000959422	0.0116045	AGAP001676	1281498	AGAP001676	protein_coding	actin, cytoplasmic	2R	8001905	8003591
281	5d_30C_HKEC__vs__5d_27C_HKEC	AGAP001809	49.5452	1.08821	0.255737	4.25519	2.09e-05	0.000784234	AGAP001809	NA	AGAP001809	protein_coding	tetratricopeptide repeat domain 26	2R	10837492	10839520
282	5d_30C_HKEC__vs__5d_27C_HKEC	AGAP001949	110.772	-1.12732	0.230273	-4.89557	9.8e-07	9.76e-05	AGAP001949	1281175	AGAP001949	protein_coding		2R	12768545	12774338
283	5d_30C_HKEC__vs__5d_27C_HKEC	AGAP002058	610.706	1.01638	0.359814	2.82474	0.00473187	0.0356814	AGAP002058	4576940	AGAP002058	protein_coding	beta-galactosidase	2R	14686466	14689309
284	5d_30C_HKEC__vs__5d_27C_HKEC	AGAP002091	1796.19	-1.06863	0.217196	-4.92012	8.65e-07	9.02e-05	AGAP002091	1281370	AGAP002091	protein_coding	phosphoribosylformylglycinamidine synthase	2R	15221488	15227114
285	5d_30C_HKEC__vs__5d_27C_HKEC	AGAP002398	12.3496	1.9081	0.71023	2.68659	0.00721859	0.0475297	AGAP002398	3290613	AGAP002398	protein_coding		2R	20924106	20925044
286	5d_30C_HKEC__vs__5d_27C_HKEC	AGAP002588	343.25	3.2492	0.617332	5.2633	1.41e-07	2.52e-05	AGAP002588	1273383	AGAP002588	protein_coding		2R	23313530	23314901
287	5d_30C_HKEC__vs__5d_27C_HKEC	AGAP002842	19.1867	1.03045	0.380012	2.71162	0.00669561	0.0449036	AGAP002842	1273118	AGAP002842	protein_coding	CLIPD1 protein	2R	28223588	28225491
288	5d_30C_HKEC__vs__5d_27C_HKEC	AGAP002851	8.17553	-2.41941	0.589806	-4.10204	4.1e-05	0.00129932	AGAP002851	1273113	AGAP002851	protein_coding	Niemann-Pick C2 protein	2R	28305680	28306258
289	5d_30C_HKEC__vs__5d_27C_HKEC	AGAP002872	35.0391	-1.22658	0.313385	-3.91398	9.08e-05	0.00223388	AGAP002872	1273095	AGAP002872	protein_coding	lipase	2R	28534776	28536143
290	5d_30C_HKEC__vs__5d_27C_HKEC	AGAP003196	26.7301	1.14981	0.340949	3.37238	0.000745209	0.00987333	AGAP003196	4577197	AGAP003196	protein_coding	elongation of very long chain fatty acids protein 7	2R	33751435	33752591
291	5d_30C_HKEC__vs__5d_27C_HKEC	AGAP003209	69.3941	1.92278	0.409012	4.70103	2.59e-06	0.000174458	AGAP003209	1273884	AGAP003209	protein_coding	C-4 methylsterol oxidase	2R	33903851	33905203
292	5d_30C_HKEC__vs__5d_27C_HKEC	AGAP003226	8.37494	1.65571	0.544906	3.03853	0.00237735	0.0221094	AGAP003226	NA	AGAP003226	protein_coding	dynein heavy chain 2	2R	34035214	34048051
293	5d_30C_HKEC__vs__5d_27C_HKEC	AGAP003290	865.27	-1.15909	0.283889	-4.0829	4.45e-05	0.00137497	AGAP003290	1269190	AGAP003290	protein_coding		2R	35094008	35100699
294	5d_30C_HKEC__vs__5d_27C_HKEC	AGAP003350	13102.4	-1.06673	0.354663	-3.00772	0.00263218	0.0238412	AGAP003350	1275028	AGAP003350	protein_coding	phosphoenolpyruvate carboxykinase (GTP)	2R	36471016	36474549
295	5d_30C_HKEC__vs__5d_27C_HKEC	AGAP003488	2498.85	-1.05377	0.217018	-4.85568	1.2e-06	0.00011521	AGAP003488	1270944	AGAP003488	protein_coding	nucleotide exchange factor SIL1	2R	38599677	38601541
296	5d_30C_HKEC__vs__5d_27C_HKEC	AGAP003571	166.951	1.08916	0.370821	2.93715	0.00331247	0.0279717	AGAP003571	1274233	AGAP003571	protein_coding	threonine dehydratase	2R	39763896	39770739
297	5d_30C_HKEC__vs__5d_27C_HKEC	AGAP003583	72.789	1.16357	0.368227	3.15992	0.00157815	0.0168266	AGAP003583	1274248	AGAP003583	protein_coding	L-iditol 2-dehydrogenase	2R	40339598	40340889
298	5d_30C_HKEC__vs__5d_27C_HKEC	AGAP003833	43.1296	1.11196	0.268907	4.13509	3.55e-05	0.00118828	AGAP003833	1271572	AGAP003833	protein_coding	asparagine synthase (glutamine-hydrolysing)	2R	44222451	44224397
299	5d_30C_HKEC__vs__5d_27C_HKEC	AGAP003926	3871.5	2.13416	0.331197	6.44379	1.17e-10	1.58e-07	AGAP003926	1278754	AGAP003926	protein_coding	Aminopeptidase [Source:UniProtKB/TrEMBL;Acc:Q7Q2B5]	2R	46361954	46364584
300	5d_30C_HKEC__vs__5d_27C_HKEC	AGAP004038	4190.87	-1.0443	0.245858	-4.24758	2.16e-05	0.000805764	AGAP004038	1270899	HPX8	protein_coding	heme peroxidase 8	2R	48266124	48268778
301	5d_30C_HKEC__vs__5d_27C_HKEC	AGAP004125	9.76267	-1.99587	0.611767	-3.26246	0.0011045	0.0128871	AGAP004125	1273948	Osi2	protein_coding	protein osiris 2	2R	50398489	50399671
302	5d_30C_HKEC__vs__5d_27C_HKEC	AGAP004133	57.409	1.75272	0.5019	3.49217	0.00047911	0.00715107	AGAP004133	1273957	AGAP004133	protein_coding		2R	50588487	50589855
303	5d_30C_HKEC__vs__5d_27C_HKEC	AGAP004203	42.3572	-1.47403	0.322907	-4.56489	5e-06	0.000283922	AGAP004203	1274039	Vg	protein_coding	vitellogenin	2R	51786017	51792488
304	5d_30C_HKEC__vs__5d_27C_HKEC	AGAP004248	209.342	1.46948	0.242166	6.06807	1.29e-09	1.08e-06	AGAP004248	1274093	GPXH3	protein_coding	glutathione peroxidase 3	2R	53209757	53211971
305	5d_30C_HKEC__vs__5d_27C_HKEC	AGAP004324	402.517	-1.4386	0.420204	-3.42359	0.000618003	0.00861948	AGAP004324	NA	AGAP004324	protein_coding	Protein yellow	2R	54488978	54491365
306	5d_30C_HKEC__vs__5d_27C_HKEC	AGAP004962	86.1883	-1.08489	0.249147	-4.35444	1.33e-05	0.000567696	AGAP004962	NA	AGAP004962	protein_coding	cyclin B	2L	7214056	7216539
307	5d_30C_HKEC__vs__5d_27C_HKEC	AGAP005025	29.8397	-1.13179	0.295418	-3.83113	0.000127556	0.0028305	AGAP005025	3292284	AGAP005025	protein_coding	Histone H3 [Source:UniProtKB/TrEMBL;Acc:Q7PD39]	2L	8460463	8460873
308	5d_30C_HKEC__vs__5d_27C_HKEC	AGAP005065	63.2607	-1.93319	0.596823	-3.23914	0.0011989	0.0137229	AGAP005065	1274748	AGAP005065	protein_coding		2L	9220270	9221206
309	5d_30C_HKEC__vs__5d_27C_HKEC	AGAP005310	12.544	-2.18858	0.769419	-2.84446	0.0044487	0.0342604	AGAP005310	1276024	AGAP005310	protein_coding		2L	13967698	13968811
310	5d_30C_HKEC__vs__5d_27C_HKEC	AGAP005457	37.9411	2.20163	0.441714	4.98431	6.22e-07	7.67e-05	AGAP005457	1276150	AGAP005457	protein_coding	Ser/Thr protein phosphatase/nucleotidase	2L	15767703	15769403
311	5d_30C_HKEC__vs__5d_27C_HKEC	AGAP005458	6.53042	2.3241	0.690894	3.36391	0.000768476	0.0100588	AGAP005458	5667074	AGAP005458	protein_coding	Ser/Thr protein phosphatase/nucleotidase	2L	15771785	15773485
312	5d_30C_HKEC__vs__5d_27C_HKEC	AGAP005751	17.1712	1.31246	0.386209	3.39832	0.00067802	0.00926794	AGAP005751	5667252	AGAP005751	protein_coding	glucosyl/glucuronosyl transferases	2L	20203142	20205319
313	5d_30C_HKEC__vs__5d_27C_HKEC	AGAP005788	7.11265	1.3672	0.468241	2.91987	0.00350177	0.0290724	AGAP005788	NA	AGAP005788	protein_coding		2L	20669437	20670917
314	5d_30C_HKEC__vs__5d_27C_HKEC	AGAP005793	6.32495	1.89527	0.597174	3.17374	0.0015049	0.0162808	AGAP005793	NA	AGAP005793	protein_coding		2L	20768972	20769993
315	5d_30C_HKEC__vs__5d_27C_HKEC	AGAP005885	13.4052	1.39977	0.39812	3.51596	0.000438171	0.00684114	AGAP005885	NA	AGAP005885	protein_coding		2L	23153561	23155497
316	5d_30C_HKEC__vs__5d_27C_HKEC	AGAP006149	1724.68	1.24946	0.344889	3.62279	0.000291445	0.00502443	AGAP006149	1276817	CPLCX3	protein_coding	cuticular protein unclassified	2L	27173062	27174209
317	5d_30C_HKEC__vs__5d_27C_HKEC	AGAP006157	15.1349	-1.1112	0.358515	-3.09944	0.00193886	0.0195163	AGAP006157	5667215	AGAP006157	protein_coding		2L	27365176	27365859
318	5d_30C_HKEC__vs__5d_27C_HKEC	AGAP006261	46.5086	1.47795	0.44879	3.29318	0.000990597	0.0118438	AGAP006261	3290137	CPR135	protein_coding	cuticular protein RR-2 family 135	2L	28743187	28746274
319	5d_30C_HKEC__vs__5d_27C_HKEC	AGAP006369	75.3835	1.38091	0.240952	5.73105	9.98e-09	3.61e-06	AGAP006369	NA	CPR144	protein_coding	cuticular protein RR-2 family 144	2L	30553004	30556554
320	5d_30C_HKEC__vs__5d_27C_HKEC	AGAP006385	1250.33	-1.12162	0.365915	-3.06524	0.00217497	0.0211475	AGAP006385	1276997	AGAP006385	protein_coding		2L	31026599	31027516
321	5d_30C_HKEC__vs__5d_27C_HKEC	AGAP006420	652.498	1.20388	0.257117	4.68223	2.84e-06	0.000182202	AGAP006420	1277032	AGAP006420	protein_coding	venom allergen	2L	31691025	31692100
322	5d_30C_HKEC__vs__5d_27C_HKEC	AGAP006433	809.138	2.48924	0.483209	5.15148	2.58e-07	4.12e-05	AGAP006433	4576208	AGAP006433	protein_coding		2L	31791910	31793059
323	5d_30C_HKEC__vs__5d_27C_HKEC	AGAP006434	1225.57	2.67032	0.547202	4.87995	1.06e-06	0.000104674	AGAP006434	1277042	AGAP006434	protein_coding		2L	31793373	31795126
324	5d_30C_HKEC__vs__5d_27C_HKEC	AGAP006794	23.8102	1.16889	0.417717	2.79829	0.00513742	0.0376663	AGAP006794	NA	AGAP006794	protein_coding		2L	38502247	38549168
325	5d_30C_HKEC__vs__5d_27C_HKEC	AGAP007165	258.953	-1.68812	0.586212	-2.8797	0.00398048	0.0315964	AGAP007165	1269949	AGAP007165	protein_coding	Late trypsin	2L	43749619	43750588
326	5d_30C_HKEC__vs__5d_27C_HKEC	AGAP007364	375.885	-1.02618	0.254562	-4.03116	5.55e-05	0.00162334	AGAP007364	NA	AGAP007364	protein_coding		2L	46081006	46082342
327	5d_30C_HKEC__vs__5d_27C_HKEC	AGAP007365	2626.15	-1.18853	0.31378	-3.78777	0.000152005	0.00321003	AGAP007365	1269817	AGAP007365	protein_coding		2L	46084249	46087214
328	5d_30C_HKEC__vs__5d_27C_HKEC	AGAP007408	70.2201	-1.34048	0.261345	-5.12917	2.91e-07	4.22e-05	AGAP007408	3290364	CTLMA8	protein_coding	C-type lectin (CTL) - mannose binding	2L	46344980	46345556
329	5d_30C_HKEC__vs__5d_27C_HKEC	AGAP007757	12.2921	1.20616	0.438877	2.7483	0.00599051	0.0417489	AGAP007757	1278209	AGAP007757	protein_coding	Gustatory receptor [Source:UniProtKB/TrEMBL;Acc:Q7PIY0]	3R	314887	316951
330	5d_30C_HKEC__vs__5d_27C_HKEC	AGAP007945	68.0654	1.00003	0.301936	3.31206	0.000926106	0.0113166	AGAP007945	1278009	AGAP007945	protein_coding	amiloride-sensitive sodium channel, other	3R	3250860	3252530
331	5d_30C_HKEC__vs__5d_27C_HKEC	AGAP007990	1166.51	2.2538	0.639958	3.52178	0.000428654	0.00671187	AGAP007990	NA	AGAP007990	protein_coding	glucosyl/glucuronosyl transferases	3R	3835048	3836853
332	5d_30C_HKEC__vs__5d_27C_HKEC	AGAP008290	50.4819	2.13571	0.588752	3.62752	0.000286162	0.00496671	AGAP008290	1277692	TRYP6	protein_coding	trypsin 6	3R	8624615	8625447
333	5d_30C_HKEC__vs__5d_27C_HKEC	AGAP008291	477.249	2.07238	0.364377	5.68745	1.29e-08	4.37e-06	AGAP008291	1277691	TRYP5	protein_coding	trypsin 5	3R	8625667	8626808
334	5d_30C_HKEC__vs__5d_27C_HKEC	AGAP008638	261.263	-1.37711	0.418418	-3.29123	0.000997498	0.0119074	AGAP008638	NA	AGAP008638	protein_coding		3R	13808288	13809492
335	5d_30C_HKEC__vs__5d_27C_HKEC	AGAP008815	27.5803	-1.19343	0.319225	-3.73852	0.000185109	0.00364541	AGAP008815	NA	AGAP008815	protein_coding	leucine-rich repeat-containing protein 67	3R	18289658	18291494
336	5d_30C_HKEC__vs__5d_27C_HKEC	AGAP008861	14007.6	2.01061	0.433942	4.63336	3.6e-06	0.000221811	AGAP008861	1279828	AGAP008861	protein_coding	female reproductive tract protease GLEANR_896	3R	19868089	19869122
337	5d_30C_HKEC__vs__5d_27C_HKEC	AGAP008933	11.1641	1.12281	0.405268	2.77055	0.00559621	0.0397867	AGAP008933	NA	AGAP008933	protein_coding		3R	21133800	21139133
338	5d_30C_HKEC__vs__5d_27C_HKEC	AGAP008963	1271.35	1.01755	0.171645	5.92824	3.06e-09	1.73e-06	AGAP008963	NA	AGAP008963	protein_coding		3R	22245139	22247102
339	5d_30C_HKEC__vs__5d_27C_HKEC	AGAP009450	22.7984	-1.31131	0.320939	-4.08584	4.39e-05	0.00136615	AGAP009450	NA	AGAP009450	protein_coding		3R	33584482	33600606
340	5d_30C_HKEC__vs__5d_27C_HKEC	AGAP009568	25.6666	2.69228	0.863095	3.11933	0.0018126	0.0185727	AGAP009568	NA	AGAP009568	protein_coding	dynein heavy chain	3R	36347556	36362598
341	5d_30C_HKEC__vs__5d_27C_HKEC	AGAP009791	1473.14	1.33149	0.275596	4.83129	1.36e-06	0.00012305	AGAP009791	NA	Nep1	protein_coding	neprilysin, neutral endopeptidase 1	3R	43313158	43318009
342	5d_30C_HKEC__vs__5d_27C_HKEC	AGAP010132	57.0999	1.30782	0.395136	3.30981	0.000933608	0.0113486	AGAP010132	1279552	SCRBQ1	protein_coding	Class B Scavenger Receptor (CD36 domain).	3R	49285621	49287337
343	5d_30C_HKEC__vs__5d_27C_HKEC	AGAP010190	9.09253	1.21288	0.433903	2.79528	0.00518549	0.0378867	AGAP010190	NA	Oseg5	protein_coding	Outer segment 5 [Source:UniProtKB/TrEMBL;Acc:A0A1S4H469]	3R	50380757	50383473
344	5d_30C_HKEC__vs__5d_27C_HKEC	AGAP010350	146.233	-1.07081	0.260944	-4.10359	4.07e-05	0.00129443	AGAP010350	NA	AGAP010350	protein_coding		3L	1948270	1950111
345	5d_30C_HKEC__vs__5d_27C_HKEC	AGAP010759	10.4144	1.72941	0.537064	3.22012	0.00128136	0.0144233	AGAP010759	5668037	AGAP010759	protein_coding		3L	9907875	9908597
346	5d_30C_HKEC__vs__5d_27C_HKEC	AGAP010760	17.3149	1.58004	0.471428	3.35161	0.000803445	0.0102939	AGAP010760	4577881	AGAP010760	protein_coding		3L	9911703	9912362
347	5d_30C_HKEC__vs__5d_27C_HKEC	AGAP010765	21.8903	1.58026	0.579917	2.72498	0.00643055	0.0438304	AGAP010765	NA	AGAP010765	protein_coding		3L	10020136	10020771
348	5d_30C_HKEC__vs__5d_27C_HKEC	AGAP010766	231.21	1.67224	0.37896	4.41272	1.02e-05	0.000470446	AGAP010766	NA	AGAP010766	protein_coding		3L	10021853	10023624
349	5d_30C_HKEC__vs__5d_27C_HKEC	AGAP010869	17.7485	1.94767	0.578589	3.36624	0.000762017	0.0100226	AGAP010869	1271090	AGAP010869	protein_coding	fibrinogen	3L	12279085	12279888
350	5d_30C_HKEC__vs__5d_27C_HKEC	AGAP011106	41.1303	-1.09706	0.228009	-4.81146	1.5e-06	0.000132178	AGAP011106	NA	AGAP011106	protein_coding		3L	16999560	17002251
351	5d_30C_HKEC__vs__5d_27C_HKEC	AGAP011193	40.6811	-1.56941	0.390195	-4.02213	5.77e-05	0.00165125	AGAP011193	NA	AGAP011193	protein_coding		3L	18930431	18931201
352	5d_30C_HKEC__vs__5d_27C_HKEC	AGAP011220	85.0359	-1.19176	0.289442	-4.11746	3.83e-05	0.00122978	AGAP011220	1270705	AGAP011220	protein_coding	Borealin	3L	19483804	19485190
353	5d_30C_HKEC__vs__5d_27C_HKEC	AGAP011305	98.2638	1.15663	0.3843	3.00971	0.00261496	0.0237845	AGAP011305	5667804	AGAP011305	protein_coding	Alkaline phosphatase [Source:UniProtKB/TrEMBL;Acc:A7US49]	3L	20768813	20771393
354	5d_30C_HKEC__vs__5d_27C_HKEC	AGAP011348	62.5921	1.08871	0.357101	3.04874	0.00229802	0.0217265	AGAP011348	NA	AGAP011348	protein_coding	arylsulfatase b	3L	21532263	21537731
355	5d_30C_HKEC__vs__5d_27C_HKEC	AGAP011512	7.18711	1.54405	0.537807	2.87102	0.00409154	0.032242	AGAP011512	1275978	AGAP011512	protein_coding	phospholipase b, plb1	3L	26253472	26258173
356	5d_30C_HKEC__vs__5d_27C_HKEC	AGAP011514	111.649	4.42835	1.08998	4.06278	4.85e-05	0.00146976	AGAP011514	NA	AGAP011514	protein_coding	Cytoplasmic actin [Source:UniProtKB/TrEMBL;Acc:A0A1S4H6U0]	3L	26293959	26295649
357	5d_30C_HKEC__vs__5d_27C_HKEC	AGAP011518	318.784	1.47585	0.357837	4.12436	3.72e-05	0.00121876	AGAP011518	NA	AGAP011518	protein_coding		3L	26409653	26417483
358	5d_30C_HKEC__vs__5d_27C_HKEC	AGAP011676	400.215	-1.03997	0.249941	-4.16086	3.17e-05	0.00109725	AGAP011676	NA	AGAP011676	protein_coding	uncoupling protein 2, mitochondrial	3L	31265574	31272060
359	5d_30C_HKEC__vs__5d_27C_HKEC	AGAP011773	17.2658	1.04416	0.382219	2.73183	0.00629829	0.0431456	AGAP011773	4577595	AGAP011773	protein_coding		3L	33124140	33126481
360	5d_30C_HKEC__vs__5d_27C_HKEC	AGAP011824	2015.05	-1.06929	0.351139	-3.04521	0.00232515	0.0218633	AGAP011824	1280823	TPX4	protein_coding	thioredoxin peroxidase 4	3L	33860576	33861767
361	5d_30C_HKEC__vs__5d_27C_HKEC	AGAP011930	856.597	1.00717	0.227198	4.43302	9.29e-06	0.000438387	AGAP011930	1280739	AGAP011930	protein_coding	F-box and leucine-rich repeat protein 9	3L	35231340	35233784
362	5d_30C_HKEC__vs__5d_27C_HKEC	AGAP012296	1482.74	-1.03773	0.218451	-4.75041	2.03e-06	0.000151928	AGAP012296	3291548	CYP9J5	protein_coding	cytochrome P450	3L	39836357	39838568
363	5d_30C_HKEC__vs__5d_27C_HKEC	AGAP012375	26.5898	-1.28137	0.397541	-3.22325	0.00126746	0.0143137	AGAP012375	NA	AGAP012375	protein_coding	protein aurora borealis	3L	41233701	41236116
364	5d_30C_HKEC__vs__5d_27C_HKEC	AGAP012453	18.5586	1.51092	0.440211	3.43226	0.000598578	0.00844625	AGAP012453	1268907	AGAP012453	protein_coding	hexosaminidase	UNKN	3285837	3288374
365	5d_30C_HKEC__vs__5d_27C_HKEC	AGAP012842	240.783	2.32191	0.422737	5.49257	3.96e-08	1.02e-05	AGAP012842	4397614	AGAP012842	protein_coding		UNKN	33365624	33365956
366	5d_30C_HKEC__vs__5d_27C_HKEC	AGAP012867	13.5459	1.34923	0.447416	3.0156	0.00256474	0.0234456	AGAP012867	NA	AGAP012867	protein_coding	odorant-binding protein	UNKN	35107623	35108585
367	5d_30C_HKEC__vs__5d_27C_HKEC	AGAP013418	11.9128	1.24449	0.393085	3.16595	0.00154578	0.0166237	AGAP013418	NA	AGAP013418	protein_coding		2R	46357259	46361841
368	5d_30C_HKEC__vs__5d_27C_HKEC	AGAP013432	13.3969	-1.20912	0.399602	-3.0258	0.00247975	0.0228807	AGAP013432	NA	AGAP013432	protein_coding		2R	40525884	40526604
369	5d_30C_HKEC__vs__5d_27C_HKEC	AGAP013770	89.9335	1.01035	0.295248	3.42204	0.000621524	0.00865745	AGAP013770	NA	AGAP013770	protein_coding		3R	260546	264357
370	5d_30C_HKEC__vs__5d_27C_HKEC	AGAP028005	56.5967	-1.12236	0.256405	-4.3773	1.2e-05	0.000527882	AGAP028005	NA	AGAP028005	protein_coding		3L	36680868	36682771
371	5d_30C_HKEC__vs__5d_27C_HKEC	AGAP028068	9.68266	1.58013	0.575058	2.74777	0.00600016	0.0417893	AGAP028068	NA	AGAP028068	protein_coding		3R	20261737	20262671
372	5d_30C_HKEC__vs__5d_27C_HKEC	AGAP028400	25.8565	1.07557	0.360246	2.98564	0.00282982	0.025128	AGAP028400	NA	AGAP028400	protein_coding		2L	37652659	37656407
373	5d_30C_HKEC__vs__5d_27C_HKEC	AGAP028406	354.795	1.55503	0.507194	3.06594	0.00216985	0.0211166	AGAP028406	NA	AGAP028406	protein_coding		2R	39753106	39753411
374	5d_30C_HKEC__vs__5d_27C_HKEC	AGAP028537	8.5719	2.18318	0.625841	3.4884	0.000485916	0.00721296	AGAP028537	NA	AGAP028537	protein_coding		3L	33168135	33169782
375	5d_30C_HKEC__vs__5d_27C_HKEC	AGAP028622	189.14	-1.2405	0.315953	-3.92622	8.63e-05	0.00216248	AGAP028622	NA	AGAP028622	protein_coding		3L	19892077	19894463
376	5d_30C_HKEC__vs__5d_27C_HKEC	AGAP028874	8.57062	-5.19445	0.860972	-6.03324	1.61e-09	1.16e-06	AGAP028874	NA	SSU_rRNA_eukarya	rRNA	Eukaryotic small subunit ribosomal RNA [Source:RFAM;Acc:RF01960]	UNKN	39019920	39020545
377	5d_30C_HKEC__vs__5d_27C_HKEC	AGAP029277	126.227	1.53379	0.417273	3.67575	0.000237155	0.0043765	AGAP029277	NA	AGAP029277	protein_coding		3L	31303050	31304260
378	5d_30C_HKEC__vs__5d_27C_HKEC	AGAP029319	42.8063	1.0753	0.400022	2.6881	0.00718588	0.0473702	AGAP029319	NA	AGAP029319	protein_coding		3L	19865344	19867118
379	5d_30C_HKEC__vs__5d_27C_HKEC	AGAP029405	136.292	-3.37645	0.608048	-5.55294	2.81e-08	8.13e-06	AGAP029405	NA	AGAP029405	protein_coding		3R	30523172	30523798
380	5d_30C_HKEC__vs__5d_27C_HKEC	AGAP029414	141.389	1.82847	0.260843	7.00986	2.39e-12	5.18e-09	AGAP029414	NA	AGAP029414	protein_coding		3R	9733212	9734275
381	5d_30C_HKEC__vs__5d_27C_HKEC	AGAP029481	199.289	-1.20138	0.244333	-4.91697	8.79e-07	9.08e-05	AGAP029481	NA	AGAP029481	protein_coding		3L	11747085	11750718
382	5d_30C_HKEC__vs__5d_27C_HKEC	AGAP029584	1311.52	-1.00234	0.23468	-4.27108	1.95e-05	0.000738064	AGAP029584	NA	AGAP029584	protein_coding		2L	38895037	38954831
383	5d_30C_HKEC__vs__5d_27C_HKEC	AGAP029597	33.2463	4.50192	1.56408	2.87833	0.00399792	0.0316884	AGAP029597	1280552	AGAP029597	protein_coding		3L	37916503	37930619
384	5d_30C_HKEC__vs__5d_27C_HKEC	AGAP029722	10.9493	1.614	0.529501	3.04814	0.0023026	0.0217265	AGAP029722	NA	AGAP029722	protein_coding		3L	9939819	9941072
385	5d_30C_HKEC__vs__5d_27C_HKEC	AGAP029958	44.1261	1.19124	0.289229	4.11866	3.81e-05	0.00122978	AGAP029958	NA	NA	NA	NA	NA	NA	NA
386	5d_32C_HKEC__vs__5d_27C_HKEC	AGAP000046	2647.21	1.16923	0.225879	5.17635	2.26e-07	3.81e-06	AGAP000046	1272229	AGAP000046	protein_coding		X	739969	744717
387	5d_32C_HKEC__vs__5d_27C_HKEC	AGAP000047	9498.66	1.18126	0.296059	3.98996	6.61e-05	0.000502266	AGAP000047	1272228	CPR130	protein_coding	cuticular protein RR-2 family 130	X	752557	754633
388	5d_32C_HKEC__vs__5d_27C_HKEC	AGAP000183	120.047	1.00234	0.220363	4.54859	5.4e-06	6.05e-05	AGAP000183	1272081	AGAP000183	protein_coding		X	3009411	3010662
389	5d_32C_HKEC__vs__5d_27C_HKEC	AGAP000247	65.6875	1.04078	0.232523	4.47604	7.6e-06	7.98e-05	AGAP000247	1272013	AGAP000247	protein_coding		X	4570338	4586224
390	5d_32C_HKEC__vs__5d_27C_HKEC	AGAP000293	3.90169	-2.35152	0.882516	-2.66457	0.00770873	0.0250056	AGAP000293	5666773	IR100h	protein_coding	ionotropic receptor IR100h	X	5199638	5204600
391	5d_32C_HKEC__vs__5d_27C_HKEC	AGAP000298	9.93878	1.25145	0.453511	2.75948	0.00578943	0.0198353	AGAP000298	1271963	AGAP000298	protein_coding		X	5324597	5325464
392	5d_32C_HKEC__vs__5d_27C_HKEC	AGAP000299	142.898	1.63966	0.197293	8.31076	9.51e-17	2.19e-14	AGAP000299	1271962	AGAP000299	protein_coding		X	5326140	5337482
393	5d_32C_HKEC__vs__5d_27C_HKEC	AGAP000357	75.4239	-1.13253	0.242882	-4.66288	3.12e-06	3.79e-05	AGAP000357	1271900	AGAP000357	protein_coding	E3 ubiquitin-protein ligase ZNRF1/2	X	6350261	6351219
394	5d_32C_HKEC__vs__5d_27C_HKEC	AGAP000376	22358.7	-1.67413	0.240505	-6.9609	3.38e-12	2.31e-10	AGAP000376	1271879	Tsf1	protein_coding	Transferrin [Source:UniProtKB/TrEMBL;Acc:Q7QF98]	X	6869814	6872985
395	5d_32C_HKEC__vs__5d_27C_HKEC	AGAP000377	345.216	1.0935	0.145949	7.49236	6.76e-14	7.28e-12	AGAP000377	NA	AGAP000377	protein_coding	E3 ubiquitin-protein ligase	X	6873729	6875848
396	5d_32C_HKEC__vs__5d_27C_HKEC	AGAP000424	4.59405	1.68246	0.638673	2.6343	0.00843117	0.0268576	AGAP000424	4576013	AGAP000424	protein_coding		X	7602148	7602788
397	5d_32C_HKEC__vs__5d_27C_HKEC	AGAP000437	5.11055	3.12349	1.24734	2.50412	0.0122755	0.0362755	AGAP000437	1271806	AGAP000437	protein_coding		X	7721791	7723233
398	5d_32C_HKEC__vs__5d_27C_HKEC	AGAP000553	323.84	-1.11575	0.119222	-9.35862	8.08e-21	4.65e-18	AGAP000553	NA	white	protein_coding	protein white	X	9874701	9885361
399	5d_32C_HKEC__vs__5d_27C_HKEC	AGAP000612	670.295	-1.00195	0.211505	-4.73722	2.17e-06	2.72e-05	AGAP000612	1271620	SG1	protein_coding	salivary gland protein 1	X	11082821	11084194
400	5d_32C_HKEC__vs__5d_27C_HKEC	AGAP000638	1.3086	3.90016	1.31852	2.95799	0.00309654	0.0119126	AGAP000638	NA	AGAP000638	protein_coding		X	11413427	11414988
401	5d_32C_HKEC__vs__5d_27C_HKEC	AGAP000667	14.7465	1.0153	0.326234	3.11217	0.00185717	0.00789607	AGAP000667	NA	AGAP000667	protein_coding	G_PROTEIN_RECEP_F1_2 domain-containing protein [Source:UniProtKB/TrEMBL;Acc:A0A1W5KQ45]	X	11813478	11825026
402	5d_32C_HKEC__vs__5d_27C_HKEC	AGAP000687	2.01863	3.42094	1.21527	2.81495	0.00487845	0.0172052	AGAP000687	NA	AGAP000687	protein_coding		X	12281540	12300993
403	5d_32C_HKEC__vs__5d_27C_HKEC	AGAP000693	23772.6	-1.57991	0.219619	-7.19387	6.3e-13	5.3e-11	AGAP000693	NA	CEC1	protein_coding	cecropin anti-microbial peptide	X	12440533	12441132
404	5d_32C_HKEC__vs__5d_27C_HKEC	AGAP000786	452.177	1.00024	0.296639	3.3719	0.000746508	0.00374456	AGAP000786	1272378	AGAP000786	protein_coding	ZP domain-containing protein [Source:UniProtKB/TrEMBL;Acc:Q7QE77]	X	14299300	14320409
405	5d_32C_HKEC__vs__5d_27C_HKEC	AGAP000789	34.4107	1.32078	0.233683	5.65203	1.59e-08	3.8e-07	AGAP000789	NA	AGAP000789	protein_coding		X	14362530	14366368
406	5d_32C_HKEC__vs__5d_27C_HKEC	AGAP000821	37.5588	1.10145	0.339386	3.24543	0.00117273	0.00539194	AGAP000821	NA	AGAP000821	protein_coding		X	15304985	15319139
407	5d_32C_HKEC__vs__5d_27C_HKEC	AGAP000834	1415.34	1.05833	0.142132	7.44609	9.61e-14	1.03e-11	AGAP000834	1277346	AGAP000834	protein_coding		X	15414172	15423553
408	5d_32C_HKEC__vs__5d_27C_HKEC	AGAP000892	6.81048	3.54322	1.17984	3.00313	0.00267218	0.0105986	AGAP000892	1277409	AGAP000892	protein_coding		X	16792766	16794816
409	5d_32C_HKEC__vs__5d_27C_HKEC	AGAP001018	10.6567	1.55479	0.461223	3.37102	0.000748895	0.00375327	AGAP001018	NA	AGAP001018	protein_coding		X	19571745	19573927
410	5d_32C_HKEC__vs__5d_27C_HKEC	AGAP001019	1146.88	-1.06375	0.102038	-10.425	1.91e-25	3.66e-22	AGAP001019	NA	AGAP001019	protein_coding	polycomb-like protein 2	X	19573981	19581032
411	5d_32C_HKEC__vs__5d_27C_HKEC	AGAP001024	7.64086	2.87282	0.773284	3.71509	0.000203128	0.00128103	AGAP001024	3289813	AGAP001024	protein_coding		X	19665565	19666071
412	5d_32C_HKEC__vs__5d_27C_HKEC	AGAP001058	97.6776	-1.05082	0.191733	-5.48064	4.24e-08	8.91e-07	AGAP001058	1272860	AGAP001058	protein_coding	palmitoyl-protein thioesterase	X	21772338	21773934
413	5d_32C_HKEC__vs__5d_27C_HKEC	AGAP001165	27.755	1.16901	0.25652	4.55719	5.18e-06	5.83e-05	AGAP001165	4577365	AGAP001165	protein_coding	zinc finger protein DZIP1	2R	675309	677922
414	5d_32C_HKEC__vs__5d_27C_HKEC	AGAP001173	35.5933	2.22972	0.311172	7.16555	7.75e-13	6.29e-11	AGAP001173	1281994	Gr52	protein_coding	gustatory receptor 52	2R	693555	694975
415	5d_32C_HKEC__vs__5d_27C_HKEC	AGAP001177	16.3965	1.1175	0.350685	3.18663	0.0014394	0.00638004	AGAP001177	1281990	AGAP001177	protein_coding	Ca2+-triggered coelenterazine-binding protein 1	2R	730391	734262
416	5d_32C_HKEC__vs__5d_27C_HKEC	AGAP001199	7110.2	-2.44734	0.397233	-6.16096	7.23e-10	2.53e-08	AGAP001199	1281970	AGAP001199	protein_coding	serine protease	2R	1278912	1280352
417	5d_32C_HKEC__vs__5d_27C_HKEC	AGAP001230	13.8746	1.77003	0.61104	2.89674	0.00377057	0.0139693	AGAP001230	NA	AGAP001230	protein_coding		2R	1685512	1692091
418	5d_32C_HKEC__vs__5d_27C_HKEC	AGAP001246	1.85556	5.45553	1.24347	4.38735	1.15e-05	0.000113772	AGAP001246	1281921	AGAP001246	protein_coding	eupolytin	2R	2031648	2032691
419	5d_32C_HKEC__vs__5d_27C_HKEC	AGAP001249	3.76554	5.07383	1.78603	2.84084	0.00449948	0.0161203	AGAP001249	5667667	AGAP001249	protein_coding	eupolytin	2R	2037107	2038136
420	5d_32C_HKEC__vs__5d_27C_HKEC	AGAP001250	200.993	1.01976	0.351206	2.9036	0.00368897	0.0137066	AGAP001250	5667664	AGAP001250	protein_coding	eupolytin	2R	2038458	2039707
421	5d_32C_HKEC__vs__5d_27C_HKEC	AGAP001251	230.564	2.51814	0.282969	8.89899	5.64e-19	2.03e-16	AGAP001251	5667665	AGAP001251	protein_coding	eupolytin	2R	2040018	2041312
422	5d_32C_HKEC__vs__5d_27C_HKEC	AGAP001333	689.314	-1.13707	0.196861	-5.77603	7.65e-09	2e-07	AGAP001333	1281846	st	protein_coding	protein scarlet	2R	3253875	3257684
423	5d_32C_HKEC__vs__5d_27C_HKEC	AGAP001343	717.492	1.06309	0.278513	3.81704	0.000135064	0.000913264	AGAP001343	NA	AGAP001343	protein_coding	fatty acyl-CoA reductase 2	2R	3331550	3345366
424	5d_32C_HKEC__vs__5d_27C_HKEC	AGAP001423	2312.57	-1.52293	0.196101	-7.76608	8.09e-15	1.1e-12	AGAP001423	1281753	AGAP001423	protein_coding	Bifunctional purine biosynthesis protein	2R	4746141	4748841
425	5d_32C_HKEC__vs__5d_27C_HKEC	AGAP001424	13149.6	-1.30116	0.130711	-9.95446	2.41e-23	2.78e-20	AGAP001424	1281752	AGAP001424	protein_coding	heat shock protein 90kDa beta	2R	4750041	4752796
426	5d_32C_HKEC__vs__5d_27C_HKEC	AGAP001443	6.0524	1.77193	0.604685	2.93034	0.00338592	0.0127826	AGAP001443	1281735	CYP325J1	protein_coding	cytochrome P450	2R	5058685	5060107
427	5d_32C_HKEC__vs__5d_27C_HKEC	AGAP001508	7846.61	-3.17182	0.422545	-7.50647	6.07e-14	6.67e-12	AGAP001508	3290482	AGAP001508	protein_coding		2R	5710027	5710780
428	5d_32C_HKEC__vs__5d_27C_HKEC	AGAP001509	54.4066	-2.16485	0.782875	-2.76526	0.00568769	0.0195506	AGAP001509	1281665	AGAP001509	protein_coding		2R	5712376	5713285
429	5d_32C_HKEC__vs__5d_27C_HKEC	AGAP001531	19.9427	1.05838	0.365457	2.89604	0.00377908	0.0139873	AGAP001531	1281646	AGAP001531	protein_coding	sodium-independent sulfate anion transporter	2R	5882589	5884673
430	5d_32C_HKEC__vs__5d_27C_HKEC	AGAP001543	53.518	1.07491	0.330357	3.2538	0.00113874	0.00526784	AGAP001543	3290486	TWDL11	protein_coding	cuticular protein TWDL family (TWDL11)	2R	6076049	6076932
431	5d_32C_HKEC__vs__5d_27C_HKEC	AGAP001544	537.736	-2.11463	0.29476	-7.17407	7.28e-13	5.95e-11	AGAP001544	4576818	AGAP001544	protein_coding	tripartite motif-containing protein 37	2R	6086236	6090156
432	5d_32C_HKEC__vs__5d_27C_HKEC	AGAP001553	5.58341	-1.47242	0.595344	-2.47323	0.0133899	0.0388318	AGAP001553	NA	AGAP001553	protein_coding		2R	6123889	6125423
433	5d_32C_HKEC__vs__5d_27C_HKEC	AGAP001636	220.301	-1.0454	0.179863	-5.81221	6.17e-09	1.66e-07	AGAP001636	3290493	AGAP001636	protein_coding	serine/threonine-protein kinase greatwall	2R	7216870	7220383
434	5d_32C_HKEC__vs__5d_27C_HKEC	AGAP001660	7.25604	1.44438	0.503971	2.86599	0.00415707	0.015124	AGAP001660	NA	AGAP001660	protein_coding		2R	7567296	7607550
435	5d_32C_HKEC__vs__5d_27C_HKEC	AGAP001676	125.261	2.15715	0.318802	6.76643	1.32e-11	7.38e-10	AGAP001676	1281498	AGAP001676	protein_coding	actin, cytoplasmic	2R	8001905	8003591
436	5d_32C_HKEC__vs__5d_27C_HKEC	AGAP001684	30.7334	-2.64738	0.731788	-3.61769	0.000297246	0.00175815	AGAP001684	1281493	AGAP001684	protein_coding	Alkaline phosphatase [Source:UniProtKB/TrEMBL;Acc:Q7PY02]	2R	8367727	8373839
437	5d_32C_HKEC__vs__5d_27C_HKEC	AGAP001767	18.2161	1.23223	0.456163	2.70128	0.00690728	0.0228629	AGAP001767	1281408	AGAP001767	protein_coding	Peptidase (mitochondrial processing) beta	2R	9602332	9603836
438	5d_32C_HKEC__vs__5d_27C_HKEC	AGAP001781	58.3941	-1.23975	0.208322	-5.9511	2.66e-09	8.08e-08	AGAP001781	1281171	AGAP001781	protein_coding		2R	10256615	10259011
439	5d_32C_HKEC__vs__5d_27C_HKEC	AGAP001809	49.5452	1.40833	0.254877	5.5255	3.29e-08	7.13e-07	AGAP001809	NA	AGAP001809	protein_coding	tetratricopeptide repeat domain 26	2R	10837492	10839520
440	5d_32C_HKEC__vs__5d_27C_HKEC	AGAP001822	9.05895	1.64859	0.641981	2.56797	0.0102295	0.031272	AGAP001822	1281289	AGAP001822	protein_coding		2R	10900129	10901647
441	5d_32C_HKEC__vs__5d_27C_HKEC	AGAP001880	6.2037	1.36605	0.532693	2.56442	0.0103349	0.0315524	AGAP001880	1281243	AGAP001880	protein_coding	bZIP factor, other	2R	11805627	11807268
442	5d_32C_HKEC__vs__5d_27C_HKEC	AGAP001933	319.208	-1.27518	0.154063	-8.27698	1.26e-16	2.66e-14	AGAP001933	1281191	AGAP001933	protein_coding	kinase	2R	12424563	12427370
443	5d_32C_HKEC__vs__5d_27C_HKEC	AGAP001949	110.772	-1.33385	0.233131	-5.72143	1.06e-08	2.67e-07	AGAP001949	1281175	AGAP001949	protein_coding		2R	12768545	12774338
444	5d_32C_HKEC__vs__5d_27C_HKEC	AGAP001952	5.43229	1.31511	0.553516	2.37593	0.0175048	0.0482398	AGAP001952	1281173	AGAP001952	protein_coding	cytosol aminopeptidase	2R	12780685	12782505
445	5d_32C_HKEC__vs__5d_27C_HKEC	AGAP001960	9.58901	1.28111	0.506478	2.52945	0.0114241	0.0342167	AGAP001960	1281163	AGAP001960	protein_coding		2R	12866128	12869332
446	5d_32C_HKEC__vs__5d_27C_HKEC	AGAP001970	65.3994	1.13205	0.358844	3.15471	0.00160656	0.00700369	AGAP001970	1281152	AGAP001970	protein_coding	Polyubiquitin-B	2R	12992453	12993988
447	5d_32C_HKEC__vs__5d_27C_HKEC	AGAP001983	52.7008	1.2671	0.348549	3.63534	0.000277611	0.00166163	AGAP001983	1281138	AGAP001983	protein_coding		2R	13133425	13135790
448	5d_32C_HKEC__vs__5d_27C_HKEC	AGAP001989	429.727	-2.88382	0.574496	-5.01974	5.17e-07	7.79e-06	AGAP001989	4576865	AGAP001989	protein_coding		2R	13210284	13211226
449	5d_32C_HKEC__vs__5d_27C_HKEC	AGAP002023	205.515	-1.01598	0.112135	-9.06038	1.3e-19	5.35e-17	AGAP002023	1281094	AGAP002023	protein_coding		2R	14045723	14049079
450	5d_32C_HKEC__vs__5d_27C_HKEC	AGAP002056	184.16	1.0039	0.174361	5.75762	8.53e-09	2.2e-07	AGAP002056	NA	AGAP002056	protein_coding	beta-galactosidase	2R	14682832	14686149
451	5d_32C_HKEC__vs__5d_27C_HKEC	AGAP002091	1796.19	-1.17796	0.217363	-5.41932	5.98e-08	1.21e-06	AGAP002091	1281370	AGAP002091	protein_coding	phosphoribosylformylglycinamidine synthase	2R	15221488	15227114
452	5d_32C_HKEC__vs__5d_27C_HKEC	AGAP002124	21.6234	1.07274	0.318744	3.36553	0.000763957	0.00380888	AGAP002124	NA	AGAP002124	protein_coding		2R	16075886	16082188
453	5d_32C_HKEC__vs__5d_27C_HKEC	AGAP002248	107.879	-1.20974	0.294541	-4.10719	4e-05	0.000325194	AGAP002248	1269313	AGAP002248	protein_coding	kinesin family member C1	2R	18094000	18096866
454	5d_32C_HKEC__vs__5d_27C_HKEC	AGAP002275	2.09087	2.0928	0.880874	2.37583	0.0175098	0.0482418	AGAP002275	NA	AGAP002275	protein_coding		2R	18508029	18509926
455	5d_32C_HKEC__vs__5d_27C_HKEC	AGAP002294	53.6102	1.38135	0.491145	2.81251	0.0049156	0.0173256	AGAP002294	1269274	AGAP002294	protein_coding	histidyl-tRNA synthetase	2R	18683699	18685240
456	5d_32C_HKEC__vs__5d_27C_HKEC	AGAP002323	936.936	-1.06131	0.210307	-5.04648	4.5e-07	6.9e-06	AGAP002323	1273646	AGAP002323	protein_coding		2R	19547045	19553216
457	5d_32C_HKEC__vs__5d_27C_HKEC	AGAP002365	12.7572	1.87329	0.475257	3.94164	8.09e-05	0.000590526	AGAP002365	1273597	AGAP002365	protein_coding		2R	20650893	20653223
458	5d_32C_HKEC__vs__5d_27C_HKEC	AGAP002378	1587.71	-1.03483	0.158276	-6.53817	6.23e-11	2.8e-09	AGAP002378	1273584	AGAP002378	protein_coding	Adenylosuccinate lyase [Source:UniProtKB/TrEMBL;Acc:Q7QBZ6]	2R	20815983	20817794
459	5d_32C_HKEC__vs__5d_27C_HKEC	AGAP002387	1421.34	-1.04776	0.183896	-5.69756	1.22e-08	3.02e-07	AGAP002387	1273575	AGAP002387	protein_coding	acid phosphatase	2R	20878224	20880447
460	5d_32C_HKEC__vs__5d_27C_HKEC	AGAP002398	12.3496	2.38376	0.703733	3.38731	0.000705809	0.00357554	AGAP002398	3290613	AGAP002398	protein_coding		2R	20924106	20925044
461	5d_32C_HKEC__vs__5d_27C_HKEC	AGAP002542	513.502	1.41595	0.323344	4.37907	1.19e-05	0.000117673	AGAP002542	1273421	LRIM20	protein_coding	leucine-rich immune protein (Coil-less)	2R	22518746	22519927
462	5d_32C_HKEC__vs__5d_27C_HKEC	AGAP002557	1084.98	-1.72029	0.30453	-5.64901	1.61e-08	3.85e-07	AGAP002557	1273408	AGAP002557	protein_coding	glucose dehydrogenase (acceptor)	2R	22796675	22816978
463	5d_32C_HKEC__vs__5d_27C_HKEC	AGAP002601	29.572	1.05257	0.336929	3.12402	0.00178398	0.00763274	AGAP002601	3290645	AGAP002601	protein_coding	nervous fingers	2R	23818536	23820826
464	5d_32C_HKEC__vs__5d_27C_HKEC	AGAP002622	529.813	-1.06237	0.141083	-7.53011	5.07e-14	5.62e-12	AGAP002622	1273345	AGAP002622	protein_coding	sodium-coupled monocarboxylate transporter 1	2R	24271906	24276543
465	5d_32C_HKEC__vs__5d_27C_HKEC	AGAP002642	18.5659	1.16321	0.35801	3.24911	0.00115766	0.00533971	AGAP002642	1273320	AGAP002642	protein_coding	DNA mismatch repair protein MSH5	2R	24891704	24894264
466	5d_32C_HKEC__vs__5d_27C_HKEC	AGAP002677	2.57955	2.13026	0.831752	2.56117	0.010432	0.0317898	AGAP002677	1273285	AGAP002677	protein_coding	coiled-coil domain-containing protein lobo homolog	2R	25392238	25556374
467	5d_32C_HKEC__vs__5d_27C_HKEC	AGAP002747	7.70499	1.15715	0.474806	2.4371	0.0148056	0.0421625	AGAP002747	4577177	AGAP002747	protein_coding		2R	26637169	26637872
468	5d_32C_HKEC__vs__5d_27C_HKEC	AGAP002842	19.1867	1.49965	0.374617	4.00316	6.25e-05	0.000480427	AGAP002842	1273118	AGAP002842	protein_coding	CLIPD1 protein	2R	28223588	28225491
469	5d_32C_HKEC__vs__5d_27C_HKEC	AGAP002851	8.17553	-1.62513	0.565221	-2.8752	0.00403768	0.0147689	AGAP002851	1273113	AGAP002851	protein_coding	Niemann-Pick C2 protein	2R	28305680	28306258
470	5d_32C_HKEC__vs__5d_27C_HKEC	AGAP002863	9.02465	1.51159	0.472911	3.19635	0.00139179	0.00621798	AGAP002863	1273105	COEAE6O	protein_coding	carboxylesterase alpha esterase	2R	28485262	28487080
471	5d_32C_HKEC__vs__5d_27C_HKEC	AGAP003022	10.3509	1.27341	0.479693	2.65464	0.00793933	0.0255808	AGAP003022	1272930	AGAP003022	protein_coding		2R	31221318	31223249
472	5d_32C_HKEC__vs__5d_27C_HKEC	AGAP003087	255.971	-1.18766	0.262619	-4.52238	6.11e-06	6.68e-05	AGAP003087	1273763	AGAP003087	protein_coding		2R	32380090	32381475
473	5d_32C_HKEC__vs__5d_27C_HKEC	AGAP003095	4085.16	-1.42912	0.177199	-8.06508	7.32e-16	1.3e-13	AGAP003095	1273771	AGAP003095	protein_coding	yellow protein	2R	32418935	32421669
474	5d_32C_HKEC__vs__5d_27C_HKEC	AGAP003149	5.58479	1.72373	0.568788	3.03052	0.00244131	0.00982837	AGAP003149	5667463	AGAP003149	protein_coding		2R	33359181	33360164
475	5d_32C_HKEC__vs__5d_27C_HKEC	AGAP003151	288.309	1.2001	0.280947	4.27164	1.94e-05	0.000177442	AGAP003151	5667459	AGAP003151	protein_coding		2R	33381051	33383831
476	5d_32C_HKEC__vs__5d_27C_HKEC	AGAP003226	8.37494	1.47149	0.555415	2.64936	0.00806447	0.0259119	AGAP003226	NA	AGAP003226	protein_coding	dynein heavy chain 2	2R	34035214	34048051
477	5d_32C_HKEC__vs__5d_27C_HKEC	AGAP003246	894.37	-1.73052	0.180855	-9.56852	1.08e-21	6.58e-19	AGAP003246	1273920	CLIPB2	protein_coding	CLIP-domain serine protease	2R	34456183	34457654
478	5d_32C_HKEC__vs__5d_27C_HKEC	AGAP003248	371.97	-1.02744	0.195159	-5.26463	1.4e-07	2.53e-06	AGAP003248	1273921	AGAP003248	protein_coding		2R	34459982	34461010
479	5d_32C_HKEC__vs__5d_27C_HKEC	AGAP003249	248.006	-1.6211	0.181326	-8.94028	3.88e-19	1.44e-16	AGAP003249	3290783	CLIPB3	protein_coding	CLIP-domain serine protease	2R	34469320	34470735
480	5d_32C_HKEC__vs__5d_27C_HKEC	AGAP003251	1577.49	-1.08673	0.129161	-8.41373	3.97e-17	9.53e-15	AGAP003251	1269160	CLIPB1	protein_coding	CLIP-domain serine protease	2R	34475678	34477343
481	5d_32C_HKEC__vs__5d_27C_HKEC	AGAP003260	7.45561	1.13808	0.463714	2.45427	0.0141169	0.0406232	AGAP003260	1269162	Gr21	protein_coding	gustatory receptor 21	2R	34504196	34506056
482	5d_32C_HKEC__vs__5d_27C_HKEC	AGAP003290	865.27	-1.64381	0.284322	-5.78151	7.4e-09	1.95e-07	AGAP003290	1269190	AGAP003290	protein_coding		2R	35094008	35100699
483	5d_32C_HKEC__vs__5d_27C_HKEC	AGAP003354	2565.18	-1.25494	0.292312	-4.29315	1.76e-05	0.000164348	AGAP003354	1275030	A5R3	protein_coding	antigen 5 related protein 3	2R	36524171	36525319
484	5d_32C_HKEC__vs__5d_27C_HKEC	AGAP003371	5977.17	1.09521	0.197109	5.55635	2.75e-08	6.08e-07	AGAP003371	NA	AGAP003371	protein_coding		2R	36919265	36924145
485	5d_32C_HKEC__vs__5d_27C_HKEC	AGAP003420	4.77916	1.69611	0.66322	2.55739	0.0105461	0.0320697	AGAP003420	5667625	Osi22	protein_coding	protein osiris 22	2R	37510453	37511640
486	5d_32C_HKEC__vs__5d_27C_HKEC	AGAP003449	1720.48	1.26494	0.276211	4.57961	4.66e-06	5.34e-05	AGAP003449	NA	AGAP003449	protein_coding	rootletin	2R	37851888	37872035
487	5d_32C_HKEC__vs__5d_27C_HKEC	AGAP003465	10.9438	1.67038	0.493846	3.3824	0.000718566	0.00363128	AGAP003465	1272836	AGAP003465	protein_coding		2R	38016413	38019808
488	5d_32C_HKEC__vs__5d_27C_HKEC	AGAP003473	532.049	-1.51569	0.343235	-4.4159	1.01e-05	0.000101755	AGAP003473	1272844	AGAP003473	protein_coding		2R	38106421	38106827
489	5d_32C_HKEC__vs__5d_27C_HKEC	AGAP003474	4048.37	-1.21977	0.306694	-3.97715	6.97e-05	0.000524898	AGAP003474	1272845	AGAP003474	protein_coding		2R	38108202	38109061
490	5d_32C_HKEC__vs__5d_27C_HKEC	AGAP003483	170.257	-1.19306	0.149978	-7.9549	1.79e-15	3.04e-13	AGAP003483	5667416	AGAP003483	protein_coding		2R	38516458	38518168
491	5d_32C_HKEC__vs__5d_27C_HKEC	AGAP003541	14383.6	1.14625	0.114768	9.98758	1.73e-23	2.21e-20	AGAP003541	1274198	AGAP003541	protein_coding	eukaryotic translation elongation factor 1 alpha 1	2R	39343803	39351213
492	5d_32C_HKEC__vs__5d_27C_HKEC	AGAP003545	10603.4	-1.51633	0.300568	-5.04489	4.54e-07	6.93e-06	AGAP003545	1274203	Osk	protein_coding	protein oskar	2R	39361783	39364284
493	5d_32C_HKEC__vs__5d_27C_HKEC	AGAP003570	513.101	1.14242	0.137622	8.30114	1.03e-16	2.28e-14	AGAP003570	NA	AGAP003570	protein_coding		2R	39722168	39742960
494	5d_32C_HKEC__vs__5d_27C_HKEC	AGAP003582	175.645	-2.81216	0.731654	-3.84357	0.000121258	0.00083113	AGAP003582	1274247	AGAP003582	protein_coding	D-xylulose reductase A	2R	40337212	40338521
495	5d_32C_HKEC__vs__5d_27C_HKEC	AGAP003586	16212.2	-1.23345	0.137878	-8.94595	3.69e-19	1.42e-16	AGAP003586	1274250	AGAP003586	protein_coding	Phosphate carrier, mitochondrial	2R	40345852	40349366
496	5d_32C_HKEC__vs__5d_27C_HKEC	AGAP003626	31.4772	-1.99035	0.331468	-6.00465	1.92e-09	5.99e-08	AGAP003626	1274290	AGAP003626	protein_coding		2R	40687126	40688303
497	5d_32C_HKEC__vs__5d_27C_HKEC	AGAP003627	73.1644	-1.07584	0.195663	-5.49841	3.83e-08	8.19e-07	AGAP003627	NA	AGAP003627	protein_coding		2R	40695206	40696459
498	5d_32C_HKEC__vs__5d_27C_HKEC	AGAP003689	9928.4	-1.03812	0.150495	-6.89801	5.27e-12	3.45e-10	AGAP003689	NA	CLIPC7	protein_coding	CLIP-domain serine protease [Source:UniProtKB/TrEMBL;Acc:A0A1S4GIW4]	2R	42042765	42045095
499	5d_32C_HKEC__vs__5d_27C_HKEC	AGAP003691	1938.34	-2.04881	0.220346	-9.29817	1.43e-20	7.84e-18	AGAP003691	NA	AGAP003691	protein_coding		2R	42045503	42049135
500	5d_32C_HKEC__vs__5d_27C_HKEC	AGAP003765	32.9476	1.06774	0.441934	2.41607	0.0156889	0.0441758	AGAP003765	4577157	AGAP003765	protein_coding	juvenile hormone-inducible protein	2R	43110959	43112344
501	5d_32C_HKEC__vs__5d_27C_HKEC	AGAP003784	45.9564	1.77515	0.327941	5.41301	6.2e-08	1.24e-06	AGAP003784	3290902	AGAP003784	protein_coding	glucose dehydrogenase (acceptor)	2R	43274713	43286467
502	5d_32C_HKEC__vs__5d_27C_HKEC	AGAP003833	43.1296	1.06605	0.272056	3.91852	8.91e-05	0.000640403	AGAP003833	1271572	AGAP003833	protein_coding	asparagine synthase (glutamine-hydrolysing)	2R	44222451	44224397
503	5d_32C_HKEC__vs__5d_27C_HKEC	AGAP003848	2846.01	1.12564	0.166238	6.77125	1.28e-11	7.28e-10	AGAP003848	1271584	AGAP003848	protein_coding	acyl-CoA thioesterase 9.1	2R	44354488	44356838
504	5d_32C_HKEC__vs__5d_27C_HKEC	AGAP003926	3871.5	1.12608	0.331356	3.39839	0.000677826	0.00346338	AGAP003926	1278754	AGAP003926	protein_coding	Aminopeptidase [Source:UniProtKB/TrEMBL;Acc:Q7Q2B5]	2R	46361954	46364584
505	5d_32C_HKEC__vs__5d_27C_HKEC	AGAP003938	1860.4	1.39474	0.143924	9.69078	3.3e-22	2.17e-19	AGAP003938	1278764	AGAP003938	protein_coding		2R	46554797	46556602
506	5d_32C_HKEC__vs__5d_27C_HKEC	AGAP004008	353.345	-1.0302	0.221278	-4.6557	3.23e-06	3.92e-05	AGAP004008	NA	AGAP004008	protein_coding		2R	47827809	47860353
507	5d_32C_HKEC__vs__5d_27C_HKEC	AGAP004038	4190.87	-1.77057	0.246003	-7.19736	6.14e-13	5.28e-11	AGAP004038	1270899	HPX8	protein_coding	heme peroxidase 8	2R	48266124	48268778
508	5d_32C_HKEC__vs__5d_27C_HKEC	AGAP004133	57.409	2.19406	0.50026	4.38585	1.16e-05	0.00011446	AGAP004133	1273957	AGAP004133	protein_coding		2R	50588487	50589855
509	5d_32C_HKEC__vs__5d_27C_HKEC	AGAP004163	156.932	1.08354	0.186195	5.81938	5.91e-09	1.61e-07	AGAP004163	1273987	GSTD7	protein_coding	glutathione S-transferase delta class 7	2R	50989917	50993565
510	5d_32C_HKEC__vs__5d_27C_HKEC	AGAP004182	5.58882	1.6163	0.633583	2.55105	0.0107398	0.0325727	AGAP004182	1273923	AGAP004182	protein_coding		2R	51384391	51387669
511	5d_32C_HKEC__vs__5d_27C_HKEC	AGAP004281	65.3825	-1.12965	0.228478	-4.94426	7.64e-07	1.1e-05	AGAP004281	4577206	AGAP004281	protein_coding		2R	53809199	53810497
512	5d_32C_HKEC__vs__5d_27C_HKEC	AGAP004299	8.87675	1.39974	0.490711	2.85246	0.00433822	0.0156301	AGAP004299	3291000	AGAP004299	protein_coding	helix-loop-helix protein hen	2R	54192916	54194215
513	5d_32C_HKEC__vs__5d_27C_HKEC	AGAP004316	1468.12	-1.15985	0.142438	-8.14281	3.86e-16	7.67e-14	AGAP004316	4577091	AGAP004316	protein_coding		2R	54392954	54393521
514	5d_32C_HKEC__vs__5d_27C_HKEC	AGAP004324	402.517	-3.20111	0.436948	-7.32607	2.37e-13	2.31e-11	AGAP004324	NA	AGAP004324	protein_coding	Protein yellow	2R	54488978	54491365
515	5d_32C_HKEC__vs__5d_27C_HKEC	AGAP004350	337.334	1.80668	0.507387	3.56076	0.000369785	0.00210092	AGAP004350	1274497	AGAP004350	protein_coding	Synaptic vesicle protein	2R	54940341	54942685
516	5d_32C_HKEC__vs__5d_27C_HKEC	AGAP004354	2.88437	2.48509	0.948069	2.62121	0.00876176	0.0276584	AGAP004354	1274501	Or26	protein_coding	odorant receptor 26	2R	55001915	55003375
517	5d_32C_HKEC__vs__5d_27C_HKEC	AGAP004355	3.09555	2.30609	0.950119	2.42716	0.0152174	0.0431648	AGAP004355	1274502	Or27	protein_coding	odorant receptor 27	2R	55005817	55007288
518	5d_32C_HKEC__vs__5d_27C_HKEC	AGAP004356	3.18512	1.97822	0.808227	2.4476	0.0143811	0.041229	AGAP004356	1274503	Or56	protein_coding	odorant receptor 56	2R	55011288	55013113
519	5d_32C_HKEC__vs__5d_27C_HKEC	AGAP004386	16.8359	1.10164	0.336451	3.27428	0.00105931	0.00496356	AGAP004386	1274534	AGAP004386	protein_coding	heart-and neural crest derivatives-expressed protein	2R	55546554	55548357
520	5d_32C_HKEC__vs__5d_27C_HKEC	AGAP004475	17.2213	1.05144	0.337744	3.11312	0.0018512	0.00787359	AGAP004475	1274623	IR100i	protein_coding	ionotropic receptor IR100i	2R	56750410	56751832
521	5d_32C_HKEC__vs__5d_27C_HKEC	AGAP004531	15.7806	-1.36146	0.537588	-2.53253	0.0113243	0.0339788	AGAP004531	1274676	AGAP004531	protein_coding	cathepsin B precursor	2R	57429740	57431019
522	5d_32C_HKEC__vs__5d_27C_HKEC	AGAP004581	1952.08	1.34597	0.501088	2.6861	0.00722913	0.0237305	AGAP004581	5667763	AGAP004581	protein_coding	heat shock protein 70kDa	2R	57956199	57957413
523	5d_32C_HKEC__vs__5d_27C_HKEC	AGAP004582	516.302	1.26507	0.508169	2.48947	0.0127934	0.0375364	AGAP004582	4577471	AGAP004582	protein_coding	heat shock 70kDa protein	2R	57969341	57972240
524	5d_32C_HKEC__vs__5d_27C_HKEC	AGAP004583	1624.03	1.29852	0.496565	2.61501	0.00892255	0.0280583	AGAP004583	NA	AGAP004583	protein_coding	heat shock 70kDa protein	2R	57977978	57979236
525	5d_32C_HKEC__vs__5d_27C_HKEC	AGAP004611	2.16597	3.13525	1.2224	2.56483	0.0103227	0.0315235	AGAP004611	4577387	AGAP004611	protein_coding	prolyl 4-hydroxylase	2R	58381084	58382774
526	5d_32C_HKEC__vs__5d_27C_HKEC	AGAP004620	82.6609	1.73548	0.333875	5.198	2.01e-07	3.43e-06	AGAP004620	1275911	AGAP004620	protein_coding	Envelysin	2R	58619536	58621971
527	5d_32C_HKEC__vs__5d_27C_HKEC	AGAP004690	185.74	-1.69623	0.463393	-3.66046	0.00025176	0.00153216	AGAP004690	1278572	CPF3	protein_coding	cuticular protein 3 from fifty-one aa family	2L	1133037	1133751
528	5d_32C_HKEC__vs__5d_27C_HKEC	AGAP004700	71.8698	-1.58241	0.273633	-5.78299	7.34e-09	1.94e-07	AGAP004700	4576593	AGAP004700	protein_coding		2L	2013634	2015127
529	5d_32C_HKEC__vs__5d_27C_HKEC	AGAP004760	10.8883	1.18182	0.39175	3.01676	0.00255488	0.0102178	AGAP004760	NA	AGAP004760	protein_coding		2L	3080556	3082396
530	5d_32C_HKEC__vs__5d_27C_HKEC	AGAP004763	23.9697	1.41685	0.265796	5.33062	9.79e-08	1.84e-06	AGAP004763	NA	AGAP004763	protein_coding		2L	3152651	3154140
531	5d_32C_HKEC__vs__5d_27C_HKEC	AGAP004802	2205.99	1.20284	0.373025	3.22456	0.00126166	0.00572542	AGAP004802	1278421	AGAP004802	protein_coding	4-hydroxyphenylpyruvate dioxygenase [Source:UniProtKB/TrEMBL;Acc:Q7Q2T3]	2L	3745921	3747552
532	5d_32C_HKEC__vs__5d_27C_HKEC	AGAP004814	439.935	1.83228	0.249331	7.34877	2e-13	2e-11	AGAP004814	1278412	AGAP004814	protein_coding		2L	3825668	3826851
533	5d_32C_HKEC__vs__5d_27C_HKEC	AGAP004880	2116.76	1.01431	0.419017	2.42068	0.0154914	0.0437266	AGAP004880	1275079	AGAP004880	protein_coding	L-lactate dehydrogenase [Source:UniProtKB/TrEMBL;Acc:Q7Q981]	2L	4905326	4908734
534	5d_32C_HKEC__vs__5d_27C_HKEC	AGAP004962	86.1883	-1.56199	0.254051	-6.14834	7.83e-10	2.71e-08	AGAP004962	NA	AGAP004962	protein_coding	cyclin B	2L	7214056	7216539
535	5d_32C_HKEC__vs__5d_27C_HKEC	AGAP004963	526.808	-1.01217	0.282356	-3.58473	0.00033743	0.00195174	AGAP004963	NA	AGAP004963	protein_coding	cyclin B	2L	7219030	7221562
536	5d_32C_HKEC__vs__5d_27C_HKEC	AGAP004977	328.928	-1.90255	0.312608	-6.08605	1.16e-09	3.83e-08	AGAP004977	1275799	PPO6	protein_coding	prophenoloxidase 6	2L	7452207	7454977
537	5d_32C_HKEC__vs__5d_27C_HKEC	AGAP004978	25.8708	-2.05329	0.379049	-5.41696	6.06e-08	1.22e-06	AGAP004978	1275800	PPO9	protein_coding	prophenoloxidase 9	2L	7455500	7457965
538	5d_32C_HKEC__vs__5d_27C_HKEC	AGAP005024	2.70798	-2.64307	0.814063	-3.24676	0.00116725	0.00537104	AGAP005024	3292284	AGAP005024	protein_coding	Histone H3 [Source:UniProtKB/TrEMBL;Acc:Q7PD39]	2L	8379978	8380388
539	5d_32C_HKEC__vs__5d_27C_HKEC	AGAP005025	29.8397	-1.53367	0.306118	-5.01006	5.44e-07	8.16e-06	AGAP005025	3292284	AGAP005025	protein_coding	Histone H3 [Source:UniProtKB/TrEMBL;Acc:Q7PD39]	2L	8460463	8460873
540	5d_32C_HKEC__vs__5d_27C_HKEC	AGAP005045	52.3993	2.50464	0.353072	7.09384	1.3e-12	1.01e-10	AGAP005045	5667285	AGAP005045	protein_coding		2L	8788345	8789880
541	5d_32C_HKEC__vs__5d_27C_HKEC	AGAP005065	63.2607	-2.01033	0.598485	-3.35903	0.000782156	0.00388448	AGAP005065	1274748	AGAP005065	protein_coding		2L	9220270	9221206
542	5d_32C_HKEC__vs__5d_27C_HKEC	AGAP005125	871.11	-1.05633	0.171502	-6.15927	7.31e-10	2.55e-08	AGAP005125	1274803	AGAP005125	protein_coding	tripartite motif-containing protein 71	2L	10281501	10301500
543	5d_32C_HKEC__vs__5d_27C_HKEC	AGAP005126	58.9128	1.30901	0.210254	6.22588	4.79e-10	1.75e-08	AGAP005126	NA	SPZ6	protein_coding	spaetzle-like cytokine 6	2L	10308563	10315295
544	5d_32C_HKEC__vs__5d_27C_HKEC	AGAP005310	12.544	-2.72635	0.779033	-3.49966	0.000465847	0.00253184	AGAP005310	1276024	AGAP005310	protein_coding		2L	13967698	13968811
545	5d_32C_HKEC__vs__5d_27C_HKEC	AGAP005313	48.3239	1.21794	0.249626	4.87906	1.07e-06	1.47e-05	AGAP005313	4576604	AGAP005313	protein_coding		2L	14016320	14018139
546	5d_32C_HKEC__vs__5d_27C_HKEC	AGAP005315	5.59236	1.48161	0.61319	2.41623	0.0156821	0.0441674	AGAP005315	5667176	AGAP005315	protein_coding		2L	14019425	14019893
547	5d_32C_HKEC__vs__5d_27C_HKEC	AGAP005318	14.233	1.39208	0.526567	2.6437	0.00820055	0.0262755	AGAP005318	NA	AGAP005318	protein_coding		2L	14025539	14027580
548	5d_32C_HKEC__vs__5d_27C_HKEC	AGAP005340	2059.4	1.65025	0.22722	7.26279	3.79e-13	3.41e-11	AGAP005340	1276047	AGAP005340	protein_coding		2L	14264824	14265747
549	5d_32C_HKEC__vs__5d_27C_HKEC	AGAP005389	47.2091	2.35488	0.727281	3.23793	0.00120401	0.00550281	AGAP005389	1276090	AGAP005389	protein_coding		2L	14852353	14853409
550	5d_32C_HKEC__vs__5d_27C_HKEC	AGAP005457	37.9411	2.37942	0.44211	5.38196	7.37e-08	1.43e-06	AGAP005457	1276150	AGAP005457	protein_coding	Ser/Thr protein phosphatase/nucleotidase	2L	15767703	15769403
551	5d_32C_HKEC__vs__5d_27C_HKEC	AGAP005458	6.53042	2.6	0.690414	3.76585	0.000165981	0.00108538	AGAP005458	5667074	AGAP005458	protein_coding	Ser/Thr protein phosphatase/nucleotidase	2L	15771785	15773485
552	5d_32C_HKEC__vs__5d_27C_HKEC	AGAP005496	1498.14	1.07647	0.311354	3.45739	0.000545426	0.00289071	AGAP005496	1276179	LRIM12	protein_coding	leucine-rich immune protein (Short)	2L	16215221	16218700
553	5d_32C_HKEC__vs__5d_27C_HKEC	AGAP005579	25.3258	1.25892	0.302858	4.1568	3.23e-05	0.000272225	AGAP005579	NA	aga-mir-281	pre_miRNA		2L	17362421	17362522
554	5d_32C_HKEC__vs__5d_27C_HKEC	AGAP005594	1.64821	-3.8849	1.52606	-2.54571	0.0109056	0.0329629	AGAP005594	1276280	AGAP005594	protein_coding		2L	17564327	17565211
555	5d_32C_HKEC__vs__5d_27C_HKEC	AGAP005612	3448.16	-1.19945	0.176336	-6.8021	1.03e-11	6.16e-10	AGAP005612	1276298	AGAP005612	protein_coding		2L	17845652	17848220
556	5d_32C_HKEC__vs__5d_27C_HKEC	AGAP005690	1.89193	4.46365	1.26567	3.52671	0.000420752	0.0023334	AGAP005690	5667342	AGAP005690	protein_coding	chymotrypsin-like protein	2L	18760040	18761031
557	5d_32C_HKEC__vs__5d_27C_HKEC	AGAP005706	232.825	1.24679	0.443235	2.81293	0.0049092	0.0173084	AGAP005706	1276374	AGAP005706	protein_coding	serine collagenase 1	2L	19206409	19207435
558	5d_32C_HKEC__vs__5d_27C_HKEC	AGAP005707	3.91108	2.52428	0.998531	2.528	0.0114715	0.034331	AGAP005707	1276376	AGAP005707	protein_coding	serine collagenase 1	2L	19207943	19208994
559	5d_32C_HKEC__vs__5d_27C_HKEC	AGAP005712	8394.62	-1.12781	0.187495	-6.01517	1.8e-09	5.67e-08	AGAP005712	1276381	AGAP005712	protein_coding	phenylalanine-4-hydroxylase	2L	19277265	19282704
560	5d_32C_HKEC__vs__5d_27C_HKEC	AGAP005727	17.4568	1.08954	0.305798	3.56296	0.0003667	0.00208648	AGAP005727	NA	AGAP005727	protein_coding		2L	19737456	19766195
561	5d_32C_HKEC__vs__5d_27C_HKEC	AGAP005733	527.721	-1.35918	0.196595	-6.91361	4.72e-12	3.16e-10	AGAP005733	1276405	AGAP005733	protein_coding		2L	19929849	19931010
562	5d_32C_HKEC__vs__5d_27C_HKEC	AGAP005749	3832.75	1.10066	0.145904	7.5437	4.57e-14	5.11e-12	AGAP005749	1276420	GSTO1	protein_coding	glutathione S-transferase omega class 1	2L	20197176	20199146
563	5d_32C_HKEC__vs__5d_27C_HKEC	AGAP005767	5.68633	2.1128	0.886898	2.38224	0.0172078	0.0475806	AGAP005767	5667205	AGAP005767	protein_coding		2L	20381434	20383915
564	5d_32C_HKEC__vs__5d_27C_HKEC	AGAP005810	10.48	2.32903	0.510193	4.56499	5e-06	5.68e-05	AGAP005810	1276479	AGAP005810	protein_coding		2L	21624117	21626855
565	5d_32C_HKEC__vs__5d_27C_HKEC	AGAP005848	2276.02	-1.34101	0.176038	-7.61777	2.58e-14	3.16e-12	AGAP005848	1276516	AGAP005848	protein_coding	ficolin A	2L	22488407	22489811
566	5d_32C_HKEC__vs__5d_27C_HKEC	AGAP005872	15.0731	1.17038	0.347565	3.36739	0.000758845	0.00378831	AGAP005872	NA	AGAP005872	protein_coding		2L	22712566	22715916
567	5d_32C_HKEC__vs__5d_27C_HKEC	AGAP005885	13.4052	2.50322	0.38108	6.56874	5.07e-11	2.36e-09	AGAP005885	NA	AGAP005885	protein_coding		2L	23153561	23155497
568	5d_32C_HKEC__vs__5d_27C_HKEC	AGAP005889	7701.1	-1.017	0.139661	-7.28196	3.29e-13	3.06e-11	AGAP005889	4576502	AGAP005889	protein_coding		2L	23180993	23181795
569	5d_32C_HKEC__vs__5d_27C_HKEC	AGAP005941	29.0204	1.73634	0.4548	3.81781	0.000134644	0.000910962	AGAP005941	5666977	AGAP005941	protein_coding		2L	23919653	23921305
570	5d_32C_HKEC__vs__5d_27C_HKEC	AGAP005959	33.0835	1.9416	0.229067	8.47609	2.33e-17	5.71e-15	AGAP005959	NA	AGAP005959	protein_coding	Yellow-g2	2L	24051581	24054940
571	5d_32C_HKEC__vs__5d_27C_HKEC	AGAP006001	2710.69	-1.22882	0.326359	-3.76523	0.000166394	0.00108685	AGAP006001	1276671	CPR26	protein_coding	cuticular protein RR-1 family 26	2L	24626033	24626971
572	5d_32C_HKEC__vs__5d_27C_HKEC	AGAP006024	34.8274	1.05074	0.249635	4.2091	2.56e-05	0.000226369	AGAP006024	4576286	AGAP006024	protein_coding		2L	25035833	25037539
573	5d_32C_HKEC__vs__5d_27C_HKEC	AGAP006073	31.7099	-1.12344	0.298563	-3.76284	0.000167996	0.00109579	AGAP006073	NA	AGAP006073	protein_coding		2L	26087253	26101237
574	5d_32C_HKEC__vs__5d_27C_HKEC	AGAP006098	138.647	-1.16554	0.267966	-4.34957	1.36e-05	0.000131475	AGAP006098	1276771	NOS	protein_coding	nanos	2L	26644176	26645592
575	5d_32C_HKEC__vs__5d_27C_HKEC	AGAP006145	120.283	1.61502	0.645244	2.50297	0.0123157	0.0363757	AGAP006145	1276814	CPLCA1	protein_coding	cuticular protein 1 in CPLCA family	2L	27150726	27151310
576	5d_32C_HKEC__vs__5d_27C_HKEC	AGAP006146	206.528	1.02513	0.23988	4.27352	1.92e-05	0.000176496	AGAP006146	1276815	CPLCA2	protein_coding	cuticular protein 2 in CPLCA family	2L	27153744	27154568
577	5d_32C_HKEC__vs__5d_27C_HKEC	AGAP006157	15.1349	-1.58741	0.381719	-4.15859	3.2e-05	0.000270895	AGAP006157	5667215	AGAP006157	protein_coding		2L	27365176	27365859
578	5d_32C_HKEC__vs__5d_27C_HKEC	AGAP006187	52.3567	1.37465	0.393627	3.49226	0.000478956	0.00258879	AGAP006187	1276853	AGAP006187	protein_coding	Protein G12 [Source:UniProtKB/Swiss-Prot;Acc:Q17040]	2L	27931493	27932433
579	5d_32C_HKEC__vs__5d_27C_HKEC	AGAP006197	5.94874	-2.26476	0.763156	-2.96762	0.00300111	0.0116075	AGAP006197	1276862	AGAP006197	protein_coding		2L	28218544	28219386
580	5d_32C_HKEC__vs__5d_27C_HKEC	AGAP006215	11.9316	2.05313	0.431494	4.75819	1.95e-06	2.48e-05	AGAP006215	NA	GPRMTH1	protein_coding	methuselah receptor 1	2L	28464790	28466912
581	5d_32C_HKEC__vs__5d_27C_HKEC	AGAP006241	323.426	-1.29274	0.226246	-5.71387	1.1e-08	2.79e-07	AGAP006241	1276902	AGAP006241	protein_coding	Innexin inx2	2L	28585064	28586748
582	5d_32C_HKEC__vs__5d_27C_HKEC	AGAP006256	109.321	1.05976	0.160414	6.60639	3.94e-11	1.9e-09	AGAP006256	1276914	AGAP006256	protein_coding	Cad74A	2L	28650212	28663145
583	5d_32C_HKEC__vs__5d_27C_HKEC	AGAP006258	85.4962	-1.94968	0.253421	-7.69345	1.43e-14	1.85e-12	AGAP006258	1276915	PPO2	protein_coding	prophenoloxidase 2	2L	28702474	28705612
584	5d_32C_HKEC__vs__5d_27C_HKEC	AGAP006261	46.5086	2.40167	0.43383	5.53596	3.1e-08	6.75e-07	AGAP006261	3290137	CPR135	protein_coding	cuticular protein RR-2 family 135	2L	28743187	28746274
585	5d_32C_HKEC__vs__5d_27C_HKEC	AGAP006262	5.40453	1.44175	0.567301	2.54142	0.0110405	0.0332832	AGAP006262	NA	AGAP006262	protein_coding		2L	28752608	28754582
586	5d_32C_HKEC__vs__5d_27C_HKEC	AGAP006342	288.718	-1.3102	0.365607	-3.58361	0.000338875	0.00195617	AGAP006342	NA	PGRPS3	protein_coding	peptidoglycan recognition protein (short)	2L	29969533	29970175
587	5d_32C_HKEC__vs__5d_27C_HKEC	AGAP006367	254.27	1.15844	0.329776	3.51281	0.000443399	0.00243278	AGAP006367	4576344	AGAP006367	protein_coding		2L	30540297	30541051
588	5d_32C_HKEC__vs__5d_27C_HKEC	AGAP006385	1250.33	-1.51433	0.366139	-4.13594	3.54e-05	0.000293025	AGAP006385	1276997	AGAP006385	protein_coding		2L	31026599	31027516
589	5d_32C_HKEC__vs__5d_27C_HKEC	AGAP006417	19.143	2.02634	0.594591	3.40795	0.00065453	0.00336374	AGAP006417	NA	AGAP006417	protein_coding	venom allergen	2L	31683285	31684244
590	5d_32C_HKEC__vs__5d_27C_HKEC	AGAP006418	2.00077	3.01455	1.06549	2.82925	0.00466569	0.0165818	AGAP006418	1277030	AGAP006418	protein_coding	venom allergen	2L	31685927	31687042
591	5d_32C_HKEC__vs__5d_27C_HKEC	AGAP006497	110.592	1.68631	0.207155	8.14033	3.94e-16	7.7e-14	AGAP006497	1277097	AGAP006497	protein_coding		2L	33051894	33062833
592	5d_32C_HKEC__vs__5d_27C_HKEC	AGAP006527	3.67992	2.53396	0.931206	2.72115	0.00650545	0.021853	AGAP006527	4576654	AGAP006527	protein_coding		2L	33885552	33887031
593	5d_32C_HKEC__vs__5d_27C_HKEC	AGAP006537	5.11672	1.46904	0.604976	2.42827	0.0151711	0.0430544	AGAP006537	4576611	AGAP006537	protein_coding		2L	34022246	34024571
594	5d_32C_HKEC__vs__5d_27C_HKEC	AGAP006609	1411.47	-1.62482	0.28168	-5.7683	8.01e-09	2.08e-07	AGAP006609	1277194	AGAP006609	protein_coding		2L	34708453	34724954
595	5d_32C_HKEC__vs__5d_27C_HKEC	AGAP006654	18.5005	-1.00585	0.296686	-3.39027	0.000698245	0.00354882	AGAP006654	NA	AGAP006654	protein_coding	3-beta-hydroxy-delta-5-steroid dehydrogenase, steroid delta-isomerase	2L	35719859	35735825
596	5d_32C_HKEC__vs__5d_27C_HKEC	AGAP006674	14.4963	-2.84564	1.08943	-2.61205	0.00900023	0.0282717	AGAP006674	1277264	AGAP006674	protein_coding	chymotrypsin-like protease (Precursor)	2L	36643320	36644240
597	5d_32C_HKEC__vs__5d_27C_HKEC	AGAP006723	251.547	1.30644	0.50115	2.60688	0.00913706	0.0285769	AGAP006723	1270336	COEAE2G	protein_coding	carboxylesterase	2L	37282152	37285191
598	5d_32C_HKEC__vs__5d_27C_HKEC	AGAP006728	3.77583	2.4716	0.757727	3.26186	0.00110685	0.00515487	AGAP006728	NA	AGAP006728	protein_coding		2L	37296059	37298223
599	5d_32C_HKEC__vs__5d_27C_HKEC	AGAP006794	23.8102	1.36387	0.418534	3.25868	0.00111932	0.00520662	AGAP006794	NA	AGAP006794	protein_coding		2L	38502247	38549168
600	5d_32C_HKEC__vs__5d_27C_HKEC	AGAP006867	12.5259	1.55787	0.6589	2.36434	0.018062	0.0494794	AGAP006867	3290257	CPR141	protein_coding	cuticular protein RR-1 family 141	2L	39230211	39239664
601	5d_32C_HKEC__vs__5d_27C_HKEC	AGAP006868	641.046	1.08981	0.289489	3.76462	0.000166806	0.00108891	AGAP006868	3290258	CPR140	protein_coding	cuticular protein RR-1 family 140	2L	39269028	39275406
602	5d_32C_HKEC__vs__5d_27C_HKEC	AGAP006891	6.43687	1.63796	0.62789	2.60867	0.00908961	0.0284981	AGAP006891	1270187	AGAP006891	protein_coding	NADH dehydrogenase (ubiquinone) Fe-S protein 2	2L	39426797	39428212
603	5d_32C_HKEC__vs__5d_27C_HKEC	AGAP006914	23.607	-1.58575	0.313562	-5.05722	4.25e-07	6.58e-06	AGAP006914	1270165	AGAP006914	protein_coding	fibrinogen-related protein 1	2L	39966752	39968185
604	5d_32C_HKEC__vs__5d_27C_HKEC	AGAP006968	104.787	-1.13535	0.344421	-3.2964	0.000979311	0.00466073	AGAP006968	1270117	AGAP006968	protein_coding	solute carrier family 4 member 1	2L	40404295	40407881
605	5d_32C_HKEC__vs__5d_27C_HKEC	AGAP006972	10.6811	-1.39611	0.56515	-2.47034	0.0134986	0.0390889	AGAP006972	3290280	AGAP006972	protein_coding		2L	40430067	40430669
606	5d_32C_HKEC__vs__5d_27C_HKEC	AGAP006991	11.533	3.44626	1.38993	2.47944	0.0131589	0.0383066	AGAP006991	1270108	AGAP006991	protein_coding		2L	40496821	40497459
607	5d_32C_HKEC__vs__5d_27C_HKEC	AGAP007035	39.4636	-1.4008	0.306556	-4.56947	4.89e-06	5.57e-05	AGAP007035	5666904	APL1B	protein_coding	Anopheles Plasmodium-responsive Leucine-Rich Repeat 1B	2L	41266619	41268364
608	5d_32C_HKEC__vs__5d_27C_HKEC	AGAP007039	2672.54	-1.43612	0.155463	-9.2377	2.52e-20	1.16e-17	AGAP007039	1270063	LRIM4	protein_coding	leucine-rich immune protein (Long)	2L	41292154	41294040
609	5d_32C_HKEC__vs__5d_27C_HKEC	AGAP007042	45.3577	-2.84841	1.00912	-2.82267	0.00476258	0.0168457	AGAP007042	1270060	CPR62	protein_coding	cuticular protein RR-1 family 62	2L	41386757	41387540
610	5d_32C_HKEC__vs__5d_27C_HKEC	AGAP007052	3.31878	3.57884	1.11917	3.19775	0.00138505	0.00619508	AGAP007052	NA	AGAP007052	protein_coding		2L	41877761	41881409
611	5d_32C_HKEC__vs__5d_27C_HKEC	AGAP007054	838.21	-1.19021	0.184519	-6.45033	1.12e-10	4.69e-09	AGAP007054	3290294	AGAP007054	protein_coding	solute carrier family 13 (sodium-dependent dicarboxylate transporter), member	2L	41884537	41887286
612	5d_32C_HKEC__vs__5d_27C_HKEC	AGAP007084	2.48895	2.51541	0.833112	3.0193	0.00253363	0.0101363	AGAP007084	1270018	AGAP007084	protein_coding		2L	42280404	42282090
613	5d_32C_HKEC__vs__5d_27C_HKEC	AGAP007090	11.8774	1.71023	0.388769	4.39908	1.09e-05	0.000108539	AGAP007090	1270012	AGAP007090	protein_coding		2L	42445079	42446294
614	5d_32C_HKEC__vs__5d_27C_HKEC	AGAP007122	868.364	-1.52459	0.246866	-6.17578	6.58e-10	2.33e-08	AGAP007122	1269984	AGAP007122	protein_coding	tubulin, alpha 1	2L	43050145	43051673
615	5d_32C_HKEC__vs__5d_27C_HKEC	AGAP007158	75.7663	1.20739	0.466835	2.58634	0.00970013	0.0299397	AGAP007158	1269956	AGAP007158	protein_coding	alpha-crystallin B chain	2L	43598636	43599507
616	5d_32C_HKEC__vs__5d_27C_HKEC	AGAP007159	88.5288	1.61387	0.421294	3.83076	0.000127749	0.000870444	AGAP007159	1269956	AGAP007159	protein_coding	alpha-crystallin B chain	2L	43600970	43601852
617	5d_32C_HKEC__vs__5d_27C_HKEC	AGAP007240	11.6853	1.35999	0.375482	3.62198	0.000292352	0.00173352	AGAP007240	1269905	AGAP007240	protein_coding	Enkurin, TRPC channel interacting protein	2L	44509304	44510154
618	5d_32C_HKEC__vs__5d_27C_HKEC	AGAP007249	3534.31	1.07134	0.13201	8.11563	4.83e-16	8.98e-14	AGAP007249	1269898	Flightin	protein_coding	protein flightin	2L	44638197	44642288
619	5d_32C_HKEC__vs__5d_27C_HKEC	AGAP007271	6.31913	1.2319	0.513286	2.40002	0.0163942	0.0457813	AGAP007271	5666893	AGAP007271	protein_coding		2L	44815559	44817359
620	5d_32C_HKEC__vs__5d_27C_HKEC	AGAP007289	39.9447	1.25744	0.285791	4.39985	1.08e-05	0.000108251	AGAP007289	1269876	OBP46	protein_coding	odorant-binding protein 46	2L	45014419	45015087
621	5d_32C_HKEC__vs__5d_27C_HKEC	AGAP007290	24.5747	1.28015	0.347298	3.68602	0.000227788	0.0014141	AGAP007290	5666868	AGAP007290	protein_coding		2L	45015400	45015959
622	5d_32C_HKEC__vs__5d_27C_HKEC	AGAP007300	492.161	-1.007	0.257947	-3.90389	9.47e-05	0.000672844	AGAP007300	1269868	AGAP007300	protein_coding		2L	45096564	45098959
623	5d_32C_HKEC__vs__5d_27C_HKEC	AGAP007318	70.2645	1.03158	0.230809	4.46942	7.84e-06	8.19e-05	AGAP007318	1269851	AGAP007318	protein_coding		2L	45333309	45334372
624	5d_32C_HKEC__vs__5d_27C_HKEC	AGAP007343	116.154	-2.27507	0.584652	-3.89133	9.97e-05	0.000703428	AGAP007343	4576724	LYSC2	protein_coding	C-type lysozyme	2L	45975679	45976504
625	5d_32C_HKEC__vs__5d_27C_HKEC	AGAP007346	14.9249	-1.2808	0.344286	-3.72018	0.000199083	0.00126243	AGAP007346	4576754	LYSC5	protein_coding	C-type lysozyme	2L	45979983	45980624
626	5d_32C_HKEC__vs__5d_27C_HKEC	AGAP007347	8788.4	-1.17566	0.199493	-5.89323	3.79e-09	1.08e-07	AGAP007347	1269831	LYSC1	protein_coding	C-type lysozyme	2L	45981005	45981721
627	5d_32C_HKEC__vs__5d_27C_HKEC	AGAP007364	375.885	-1.50947	0.255741	-5.90234	3.58e-09	1.03e-07	AGAP007364	NA	AGAP007364	protein_coding		2L	46081006	46082342
628	5d_32C_HKEC__vs__5d_27C_HKEC	AGAP007365	2626.15	-1.69098	0.313924	-5.38657	7.18e-08	1.4e-06	AGAP007365	1269817	AGAP007365	protein_coding		2L	46084249	46087214
629	5d_32C_HKEC__vs__5d_27C_HKEC	AGAP007391	4529.36	1.00791	0.102852	9.79963	1.13e-22	9.3e-20	AGAP007391	1269791	AGAP007391	protein_coding	Coenzyme Q10 homolog B (S. cerevisiae)	2L	46280486	46282128
630	5d_32C_HKEC__vs__5d_27C_HKEC	AGAP007408	70.2201	-1.60284	0.269789	-5.94109	2.83e-09	8.41e-08	AGAP007408	3290364	CTLMA8	protein_coding	C-type lectin (CTL) - mannose binding	2L	46344980	46345556
631	5d_32C_HKEC__vs__5d_27C_HKEC	AGAP007411	143.805	-1.35732	0.223619	-6.0698	1.28e-09	4.22e-08	AGAP007411	1269776	CTLMA1	protein_coding	C-type lectin (CTL) - mannose binding	2L	46354140	46354810
632	5d_32C_HKEC__vs__5d_27C_HKEC	AGAP007421	941.514	1.01868	0.157391	6.47229	9.65e-11	4.15e-09	AGAP007421	NA	AGAP007421	protein_coding		2L	46553456	46560862
633	5d_32C_HKEC__vs__5d_27C_HKEC	AGAP007490	36.3506	1.28381	0.258766	4.96129	7e-07	1.02e-05	AGAP007490	NA	AGAP007490	protein_coding		2L	46876343	46880261
634	5d_32C_HKEC__vs__5d_27C_HKEC	AGAP007505	2399.25	-1.09151	0.169807	-6.42794	1.29e-10	5.4e-09	AGAP007505	1269721	AGAP007505	protein_coding	vitellogenic carboxypeptidase-like protein	2L	46991320	46993077
635	5d_32C_HKEC__vs__5d_27C_HKEC	AGAP007598	145.477	-1.33526	0.189158	-7.05894	1.68e-12	1.23e-10	AGAP007598	1269631	AGAP007598	protein_coding		2L	48131674	48133443
636	5d_32C_HKEC__vs__5d_27C_HKEC	AGAP007628	39.0405	1.24107	0.251416	4.93634	7.96e-07	1.14e-05	AGAP007628	NA	AGAP007628	protein_coding	Transmembrane channel-like 3	2L	48466024	48471416
637	5d_32C_HKEC__vs__5d_27C_HKEC	AGAP007767	552.47	-1.69379	0.23232	-7.29074	3.08e-13	2.91e-11	AGAP007767	1278198	AGAP007767	protein_coding		3R	505059	507187
638	5d_32C_HKEC__vs__5d_27C_HKEC	AGAP007823	1425.98	-1.23484	0.36142	-3.41663	0.000634023	0.00327295	AGAP007823	NA	AGAP007823	protein_coding		3R	1435271	1442005
639	5d_32C_HKEC__vs__5d_27C_HKEC	AGAP007837	58.0346	-1.16208	0.175559	-6.61934	3.61e-11	1.79e-09	AGAP007837	NA	AGAP007837	protein_coding	Sodium-coupled monocarboxylate transporter 1 [Source:UniProtKB/TrEMBL;Acc:A0A1S4GX53]	3R	1546762	1550756
640	5d_32C_HKEC__vs__5d_27C_HKEC	AGAP007856	24.2388	-1.15444	0.327416	-3.52592	0.000422011	0.00233657	AGAP007856	NA	AGAP007856	protein_coding	Sugar transporter ERD6-like 10	3R	2204835	2206312
641	5d_32C_HKEC__vs__5d_27C_HKEC	AGAP007945	68.0654	1.40827	0.300783	4.68203	2.84e-06	3.48e-05	AGAP007945	1278009	AGAP007945	protein_coding	amiloride-sensitive sodium channel, other	3R	3250860	3252530
642	5d_32C_HKEC__vs__5d_27C_HKEC	AGAP007946	482.293	1.17459	0.182044	6.4522	1.1e-10	4.65e-09	AGAP007946	NA	AGAP007946	protein_coding		3R	3252732	3255036
643	5d_32C_HKEC__vs__5d_27C_HKEC	AGAP007979	9.41904	1.42966	0.50053	2.8563	0.00428613	0.0154997	AGAP007979	5668204	AGAP007979	protein_coding		3R	3639059	3642141
644	5d_32C_HKEC__vs__5d_27C_HKEC	AGAP007990	1166.51	3.5539	0.639298	5.55906	2.71e-08	6e-07	AGAP007990	NA	AGAP007990	protein_coding	glucosyl/glucuronosyl transferases	3R	3835048	3836853
645	5d_32C_HKEC__vs__5d_27C_HKEC	AGAP007991	6.70929	1.34734	0.501745	2.68531	0.00724635	0.0237735	AGAP007991	NA	AGAP007991	protein_coding		3R	3834889	3839044
646	5d_32C_HKEC__vs__5d_27C_HKEC	AGAP008015	602.604	-1.21999	0.238104	-5.12375	3e-07	4.86e-06	AGAP008015	NA	AGAP008015	protein_coding	lamin	3R	4186797	4189039
647	5d_32C_HKEC__vs__5d_27C_HKEC	AGAP008072	27.095	1.82151	0.380463	4.78761	1.69e-06	2.19e-05	AGAP008072	NA	AGAP008072	protein_coding		3R	5067619	5085560
648	5d_32C_HKEC__vs__5d_27C_HKEC	AGAP008096	242.524	-1.12039	0.19658	-5.69941	1.2e-08	3e-07	AGAP008096	NA	AGAP008096	protein_coding	Sphingomyelin phosphodiesterase [Source:UniProtKB/TrEMBL;Acc:A0A1S4GXA1]	3R	5636551	5638870
649	5d_32C_HKEC__vs__5d_27C_HKEC	AGAP008116	505.919	1.72358	0.219672	7.84615	4.29e-15	6.5e-13	AGAP008116	1277836	AGAP008116	protein_coding		3R	5871544	5872707
650	5d_32C_HKEC__vs__5d_27C_HKEC	AGAP008123	172.348	1.08911	0.15489	7.0315	2.04e-12	1.49e-10	AGAP008123	NA	AGAP008123	protein_coding		3R	5907557	5915211
651	5d_32C_HKEC__vs__5d_27C_HKEC	AGAP008152	120.151	1.06543	0.186557	5.71102	1.12e-08	2.83e-07	AGAP008152	NA	AGAP008152	protein_coding		3R	6219262	6227422
652	5d_32C_HKEC__vs__5d_27C_HKEC	AGAP008179	36.5586	-1.55707	0.356369	-4.36927	1.25e-05	0.00012214	AGAP008179	1277790	SCRBQ3	protein_coding	Class B Scavenger Receptor (CD36 domain).	3R	6403240	6404970
653	5d_32C_HKEC__vs__5d_27C_HKEC	AGAP008219	281.139	1.06901	0.204111	5.23741	1.63e-07	2.88e-06	AGAP008219	1277758	CYP6Z1	protein_coding	cytochrome P450	3R	6976501	6978142
654	5d_32C_HKEC__vs__5d_27C_HKEC	AGAP008262	13.6434	-1.08971	0.395529	-2.75507	0.00586789	0.0200682	AGAP008262	NA	AGAP008262	protein_coding		3R	8074829	8077702
655	5d_32C_HKEC__vs__5d_27C_HKEC	AGAP008278	64.5098	-1.40028	0.444415	-3.15084	0.00162802	0.00707849	AGAP008278	4578091	D7L1	protein_coding	D7 long form salivary protein	3R	8544002	8545231
656	5d_32C_HKEC__vs__5d_27C_HKEC	AGAP008282	1992.78	-1.09896	0.416722	-2.63716	0.00836027	0.0266743	AGAP008282	1277700	D7r2	protein_coding	D7 short form salivary protein	3R	8559675	8560536
657	5d_32C_HKEC__vs__5d_27C_HKEC	AGAP008295	318.45	-2.10373	0.492334	-4.27298	1.93e-05	0.000176654	AGAP008295	3291694	TRYP2	protein_coding	trypsin 2	3R	8632843	8633779
658	5d_32C_HKEC__vs__5d_27C_HKEC	AGAP008355	18.1748	1.32879	0.304192	4.36826	1.25e-05	0.000122601	AGAP008355	4397893	AGAP008355	protein_coding		3R	9846482	9847915
659	5d_32C_HKEC__vs__5d_27C_HKEC	AGAP008373	33.7073	-1.63183	0.590757	-2.76227	0.00574014	0.0197073	AGAP008373	NA	AGAP008373	protein_coding	Peptidase_M14 domain-containing protein [Source:UniProtKB/TrEMBL;Acc:A0A1S4GY25]	3R	10099780	10101383
660	5d_32C_HKEC__vs__5d_27C_HKEC	AGAP008377	12.9226	1.17317	0.430469	2.72532	0.00642388	0.0216231	AGAP008377	NA	AGAP008377	protein_coding		3R	10115544	10117911
661	5d_32C_HKEC__vs__5d_27C_HKEC	AGAP008403	564.296	-1.05584	0.168043	-6.28314	3.32e-10	1.28e-08	AGAP008403	NA	AGAP008403	protein_coding		3R	10356418	10360256
662	5d_32C_HKEC__vs__5d_27C_HKEC	AGAP008410	320.305	-1.01355	0.237175	-4.27342	1.92e-05	0.000176496	AGAP008410	1277569	AGAP008410	protein_coding		3R	10480448	10481570
663	5d_32C_HKEC__vs__5d_27C_HKEC	AGAP008436	2346.66	1.01647	0.298803	3.40179	0.000669455	0.00342821	AGAP008436	NA	ABCC11	protein_coding	ATP-binding cassette transporter (ABC transporter) family C member 11 [Source:UniProtKB/TrEMBL;Acc:A0A1S4GYA1]	3R	10719260	10724362
664	5d_32C_HKEC__vs__5d_27C_HKEC	AGAP008487	1016.4	-1.54235	0.421793	-3.65664	0.00025554	0.00154965	AGAP008487	1277491	AGAP008487	protein_coding	Sphingomyelin phosphodiesterase [Source:UniProtKB/TrEMBL;Acc:Q7Q4M5]	3R	11220705	11223124
665	5d_32C_HKEC__vs__5d_27C_HKEC	AGAP008548	469.943	1.08993	0.449268	2.42602	0.0152653	0.0432572	AGAP008548	NA	AGAP008548	protein_coding		3R	12478048	12480529
666	5d_32C_HKEC__vs__5d_27C_HKEC	AGAP008615	1116.43	-1.11952	0.143327	-7.81094	5.68e-15	8.28e-13	AGAP008615	1275464	AGAP008615	protein_coding	Canopy homolog 2	3R	13711985	13713200
667	5d_32C_HKEC__vs__5d_27C_HKEC	AGAP008629	54.7142	-1.64644	0.301495	-5.46093	4.74e-08	9.83e-07	AGAP008629	NA	AGAP008629	protein_coding		3R	13757862	13758942
668	5d_32C_HKEC__vs__5d_27C_HKEC	AGAP008638	261.263	-2.37057	0.420326	-5.63984	1.7e-08	4.01e-07	AGAP008638	NA	AGAP008638	protein_coding		3R	13808288	13809492
669	5d_32C_HKEC__vs__5d_27C_HKEC	AGAP008649	5.50687	2.95783	0.768348	3.8496	0.00011831	0.000814862	AGAP008649	NA	AGAP008649	protein_coding	Enterokinase light chain	3R	14030501	14031489
670	5d_32C_HKEC__vs__5d_27C_HKEC	AGAP008654	2991.03	-1.06186	0.18438	-5.75909	8.46e-09	2.19e-07	AGAP008654	NA	TEP12	protein_coding	thioester-containing protein 12	3R	14064324	14068822
671	5d_32C_HKEC__vs__5d_27C_HKEC	AGAP008661	8.48825	1.12141	0.411378	2.72599	0.00641096	0.0215922	AGAP008661	NA	AGAP008661	protein_coding		3R	14565309	14567172
672	5d_32C_HKEC__vs__5d_27C_HKEC	AGAP008721	1617.77	1.1113	0.198594	5.59584	2.2e-08	5.03e-07	AGAP008721	NA	AGAP008721	protein_coding	Facilitated trehalose transporter Tret1-2 homolog [Source:UniProtKB/TrEMBL;Acc:A0A1S4GZ27]	3R	16032042	16042062
673	5d_32C_HKEC__vs__5d_27C_HKEC	AGAP008738	3812.58	-1.28908	0.20664	-6.23828	4.42e-10	1.64e-08	AGAP008738	NA	AGAP008738	protein_coding		3R	16395179	16399178
674	5d_32C_HKEC__vs__5d_27C_HKEC	AGAP008739	57.1287	-1.1124	0.270935	-4.1058	4.03e-05	0.000326931	AGAP008739	1275593	AGAP008739	protein_coding	BTB domain-containing protein [Source:UniProtKB/TrEMBL;Acc:Q7Q891]	3R	16408851	16410782
675	5d_32C_HKEC__vs__5d_27C_HKEC	AGAP008752	120.537	1.64225	0.393478	4.17366	3e-05	0.000256964	AGAP008752	NA	AGAP008752	protein_coding		3R	17088182	17092524
676	5d_32C_HKEC__vs__5d_27C_HKEC	AGAP008783	580.676	-1.32179	0.233093	-5.67067	1.42e-08	3.48e-07	AGAP008783	NA	AGAP008783	protein_coding	Arginase [Source:UniProtKB/TrEMBL;Acc:A0A1S4H002]	3R	17809402	17810780
677	5d_32C_HKEC__vs__5d_27C_HKEC	AGAP008815	27.5803	-1.26941	0.326281	-3.89054	0.000100022	0.000705296	AGAP008815	NA	AGAP008815	protein_coding	leucine-rich repeat-containing protein 67	3R	18289658	18291494
678	5d_32C_HKEC__vs__5d_27C_HKEC	AGAP008861	14007.6	1.19968	0.433964	2.76447	0.00570153	0.0195865	AGAP008861	1279828	AGAP008861	protein_coding	female reproductive tract protease GLEANR_896	3R	19868089	19869122
679	5d_32C_HKEC__vs__5d_27C_HKEC	AGAP008927	29.2555	1.11665	0.358551	3.11434	0.00184357	0.00784984	AGAP008927	NA	AGAP008927	protein_coding	Protein TILB homolog [Source:UniProtKB/TrEMBL;Acc:A0A1S4GZN0]	3R	21095930	21097356
680	5d_32C_HKEC__vs__5d_27C_HKEC	AGAP008968	525.543	-1.77274	0.352351	-5.03117	4.87e-07	7.4e-06	AGAP008968	1279932	AGAP008968	protein_coding		3R	22323644	22323835
681	5d_32C_HKEC__vs__5d_27C_HKEC	AGAP008995	9.1905	1.92374	0.582168	3.30444	0.000951661	0.00455359	AGAP008995	NA	AGAP008995	protein_coding		3R	22823121	22859837
682	5d_32C_HKEC__vs__5d_27C_HKEC	AGAP009091	2964.6	-1.09068	0.164172	-6.64352	3.06e-11	1.55e-09	AGAP009091	1280045	AGAP009091	protein_coding	aromatic-L-amino-acid decarboxylase	3R	25553716	25561129
683	5d_32C_HKEC__vs__5d_27C_HKEC	AGAP009102	5.70541	1.79157	0.649267	2.75938	0.00579118	0.0198353	AGAP009102	NA	AGAP009102	protein_coding		3R	25613794	25619629
684	5d_32C_HKEC__vs__5d_27C_HKEC	AGAP009110	5907.49	-1.38166	0.215478	-6.41206	1.44e-10	5.97e-09	AGAP009110	1280061	AGAP009110	protein_coding		3R	25663470	25664772
685	5d_32C_HKEC__vs__5d_27C_HKEC	AGAP009184	1495.8	-1.82426	0.322288	-5.66035	1.51e-08	3.67e-07	AGAP009184	1280146	AGAP009184	protein_coding		3R	28493613	28495038
686	5d_32C_HKEC__vs__5d_27C_HKEC	AGAP009216	26.24	-1.65823	0.505918	-3.27766	0.00104671	0.00491251	AGAP009216	NA	AGAP009216	protein_coding	Peptidase S1 domain-containing protein [Source:UniProtKB/TrEMBL;Acc:A0A1S4H0E2]	3R	28838639	28840359
687	5d_32C_HKEC__vs__5d_27C_HKEC	AGAP009293	6.39819	1.3794	0.518151	2.66217	0.00776391	0.0251422	AGAP009293	NA	AGAP009293	protein_coding	Homeobox domain-containing protein [Source:UniProtKB/TrEMBL;Acc:A0A1S4H1H4]	3R	30882764	30901334
688	5d_32C_HKEC__vs__5d_27C_HKEC	AGAP009338	60.8602	-1.13827	0.224691	-5.06595	4.06e-07	6.34e-06	AGAP009338	NA	AGAP009338	protein_coding	Cell division cycle 20, cofactor of APC complex [Source:UniProtKB/TrEMBL;Acc:A0A1S4H1K1]	3R	31538257	31540562
689	5d_32C_HKEC__vs__5d_27C_HKEC	AGAP009450	22.7984	-1.99785	0.340373	-5.86958	4.37e-09	1.23e-07	AGAP009450	NA	AGAP009450	protein_coding		3R	33584482	33600606
690	5d_32C_HKEC__vs__5d_27C_HKEC	AGAP009494	108.079	1.02448	0.392892	2.60754	0.00911964	0.0285534	AGAP009494	NA	AGAP009494	protein_coding	ETS-type family, other	3R	34726683	34732151
691	5d_32C_HKEC__vs__5d_27C_HKEC	AGAP009526	146.295	-1.13767	0.266287	-4.27233	1.93e-05	0.000177032	AGAP009526	1271383	AGAP009526	protein_coding		3R	35304956	35306673
692	5d_32C_HKEC__vs__5d_27C_HKEC	AGAP009591	2523.16	-1.68731	0.446279	-3.78084	0.000156302	0.00103466	AGAP009591	NA	AGAP009591	protein_coding	formyltetrahydrofolate dehydrogenase	3R	36720615	36723653
693	5d_32C_HKEC__vs__5d_27C_HKEC	AGAP009682	807.733	-1.67165	0.244672	-6.83222	8.36e-12	5.04e-10	AGAP009682	NA	AGAP009682	protein_coding		3R	38400269	38401368
694	5d_32C_HKEC__vs__5d_27C_HKEC	AGAP009722	2.93434	2.10696	0.801422	2.62903	0.00856285	0.0271569	AGAP009722	1279126	AGAP009722	protein_coding		3R	40963742	40964141
695	5d_32C_HKEC__vs__5d_27C_HKEC	AGAP009751	2140.3	-1.17692	0.226279	-5.20117	1.98e-07	3.39e-06	AGAP009751	NA	ANCE2	protein_coding	angiotensin-converting enzyme 2	3R	42357573	42360517
696	5d_32C_HKEC__vs__5d_27C_HKEC	AGAP009758	784.449	-1.23106	0.314684	-3.91205	9.15e-05	0.000654536	AGAP009758	1279164	CPLCP11	protein_coding	cuticular protein CPLCP11	3R	42403201	42405868
697	5d_32C_HKEC__vs__5d_27C_HKEC	AGAP009792	1163.59	-1.26322	0.236377	-5.34407	9.09e-08	1.73e-06	AGAP009792	1279204	AGAP009792	protein_coding	importin subunit alpha-2	3R	43351605	43353797
698	5d_32C_HKEC__vs__5d_27C_HKEC	AGAP009918	961.214	-1.64076	0.327936	-5.00331	5.64e-07	8.42e-06	AGAP009918	NA	AGAP009918	protein_coding	SGS5 [Source:UniProtKB/TrEMBL;Acc:Q5XLG6]	3R	45290976	45301314
699	5d_32C_HKEC__vs__5d_27C_HKEC	AGAP009957	163.554	-1.06493	0.16114	-6.60871	3.88e-11	1.88e-09	AGAP009957	1279377	AGAP009957	protein_coding	transcription factor SOX1/3/14/21 (SOX group B)	3R	46464354	46465412
700	5d_32C_HKEC__vs__5d_27C_HKEC	AGAP010046	409.006	-1.69679	0.378234	-4.48609	7.25e-06	7.7e-05	AGAP010046	4577966	AGAP010046	protein_coding		3R	48208310	48209024
701	5d_32C_HKEC__vs__5d_27C_HKEC	AGAP010123	61.836	1.12365	0.437153	2.57039	0.0101584	0.0311043	AGAP010123	4578367	CPR131	protein_coding	cuticular protein RR-2 family 131	3R	49239817	49240669
702	5d_32C_HKEC__vs__5d_27C_HKEC	AGAP010127	3.30139	4.02016	1.16562	3.44894	0.00056279	0.00295722	AGAP010127	1279549	CPR99	protein_coding	cuticular protein RR-2 family 99	3R	49254604	49255464
703	5d_32C_HKEC__vs__5d_27C_HKEC	AGAP010220	267.359	-1.03514	0.193894	-5.33867	9.36e-08	1.77e-06	AGAP010220	1279643	AGAP010220	protein_coding	Proliferating cell nuclear antigen [Source:UniProtKB/TrEMBL;Acc:Q7Q0Q0]	3R	50915459	50916695
704	5d_32C_HKEC__vs__5d_27C_HKEC	AGAP010227	3.55676	2.2175	0.806418	2.74981	0.00596291	0.0203333	AGAP010227	4578431	AGAP010227	protein_coding	mitochondrial import receptor subunit TOM7 homolog	3R	51289757	51290415
705	5d_32C_HKEC__vs__5d_27C_HKEC	AGAP010278	160.532	-1.25257	0.173147	-7.23412	4.69e-13	4.09e-11	AGAP010278	1279701	AGAP010278	protein_coding	dihydrofolate reductase	3R	51946679	51947433
706	5d_32C_HKEC__vs__5d_27C_HKEC	AGAP010326	114.082	-1.25982	0.338012	-3.72715	0.000193655	0.0012332	AGAP010326	3292445	AQP3	protein_coding	aquaporin	3L	850534	859465
707	5d_32C_HKEC__vs__5d_27C_HKEC	AGAP010350	146.233	-3.1046	0.275823	-11.2557	2.17e-29	8.33e-26	AGAP010350	NA	AGAP010350	protein_coding		3L	1948270	1950111
708	5d_32C_HKEC__vs__5d_27C_HKEC	AGAP010358	9.37916	1.313	0.417296	3.14645	0.00165265	0.00715584	AGAP010358	NA	AGAP010358	protein_coding	paired box protein 3/7	3L	2169245	2174963
709	5d_32C_HKEC__vs__5d_27C_HKEC	AGAP010415	1769.98	-1.17043	0.167849	-6.97311	3.1e-12	2.15e-10	AGAP010415	NA	AGAP010415	protein_coding		3L	2976207	2978193
710	5d_32C_HKEC__vs__5d_27C_HKEC	AGAP010510	2569.5	1.1236	0.313457	3.58455	0.000337665	0.00195212	AGAP010510	1275247	AGAP010510	protein_coding	Tubulin beta chain [Source:UniProtKB/TrEMBL;Acc:Q7PPR6]	3L	5260848	5284114
711	5d_32C_HKEC__vs__5d_27C_HKEC	AGAP010530	3117.11	-1.21637	0.133632	-9.10235	8.84e-20	3.77e-17	AGAP010530	NA	CLIPE4	protein_coding	CLIP-domain serine protease [Source:UniProtKB/TrEMBL;Acc:A0A1S4H4A2]	3L	5676660	5680124
712	5d_32C_HKEC__vs__5d_27C_HKEC	AGAP010545	1060.43	-1.13007	0.208663	-5.41578	6.1e-08	1.23e-06	AGAP010545	NA	AGAP010545	protein_coding		3L	6057494	6061056
713	5d_32C_HKEC__vs__5d_27C_HKEC	AGAP010634	4.72128	-1.51566	0.508408	-2.98119	0.00287131	0.0112147	AGAP010634	1269216	AGAP010634	protein_coding	TIR domain-containing protein [Source:UniProtKB/TrEMBL;Acc:Q7QKH9]	3L	7678407	7681012
714	5d_32C_HKEC__vs__5d_27C_HKEC	AGAP010647	19.9137	-2.19808	0.560114	-3.92435	8.7e-05	0.000628601	AGAP010647	NA	AGAP010647	protein_coding	Salivary gland protein 8 [Source:UniProtKB/TrEMBL;Acc:A0A1S4H5F1]	3L	7953700	7954807
715	5d_32C_HKEC__vs__5d_27C_HKEC	AGAP010699	139.479	-1.45749	0.164107	-8.88134	6.61e-19	2.31e-16	AGAP010699	NA	AGAP010699	protein_coding	SWI/SNF-related matrix-associated actin-dependent regulator of chromatin	3L	8718221	8720681
716	5d_32C_HKEC__vs__5d_27C_HKEC	AGAP010760	17.3149	1.25424	0.480341	2.61114	0.00902413	0.0283236	AGAP010760	4577881	AGAP010760	protein_coding		3L	9911703	9912362
717	5d_32C_HKEC__vs__5d_27C_HKEC	AGAP010765	21.8903	2.58997	0.561077	4.61608	3.91e-06	4.57e-05	AGAP010765	NA	AGAP010765	protein_coding		3L	10020136	10020771
718	5d_32C_HKEC__vs__5d_27C_HKEC	AGAP010766	231.21	2.51794	0.376963	6.67953	2.4e-11	1.26e-09	AGAP010766	NA	AGAP010766	protein_coding		3L	10021853	10023624
719	5d_32C_HKEC__vs__5d_27C_HKEC	AGAP010774	13.0862	-2.27196	0.512655	-4.43175	9.35e-06	9.53e-05	AGAP010774	1278887	AGAP010774	protein_coding		3L	10158375	10159070
720	5d_32C_HKEC__vs__5d_27C_HKEC	AGAP010785	6.69295	4.0535	0.768651	5.27353	1.34e-07	2.42e-06	AGAP010785	1278879	AGAP010785	protein_coding	fatty acyl CoA reductase 2	3L	10346389	10348208
721	5d_32C_HKEC__vs__5d_27C_HKEC	AGAP010789	987.951	-1.68084	0.290144	-5.79311	6.91e-09	1.84e-07	AGAP010789	NA	AGAP010789	protein_coding		3L	10392720	10394777
722	5d_32C_HKEC__vs__5d_27C_HKEC	AGAP010811	37.6532	-2.74977	0.689905	-3.98573	6.73e-05	0.000509283	AGAP010811	NA	AGAP010811	protein_coding	Fibrinogen C-terminal domain-containing protein [Source:UniProtKB/TrEMBL;Acc:A0A1S4H516]	3L	10908877	10910043
723	5d_32C_HKEC__vs__5d_27C_HKEC	AGAP010812	5426.89	-1.98908	0.214647	-9.26673	1.92e-20	9.34e-18	AGAP010812	NA	TEP4	protein_coding	thioester-containing protein 4	3L	11002211	11007511
724	5d_32C_HKEC__vs__5d_27C_HKEC	AGAP010814	906.265	-1.29889	0.203766	-6.37444	1.84e-10	7.42e-09	AGAP010814	1278851	TEP6	protein_coding	thioester-containing protein 6	3L	11185704	11190462
725	5d_32C_HKEC__vs__5d_27C_HKEC	AGAP010815	4796.03	-1.50309	0.22105	-6.79979	1.05e-11	6.19e-10	AGAP010815	NA	TEP1	protein_coding	Thioester-containing protein 1 [Source:UniProtKB/TrEMBL;Acc:A0A1S4H512]	3L	11201863	11206930
726	5d_32C_HKEC__vs__5d_27C_HKEC	AGAP010816	3010.54	-1.03436	0.157175	-6.58092	4.68e-11	2.22e-09	AGAP010816	NA	TEP3	protein_coding	thioester-containing protein 3	3L	11215193	11220113
727	5d_32C_HKEC__vs__5d_27C_HKEC	AGAP010818	59.797	-2.3029	0.610305	-3.77336	0.000161061	0.00105801	AGAP010818	NA	AGAP010818	protein_coding		3L	11283216	11286619
728	5d_32C_HKEC__vs__5d_27C_HKEC	AGAP010822	10.4585	-1.55188	0.338988	-4.57797	4.7e-06	5.38e-05	AGAP010822	NA	AGAP010822	protein_coding		3L	11341055	11342927
729	5d_32C_HKEC__vs__5d_27C_HKEC	AGAP010826	66.1074	1.14267	0.366973	3.11377	0.00184712	0.00786201	AGAP010826	NA	CASPS13	protein_coding	short caspase 13	3L	11509162	11510796
730	5d_32C_HKEC__vs__5d_27C_HKEC	AGAP010899	4.30505	3.23825	1.10449	2.93191	0.00336888	0.012735	AGAP010899	1271046	HPX11	protein_coding	heme peroxidase 11	3L	12786986	12788946
731	5d_32C_HKEC__vs__5d_27C_HKEC	AGAP010966	9.20089	1.48199	0.605925	2.44584	0.0144516	0.0413719	AGAP010966	NA	AGAP010966	protein_coding		3L	13964158	13966240
732	5d_32C_HKEC__vs__5d_27C_HKEC	AGAP011033	19.5983	1.66713	0.524249	3.18004	0.00147257	0.00649215	AGAP011033	NA	Cht8	protein_coding	chitinase	3L	14874417	14878181
733	5d_32C_HKEC__vs__5d_27C_HKEC	AGAP011044	4273.86	1.46131	0.462161	3.16191	0.00156741	0.00685444	AGAP011044	NA	AGAP011044	protein_coding		3L	15712332	15729545
734	5d_32C_HKEC__vs__5d_27C_HKEC	AGAP011106	41.1303	-1.46412	0.239287	-6.11867	9.44e-10	3.2e-08	AGAP011106	NA	AGAP011106	protein_coding		3L	16999560	17002251
735	5d_32C_HKEC__vs__5d_27C_HKEC	AGAP011193	40.6811	-2.00415	0.396158	-5.05897	4.22e-07	6.54e-06	AGAP011193	NA	AGAP011193	protein_coding		3L	18930431	18931201
736	5d_32C_HKEC__vs__5d_27C_HKEC	AGAP011220	85.0359	-1.97197	0.29712	-6.63694	3.2e-11	1.61e-09	AGAP011220	1270705	AGAP011220	protein_coding	Borealin	3L	19483804	19485190
737	5d_32C_HKEC__vs__5d_27C_HKEC	AGAP011223	66.7055	-1.34785	0.331406	-4.06707	4.76e-05	0.00037962	AGAP011223	NA	AGAP011223	protein_coding		3L	19538344	19539488
738	5d_32C_HKEC__vs__5d_27C_HKEC	AGAP011224	73.5271	-1.89004	0.476021	-3.9705	7.17e-05	0.000535573	AGAP011224	1270701	AGAP011224	protein_coding		3L	19540458	19540961
739	5d_32C_HKEC__vs__5d_27C_HKEC	AGAP011225	16.6857	-1.66232	0.696813	-2.3856	0.0170512	0.0472157	AGAP011225	1270700	AGAP011225	protein_coding		3L	19543060	19543962
740	5d_32C_HKEC__vs__5d_27C_HKEC	AGAP011230	63.8789	-1.20525	0.254224	-4.74091	2.13e-06	2.68e-05	AGAP011230	NA	AGAP011230	protein_coding		3L	19862340	19863441
741	5d_32C_HKEC__vs__5d_27C_HKEC	AGAP011231	69.7181	-2.29857	0.418176	-5.49666	3.87e-08	8.26e-07	AGAP011231	NA	AGAP011231	protein_coding	fibrinogen	3L	19867709	19868872
742	5d_32C_HKEC__vs__5d_27C_HKEC	AGAP011238	70.6107	-1.18073	0.246936	-4.78153	1.74e-06	2.24e-05	AGAP011238	NA	AGAP011238	protein_coding		3L	19909563	19911829
743	5d_32C_HKEC__vs__5d_27C_HKEC	AGAP011278	2.73497	2.34737	0.805375	2.91462	0.00356116	0.0133263	AGAP011278	NA	GALE4	protein_coding	galectin 4	3L	20489221	20492614
744	5d_32C_HKEC__vs__5d_27C_HKEC	AGAP011294	29862.1	-1.03924	0.197914	-5.25097	1.51e-07	2.69e-06	AGAP011294	NA	DEF1	protein_coding	defensin anti-microbial peptide	3L	20627715	20628424
745	5d_32C_HKEC__vs__5d_27C_HKEC	AGAP011307	597.893	-1.06481	0.151648	-7.02158	2.19e-12	1.58e-10	AGAP011307	NA	AGAP011307	protein_coding		3L	20791630	20793119
746	5d_32C_HKEC__vs__5d_27C_HKEC	AGAP011348	62.5921	1.11705	0.361268	3.09202	0.00198798	0.00834749	AGAP011348	NA	AGAP011348	protein_coding	arylsulfatase b	3L	21532263	21537731
747	5d_32C_HKEC__vs__5d_27C_HKEC	AGAP011442	310.369	-1.83279	0.317547	-5.77171	7.85e-09	2.05e-07	AGAP011442	1278251	AGAP011442	protein_coding	serine carboxypeptidase 1	3L	24745730	24749302
748	5d_32C_HKEC__vs__5d_27C_HKEC	AGAP011443	4.92251	2.32536	0.789619	2.94492	0.00323039	0.0123328	AGAP011443	NA	AGAP011443	protein_coding	carboxypeptidase	3L	24749610	24752941
749	5d_32C_HKEC__vs__5d_27C_HKEC	AGAP011480	2.04107	4.39821	1.52609	2.88202	0.0039514	0.0144994	AGAP011480	3291344	AGAP011480	protein_coding		3L	25091436	25092374
750	5d_32C_HKEC__vs__5d_27C_HKEC	AGAP011482	2.99048	3.09781	0.857717	3.6117	0.0003042	0.00179558	AGAP011482	1278373	AGAP011482	protein_coding		3L	25255704	25255934
751	5d_32C_HKEC__vs__5d_27C_HKEC	AGAP011496	189.982	-1.14499	0.238456	-4.80168	1.57e-06	2.07e-05	AGAP011496	NA	AGAP011496	protein_coding		3L	25452071	25454911
752	5d_32C_HKEC__vs__5d_27C_HKEC	AGAP011515	16453.6	1.49984	0.226803	6.61297	3.77e-11	1.85e-09	AGAP011515	NA	AGAP011515	protein_coding	Cytoplasmic actin [Source:UniProtKB/TrEMBL;Acc:A0A1S4H6W1]	3L	26298856	26300887
753	5d_32C_HKEC__vs__5d_27C_HKEC	AGAP011615	1231.97	-1.30458	0.275973	-4.72721	2.28e-06	2.85e-05	AGAP011615	5667990	AGAP011615	protein_coding		3L	29872175	29872992
754	5d_32C_HKEC__vs__5d_27C_HKEC	AGAP011622	59.9286	-1.10536	0.210293	-5.25629	1.47e-07	2.63e-06	AGAP011622	NA	AGAP011622	protein_coding		3L	30097208	30136471
755	5d_32C_HKEC__vs__5d_27C_HKEC	AGAP011654	4667.37	-1.45678	0.220592	-6.60398	4e-11	1.91e-09	AGAP011654	1280984	AGAP011654	protein_coding	membrane dipeptidase	3L	30825121	30827062
756	5d_32C_HKEC__vs__5d_27C_HKEC	AGAP011656	23.6415	-1.18665	0.285256	-4.15994	3.18e-05	0.000269663	AGAP011656	NA	AGAP011656	protein_coding		3L	31001837	31003196
757	5d_32C_HKEC__vs__5d_27C_HKEC	AGAP011676	400.215	-1.58162	0.251156	-6.29736	3.03e-10	1.19e-08	AGAP011676	NA	AGAP011676	protein_coding	uncoupling protein 2, mitochondrial	3L	31265574	31272060
758	5d_32C_HKEC__vs__5d_27C_HKEC	AGAP011773	17.2658	2.01825	0.366773	5.50271	3.74e-08	8.01e-07	AGAP011773	4577595	AGAP011773	protein_coding		3L	33124140	33126481
759	5d_32C_HKEC__vs__5d_27C_HKEC	AGAP011781	2586.84	-1.16042	0.142737	-8.12978	4.3e-16	8.12e-14	AGAP011781	3291430	CLIPA12	protein_coding	CLIP-domain serine protease	3L	33247494	33249196
760	5d_32C_HKEC__vs__5d_27C_HKEC	AGAP011786	77.2876	-1.00647	0.30006	-3.35424	0.000795828	0.00393407	AGAP011786	NA	CLIPE7	protein_coding	CLIP-domain serine protease	3L	33264351	33265979
761	5d_32C_HKEC__vs__5d_27C_HKEC	AGAP011788	9867.52	-1.18886	0.12072	-9.84809	6.99e-23	6.71e-20	AGAP011788	NA	CLIPA14	protein_coding	CLIP-domain serine protease [Source:UniProtKB/TrEMBL;Acc:A0A1S4H7K2]	3L	33270888	33273378
762	5d_32C_HKEC__vs__5d_27C_HKEC	AGAP011789	12158.9	-1.22683	0.120144	-10.2113	1.77e-24	2.54e-21	AGAP011789	1280860	CLIPA6	protein_coding	CLIP-domain serine protease	3L	33274856	33277708
763	5d_32C_HKEC__vs__5d_27C_HKEC	AGAP011795	225.188	-1.15264	0.255056	-4.51917	6.21e-06	6.77e-05	AGAP011795	NA	AGAP011795	protein_coding		3L	33302514	33304623
764	5d_32C_HKEC__vs__5d_27C_HKEC	AGAP011806	370.107	-1.70166	0.558339	-3.04772	0.00230581	0.00941281	AGAP011806	NA	AGAP011806	protein_coding	ornithine decarboxylase	3L	33356444	33358332
765	5d_32C_HKEC__vs__5d_27C_HKEC	AGAP011807	34.3223	-1.0684	0.386507	-2.76426	0.00570526	0.0195935	AGAP011807	NA	AGAP011807	protein_coding	Antizyme inhibitor 1	3L	33360867	33362350
766	5d_32C_HKEC__vs__5d_27C_HKEC	AGAP011808	7.85715	-1.31958	0.47373	-2.78551	0.00534438	0.0185532	AGAP011808	1280840	AGAP011808	protein_coding	ornithine decarboxylase	3L	33364203	33365420
767	5d_32C_HKEC__vs__5d_27C_HKEC	AGAP011897	322.683	-1.33275	0.200486	-6.64761	2.98e-11	1.51e-09	AGAP011897	NA	AGAP011897	protein_coding		3L	34676783	34684164
768	5d_32C_HKEC__vs__5d_27C_HKEC	AGAP011929	207.788	1.03092	0.401246	2.5693	0.0101903	0.031177	AGAP011929	NA	AGAP011929	protein_coding		3L	35228458	35230909
769	5d_32C_HKEC__vs__5d_27C_HKEC	AGAP011930	856.597	1.55513	0.225965	6.88216	5.9e-12	3.79e-10	AGAP011930	1280739	AGAP011930	protein_coding	F-box and leucine-rich repeat protein 9	3L	35231340	35233784
770	5d_32C_HKEC__vs__5d_27C_HKEC	AGAP011951	3.96916	2.37133	0.957042	2.47777	0.0132206	0.0384376	AGAP011951	NA	AGAP011951	protein_coding		3L	35507076	35508920
771	5d_32C_HKEC__vs__5d_27C_HKEC	AGAP011955	8.67503	1.41769	0.496225	2.85694	0.00427743	0.0154788	AGAP011955	NA	AGAP011955	protein_coding		3L	35525411	35527853
772	5d_32C_HKEC__vs__5d_27C_HKEC	AGAP011958	27.4025	1.32379	0.371156	3.56668	0.000361538	0.00206118	AGAP011958	NA	AGAP011958	protein_coding		3L	35581645	35582665
773	5d_32C_HKEC__vs__5d_27C_HKEC	AGAP011971	435.38	-1.28067	0.397466	-3.2221	0.00127256	0.00576126	AGAP011971	1280699	AGAP011971	protein_coding	Ser/Thr protein phosphatase/nucleotidase	3L	35698399	35700703
774	5d_32C_HKEC__vs__5d_27C_HKEC	AGAP011980	170.026	1.45654	0.246677	5.90465	3.53e-09	1.02e-07	AGAP011980	NA	AGAP011980	protein_coding		3L	35825737	35829773
775	5d_32C_HKEC__vs__5d_27C_HKEC	AGAP011981	349.515	1.59269	0.266368	5.97929	2.24e-09	6.89e-08	AGAP011981	NA	AGAP011981	protein_coding		3L	35830673	35834522
776	5d_32C_HKEC__vs__5d_27C_HKEC	AGAP012107	564.717	-1.04933	0.226696	-4.62882	3.68e-06	4.35e-05	AGAP012107	1280569	AGAP012107	protein_coding	SUMO-conjugating enzyme UBC9	3L	37745207	37746664
777	5d_32C_HKEC__vs__5d_27C_HKEC	AGAP012154	210.291	-1.14225	0.127479	-8.96031	3.24e-19	1.29e-16	AGAP012154	NA	AGAP012154	protein_coding	solute carrier family 15 member 1	3L	38086822	38094356
778	5d_32C_HKEC__vs__5d_27C_HKEC	AGAP012197	96.278	-2.10935	0.277044	-7.61378	2.66e-14	3.19e-12	AGAP012197	1280489	AGAP012197	protein_coding	Histone H3 [Source:UniProtKB/TrEMBL;Acc:Q7PCS9]	3L	38653718	38654128
779	5d_32C_HKEC__vs__5d_27C_HKEC	AGAP012245	57.7052	-1.14557	0.16852	-6.7978	1.06e-11	6.21e-10	AGAP012245	NA	AGAP012245	protein_coding	DNA mismatch repair protein MSH4	3L	39286946	39290129
780	5d_32C_HKEC__vs__5d_27C_HKEC	AGAP012325	13.3305	1.52297	0.436572	3.48847	0.0004858	0.00262173	AGAP012325	1280375	OBP28	protein_coding	odorant-binding protein 28	3L	40221011	40221620
781	5d_32C_HKEC__vs__5d_27C_HKEC	AGAP012344	100.568	-1.02029	0.216013	-4.72331	2.32e-06	2.9e-05	AGAP012344	NA	AGAP012344	protein_coding		3L	40810223	40812546
782	5d_32C_HKEC__vs__5d_27C_HKEC	AGAP012375	26.5898	-1.60497	0.404743	-3.96541	7.33e-05	0.000545359	AGAP012375	NA	AGAP012375	protein_coding	protein aurora borealis	3L	41233701	41236116
783	5d_32C_HKEC__vs__5d_27C_HKEC	AGAP012388	743.188	-1.51465	0.204553	-7.40467	1.31e-13	1.36e-11	AGAP012388	NA	AGAP012388	protein_coding		3L	41538550	41540386
784	5d_32C_HKEC__vs__5d_27C_HKEC	AGAP012413	1631.6	-1.03601	0.125694	-8.24231	1.69e-16	3.48e-14	AGAP012413	NA	CycA	protein_coding	cyclin A	3L	41821456	41824663
785	5d_32C_HKEC__vs__5d_27C_HKEC	AGAP012453	18.5586	2.05634	0.434007	4.73804	2.16e-06	2.71e-05	AGAP012453	1268907	AGAP012453	protein_coding	hexosaminidase	UNKN	3285837	3288374
786	5d_32C_HKEC__vs__5d_27C_HKEC	AGAP012536	2.61479	2.1152	0.867095	2.43942	0.014711	0.0419452	AGAP012536	3292477	AGAP012536	protein_coding		UNKN	12319449	12320272
787	5d_32C_HKEC__vs__5d_27C_HKEC	AGAP012553	9.98623	1.34174	0.39184	3.42419	0.000616625	0.00319028	AGAP012553	4397893	AGAP012553	protein_coding		UNKN	15576814	15577523
788	5d_32C_HKEC__vs__5d_27C_HKEC	AGAP012616	87.411	-1.28334	0.231375	-5.54657	2.91e-08	6.39e-07	AGAP012616	1269042	PPO5	protein_coding	prophenoloxidase 5	UNKN	20920789	20923374
789	5d_32C_HKEC__vs__5d_27C_HKEC	AGAP012635	242.754	1.05477	0.14385	7.33247	2.26e-13	2.23e-11	AGAP012635	1268683	AGAP012635	protein_coding		UNKN	21887952	21890369
790	5d_32C_HKEC__vs__5d_27C_HKEC	AGAP012638	2.92636	2.32076	0.764995	3.03369	0.00241584	0.00974626	AGAP012638	1269072	AGAP012638	protein_coding		UNKN	21966311	21967729
791	5d_32C_HKEC__vs__5d_27C_HKEC	AGAP012763	33.0809	-1.05611	0.247946	-4.25945	2.05e-05	0.000185627	AGAP012763	1268457	AGAP012763	protein_coding	cyclin-related protein FAM58A	UNKN	27814345	27815823
792	5d_32C_HKEC__vs__5d_27C_HKEC	AGAP012861	10.7797	2.3275	0.56492	4.12005	3.79e-05	0.000311082	AGAP012861	NA	AGAP012861	protein_coding		UNKN	34706763	34707964
793	5d_32C_HKEC__vs__5d_27C_HKEC	AGAP012891	2.24563	1.97641	0.809198	2.44243	0.0145889	0.0416692	AGAP012891	4397608	AGAP012891	protein_coding	heat shock 70kDa protein 1/8	UNKN	36954307	36954801
794	5d_32C_HKEC__vs__5d_27C_HKEC	AGAP012894	787.88	-1.19243	0.181945	-6.55381	5.61e-11	2.57e-09	AGAP012894	1268522	AGAP012894	protein_coding	Histone H2B [Source:UniProtKB/Swiss-Prot;Acc:Q27442]	UNKN	37136935	37137309
795	5d_32C_HKEC__vs__5d_27C_HKEC	AGAP012895	108.904	-1.47219	0.354307	-4.15512	3.25e-05	0.000273431	AGAP012895	1268521	AGAP012895	protein_coding	Histone H2A [Source:UniProtKB/TrEMBL;Acc:Q7PD33]	UNKN	37137562	37138191
796	5d_32C_HKEC__vs__5d_27C_HKEC	AGAP012946	3121.73	-1.14697	0.133758	-8.57494	9.91e-18	2.66e-15	AGAP012946	11175517	AGAP012946	protein_coding		2R	40692804	40694168
797	5d_32C_HKEC__vs__5d_27C_HKEC	AGAP012966	647.942	-1.31133	0.18276	-7.17515	7.22e-13	5.94e-11	AGAP012966	11176032	AGAP012966	protein_coding		2R	54393884	54394355
798	5d_32C_HKEC__vs__5d_27C_HKEC	AGAP012971	689.877	1.04307	0.20416	5.10906	3.24e-07	5.2e-06	AGAP012971	11175866	AGAP012971	protein_coding		2R	43077740	43080988
799	5d_32C_HKEC__vs__5d_27C_HKEC	AGAP013005	11101.5	-1.73617	0.175943	-9.86779	5.74e-23	6.01e-20	AGAP013005	11175974	AGAP013005	protein_coding		2R	5723787	5725030
800	5d_32C_HKEC__vs__5d_27C_HKEC	AGAP013007	24.6275	1.06185	0.279864	3.79417	0.00014814	0.000989931	AGAP013007	NA	AGAP013007	protein_coding		2R	21914969	21923708
801	5d_32C_HKEC__vs__5d_27C_HKEC	AGAP013063	1221.16	2.06316	0.295531	6.98119	2.93e-12	2.06e-10	AGAP013063	11176050	AGAP013063	protein_coding	Synaptic vesicle protein	2R	58871332	58887711
802	5d_32C_HKEC__vs__5d_27C_HKEC	AGAP013066	60.4089	1.34349	0.249303	5.38899	7.09e-08	1.39e-06	AGAP013066	NA	AGAP013066	protein_coding		2R	697537	698237
803	5d_32C_HKEC__vs__5d_27C_HKEC	AGAP013105	2.76749	2.9317	0.932758	3.14304	0.00167201	0.00722616	AGAP013105	11175758	AGAP013105	protein_coding		2R	30962953	30964508
804	5d_32C_HKEC__vs__5d_27C_HKEC	AGAP013150	55.1587	1.04829	0.240372	4.36112	1.29e-05	0.000126031	AGAP013150	11175624	AGAP013150	protein_coding	Protease m1 zinc metalloprotease	2R	48729171	48732237
805	5d_32C_HKEC__vs__5d_27C_HKEC	AGAP013154	3.21048	-2.90192	1.11621	-2.59979	0.009328	0.0290165	AGAP013154	11175578	IR7h.1	protein_coding	ionotropic receptor IR7h.1	X	12751181	12753181
806	5d_32C_HKEC__vs__5d_27C_HKEC	AGAP013205	23.2839	1.18402	0.30466	3.88635	0.000101762	0.000716253	AGAP013205	11175948	AGAP013205	protein_coding		X	13415694	13415982
807	5d_32C_HKEC__vs__5d_27C_HKEC	AGAP013221	1976.36	-1.55811	0.204608	-7.61512	2.63e-14	3.19e-12	AGAP013221	11175927	AGAP013221	protein_coding		2R	40688706	40690136
808	5d_32C_HKEC__vs__5d_27C_HKEC	AGAP013246	57.5284	-1.26591	0.255885	-4.94719	7.53e-07	1.09e-05	AGAP013246	11175892	AGAP013246	protein_coding		2R	10255002	10256335
809	5d_32C_HKEC__vs__5d_27C_HKEC	AGAP013252	1691.05	-1.7775	0.219269	-8.10648	5.21e-16	9.53e-14	AGAP013252	11175997	AGAP013252	protein_coding		2R	47012394	47014486
810	5d_32C_HKEC__vs__5d_27C_HKEC	AGAP013260	2503.15	-1.0434	0.15103	-6.90859	4.9e-12	3.26e-10	AGAP013260	11175545	Cht5-4	protein_coding	chitinase	2R	21573458	21575079
811	5d_32C_HKEC__vs__5d_27C_HKEC	AGAP013281	39.4712	1.53734	0.320965	4.78975	1.67e-06	2.17e-05	AGAP013281	11175909	AGAP013281	protein_coding		2R	42182745	42188042
812	5d_32C_HKEC__vs__5d_27C_HKEC	AGAP013282	11.6712	1.78726	0.512124	3.4899	0.000483208	0.00260896	AGAP013282	11175697	HPX10	protein_coding	heme peroxidase 10	3L	12790004	12791984
813	5d_32C_HKEC__vs__5d_27C_HKEC	AGAP013286	2154.42	1.03753	0.0937757	11.064	1.88e-28	5.4e-25	AGAP013286	11175597	AGAP013286	protein_coding	peptide-methionine (R)-S-oxide reductase	2R	30549668	30557708
814	5d_32C_HKEC__vs__5d_27C_HKEC	AGAP013306	11.6509	1.06499	0.342964	3.10526	0.00190112	0.0080532	AGAP013306	NA	AGAP013306	protein_coding		X	13455292	13456254
815	5d_32C_HKEC__vs__5d_27C_HKEC	AGAP013314	11.5189	1.28133	0.426401	3.00498	0.00265599	0.0105562	AGAP013314	11176035	AGAP013314	protein_coding		2R	28316658	28317318
816	5d_32C_HKEC__vs__5d_27C_HKEC	AGAP013348	2123.8	-1.29055	0.181883	-7.09551	1.29e-12	1e-10	AGAP013348	11175737	AGAP013348	protein_coding		X	10699414	10700449
817	5d_32C_HKEC__vs__5d_27C_HKEC	AGAP013362	5215.6	1.16701	0.119052	9.80255	1.1e-22	9.3e-20	AGAP013362	11175869	AGAP013362	protein_coding		2R	39350733	39351986
818	5d_32C_HKEC__vs__5d_27C_HKEC	AGAP013374	18.823	1.74633	0.581289	3.00423	0.00266252	0.0105712	AGAP013374	11175934	AGAP013374	protein_coding		2R	53215173	53217641
819	5d_32C_HKEC__vs__5d_27C_HKEC	AGAP013402	261.065	-3.17759	0.277577	-11.4476	2.42e-30	1.39e-26	AGAP013402	11175669	AGAP013402	protein_coding	carbonic anhydrase I	2R	20614585	20616389
820	5d_32C_HKEC__vs__5d_27C_HKEC	AGAP013418	11.9128	1.09261	0.40526	2.69606	0.00701655	0.0231713	AGAP013418	NA	AGAP013418	protein_coding		2R	46357259	46361841
821	5d_32C_HKEC__vs__5d_27C_HKEC	AGAP013430	18.2952	1.31192	0.395996	3.31298	0.000923088	0.00443159	AGAP013430	NA	AGAP013430	protein_coding		2R	35935211	35936083
822	5d_32C_HKEC__vs__5d_27C_HKEC	AGAP013432	13.3969	-1.82387	0.46308	-3.93855	8.2e-05	0.000597411	AGAP013432	NA	AGAP013432	protein_coding		2R	40525884	40526604
823	5d_32C_HKEC__vs__5d_27C_HKEC	AGAP013450	27.9637	1.00105	0.284848	3.51434	0.000440845	0.00242107	AGAP013450	11175893	AGAP013450	protein_coding	juvenile hormone-inducible protein	2R	6122094	6123437
824	5d_32C_HKEC__vs__5d_27C_HKEC	AGAP013487	55.0857	-1.82847	0.463687	-3.94334	8.04e-05	0.000587102	AGAP013487	11176153	AGAP013487	protein_coding		2R	34467250	34468377
825	5d_32C_HKEC__vs__5d_27C_HKEC	AGAP013506	265.99	1.12485	0.436546	2.57671	0.00997442	0.0306467	AGAP013506	NA	UPD3A	protein_coding	JAK/STAT pathway cytokine unpaired 3 variant A	X	15468833	15476544
826	5d_32C_HKEC__vs__5d_27C_HKEC	AGAP013513	8.06441	1.42095	0.580353	2.44843	0.0143481	0.0411651	AGAP013513	11175786	AGAP013513	protein_coding		2R	26283345	26283945
827	5d_32C_HKEC__vs__5d_27C_HKEC	AGAP013523	5.68943	1.91554	0.755786	2.5345	0.0112608	0.0338677	AGAP013523	NA	AGAP013523	protein_coding		2R	1247619	1255712
828	5d_32C_HKEC__vs__5d_27C_HKEC	AGAP013674	9.83034	-1.80309	0.467837	-3.8541	0.000116157	0.000803341	AGAP013674	NA	U2	snRNA	U2 spliceosomal RNA [Source:RFAM;Acc:RF00004]	3R	5078469	5078663
829	5d_32C_HKEC__vs__5d_27C_HKEC	AGAP013705	7.84238	1.03904	0.40876	2.54193	0.0110242	0.0332515	AGAP013705	NA	aga-mir-989	pre_miRNA		3L	2905395	2905525
830	5d_32C_HKEC__vs__5d_27C_HKEC	AGAP013717	148.912	1.25343	0.20167	6.21528	5.12e-10	1.85e-08	AGAP013717	NA	AGAP013717	protein_coding		3R	758261	759686
831	5d_32C_HKEC__vs__5d_27C_HKEC	AGAP013728	49.3679	1.12753	0.297597	3.78878	0.000151387	0.00100709	AGAP013728	NA	AGAP013728	protein_coding		3R	4492632	4493873
832	5d_32C_HKEC__vs__5d_27C_HKEC	AGAP013769	2.40428	-2.7969	1.09712	-2.54932	0.0107934	0.0326923	AGAP013769	NA	AGAP013769	protein_coding		3R	6100805	6102465
833	5d_32C_HKEC__vs__5d_27C_HKEC	AGAP028005	56.5967	-1.99794	0.275885	-7.24192	4.42e-13	3.89e-11	AGAP028005	NA	AGAP028005	protein_coding		3L	36680868	36682771
834	5d_32C_HKEC__vs__5d_27C_HKEC	AGAP028187	288.441	1.15486	0.328285	3.51785	0.000435065	0.00239618	AGAP028187	NA	AGAP028187	protein_coding		3R	25608168	25612961
835	5d_32C_HKEC__vs__5d_27C_HKEC	AGAP028201	2605.95	1.15605	0.268376	4.30757	1.65e-05	0.000155122	AGAP028201	NA	AGAP028201	protein_coding		3R	21033247	21034807
836	5d_32C_HKEC__vs__5d_27C_HKEC	AGAP028207	7.89175	1.46875	0.57016	2.57603	0.00999432	0.0306841	AGAP028207	NA	AGAP028207	protein_coding		3L	29879562	29882579
837	5d_32C_HKEC__vs__5d_27C_HKEC	AGAP028223	346.002	-1.61492	0.250156	-6.45564	1.08e-10	4.56e-09	AGAP028223	NA	AGAP028223	protein_coding		3L	2448546	2449463
838	5d_32C_HKEC__vs__5d_27C_HKEC	AGAP028466	124.867	-1.07474	0.20082	-5.35175	8.71e-08	1.67e-06	AGAP028466	NA	AGAP028466	protein_coding		2L	45750297	45792852
839	5d_32C_HKEC__vs__5d_27C_HKEC	AGAP028486	15.4002	2.73977	0.737875	3.71305	0.000204776	0.00128719	AGAP028486	NA	AGAP028486	protein_coding		2R	43240817	43241674
840	5d_32C_HKEC__vs__5d_27C_HKEC	AGAP028531	59.1231	-1.43225	0.281253	-5.09242	3.54e-07	5.59e-06	AGAP028531	NA	AGAP028531	protein_coding		3L	32039646	32040664
841	5d_32C_HKEC__vs__5d_27C_HKEC	AGAP028537	8.5719	2.82779	0.615766	4.59231	4.38e-06	5.08e-05	AGAP028537	NA	AGAP028537	protein_coding		3L	33168135	33169782
842	5d_32C_HKEC__vs__5d_27C_HKEC	AGAP028541	676.78	1.37576	0.464492	2.96186	0.00305785	0.0117913	AGAP028541	NA	AGAP028541	protein_coding		3L	35835442	35837981
843	5d_32C_HKEC__vs__5d_27C_HKEC	AGAP028557	9.11842	1.25035	0.49343	2.534	0.011277	0.0338985	AGAP028557	NA	AGAP028557	protein_coding		3R	15976336	15977813
844	5d_32C_HKEC__vs__5d_27C_HKEC	AGAP028602	338.824	-3.26566	0.314579	-10.3811	3.02e-25	4.98e-22	AGAP028602	NA	AGAP028602	protein_coding		3R	13387685	13388863
845	5d_32C_HKEC__vs__5d_27C_HKEC	AGAP028622	189.14	-1.69249	0.317839	-5.32499	1.01e-07	1.88e-06	AGAP028622	NA	AGAP028622	protein_coding		3L	19892077	19894463
846	5d_32C_HKEC__vs__5d_27C_HKEC	AGAP028648	1307.53	-1.11185	0.143713	-7.73657	1.02e-14	1.35e-12	AGAP028648	NA	AGAP028648	protein_coding		3R	44903740	44912595
847	5d_32C_HKEC__vs__5d_27C_HKEC	AGAP028680	364.453	2.13603	0.325212	6.56812	5.1e-11	2.36e-09	AGAP028680	NA	AGAP028680	protein_coding		3L	35218974	35222670
848	5d_32C_HKEC__vs__5d_27C_HKEC	AGAP028697	12.2724	-3.25357	1.0015	-3.24871	0.0011593	0.00534513	AGAP028697	NA	AGAP028697	protein_coding	carboxylesterase	3L	12909193	12911360
849	5d_32C_HKEC__vs__5d_27C_HKEC	AGAP028874	8.57062	-4.69586	0.844665	-5.55943	2.71e-08	6e-07	AGAP028874	NA	SSU_rRNA_eukarya	rRNA	Eukaryotic small subunit ribosomal RNA [Source:RFAM;Acc:RF01960]	UNKN	39019920	39020545
850	5d_32C_HKEC__vs__5d_27C_HKEC	AGAP028958	2.99361	-2.1456	0.817896	-2.62332	0.00870776	0.0275407	AGAP028958	NA	SSU_rRNA_eukarya	rRNA	Eukaryotic small subunit ribosomal RNA [Source:RFAM;Acc:RF01960]	UNKN	41259975	41260599
851	5d_32C_HKEC__vs__5d_27C_HKEC	AGAP028995	4.38397	-2.96408	1.02538	-2.8907	0.00384384	0.0141874	AGAP028995	NA	SSU_rRNA_eukarya	rRNA	Eukaryotic small subunit ribosomal RNA [Source:RFAM;Acc:RF01960]	UNKN	5308128	5309556
852	5d_32C_HKEC__vs__5d_27C_HKEC	AGAP029067	79.7562	-1.03377	0.383232	-2.69751	0.00698611	0.023084	AGAP029067	NA	AGAP029067	protein_coding		3L	31215837	31220503
853	5d_32C_HKEC__vs__5d_27C_HKEC	AGAP029077	2.07659	3.70759	1.22749	3.02046	0.00252393	0.0101045	AGAP029077	NA	AGAP029077	protein_coding		3L	7552372	7555671
854	5d_32C_HKEC__vs__5d_27C_HKEC	AGAP029119	118.455	-3.34762	1.19982	-2.7901	0.00526918	0.0183197	AGAP029119	NA	AGAP029119	protein_coding		3L	31244492	31248326
855	5d_32C_HKEC__vs__5d_27C_HKEC	AGAP029252	11.2405	-1.44569	0.39448	-3.66479	0.000247537	0.00150986	AGAP029252	NA	AGAP029252	protein_coding		3L	36056502	36057621
856	5d_32C_HKEC__vs__5d_27C_HKEC	AGAP029265	5.0032	2.01686	0.683469	2.95092	0.00316834	0.0121442	AGAP029265	NA	AGAP029265	protein_coding		3L	40704582	40706753
857	5d_32C_HKEC__vs__5d_27C_HKEC	AGAP029266	5.26781	1.85779	0.623262	2.98076	0.00287537	0.0112267	AGAP029266	NA	AGAP029266	protein_coding		3L	32948193	32949033
858	5d_32C_HKEC__vs__5d_27C_HKEC	AGAP029279	33.7847	2.24706	0.453067	4.95965	7.06e-07	1.03e-05	AGAP029279	NA	AGAP029279	protein_coding		3L	19244355	19247762
859	5d_32C_HKEC__vs__5d_27C_HKEC	AGAP029314	2.93314	-2.68505	0.896194	-2.99605	0.00273498	0.0107809	AGAP029314	NA	AGAP029314	protein_coding		3L	20091117	20092103
860	5d_32C_HKEC__vs__5d_27C_HKEC	AGAP029320	10.6953	-1.15348	0.460298	-2.50595	0.0122123	0.0361166	AGAP029320	NA	AGAP029320	protein_coding		3L	33362484	33363767
861	5d_32C_HKEC__vs__5d_27C_HKEC	AGAP029326	28.5666	-1.48729	0.421511	-3.52847	0.000417974	0.00232203	AGAP029326	NA	AGAP029326	protein_coding		3L	19864127	19865158
862	5d_32C_HKEC__vs__5d_27C_HKEC	AGAP029360	55.7139	-1.18352	0.313839	-3.77109	0.000162534	0.00106586	AGAP029360	NA	AGAP029360	protein_coding		2L	23171824	23172583
863	5d_32C_HKEC__vs__5d_27C_HKEC	AGAP029385	12.4146	-1.83877	0.588475	-3.12463	0.0017803	0.00762266	AGAP029385	NA	AGAP029385	protein_coding		2R	23668154	23669008
864	5d_32C_HKEC__vs__5d_27C_HKEC	AGAP029414	141.389	3.32917	0.257254	12.9412	2.63e-38	3.04e-34	AGAP029414	NA	AGAP029414	protein_coding		3R	9733212	9734275
865	5d_32C_HKEC__vs__5d_27C_HKEC	AGAP029470	527.746	-1.05681	0.211976	-4.9855	6.18e-07	9.14e-06	AGAP029470	NA	AGAP029470	protein_coding		3R	30299301	30308216
866	5d_32C_HKEC__vs__5d_27C_HKEC	AGAP029481	199.289	-1.80829	0.247645	-7.30193	2.84e-13	2.75e-11	AGAP029481	NA	AGAP029481	protein_coding		3L	11747085	11750718
867	5d_32C_HKEC__vs__5d_27C_HKEC	AGAP029502	2900.5	1.17984	0.231684	5.09246	3.53e-07	5.59e-06	AGAP029502	NA	AGAP029502	protein_coding	Nitric oxide synthase [Source:UniProtKB/TrEMBL;Acc:A0A453YZV7]	3R	7947902	8026270
868	5d_32C_HKEC__vs__5d_27C_HKEC	AGAP029584	1311.52	-1.3483	0.234938	-5.73898	9.52e-09	2.43e-07	AGAP029584	NA	AGAP029584	protein_coding		2L	38895037	38954831
869	5d_32C_HKEC__vs__5d_27C_HKEC	AGAP029592	212.402	-1.00827	0.166542	-6.05415	1.41e-09	4.57e-08	AGAP029592	NA	AGAP029592	protein_coding		3L	20572742	20578233
870	5d_32C_HKEC__vs__5d_27C_HKEC	AGAP029597	33.2463	3.7971	1.56653	2.42389	0.0153553	0.0434582	AGAP029597	1280552	AGAP029597	protein_coding		3L	37916503	37930619
871	5d_32C_HKEC__vs__5d_27C_HKEC	AGAP029701	196.608	1.35395	0.342739	3.95037	7.8e-05	0.00057412	AGAP029701	NA	AGAP029701	protein_coding		2L	47813525	47814344
872	5d_32C_HKEC__vs__5d_27C_HKEC	AGAP029717	115.211	-1.08019	0.367724	-2.93752	0.00330853	0.0125687	AGAP029717	NA	AGAP029717	protein_coding		3L	2264147	2265016
873	5d_32C_HKEC__vs__5d_27C_HKEC	AGAP029736	10.3696	1.24868	0.411668	3.03323	0.00241955	0.00975168	AGAP029736	NA	AGAP029736	protein_coding		3L	20311293	20313354
874	5d_32C_HKEC__vs__5d_27C_HKEC	AGAP029749	150.289	-1.14502	0.235963	-4.85253	1.22e-06	1.65e-05	AGAP029749	NA	AGAP029749	protein_coding		3L	24501606	24505764
875	5d_32C_HKEC__vs__5d_27C_HKEC	AGAP029827	637.992	-1.03514	0.301317	-3.4354	0.000591688	0.00308063	AGAP029827	NA	AGAP029827	protein_coding		3R	45250558	45256012
876	5d_32C_HKEC__vs__5d_27C_HKEC	AGAP029831	23.7362	-1.5705	0.365305	-4.29916	1.71e-05	0.00016073	AGAP029831	NA	AGAP029831	protein_coding	Fibrinogen C-terminal domain-containing protein [Source:UniProtKB/TrEMBL;Acc:A0A499FX26]	3L	19918925	19920217
877	5d_32C_HKEC__vs__5d_27C_HKEC	AGAP029844	94.8321	-1.59991	0.272649	-5.868	4.41e-09	1.24e-07	AGAP029844	NA	AGAP029844	protein_coding		2L	39293954	39294436
878	5d_32C_HKEC__vs__5d_27C_HKEC	AGAP029859	22.1668	1.50196	0.324686	4.62589	3.73e-06	4.4e-05	AGAP029859	NA	AGAP029859	protein_coding		2L	19625847	19626596
879	5d_32C_HKEC__vs__5d_27C_HKEC	AGAP029877	18.6837	1.15151	0.417219	2.75996	0.00578088	0.0198274	AGAP029877	NA	AGAP029877	protein_coding		3R	37361041	37361901
880	5d_32C_HKEC__vs__5d_27C_HKEC	AGAP029893	32.6424	1.11806	0.233926	4.77952	1.76e-06	2.26e-05	AGAP029893	NA	AGAP029893	protein_coding		3L	31658269	31683854
881	5d_32C_HKEC__vs__5d_27C_HKEC	AGAP029958	44.1261	1.44253	0.289215	4.98775	6.11e-07	9.05e-06	AGAP029958	NA	NA	NA	NA	NA	NA	NA
882	5d_32C_HKEC__vs__5d_27C_HKEC	AGAP029965	4.50046	3.14086	1.04832	2.99608	0.00273471	0.0107809	AGAP029965	NA	NA	NA	NA	NA	NA	NA
883	5d_32C_HKEC__vs__5d_27C_HKEC	AGAP029977	4200.91	-1.3304	0.346688	-3.83745	0.000124316	0.000850071	AGAP029977	NA	NA	NA	NA	NA	NA	NA
884	5d_32C_HKEC__vs__5d_30C_HKEC	AGAP000376	22358.7	-1.4081	0.226766	-6.2095	5.32e-10	1.33e-07	AGAP000376	1271879	Tsf1	protein_coding	Transferrin [Source:UniProtKB/TrEMBL;Acc:Q7QF98]	X	6869814	6872985
885	5d_32C_HKEC__vs__5d_30C_HKEC	AGAP000693	23772.6	-1.20178	0.207076	-5.80356	6.49e-09	1.17e-06	AGAP000693	NA	CEC1	protein_coding	cecropin anti-microbial peptide	X	12440533	12441132
886	5d_32C_HKEC__vs__5d_30C_HKEC	AGAP000990	4.69386	1.57204	0.568991	2.76285	0.00572989	0.0487384	AGAP000990	NA	AGAP000990	protein_coding		X	18948618	18954347
887	5d_32C_HKEC__vs__5d_30C_HKEC	AGAP001173	35.5933	1.00935	0.259938	3.88304	0.000103158	0.00272625	AGAP001173	1281994	Gr52	protein_coding	gustatory receptor 52	2R	693555	694975
888	5d_32C_HKEC__vs__5d_30C_HKEC	AGAP001198	1278.56	-1.73904	0.487303	-3.5687	0.000358759	0.00693561	AGAP001198	1281971	AGAP001198	protein_coding	chymotrypsin	2R	1275455	1276464
889	5d_32C_HKEC__vs__5d_30C_HKEC	AGAP001199	7110.2	-1.2346	0.374655	-3.29531	0.000983146	0.0146549	AGAP001199	1281970	AGAP001199	protein_coding	serine protease	2R	1278912	1280352
890	5d_32C_HKEC__vs__5d_30C_HKEC	AGAP001251	230.564	1.06252	0.251224	4.22938	2.34e-05	0.00086531	AGAP001251	5667665	AGAP001251	protein_coding	eupolytin	2R	2040018	2041312
891	5d_32C_HKEC__vs__5d_30C_HKEC	AGAP001343	717.492	1.0425	0.262696	3.96845	7.23e-05	0.00208902	AGAP001343	NA	AGAP001343	protein_coding	fatty acyl-CoA reductase 2	2R	3331550	3345366
892	5d_32C_HKEC__vs__5d_30C_HKEC	AGAP001508	7846.61	-2.30558	0.398555	-5.78484	7.26e-09	1.26e-06	AGAP001508	3290482	AGAP001508	protein_coding		2R	5710027	5710780
893	5d_32C_HKEC__vs__5d_30C_HKEC	AGAP001676	125.261	1.08106	0.282394	3.82821	0.000129079	0.00319153	AGAP001676	1281498	AGAP001676	protein_coding	actin, cytoplasmic	2R	8001905	8003591
894	5d_32C_HKEC__vs__5d_30C_HKEC	AGAP001684	30.7334	-2.4337	0.697888	-3.48723	0.000488048	0.00867791	AGAP001684	1281493	AGAP001684	protein_coding	Alkaline phosphatase [Source:UniProtKB/TrEMBL;Acc:Q7PY02]	2R	8367727	8373839
895	5d_32C_HKEC__vs__5d_30C_HKEC	AGAP001822	9.05895	2.18676	0.663125	3.29766	0.000974953	0.0145709	AGAP001822	1281289	AGAP001822	protein_coding		2R	10900129	10901647
896	5d_32C_HKEC__vs__5d_30C_HKEC	AGAP001969	7929.32	1.40359	0.248537	5.64741	1.63e-08	2.47e-06	AGAP001969	1281153	AGAP001969	protein_coding	polyubiquitin	2R	12990729	12991837
897	5d_32C_HKEC__vs__5d_30C_HKEC	AGAP001970	65.3994	1.53044	0.346307	4.41933	9.9e-06	0.000430473	AGAP001970	1281152	AGAP001970	protein_coding	Polyubiquitin-B	2R	12992453	12993988
898	5d_32C_HKEC__vs__5d_30C_HKEC	AGAP001989	429.727	-2.18728	0.541953	-4.03591	5.44e-05	0.00166231	AGAP001989	4576865	AGAP001989	protein_coding		2R	13210284	13211226
899	5d_32C_HKEC__vs__5d_30C_HKEC	AGAP002058	610.706	-1.35246	0.339825	-3.97987	6.9e-05	0.00202158	AGAP002058	4576940	AGAP002058	protein_coding	beta-galactosidase	2R	14686466	14689309
900	5d_32C_HKEC__vs__5d_30C_HKEC	AGAP002365	12.7572	1.97767	0.460934	4.29057	1.78e-05	0.000698433	AGAP002365	1273597	AGAP002365	protein_coding		2R	20650893	20653223
901	5d_32C_HKEC__vs__5d_30C_HKEC	AGAP002367	136.8	1.01713	0.318782	3.19069	0.00141935	0.0189939	AGAP002367	1273595	AGAP002367	protein_coding		2R	20684469	20687088
902	5d_32C_HKEC__vs__5d_30C_HKEC	AGAP002557	1084.98	-1.90634	0.287282	-6.63577	3.23e-11	1.13e-08	AGAP002557	1273408	AGAP002557	protein_coding	glucose dehydrogenase (acceptor)	2R	22796675	22816978
903	5d_32C_HKEC__vs__5d_30C_HKEC	AGAP002588	343.25	-2.73747	0.581472	-4.70782	2.5e-06	0.000138693	AGAP002588	1273383	AGAP002588	protein_coding		2R	23313530	23314901
904	5d_32C_HKEC__vs__5d_30C_HKEC	AGAP002601	29.572	1.09748	0.320915	3.41986	0.00062654	0.0105695	AGAP002601	3290645	AGAP002601	protein_coding	nervous fingers	2R	23818536	23820826
905	5d_32C_HKEC__vs__5d_30C_HKEC	AGAP003095	4085.16	-1.05811	0.167202	-6.32833	2.48e-10	7.14e-08	AGAP003095	1273771	AGAP003095	protein_coding	yellow protein	2R	32418935	32421669
906	5d_32C_HKEC__vs__5d_30C_HKEC	AGAP003149	5.58479	1.49326	0.524484	2.8471	0.00441194	0.0407981	AGAP003149	5667463	AGAP003149	protein_coding		2R	33359181	33360164
907	5d_32C_HKEC__vs__5d_30C_HKEC	AGAP003209	69.3941	-1.58447	0.385395	-4.11128	3.93e-05	0.00128432	AGAP003209	1273884	AGAP003209	protein_coding	C-4 methylsterol oxidase	2R	33903851	33905203
908	5d_32C_HKEC__vs__5d_30C_HKEC	AGAP003246	894.37	-1.50155	0.171016	-8.78016	1.63e-18	9.4e-15	AGAP003246	1273920	CLIPB2	protein_coding	CLIP-domain serine protease	2R	34456183	34457654
909	5d_32C_HKEC__vs__5d_30C_HKEC	AGAP003289	771.538	-1.0014	0.179514	-5.57842	2.43e-08	3.46e-06	AGAP003289	1269189	AGAP003289	protein_coding	carbonic anhydrase	2R	35082247	35085308
910	5d_32C_HKEC__vs__5d_30C_HKEC	AGAP003354	2565.18	-1.19207	0.275744	-4.32312	1.54e-05	0.000622763	AGAP003354	1275030	A5R3	protein_coding	antigen 5 related protein 3	2R	36524171	36525319
911	5d_32C_HKEC__vs__5d_30C_HKEC	AGAP003449	1720.48	1.3952	0.26065	5.35276	8.66e-08	9.33e-06	AGAP003449	NA	AGAP003449	protein_coding	rootletin	2R	37851888	37872035
912	5d_32C_HKEC__vs__5d_30C_HKEC	AGAP003473	532.049	-1.30936	0.324093	-4.04008	5.34e-05	0.00164172	AGAP003473	1272844	AGAP003473	protein_coding		2R	38106421	38106827
913	5d_32C_HKEC__vs__5d_30C_HKEC	AGAP003474	4048.37	-1.01528	0.289212	-3.5105	0.000447271	0.00815421	AGAP003474	1272845	AGAP003474	protein_coding		2R	38108202	38109061
914	5d_32C_HKEC__vs__5d_30C_HKEC	AGAP003626	31.4772	-1.39558	0.325054	-4.2934	1.76e-05	0.000694324	AGAP003626	1274290	AGAP003626	protein_coding		2R	40687126	40688303
915	5d_32C_HKEC__vs__5d_30C_HKEC	AGAP003691	1938.34	-1.05513	0.20827	-5.06616	4.06e-07	3.16e-05	AGAP003691	NA	AGAP003691	protein_coding		2R	42045503	42049135
916	5d_32C_HKEC__vs__5d_30C_HKEC	AGAP003714	1916.81	-1.94055	0.288224	-6.73279	1.66e-11	6.61e-09	AGAP003714	NA	HPX3	protein_coding	heme peroxidase 3	2R	42368367	42373450
917	5d_32C_HKEC__vs__5d_30C_HKEC	AGAP003784	45.9564	1.1303	0.298497	3.78664	0.000152695	0.00355425	AGAP003784	3290902	AGAP003784	protein_coding	glucose dehydrogenase (acceptor)	2R	43274713	43286467
918	5d_32C_HKEC__vs__5d_30C_HKEC	AGAP003926	3871.5	-1.00808	0.312034	-3.23069	0.00123494	0.0173102	AGAP003926	1278754	AGAP003926	protein_coding	Aminopeptidase [Source:UniProtKB/TrEMBL;Acc:Q7Q2B5]	2R	46361954	46364584
919	5d_32C_HKEC__vs__5d_30C_HKEC	AGAP004013	1.91714	3.51271	1.14952	3.05582	0.00224445	0.0256808	AGAP004013	5667435	SP11838	protein_coding		2R	47873441	47875084
920	5d_32C_HKEC__vs__5d_30C_HKEC	AGAP004324	402.517	-1.76251	0.418131	-4.2152	2.5e-05	0.000901378	AGAP004324	NA	AGAP004324	protein_coding	Protein yellow	2R	54488978	54491365
921	5d_32C_HKEC__vs__5d_30C_HKEC	AGAP004700	71.8698	-1.54246	0.259962	-5.9334	2.97e-09	6.33e-07	AGAP004700	4576593	AGAP004700	protein_coding		2L	2013634	2015127
922	5d_32C_HKEC__vs__5d_30C_HKEC	AGAP004719	132.609	-1.05771	0.28808	-3.6716	0.000241037	0.00505871	AGAP004719	NA	CLIPC9	protein_coding	CLIP-domain serine protease	2L	2714472	2719933
923	5d_32C_HKEC__vs__5d_30C_HKEC	AGAP004802	2205.99	1.42419	0.351832	4.04792	5.17e-05	0.00159968	AGAP004802	1278421	AGAP004802	protein_coding	4-hydroxyphenylpyruvate dioxygenase [Source:UniProtKB/TrEMBL;Acc:Q7Q2T3]	2L	3745921	3747552
924	5d_32C_HKEC__vs__5d_30C_HKEC	AGAP004814	439.935	1.00935	0.232526	4.34082	1.42e-05	0.000584141	AGAP004814	1278412	AGAP004814	protein_coding		2L	3825668	3826851
925	5d_32C_HKEC__vs__5d_30C_HKEC	AGAP004880	2116.76	1.19404	0.395143	3.02179	0.00251284	0.0274695	AGAP004880	1275079	AGAP004880	protein_coding	L-lactate dehydrogenase [Source:UniProtKB/TrEMBL;Acc:Q7Q981]	2L	4905326	4908734
926	5d_32C_HKEC__vs__5d_30C_HKEC	AGAP004977	328.928	-1.7358	0.29549	-5.8743	4.25e-09	8.44e-07	AGAP004977	1275799	PPO6	protein_coding	prophenoloxidase 6	2L	7452207	7454977
927	5d_32C_HKEC__vs__5d_30C_HKEC	AGAP004978	25.8708	-1.69626	0.36449	-4.65379	3.26e-06	0.00017304	AGAP004978	1275800	PPO9	protein_coding	prophenoloxidase 9	2L	7455500	7457965
928	5d_32C_HKEC__vs__5d_30C_HKEC	AGAP005045	52.3993	1.85572	0.320045	5.7983	6.7e-09	1.19e-06	AGAP005045	5667285	AGAP005045	protein_coding		2L	8788345	8789880
929	5d_32C_HKEC__vs__5d_30C_HKEC	AGAP005196	172.92	-3.14716	0.762524	-4.12729	3.67e-05	0.00121879	AGAP005196	1274902	AGAP005196	protein_coding		2L	12176816	12178137
930	5d_32C_HKEC__vs__5d_30C_HKEC	AGAP005315	5.59236	1.65108	0.597791	2.76197	0.00574529	0.0487821	AGAP005315	5667176	AGAP005315	protein_coding		2L	14019425	14019893
931	5d_32C_HKEC__vs__5d_30C_HKEC	AGAP005340	2059.4	1.17429	0.214037	5.48638	4.1e-08	5.14e-06	AGAP005340	1276047	AGAP005340	protein_coding		2L	14264824	14265747
932	5d_32C_HKEC__vs__5d_30C_HKEC	AGAP005389	47.2091	1.82363	0.608454	2.99715	0.00272518	0.0292511	AGAP005389	1276090	AGAP005389	protein_coding		2L	14852353	14853409
933	5d_32C_HKEC__vs__5d_30C_HKEC	AGAP005412	16.26	1.22797	0.33509	3.66458	0.000247743	0.00514839	AGAP005412	NA	AGAP005412	protein_coding	DC_STAMP domain-containing protein [Source:UniProtKB/TrEMBL;Acc:A0A1S4GPX7]	2L	15334679	15336948
934	5d_32C_HKEC__vs__5d_30C_HKEC	AGAP005498	237.551	-1.18949	0.226013	-5.26293	1.42e-07	1.41e-05	AGAP005498	1276187	AGAP005498	protein_coding	Phospholipid scramblase [Source:UniProtKB/TrEMBL;Acc:A7UTQ0]	2L	16235803	16255422
935	5d_32C_HKEC__vs__5d_30C_HKEC	AGAP005612	3448.16	-1.07473	0.166413	-6.45823	1.06e-10	3.39e-08	AGAP005612	1276298	AGAP005612	protein_coding		2L	17845652	17848220
936	5d_32C_HKEC__vs__5d_30C_HKEC	AGAP005690	1.89193	3.71375	1.16047	3.2002	0.0013733	0.0186374	AGAP005690	5667342	AGAP005690	protein_coding	chymotrypsin-like protein	2L	18760040	18761031
937	5d_32C_HKEC__vs__5d_30C_HKEC	AGAP005691	11.8141	2.21152	0.66485	3.32634	0.000879947	0.0135908	AGAP005691	1276364	AGAP005691	protein_coding	chymotrypsinogen	2L	18763872	18764777
938	5d_32C_HKEC__vs__5d_30C_HKEC	AGAP005751	17.1712	-1.25372	0.376116	-3.33332	0.000858154	0.0133617	AGAP005751	5667252	AGAP005751	protein_coding	glucosyl/glucuronosyl transferases	2L	20203142	20205319
939	5d_32C_HKEC__vs__5d_30C_HKEC	AGAP005766	3.40975	-2.18751	0.733237	-2.98336	0.00285101	0.0302201	AGAP005766	4576649	AGAP005766	protein_coding		2L	20376395	20378246
940	5d_32C_HKEC__vs__5d_30C_HKEC	AGAP005810	10.48	1.29649	0.426491	3.03991	0.00236652	0.026576	AGAP005810	1276479	AGAP005810	protein_coding		2L	21624117	21626855
941	5d_32C_HKEC__vs__5d_30C_HKEC	AGAP005885	13.4052	1.10344	0.288952	3.81876	0.000134122	0.00326899	AGAP005885	NA	AGAP005885	protein_coding		2L	23153561	23155497
942	5d_32C_HKEC__vs__5d_30C_HKEC	AGAP005941	29.0204	1.48316	0.423337	3.5035	0.000459194	0.00833202	AGAP005941	5666977	AGAP005941	protein_coding		2L	23919653	23921305
943	5d_32C_HKEC__vs__5d_30C_HKEC	AGAP005959	33.0835	1.14366	0.196832	5.81036	6.23e-09	1.14e-06	AGAP005959	NA	AGAP005959	protein_coding	Yellow-g2	2L	24051581	24054940
944	5d_32C_HKEC__vs__5d_30C_HKEC	AGAP006001	2710.69	-1.20315	0.30828	-3.90279	9.51e-05	0.00258286	AGAP006001	1276671	CPR26	protein_coding	cuticular protein RR-1 family 26	2L	24626033	24626971
945	5d_32C_HKEC__vs__5d_30C_HKEC	AGAP006009	47.3872	-1.70022	0.344758	-4.93164	8.15e-07	5.53e-05	AGAP006009	1276673	CPR30	protein_coding	cuticular protein RR-1 family 30	2L	24639829	24641461
946	5d_32C_HKEC__vs__5d_30C_HKEC	AGAP006073	31.7099	-1.343	0.284402	-4.72221	2.33e-06	0.000133073	AGAP006073	NA	AGAP006073	protein_coding		2L	26087253	26101237
947	5d_32C_HKEC__vs__5d_30C_HKEC	AGAP006080	36.2439	-1.33971	0.311963	-4.29444	1.75e-05	0.000693433	AGAP006080	1276751	OBP54	protein_coding	odorant-binding protein 54	2L	26133006	26133968
948	5d_32C_HKEC__vs__5d_30C_HKEC	AGAP006187	52.3567	1.81448	0.378461	4.79436	1.63e-06	9.95e-05	AGAP006187	1276853	AGAP006187	protein_coding	Protein G12 [Source:UniProtKB/Swiss-Prot;Acc:Q17040]	2L	27931493	27932433
949	5d_32C_HKEC__vs__5d_30C_HKEC	AGAP006201	2.42548	3.34395	1.20895	2.76598	0.00567514	0.0484363	AGAP006201	3290125	AGAP006201	protein_coding		2L	28226038	28226846
950	5d_32C_HKEC__vs__5d_30C_HKEC	AGAP006215	11.9316	1.01464	0.341749	2.96895	0.00298815	0.0311579	AGAP006215	NA	GPRMTH1	protein_coding	methuselah receptor 1	2L	28464790	28466912
951	5d_32C_HKEC__vs__5d_30C_HKEC	AGAP006258	85.4962	-1.82132	0.242775	-7.5021	6.28e-14	9.05e-11	AGAP006258	1276915	PPO2	protein_coding	prophenoloxidase 2	2L	28702474	28705612
952	5d_32C_HKEC__vs__5d_30C_HKEC	AGAP006342	288.718	-1.33739	0.345421	-3.87177	0.000108049	0.00281026	AGAP006342	NA	PGRPS3	protein_coding	peptidoglycan recognition protein (short)	2L	29969533	29970175
953	5d_32C_HKEC__vs__5d_30C_HKEC	AGAP006367	254.27	1.30076	0.311748	4.17247	3.01e-05	0.00104569	AGAP006367	4576344	AGAP006367	protein_coding		2L	30540297	30541051
954	5d_32C_HKEC__vs__5d_30C_HKEC	AGAP006414	9296.87	1.03556	0.196828	5.26121	1.43e-07	1.41e-05	AGAP006414	1277025	Cht8	protein_coding	chitinase	2L	31609181	31611119
955	5d_32C_HKEC__vs__5d_30C_HKEC	AGAP006418	2.00077	3.15371	1.04516	3.01743	0.00254924	0.0276837	AGAP006418	1277030	AGAP006418	protein_coding	venom allergen	2L	31685927	31687042
956	5d_32C_HKEC__vs__5d_30C_HKEC	AGAP006433	809.138	-1.85904	0.45518	-4.08417	4.42e-05	0.00141573	AGAP006433	4576208	AGAP006433	protein_coding		2L	31791910	31793059
957	5d_32C_HKEC__vs__5d_30C_HKEC	AGAP006434	1225.57	-2.22949	0.515803	-4.32238	1.54e-05	0.000622763	AGAP006434	1277042	AGAP006434	protein_coding		2L	31793373	31795126
958	5d_32C_HKEC__vs__5d_30C_HKEC	AGAP006497	110.592	1.51954	0.193972	7.83382	4.73e-15	9.09e-12	AGAP006497	1277097	AGAP006497	protein_coding		2L	33051894	33062833
959	5d_32C_HKEC__vs__5d_30C_HKEC	AGAP006723	251.547	1.32779	0.47294	2.80752	0.00499249	0.0446611	AGAP006723	1270336	COEAE2G	protein_coding	carboxylesterase	2L	37282152	37285191
960	5d_32C_HKEC__vs__5d_30C_HKEC	AGAP006724	86.6473	-1.38571	0.24842	-5.57808	2.43e-08	3.46e-06	AGAP006724	1270335	COEAE3G	protein_coding	carboxylesterase	2L	37285915	37288160
961	5d_32C_HKEC__vs__5d_30C_HKEC	AGAP006832	14.7147	1.00273	0.322391	3.1103	0.00186896	0.0228588	AGAP006832	1270232	AGAP006832	protein_coding		2L	39113747	39114833
962	5d_32C_HKEC__vs__5d_30C_HKEC	AGAP006868	641.046	1.00824	0.273996	3.67978	0.000233434	0.00492606	AGAP006868	3290258	CPR140	protein_coding	cuticular protein RR-1 family 140	2L	39269028	39275406
963	5d_32C_HKEC__vs__5d_30C_HKEC	AGAP006914	23.607	-1.46525	0.304443	-4.81289	1.49e-06	9.22e-05	AGAP006914	1270165	AGAP006914	protein_coding	fibrinogen-related protein 1	2L	39966752	39968185
964	5d_32C_HKEC__vs__5d_30C_HKEC	AGAP006968	104.787	-1.39601	0.32561	-4.28737	1.81e-05	0.000705141	AGAP006968	1270117	AGAP006968	protein_coding	solute carrier family 4 member 1	2L	40404295	40407881
965	5d_32C_HKEC__vs__5d_30C_HKEC	AGAP007035	39.4636	-1.06812	0.300599	-3.55331	0.000380422	0.00729321	AGAP007035	5666904	APL1B	protein_coding	Anopheles Plasmodium-responsive Leucine-Rich Repeat 1B	2L	41266619	41268364
966	5d_32C_HKEC__vs__5d_30C_HKEC	AGAP007039	2672.54	-1.08412	0.146807	-7.38465	1.53e-13	1.76e-10	AGAP007039	1270063	LRIM4	protein_coding	leucine-rich immune protein (Long)	2L	41292154	41294040
967	5d_32C_HKEC__vs__5d_30C_HKEC	AGAP007052	3.31878	3.15183	0.967872	3.25646	0.00112812	0.0162274	AGAP007052	NA	AGAP007052	protein_coding		2L	41877761	41881409
968	5d_32C_HKEC__vs__5d_30C_HKEC	AGAP007084	2.48895	2.40289	0.776731	3.09359	0.00197748	0.0237091	AGAP007084	1270018	AGAP007084	protein_coding		2L	42280404	42282090
969	5d_32C_HKEC__vs__5d_30C_HKEC	AGAP007343	116.154	-2.65127	0.55422	-4.78379	1.72e-06	0.000103228	AGAP007343	4576724	LYSC2	protein_coding	C-type lysozyme	2L	45975679	45976504
970	5d_32C_HKEC__vs__5d_30C_HKEC	AGAP007346	14.9249	-1.14989	0.337302	-3.40909	0.000651808	0.0109159	AGAP007346	4576754	LYSC5	protein_coding	C-type lysozyme	2L	45979983	45980624
971	5d_32C_HKEC__vs__5d_30C_HKEC	AGAP007347	8788.4	-1.17873	0.188111	-6.26613	3.7e-10	1.02e-07	AGAP007347	1269831	LYSC1	protein_coding	C-type lysozyme	2L	45981005	45981721
972	5d_32C_HKEC__vs__5d_30C_HKEC	AGAP007349	1146	-1.07568	0.283549	-3.79361	0.000148473	0.00348412	AGAP007349	NA	AGAP007349	protein_coding		2L	45991762	45999443
973	5d_32C_HKEC__vs__5d_30C_HKEC	AGAP007371	20.5072	2.62048	0.828947	3.16121	0.00157115	0.0203861	AGAP007371	3290361	AGAP007371	protein_coding		2L	46133197	46134337
974	5d_32C_HKEC__vs__5d_30C_HKEC	AGAP007991	6.70929	2.16664	0.567464	3.8181	0.000134482	0.00326899	AGAP007991	NA	AGAP007991	protein_coding		3R	3834889	3839044
975	5d_32C_HKEC__vs__5d_30C_HKEC	AGAP008039	1.9814	-3.04117	1.07854	-2.81971	0.00480669	0.0435399	AGAP008039	NA	AGAP008039	protein_coding	protein kinase A	3R	4791620	4799324
976	5d_32C_HKEC__vs__5d_30C_HKEC	AGAP008072	27.095	1.02416	0.336315	3.04525	0.00232487	0.0262877	AGAP008072	NA	AGAP008072	protein_coding		3R	5067619	5085560
977	5d_32C_HKEC__vs__5d_30C_HKEC	AGAP008116	505.919	1.0979	0.206091	5.32724	9.97e-08	1.04e-05	AGAP008116	1277836	AGAP008116	protein_coding		3R	5871544	5872707
978	5d_32C_HKEC__vs__5d_30C_HKEC	AGAP008179	36.5586	-1.10614	0.341424	-3.23978	0.00119622	0.0169114	AGAP008179	1277790	SCRBQ3	protein_coding	Class B Scavenger Receptor (CD36 domain).	3R	6403240	6404970
979	5d_32C_HKEC__vs__5d_30C_HKEC	AGAP008262	13.6434	-1.16368	0.38207	-3.04573	0.00232115	0.0262714	AGAP008262	NA	AGAP008262	protein_coding		3R	8074829	8077702
980	5d_32C_HKEC__vs__5d_30C_HKEC	AGAP008291	477.249	-1.65228	0.342934	-4.81809	1.45e-06	9.05e-05	AGAP008291	1277691	TRYP5	protein_coding	trypsin 5	3R	8625667	8626808
981	5d_32C_HKEC__vs__5d_30C_HKEC	AGAP008355	18.1748	1.03449	0.281741	3.67179	0.000240857	0.00505871	AGAP008355	4397893	AGAP008355	protein_coding		3R	9846482	9847915
982	5d_32C_HKEC__vs__5d_30C_HKEC	AGAP008436	2346.66	1.48147	0.281942	5.25453	1.48e-07	1.45e-05	AGAP008436	NA	ABCC11	protein_coding	ATP-binding cassette transporter (ABC transporter) family C member 11 [Source:UniProtKB/TrEMBL;Acc:A0A1S4GYA1]	3R	10719260	10724362
983	5d_32C_HKEC__vs__5d_30C_HKEC	AGAP008487	1016.4	-1.56979	0.397778	-3.9464	7.93e-05	0.00226266	AGAP008487	1277491	AGAP008487	protein_coding	Sphingomyelin phosphodiesterase [Source:UniProtKB/TrEMBL;Acc:Q7Q4M5]	3R	11220705	11223124
984	5d_32C_HKEC__vs__5d_30C_HKEC	AGAP008627	115.825	1.0375	0.229628	4.51815	6.24e-06	0.000299483	AGAP008627	NA	AGAP008627	protein_coding		3R	13740767	13751888
985	5d_32C_HKEC__vs__5d_30C_HKEC	AGAP008661	8.48825	1.18191	0.397585	2.97272	0.0029517	0.0309177	AGAP008661	NA	AGAP008661	protein_coding		3R	14565309	14567172
986	5d_32C_HKEC__vs__5d_30C_HKEC	AGAP008721	1617.77	1.03417	0.187261	5.52261	3.34e-08	4.53e-06	AGAP008721	NA	AGAP008721	protein_coding	Facilitated trehalose transporter Tret1-2 homolog [Source:UniProtKB/TrEMBL;Acc:A0A1S4GZ27]	3R	16032042	16042062
987	5d_32C_HKEC__vs__5d_30C_HKEC	AGAP008752	120.537	1.24506	0.366334	3.39871	0.000677034	0.0111569	AGAP008752	NA	AGAP008752	protein_coding		3R	17088182	17092524
988	5d_32C_HKEC__vs__5d_30C_HKEC	AGAP008968	525.543	-1.06364	0.332584	-3.1981	0.00138337	0.0186642	AGAP008968	1279932	AGAP008968	protein_coding		3R	22323644	22323835
989	5d_32C_HKEC__vs__5d_30C_HKEC	AGAP008995	9.1905	1.4761	0.510299	2.89262	0.00382041	0.0369335	AGAP008995	NA	AGAP008995	protein_coding		3R	22823121	22859837
990	5d_32C_HKEC__vs__5d_30C_HKEC	AGAP009022	49.2898	1.05837	0.360681	2.93438	0.00334214	0.0333692	AGAP009022	NA	Cht9	protein_coding	chitinase	3R	23761689	23773039
991	5d_32C_HKEC__vs__5d_30C_HKEC	AGAP009184	1495.8	-1.3714	0.30421	-4.50807	6.54e-06	0.000310193	AGAP009184	1280146	AGAP009184	protein_coding		3R	28493613	28495038
992	5d_32C_HKEC__vs__5d_30C_HKEC	AGAP009195	16.9818	-1.40147	0.342219	-4.09523	4.22e-05	0.00136115	AGAP009195	1280156	GSTE1	protein_coding	glutathione S-transferase epsilon class 1	3R	28598871	28599816
993	5d_32C_HKEC__vs__5d_30C_HKEC	AGAP009502	23.0936	-1.28113	0.402452	-3.18332	0.00145597	0.0192823	AGAP009502	4578181	AGAP009502	protein_coding		3R	34805733	34806621
994	5d_32C_HKEC__vs__5d_30C_HKEC	AGAP009769	3.29934	4.57954	1.1856	3.86264	0.00011217	0.00290122	AGAP009769	1279175	AGAP009769	protein_coding		3R	42672588	42677750
995	5d_32C_HKEC__vs__5d_30C_HKEC	AGAP009918	961.214	-1.08438	0.309911	-3.49899	0.000467032	0.00842892	AGAP009918	NA	AGAP009918	protein_coding	SGS5 [Source:UniProtKB/TrEMBL;Acc:Q5XLG6]	3R	45290976	45301314
996	5d_32C_HKEC__vs__5d_30C_HKEC	AGAP010132	57.0999	-1.05464	0.374456	-2.81646	0.00485568	0.0438457	AGAP010132	1279552	SCRBQ1	protein_coding	Class B Scavenger Receptor (CD36 domain).	3R	49285621	49287337
997	5d_32C_HKEC__vs__5d_30C_HKEC	AGAP010168	22.9712	-1.24889	0.398333	-3.1353	0.0017168	0.0217852	AGAP010168	NA	AGAP010168	protein_coding		3R	49827193	49831210
998	5d_32C_HKEC__vs__5d_30C_HKEC	AGAP010326	114.082	-1.94493	0.318238	-6.11157	9.87e-10	2.37e-07	AGAP010326	3292445	AQP3	protein_coding	aquaporin	3L	850534	859465
999	5d_32C_HKEC__vs__5d_30C_HKEC	AGAP010350	146.233	-2.03379	0.264265	-7.69603	1.4e-14	2.31e-11	AGAP010350	NA	AGAP010350	protein_coding		3L	1948270	1950111
1000	5d_32C_HKEC__vs__5d_30C_HKEC	AGAP010415	1769.98	-1.24957	0.158446	-7.88641	3.11e-15	7.17e-12	AGAP010415	NA	AGAP010415	protein_coding		3L	2976207	2978193
1001	5d_32C_HKEC__vs__5d_30C_HKEC	AGAP010647	19.9137	-1.87807	0.55361	-3.39242	0.000692792	0.01127	AGAP010647	NA	AGAP010647	protein_coding	Salivary gland protein 8 [Source:UniProtKB/TrEMBL;Acc:A0A1S4H5F1]	3L	7953700	7954807
1002	5d_32C_HKEC__vs__5d_30C_HKEC	AGAP010774	13.0862	-1.98023	0.492717	-4.01901	5.84e-05	0.00176741	AGAP010774	1278887	AGAP010774	protein_coding		3L	10158375	10159070
1003	5d_32C_HKEC__vs__5d_30C_HKEC	AGAP010785	6.69295	2.3648	0.523125	4.52053	6.17e-06	0.000298627	AGAP010785	1278879	AGAP010785	protein_coding	fatty acyl CoA reductase 2	3L	10346389	10348208
1004	5d_32C_HKEC__vs__5d_30C_HKEC	AGAP010811	37.6532	-2.31719	0.662881	-3.49563	0.000472944	0.00848555	AGAP010811	NA	AGAP010811	protein_coding	Fibrinogen C-terminal domain-containing protein [Source:UniProtKB/TrEMBL;Acc:A0A1S4H516]	3L	10908877	10910043
1005	5d_32C_HKEC__vs__5d_30C_HKEC	AGAP010812	5426.89	-1.30166	0.20248	-6.42858	1.29e-10	4.01e-08	AGAP010812	NA	TEP4	protein_coding	thioester-containing protein 4	3L	11002211	11007511
1006	5d_32C_HKEC__vs__5d_30C_HKEC	AGAP010815	4796.03	-1.06059	0.208517	-5.08633	3.65e-07	2.9e-05	AGAP010815	NA	TEP1	protein_coding	Thioester-containing protein 1 [Source:UniProtKB/TrEMBL;Acc:A0A1S4H512]	3L	11201863	11206930
1007	5d_32C_HKEC__vs__5d_30C_HKEC	AGAP010818	59.797	-2.88083	0.577281	-4.99035	6.03e-07	4.4e-05	AGAP010818	NA	AGAP010818	protein_coding		3L	11283216	11286619
1008	5d_32C_HKEC__vs__5d_30C_HKEC	AGAP010826	66.1074	1.29607	0.348858	3.71518	0.000203056	0.00445401	AGAP010826	NA	CASPS13	protein_coding	short caspase 13	3L	11509162	11510796
1009	5d_32C_HKEC__vs__5d_30C_HKEC	AGAP010869	17.7485	-2.98533	0.61966	-4.8177	1.45e-06	9.05e-05	AGAP010869	1271090	AGAP010869	protein_coding	fibrinogen	3L	12279085	12279888
1010	5d_32C_HKEC__vs__5d_30C_HKEC	AGAP010899	4.30505	3.3588	1.07635	3.12054	0.00180517	0.0224907	AGAP010899	1271046	HPX11	protein_coding	heme peroxidase 11	3L	12786986	12788946
1011	5d_32C_HKEC__vs__5d_30C_HKEC	AGAP011033	19.5983	2.18503	0.52008	4.20133	2.65e-05	0.000949487	AGAP011033	NA	Cht8	protein_coding	chitinase	3L	14874417	14878181
1012	5d_32C_HKEC__vs__5d_30C_HKEC	AGAP011044	4273.86	1.4677	0.435744	3.36825	0.000756466	0.0121393	AGAP011044	NA	AGAP011044	protein_coding		3L	15712332	15729545
1013	5d_32C_HKEC__vs__5d_30C_HKEC	AGAP011098	61.8454	-1.26664	0.284808	-4.44735	8.69e-06	0.000389753	AGAP011098	NA	AGAP011098	protein_coding		3L	16824799	16825968
1014	5d_32C_HKEC__vs__5d_30C_HKEC	AGAP011223	66.7055	-1.16429	0.314882	-3.69754	0.000217699	0.004671	AGAP011223	NA	AGAP011223	protein_coding		3L	19538344	19539488
1015	5d_32C_HKEC__vs__5d_30C_HKEC	AGAP011224	73.5271	-1.37853	0.455851	-3.02408	0.00249389	0.0273403	AGAP011224	1270701	AGAP011224	protein_coding		3L	19540458	19540961
1016	5d_32C_HKEC__vs__5d_30C_HKEC	AGAP011230	63.8789	-1.04599	0.24326	-4.29986	1.71e-05	0.000681369	AGAP011230	NA	AGAP011230	protein_coding		3L	19862340	19863441
1017	5d_32C_HKEC__vs__5d_30C_HKEC	AGAP011231	69.7181	-2.66509	0.398297	-6.69121	2.21e-11	8.5e-09	AGAP011231	NA	AGAP011231	protein_coding	fibrinogen	3L	19867709	19868872
1018	5d_32C_HKEC__vs__5d_30C_HKEC	AGAP011294	29862.1	-1.18866	0.1866	-6.37009	1.89e-10	5.73e-08	AGAP011294	NA	DEF1	protein_coding	defensin anti-microbial peptide	3L	20627715	20628424
1019	5d_32C_HKEC__vs__5d_30C_HKEC	AGAP011307	597.893	-1.00177	0.14358	-6.97709	3.01e-12	1.65e-09	AGAP011307	NA	AGAP011307	protein_coding		3L	20791630	20793119
1020	5d_32C_HKEC__vs__5d_30C_HKEC	AGAP011373	16.8128	-1.06092	0.380378	-2.78913	0.00528497	0.0462457	AGAP011373	NA	AGAP011373	protein_coding		3L	22315861	22317842
1021	5d_32C_HKEC__vs__5d_30C_HKEC	AGAP011442	310.369	-1.12723	0.302906	-3.72139	0.000198127	0.00436485	AGAP011442	1278251	AGAP011442	protein_coding	serine carboxypeptidase 1	3L	24745730	24749302
1022	5d_32C_HKEC__vs__5d_30C_HKEC	AGAP011443	4.92251	2.48179	0.768453	3.2296	0.00123966	0.0173341	AGAP011443	NA	AGAP011443	protein_coding	carboxypeptidase	3L	24749610	24752941
1023	5d_32C_HKEC__vs__5d_30C_HKEC	AGAP011480	2.04107	4.22539	1.41198	2.99252	0.00276683	0.0295992	AGAP011480	3291344	AGAP011480	protein_coding		3L	25091436	25092374
1024	5d_32C_HKEC__vs__5d_30C_HKEC	AGAP011511	25.9118	1.02889	0.298288	3.44933	0.000561988	0.00973719	AGAP011511	NA	AGAP011511	protein_coding	phospholipase b, plb1	3L	26239482	26249122
1025	5d_32C_HKEC__vs__5d_30C_HKEC	AGAP011514	111.649	-4.66089	1.03372	-4.50887	6.52e-06	0.000310193	AGAP011514	NA	AGAP011514	protein_coding	Cytoplasmic actin [Source:UniProtKB/TrEMBL;Acc:A0A1S4H6U0]	3L	26293959	26295649
1026	5d_32C_HKEC__vs__5d_30C_HKEC	AGAP011654	4667.37	-1.26364	0.208063	-6.07337	1.25e-09	2.95e-07	AGAP011654	1280984	AGAP011654	protein_coding	membrane dipeptidase	3L	30825121	30827062
1027	5d_32C_HKEC__vs__5d_30C_HKEC	AGAP011981	349.515	1.70267	0.251659	6.76581	1.33e-11	5.66e-09	AGAP011981	NA	AGAP011981	protein_coding		3L	35830673	35834522
1028	5d_32C_HKEC__vs__5d_30C_HKEC	AGAP012126	23.2996	-3.76969	1.22666	-3.07312	0.00211834	0.024889	AGAP012126	1280553	AGAP012126	protein_coding	lysophospholipase II	3L	37912530	37916108
1029	5d_32C_HKEC__vs__5d_30C_HKEC	AGAP012197	96.278	-1.17557	0.265866	-4.42165	9.8e-06	0.000427497	AGAP012197	1280489	AGAP012197	protein_coding	Histone H3 [Source:UniProtKB/TrEMBL;Acc:Q7PCS9]	3L	38653718	38654128
1030	5d_32C_HKEC__vs__5d_30C_HKEC	AGAP012198	2.43077	2.91802	1.02576	2.84476	0.00444455	0.0410666	AGAP012198	3291527	AGAP012198	protein_coding	Histone H2A (Fragment) [Source:UniProtKB/TrEMBL;Acc:Q5TN31]	3L	38655445	38655749
1031	5d_32C_HKEC__vs__5d_30C_HKEC	AGAP012536	2.61479	2.59023	0.912229	2.83945	0.00451907	0.0415538	AGAP012536	3292477	AGAP012536	protein_coding		UNKN	12319449	12320272
1032	5d_32C_HKEC__vs__5d_30C_HKEC	AGAP012616	87.411	-1.30117	0.220691	-5.89589	3.73e-09	7.67e-07	AGAP012616	1269042	PPO5	protein_coding	prophenoloxidase 5	UNKN	20920789	20923374
1033	5d_32C_HKEC__vs__5d_30C_HKEC	AGAP012621	20.2714	-1.01047	0.326164	-3.09805	0.001948	0.0234874	AGAP012621	NA	AGAP012621	protein_coding		UNKN	21145274	21146503
1034	5d_32C_HKEC__vs__5d_30C_HKEC	AGAP012842	240.783	-1.96997	0.398075	-4.94874	7.47e-07	5.15e-05	AGAP012842	4397614	AGAP012842	protein_coding		UNKN	33365624	33365956
1035	5d_32C_HKEC__vs__5d_30C_HKEC	AGAP012849	10.5543	-1.56614	0.552412	-2.83509	0.00458133	0.0418937	AGAP012849	3292631	AGAP012849	protein_coding		UNKN	34056299	34057249
1036	5d_32C_HKEC__vs__5d_30C_HKEC	AGAP013005	11101.5	-1.13921	0.165964	-6.86417	6.69e-12	3.35e-09	AGAP013005	11175974	AGAP013005	protein_coding		2R	5723787	5725030
1037	5d_32C_HKEC__vs__5d_30C_HKEC	AGAP013063	1221.16	2.23146	0.2789	8.00092	1.23e-15	3.56e-12	AGAP013063	11176050	AGAP013063	protein_coding	Synaptic vesicle protein	2R	58871332	58887711
1038	5d_32C_HKEC__vs__5d_30C_HKEC	AGAP013075	8.79089	1.16372	0.404686	2.87561	0.00403248	0.0383352	AGAP013075	NA	AGAP013075	protein_coding	Homeobox domain-containing protein [Source:UniProtKB/TrEMBL;Acc:A0A1S4HAY8]	2R	12744132	12749586
1039	5d_32C_HKEC__vs__5d_30C_HKEC	AGAP013105	2.76749	2.74145	0.854392	3.20866	0.00133355	0.0182919	AGAP013105	11175758	AGAP013105	protein_coding		2R	30962953	30964508
1040	5d_32C_HKEC__vs__5d_30C_HKEC	AGAP013192	1725.31	-1.12794	0.181381	-6.21862	5.02e-10	1.28e-07	AGAP013192	11175919	AGAP013192	protein_coding	venom allergen	2R	36528412	36529582
1041	5d_32C_HKEC__vs__5d_30C_HKEC	AGAP013221	1976.36	-1.37917	0.193126	-7.14133	9.24e-13	7.1e-10	AGAP013221	11175927	AGAP013221	protein_coding		2R	40688706	40690136
1042	5d_32C_HKEC__vs__5d_30C_HKEC	AGAP013252	1691.05	-1.02115	0.207136	-4.92984	8.23e-07	5.55e-05	AGAP013252	11175997	AGAP013252	protein_coding		2R	47012394	47014486
1043	5d_32C_HKEC__vs__5d_30C_HKEC	AGAP013281	39.4712	1.07068	0.28609	3.74246	0.000182231	0.00409292	AGAP013281	11175909	AGAP013281	protein_coding		2R	42182745	42188042
1044	5d_32C_HKEC__vs__5d_30C_HKEC	AGAP013374	18.823	1.61436	0.545287	2.96057	0.00307072	0.0316183	AGAP013374	11175934	AGAP013374	protein_coding		2R	53215173	53217641
1045	5d_32C_HKEC__vs__5d_30C_HKEC	AGAP013402	261.065	-2.55413	0.263727	-9.68476	3.5e-22	4.03e-18	AGAP013402	11175669	AGAP013402	protein_coding	carbonic anhydrase I	2R	20614585	20616389
1046	5d_32C_HKEC__vs__5d_30C_HKEC	AGAP013429	821.824	-1.03807	0.233067	-4.45394	8.43e-06	0.000383315	AGAP013429	11175493	AGAP013429	protein_coding	sodium-coupled monocarboxylate transporter 1	2R	12982942	12985167
1047	5d_32C_HKEC__vs__5d_30C_HKEC	AGAP013506	265.99	1.1698	0.411968	2.83954	0.0045179	0.0415538	AGAP013506	NA	UPD3A	protein_coding	JAK/STAT pathway cytokine unpaired 3 variant A	X	15468833	15476544
1048	5d_32C_HKEC__vs__5d_30C_HKEC	AGAP013509	161.525	-1.02466	0.201293	-5.09037	3.57e-07	2.86e-05	AGAP013509	11175878	AGAP013509	protein_coding	carboxylesterase clade H, member 1	2R	30340073	30342397
1049	5d_32C_HKEC__vs__5d_30C_HKEC	AGAP013728	49.3679	1.24416	0.284345	4.37552	1.21e-05	0.000505719	AGAP013728	NA	AGAP013728	protein_coding		3R	4492632	4493873
1050	5d_32C_HKEC__vs__5d_30C_HKEC	AGAP028406	354.795	-1.69208	0.481689	-3.5128	0.000443405	0.00810939	AGAP028406	NA	AGAP028406	protein_coding		2R	39753106	39753411
1051	5d_32C_HKEC__vs__5d_30C_HKEC	AGAP028479	35.3618	-1.40298	0.246955	-5.68113	1.34e-08	2.08e-06	AGAP028479	NA	AGAP028479	protein_coding		2R	24132261	24133568
1052	5d_32C_HKEC__vs__5d_30C_HKEC	AGAP028541	676.78	1.52273	0.438157	3.47531	0.000510261	0.00898965	AGAP028541	NA	AGAP028541	protein_coding		3L	35835442	35837981
1053	5d_32C_HKEC__vs__5d_30C_HKEC	AGAP028602	338.824	-2.53527	0.299287	-8.47103	2.43e-17	9.34e-14	AGAP028602	NA	AGAP028602	protein_coding		3R	13387685	13388863
1054	5d_32C_HKEC__vs__5d_30C_HKEC	AGAP028680	364.453	1.82115	0.290346	6.27233	3.56e-10	1e-07	AGAP028680	NA	AGAP028680	protein_coding		3L	35218974	35222670
1055	5d_32C_HKEC__vs__5d_30C_HKEC	AGAP029067	79.7562	-1.29574	0.362918	-3.57033	0.000356536	0.0069275	AGAP029067	NA	AGAP029067	protein_coding		3L	31215837	31220503
1056	5d_32C_HKEC__vs__5d_30C_HKEC	AGAP029279	33.7847	1.20563	0.385794	3.12507	0.00177761	0.0223383	AGAP029279	NA	AGAP029279	protein_coding		3L	19244355	19247762
1057	5d_32C_HKEC__vs__5d_30C_HKEC	AGAP029281	5.19147	1.97663	0.580046	3.40771	0.000655096	0.0109452	AGAP029281	NA	AGAP029281	protein_coding		3L	40707453	40708301
1058	5d_32C_HKEC__vs__5d_30C_HKEC	AGAP029319	42.8063	-2.06597	0.415587	-4.97121	6.65e-07	4.7e-05	AGAP029319	NA	AGAP029319	protein_coding		3L	19865344	19867118
1059	5d_32C_HKEC__vs__5d_30C_HKEC	AGAP029326	28.5666	-2.07331	0.398226	-5.20635	1.93e-07	1.72e-05	AGAP029326	NA	AGAP029326	protein_coding		3L	19864127	19865158
1060	5d_32C_HKEC__vs__5d_30C_HKEC	AGAP029385	12.4146	-1.6926	0.57339	-2.95191	0.00315815	0.0321735	AGAP029385	NA	AGAP029385	protein_coding		2R	23668154	23669008
1061	5d_32C_HKEC__vs__5d_30C_HKEC	AGAP029405	136.292	2.56944	0.576638	4.4559	8.35e-06	0.000383315	AGAP029405	NA	AGAP029405	protein_coding		3R	30523172	30523798
1062	5d_32C_HKEC__vs__5d_30C_HKEC	AGAP029414	141.389	1.5007	0.2257	6.64907	2.95e-11	1.06e-08	AGAP029414	NA	AGAP029414	protein_coding		3R	9733212	9734275
1063	5d_32C_HKEC__vs__5d_30C_HKEC	AGAP029502	2900.5	1.15823	0.218471	5.30155	1.15e-07	1.18e-05	AGAP029502	NA	AGAP029502	protein_coding	Nitric oxide synthase [Source:UniProtKB/TrEMBL;Acc:A0A453YZV7]	3R	7947902	8026270
1064	5d_32C_HKEC__vs__5d_30C_HKEC	AGAP029591	924.335	-1.38054	0.372401	-3.70713	0.000209618	0.00454844	AGAP029591	NA	AGAP029591	protein_coding	Transporter [Source:UniProtKB/TrEMBL;Acc:A0A453Z0H2]	3L	12122622	12125931
1065	5d_32C_HKEC__vs__5d_30C_HKEC	AGAP029701	196.608	1.37303	0.323628	4.24261	2.21e-05	0.000834628	AGAP029701	NA	AGAP029701	protein_coding		2L	47813525	47814344
1066	5d_32C_HKEC__vs__5d_30C_HKEC	AGAP029717	115.211	-1.0587	0.347431	-3.04723	0.00230959	0.0262026	AGAP029717	NA	AGAP029717	protein_coding		3L	2264147	2265016
1067	5d_32C_HKEC__vs__5d_30C_HKEC	AGAP029749	150.289	-1.37031	0.223339	-6.13557	8.49e-10	2.08e-07	AGAP029749	NA	AGAP029749	protein_coding		3L	24501606	24505764
1068	5d_32C_HKEC__vs__5d_30C_HKEC	AGAP029830	385.764	-1.54964	0.465534	-3.32873	0.000872423	0.0135108	AGAP029830	NA	AGAP029830	protein_coding	Fibrinogen C-terminal domain-containing protein [Source:UniProtKB/TrEMBL;Acc:A0A499FX05]	3L	19917157	19918270
1069	5d_32C_HKEC__vs__5d_30C_HKEC	AGAP029831	23.7362	-1.46341	0.355497	-4.11652	3.85e-05	0.00126623	AGAP029831	NA	AGAP029831	protein_coding	Fibrinogen C-terminal domain-containing protein [Source:UniProtKB/TrEMBL;Acc:A0A499FX26]	3L	19918925	19920217
1070	5d_32C_HKEC__vs__5d_30C_HKEC	AGAP029844	94.8321	-1.04161	0.261227	-3.98738	6.68e-05	0.00197876	AGAP029844	NA	AGAP029844	protein_coding		2L	39293954	39294436
1071	5d_32C_HKEC__vs__5d_30C_HKEC	AGAP029927	2.43731	-2.56415	0.887594	-2.88888	0.00386613	0.0371833	AGAP029927	NA	AGAP029927	protein_coding		3L	9890236	9893105
1072	10d_30C_HKEC__vs__10d_27C_HKEC	AGAP000177	9.00629	3.57508	1.00244	3.56637	0.000361959	0.0036048	AGAP000177	3289629	CPR128	protein_coding	cuticular protein RR-2 family 128	X	2980078	2981108
1073	10d_30C_HKEC__vs__10d_27C_HKEC	AGAP000571	16.3786	-1.39218	0.330086	-4.21764	2.47e-05	0.000479228	AGAP000571	1271651	CLIPC5	protein_coding	CLIP-domain serine protease	X	10086467	10088342
1074	10d_30C_HKEC__vs__10d_27C_HKEC	AGAP000612	670.295	-1.05985	0.200556	-5.28456	1.26e-07	8.13e-06	AGAP000612	1271620	SG1	protein_coding	salivary gland protein 1	X	11082821	11084194
1075	10d_30C_HKEC__vs__10d_27C_HKEC	AGAP000786	452.177	1.07994	0.274639	3.93224	8.42e-05	0.00118854	AGAP000786	1272378	AGAP000786	protein_coding	ZP domain-containing protein [Source:UniProtKB/TrEMBL;Acc:Q7QE77]	X	14299300	14320409
1076	10d_30C_HKEC__vs__10d_27C_HKEC	AGAP001165	27.755	1.32075	0.24892	5.30593	1.12e-07	7.49e-06	AGAP001165	4577365	AGAP001165	protein_coding	zinc finger protein DZIP1	2R	675309	677922
1077	10d_30C_HKEC__vs__10d_27C_HKEC	AGAP001173	35.5933	1.01757	0.278504	3.6537	0.000258486	0.00277603	AGAP001173	1281994	Gr52	protein_coding	gustatory receptor 52	2R	693555	694975
1078	10d_30C_HKEC__vs__10d_27C_HKEC	AGAP001199	7110.2	-1.05598	0.374475	-2.81988	0.00480411	0.0234863	AGAP001199	1281970	AGAP001199	protein_coding	serine protease	2R	1278912	1280352
1079	10d_30C_HKEC__vs__10d_27C_HKEC	AGAP001202	55.8106	1.0954	0.2797	3.91633	8.99e-05	0.00124585	AGAP001202	1281966	AGAP001202	protein_coding	organic cation transporter	2R	1402899	1404931
1080	10d_30C_HKEC__vs__10d_27C_HKEC	AGAP001249	3.76554	4.61386	1.6619	2.77625	0.00549903	0.0258544	AGAP001249	5667667	AGAP001249	protein_coding	eupolytin	2R	2037107	2038136
1081	10d_30C_HKEC__vs__10d_27C_HKEC	AGAP001251	230.564	1.12917	0.245091	4.60713	4.08e-06	0.000127422	AGAP001251	5667665	AGAP001251	protein_coding	eupolytin	2R	2040018	2041312
1082	10d_30C_HKEC__vs__10d_27C_HKEC	AGAP001543	53.518	1.30115	0.312187	4.16784	3.07e-05	0.000557645	AGAP001543	3290486	TWDL11	protein_coding	cuticular protein TWDL family (TWDL11)	2R	6076049	6076932
1083	10d_30C_HKEC__vs__10d_27C_HKEC	AGAP001544	537.736	-1.8431	0.277044	-6.65272	2.88e-11	1.49e-08	AGAP001544	4576818	AGAP001544	protein_coding	tripartite motif-containing protein 37	2R	6086236	6090156
1084	10d_30C_HKEC__vs__10d_27C_HKEC	AGAP001593	9.12241	1.29943	0.425585	3.05328	0.00226358	0.0135527	AGAP001593	1281580	AGAP001593	protein_coding	homeobox protein goosecoid	2R	6555150	6556426
1085	10d_30C_HKEC__vs__10d_27C_HKEC	AGAP001676	125.261	1.0625	0.283411	3.74899	0.000177551	0.00208521	AGAP001676	1281498	AGAP001676	protein_coding	actin, cytoplasmic	2R	8001905	8003591
1086	10d_30C_HKEC__vs__10d_27C_HKEC	AGAP001781	58.3941	-1.0191	0.194147	-5.24909	1.53e-07	9.39e-06	AGAP001781	1281171	AGAP001781	protein_coding		2R	10256615	10259011
1087	10d_30C_HKEC__vs__10d_27C_HKEC	AGAP001809	49.5452	1.18503	0.228011	5.19725	2.02e-07	1.17e-05	AGAP001809	NA	AGAP001809	protein_coding	tetratricopeptide repeat domain 26	2R	10837492	10839520
1088	10d_30C_HKEC__vs__10d_27C_HKEC	AGAP001966	517.326	1.04202	0.191366	5.44516	5.18e-08	4.27e-06	AGAP001966	1281156	AGAP001966	protein_coding	sodium-coupled monocarboxylate transporter 1	2R	12979630	12982248
1089	10d_30C_HKEC__vs__10d_27C_HKEC	AGAP002009	3.99414	2.21326	0.734383	3.01377	0.0025802	0.0149263	AGAP002009	3290543	AGAP002009	protein_coding	dynein heavy chain, axonemal	2R	13875376	13889539
1090	10d_30C_HKEC__vs__10d_27C_HKEC	AGAP002091	1796.19	-1.00302	0.205607	-4.87834	1.07e-06	4.29e-05	AGAP002091	1281370	AGAP002091	protein_coding	phosphoribosylformylglycinamidine synthase	2R	15221488	15227114
1091	10d_30C_HKEC__vs__10d_27C_HKEC	AGAP002294	53.6102	1.25307	0.449814	2.78574	0.00534059	0.0253114	AGAP002294	1269274	AGAP002294	protein_coding	histidyl-tRNA synthetase	2R	18683699	18685240
1092	10d_30C_HKEC__vs__10d_27C_HKEC	AGAP002441	15.7093	1.22846	0.354545	3.46488	0.000530477	0.00479466	AGAP002441	NA	AGAP002441	protein_coding	Neprilysin, neutral endopeptidase 5 [Source:UniProtKB/TrEMBL;Acc:A0A1S4GF43]	2R	21430613	21440580
1093	10d_30C_HKEC__vs__10d_27C_HKEC	AGAP002851	8.17553	-1.72009	0.547375	-3.14244	0.00167546	0.0107249	AGAP002851	1273113	AGAP002851	protein_coding	Niemann-Pick C2 protein	2R	28305680	28306258
1094	10d_30C_HKEC__vs__10d_27C_HKEC	AGAP002852	50.3839	1.95533	0.499027	3.9183	8.92e-05	0.00123927	AGAP002852	1273112	AGAP002852	protein_coding		2R	28307397	28309299
1095	10d_30C_HKEC__vs__10d_27C_HKEC	AGAP003010	25.4625	1.13313	0.428062	2.64711	0.00811832	0.0344945	AGAP003010	NA	AGAP003010	protein_coding		2R	31081274	31094265
1096	10d_30C_HKEC__vs__10d_27C_HKEC	AGAP003120	14.7203	1.05616	0.3533	2.98943	0.002795	0.0158206	AGAP003120	1273793	AGAP003120	protein_coding		2R	32896402	32899586
1097	10d_30C_HKEC__vs__10d_27C_HKEC	AGAP003290	865.27	-1.26346	0.267894	-4.71628	2.4e-06	8.19e-05	AGAP003290	1269190	AGAP003290	protein_coding		2R	35094008	35100699
1098	10d_30C_HKEC__vs__10d_27C_HKEC	AGAP003545	10603.4	-1.03539	0.283332	-3.65433	0.000257852	0.00277603	AGAP003545	1274203	Osk	protein_coding	protein oskar	2R	39361783	39364284
1099	10d_30C_HKEC__vs__10d_27C_HKEC	AGAP003583	72.789	1.01405	0.374013	2.71127	0.00670259	0.0300023	AGAP003583	1274248	AGAP003583	protein_coding	L-iditol 2-dehydrogenase	2R	40339598	40340889
1100	10d_30C_HKEC__vs__10d_27C_HKEC	AGAP003703	323.37	-1.06354	0.211636	-5.02533	5.03e-07	2.44e-05	AGAP003703	1274380	AGAP003703	protein_coding	abnormal spindle-like microcephaly-associated protein	2R	42175154	42182118
1101	10d_30C_HKEC__vs__10d_27C_HKEC	AGAP003926	3871.5	1.13413	0.312078	3.63413	0.000278916	0.00294504	AGAP003926	1278754	AGAP003926	protein_coding	Aminopeptidase [Source:UniProtKB/TrEMBL;Acc:Q7Q2B5]	2R	46361954	46364584
1102	10d_30C_HKEC__vs__10d_27C_HKEC	AGAP003938	1860.4	1.21738	0.139891	8.70231	3.25e-18	1.84e-14	AGAP003938	1278764	AGAP003938	protein_coding		2R	46554797	46556602
1103	10d_30C_HKEC__vs__10d_27C_HKEC	AGAP004038	4190.87	-1.05145	0.231845	-4.53515	5.76e-06	0.000164229	AGAP004038	1270899	HPX8	protein_coding	heme peroxidase 8	2R	48266124	48268778
1104	10d_30C_HKEC__vs__10d_27C_HKEC	AGAP004125	9.76267	-1.64873	0.611335	-2.69693	0.00699825	0.0309336	AGAP004125	1273948	Osi2	protein_coding	protein osiris 2	2R	50398489	50399671
1105	10d_30C_HKEC__vs__10d_27C_HKEC	AGAP004133	57.409	1.32166	0.449888	2.93776	0.00330595	0.0179484	AGAP004133	1273957	AGAP004133	protein_coding		2R	50588487	50589855
1106	10d_30C_HKEC__vs__10d_27C_HKEC	AGAP004165	7.46261	2.4734	0.737272	3.35481	0.000794205	0.00635927	AGAP004165	1273989	GSTD2	protein_coding	glutathione S-transferase delta class 2	2R	51003621	51004250
1107	10d_30C_HKEC__vs__10d_27C_HKEC	AGAP004324	402.517	-1.50024	0.413137	-3.63133	0.000281964	0.0029689	AGAP004324	NA	AGAP004324	protein_coding	Protein yellow	2R	54488978	54491365
1108	10d_30C_HKEC__vs__10d_27C_HKEC	AGAP004498	6.52207	1.9808	0.614764	3.22205	0.00127278	0.00878162	AGAP004498	1274644	AGAP004498	protein_coding	Sulfotransferase (Sult)	2R	57078847	57080018
1109	10d_30C_HKEC__vs__10d_27C_HKEC	AGAP004620	82.6609	1.64808	0.308761	5.33772	9.41e-08	6.56e-06	AGAP004620	1275911	AGAP004620	protein_coding	Envelysin	2R	58619536	58621971
1110	10d_30C_HKEC__vs__10d_27C_HKEC	AGAP004690	185.74	-1.59431	0.459732	-3.46791	0.000524526	0.00475609	AGAP004690	1278572	CPF3	protein_coding	cuticular protein 3 from fifty-one aa family	2L	1133037	1133751
1111	10d_30C_HKEC__vs__10d_27C_HKEC	AGAP004740	5.57736	3.80161	1.45541	2.61206	0.00899984	0.0371461	AGAP004740	4576567	AGAP004740	protein_coding		2L	2982433	2984440
1112	10d_30C_HKEC__vs__10d_27C_HKEC	AGAP004962	86.1883	-1.17474	0.237454	-4.94725	7.53e-07	3.28e-05	AGAP004962	NA	AGAP004962	protein_coding	cyclin B	2L	7214056	7216539
1113	10d_30C_HKEC__vs__10d_27C_HKEC	AGAP005025	29.8397	-1.08657	0.284689	-3.8167	0.000135248	0.0017073	AGAP005025	3292284	AGAP005025	protein_coding	Histone H3 [Source:UniProtKB/TrEMBL;Acc:Q7PD39]	2L	8460463	8460873
1114	10d_30C_HKEC__vs__10d_27C_HKEC	AGAP005059	2.88723	-2.38304	0.916708	-2.59956	0.00933433	0.0381408	AGAP005059	NA	AGAP005059	protein_coding		2L	9112614	9113365
1115	10d_30C_HKEC__vs__10d_27C_HKEC	AGAP005065	63.2607	-2.16429	0.566555	-3.82009	0.000133401	0.00169032	AGAP005065	1274748	AGAP005065	protein_coding		2L	9220270	9221206
1116	10d_30C_HKEC__vs__10d_27C_HKEC	AGAP005196	172.92	3.12318	0.834415	3.74296	0.000181868	0.0021183	AGAP005196	1274902	AGAP005196	protein_coding		2L	12176816	12178137
1117	10d_30C_HKEC__vs__10d_27C_HKEC	AGAP005457	37.9411	2.54598	0.428039	5.94801	2.71e-09	4.65e-07	AGAP005457	1276150	AGAP005457	protein_coding	Ser/Thr protein phosphatase/nucleotidase	2L	15767703	15769403
1118	10d_30C_HKEC__vs__10d_27C_HKEC	AGAP005458	6.53042	1.71702	0.641246	2.67763	0.00741443	0.032342	AGAP005458	5667074	AGAP005458	protein_coding	Ser/Thr protein phosphatase/nucleotidase	2L	15771785	15773485
1119	10d_30C_HKEC__vs__10d_27C_HKEC	AGAP005500	3.15723	2.27072	0.914041	2.48427	0.0129818	0.0487079	AGAP005500	4576326	AGAP005500	protein_coding	dehydrogenase/reductase SDR family member 11 precursor	2L	16242561	16243371
1120	10d_30C_HKEC__vs__10d_27C_HKEC	AGAP005610	24.046	1.25017	0.402436	3.1065	0.00189317	0.0118302	AGAP005610	1276297	AGAP005610	protein_coding		2L	17839133	17841156
1121	10d_30C_HKEC__vs__10d_27C_HKEC	AGAP005658	21.2736	1.51283	0.355899	4.25074	2.13e-05	0.000432956	AGAP005658	4576757	CYP15B1	protein_coding	cytochrome P450	2L	18348979	18350777
1122	10d_30C_HKEC__vs__10d_27C_HKEC	AGAP005733	527.721	-1.32254	0.18491	-7.15236	8.53e-13	1.41e-09	AGAP005733	1276405	AGAP005733	protein_coding		2L	19929849	19931010
1123	10d_30C_HKEC__vs__10d_27C_HKEC	AGAP005787	14.7524	1.42731	0.554737	2.57295	0.0100836	0.040528	AGAP005787	1276455	AGAP005787	protein_coding		2L	20649734	20650289
1124	10d_30C_HKEC__vs__10d_27C_HKEC	AGAP005885	13.4052	1.80225	0.349582	5.15545	2.53e-07	1.42e-05	AGAP005885	NA	AGAP005885	protein_coding		2L	23153561	23155497
1125	10d_30C_HKEC__vs__10d_27C_HKEC	AGAP006077	6.98048	2.1433	0.622479	3.44318	0.000574926	0.0050431	AGAP006077	1276748	Obp51	protein_coding	odorant-binding protein 51	2L	26129377	26130135
1126	10d_30C_HKEC__vs__10d_27C_HKEC	AGAP006202	35.3994	-1.60642	0.407386	-3.94323	8.04e-05	0.00115264	AGAP006202	4576622	AGAP006202	protein_coding		2L	28228128	28228839
1127	10d_30C_HKEC__vs__10d_27C_HKEC	AGAP006241	323.426	-1.22391	0.213827	-5.72386	1.04e-08	1.28e-06	AGAP006241	1276902	AGAP006241	protein_coding	Innexin inx2	2L	28585064	28586748
1128	10d_30C_HKEC__vs__10d_27C_HKEC	AGAP006385	1250.33	-1.19307	0.345054	-3.45763	0.000544945	0.00485827	AGAP006385	1276997	AGAP006385	protein_coding		2L	31026599	31027516
1129	10d_30C_HKEC__vs__10d_27C_HKEC	AGAP006420	652.498	1.04024	0.246736	4.21599	2.49e-05	0.000481237	AGAP006420	1277032	AGAP006420	protein_coding	venom allergen	2L	31691025	31692100
1130	10d_30C_HKEC__vs__10d_27C_HKEC	AGAP006433	809.138	1.58976	0.457101	3.47791	0.000505348	0.00462302	AGAP006433	4576208	AGAP006433	protein_coding		2L	31791910	31793059
1131	10d_30C_HKEC__vs__10d_27C_HKEC	AGAP006434	1225.57	1.57368	0.516916	3.04436	0.00233179	0.0138729	AGAP006434	1277042	AGAP006434	protein_coding		2L	31793373	31795126
1132	10d_30C_HKEC__vs__10d_27C_HKEC	AGAP006609	1411.47	-1.20533	0.265248	-4.54418	5.51e-06	0.000158546	AGAP006609	1277194	AGAP006609	protein_coding		2L	34708453	34724954
1133	10d_30C_HKEC__vs__10d_27C_HKEC	AGAP006654	18.5005	-1.42803	0.32557	-4.38625	1.15e-05	0.000270317	AGAP006654	NA	AGAP006654	protein_coding	3-beta-hydroxy-delta-5-steroid dehydrogenase, steroid delta-isomerase	2L	35719859	35735825
1134	10d_30C_HKEC__vs__10d_27C_HKEC	AGAP006882	9.17826	1.29509	0.393521	3.29104	0.00099818	0.00738536	AGAP006882	5667195	AGAP006882	protein_coding		2L	39334625	39335592
1135	10d_30C_HKEC__vs__10d_27C_HKEC	AGAP006991	11.533	6.35969	1.42669	4.45766	8.29e-06	0.000214219	AGAP006991	1270108	AGAP006991	protein_coding		2L	40496821	40497459
1136	10d_30C_HKEC__vs__10d_27C_HKEC	AGAP007014	9.35738	-2.50622	0.723988	-3.46169	0.000536804	0.00483156	AGAP007014	NA	AGAP007014	protein_coding	Amino_oxidase domain-containing protein [Source:UniProtKB/TrEMBL;Acc:A0A1S4GTW6]	2L	40974299	40976417
1137	10d_30C_HKEC__vs__10d_27C_HKEC	AGAP007122	868.364	-1.3001	0.232519	-5.59138	2.25e-08	2.31e-06	AGAP007122	1269984	AGAP007122	protein_coding	tubulin, alpha 1	2L	43050145	43051673
1138	10d_30C_HKEC__vs__10d_27C_HKEC	AGAP007165	258.953	-1.42219	0.553724	-2.56841	0.0102166	0.0408591	AGAP007165	1269949	AGAP007165	protein_coding	Late trypsin	2L	43749619	43750588
1139	10d_30C_HKEC__vs__10d_27C_HKEC	AGAP007364	375.885	-1.18369	0.240404	-4.92374	8.49e-07	3.57e-05	AGAP007364	NA	AGAP007364	protein_coding		2L	46081006	46082342
1140	10d_30C_HKEC__vs__10d_27C_HKEC	AGAP007365	2626.15	-1.46158	0.295899	-4.93946	7.83e-07	3.39e-05	AGAP007365	1269817	AGAP007365	protein_coding		2L	46084249	46087214
1141	10d_30C_HKEC__vs__10d_27C_HKEC	AGAP007408	70.2201	-1.08419	0.245215	-4.42137	9.81e-06	0.000241359	AGAP007408	3290364	CTLMA8	protein_coding	C-type lectin (CTL) - mannose binding	2L	46344980	46345556
1142	10d_30C_HKEC__vs__10d_27C_HKEC	AGAP007459	23.6179	1.29564	0.412268	3.1427	0.00167395	0.0107212	AGAP007459	1269757	Bbs1	protein_coding	Bardet-Biedl syndrome 1	2L	46706650	46708792
1143	10d_30C_HKEC__vs__10d_27C_HKEC	AGAP007484	13.7846	-1.11386	0.342473	-3.25239	0.0011444	0.00817096	AGAP007484	1269740	AGAP007484	protein_coding	MFS domain-containing protein [Source:UniProtKB/TrEMBL;Acc:Q7QJF0]	2L	46855248	46857417
1144	10d_30C_HKEC__vs__10d_27C_HKEC	AGAP007598	145.477	-1.16004	0.174464	-6.64915	2.95e-11	1.49e-08	AGAP007598	1269631	AGAP007598	protein_coding		2L	48131674	48133443
1145	10d_30C_HKEC__vs__10d_27C_HKEC	AGAP007669	4.93972	-1.69355	0.495914	-3.41501	0.00063779	0.00540162	AGAP007669	1269558	AGAP007669	protein_coding		2L	48889064	48890087
1146	10d_30C_HKEC__vs__10d_27C_HKEC	AGAP007767	552.47	-1.42428	0.218091	-6.53068	6.55e-11	2.31e-08	AGAP007767	1278198	AGAP007767	protein_coding		3R	505059	507187
1147	10d_30C_HKEC__vs__10d_27C_HKEC	AGAP007823	1425.98	-1.47347	0.340655	-4.3254	1.52e-05	0.000331447	AGAP007823	NA	AGAP007823	protein_coding		3R	1435271	1442005
1148	10d_30C_HKEC__vs__10d_27C_HKEC	AGAP007945	68.0654	1.26295	0.280172	4.50775	6.55e-06	0.00018054	AGAP007945	1278009	AGAP007945	protein_coding	amiloride-sensitive sodium channel, other	3R	3250860	3252530
1149	10d_30C_HKEC__vs__10d_27C_HKEC	AGAP008278	64.5098	-1.41529	0.427728	-3.30886	0.000936764	0.00709353	AGAP008278	4578091	D7L1	protein_coding	D7 long form salivary protein	3R	8544002	8545231
1150	10d_30C_HKEC__vs__10d_27C_HKEC	AGAP008281	437.771	-1.17263	0.401215	-2.9227	0.00347009	0.0184842	AGAP008281	1277701	D7r4	protein_coding	D7 short form salivary protein	3R	8558169	8558901
1151	10d_30C_HKEC__vs__10d_27C_HKEC	AGAP008295	318.45	-1.84399	0.466264	-3.95481	7.66e-05	0.00110944	AGAP008295	3291694	TRYP2	protein_coding	trypsin 2	3R	8632843	8633779
1152	10d_30C_HKEC__vs__10d_27C_HKEC	AGAP008359	462.996	1.10414	0.243561	4.53334	5.81e-06	0.000165227	AGAP008359	1277620	AGAP008359	protein_coding	sodium-coupled monocarboxylate transporter 1	3R	10022000	10025324
1153	10d_30C_HKEC__vs__10d_27C_HKEC	AGAP008378	32.6233	1.2455	0.217201	5.73431	9.79e-09	1.26e-06	AGAP008378	NA	AGAP008378	protein_coding	amiloride-sensitive sodium channel, other	3R	10118913	10120576
1154	10d_30C_HKEC__vs__10d_27C_HKEC	AGAP008506	6.32084	-2.66996	0.659037	-4.0513	5.09e-05	0.000817879	AGAP008506	NA	AGAP008506	protein_coding	Fruitless	3R	11357904	11358422
1155	10d_30C_HKEC__vs__10d_27C_HKEC	AGAP008562	14.7557	1.43872	0.478845	3.00455	0.0026597	0.0152535	AGAP008562	NA	AGAP008562	protein_coding		3R	12773639	12776037
1156	10d_30C_HKEC__vs__10d_27C_HKEC	AGAP008629	54.7142	-1.47011	0.282408	-5.20563	1.93e-07	1.14e-05	AGAP008629	NA	AGAP008629	protein_coding		3R	13757862	13758942
1157	10d_30C_HKEC__vs__10d_27C_HKEC	AGAP008638	261.263	-1.90955	0.395743	-4.82524	1.4e-06	5.27e-05	AGAP008638	NA	AGAP008638	protein_coding		3R	13808288	13809492
1158	10d_30C_HKEC__vs__10d_27C_HKEC	AGAP008696	3.26716	-2.90755	1.08747	-2.67368	0.00750244	0.0326135	AGAP008696	5668145	AGAP008696	protein_coding		3R	15080141	15089915
1159	10d_30C_HKEC__vs__10d_27C_HKEC	AGAP008732	9.03093	-1.36993	0.452417	-3.02802	0.0024616	0.0144141	AGAP008732	NA	AGAP008732	protein_coding		3R	16187006	16194150
1160	10d_30C_HKEC__vs__10d_27C_HKEC	AGAP008739	57.1287	-1.12375	0.251705	-4.46454	8.02e-06	0.000208881	AGAP008739	1275593	AGAP008739	protein_coding	BTB domain-containing protein [Source:UniProtKB/TrEMBL;Acc:Q7Q891]	3R	16408851	16410782
1161	10d_30C_HKEC__vs__10d_27C_HKEC	AGAP008752	120.537	1.60437	0.410682	3.9066	9.36e-05	0.00128499	AGAP008752	NA	AGAP008752	protein_coding		3R	17088182	17092524
1162	10d_30C_HKEC__vs__10d_27C_HKEC	AGAP008861	14007.6	1.46522	0.409152	3.58111	0.000342131	0.00345433	AGAP008861	1279828	AGAP008861	protein_coding	female reproductive tract protease GLEANR_896	3R	19868089	19869122
1163	10d_30C_HKEC__vs__10d_27C_HKEC	AGAP008997	3.15568	2.71542	0.982981	2.76243	0.00573721	0.0267185	AGAP008997	NA	AGAP008997	protein_coding	Peptidase S1 domain-containing protein [Source:UniProtKB/TrEMBL;Acc:A0A1S4GZV2]	3R	22908020	22923804
1164	10d_30C_HKEC__vs__10d_27C_HKEC	AGAP009216	26.24	2.0093	0.460244	4.36573	1.27e-05	0.000289823	AGAP009216	NA	AGAP009216	protein_coding	Peptidase S1 domain-containing protein [Source:UniProtKB/TrEMBL;Acc:A0A1S4H0E2]	3R	28838639	28840359
1165	10d_30C_HKEC__vs__10d_27C_HKEC	AGAP009338	60.8602	-1.13265	0.215135	-5.26482	1.4e-07	8.86e-06	AGAP009338	NA	AGAP009338	protein_coding	Cell division cycle 20, cofactor of APC complex [Source:UniProtKB/TrEMBL;Acc:A0A1S4H1K1]	3R	31538257	31540562
1166	10d_30C_HKEC__vs__10d_27C_HKEC	AGAP009379	153.053	1.12556	0.425957	2.64242	0.00823165	0.0348189	AGAP009379	NA	AGAP009379	protein_coding	cellular retinaldehyde-binding protein	3R	31864465	31865543
1167	10d_30C_HKEC__vs__10d_27C_HKEC	AGAP009381	163.763	-1.04042	0.235629	-4.4155	1.01e-05	0.00024645	AGAP009381	NA	AGAP009381	protein_coding	Cellular retinaldehyde-binding protein [Source:UniProtKB/TrEMBL;Acc:A0A1S4H0Z1]	3R	31870028	31872069
1168	10d_30C_HKEC__vs__10d_27C_HKEC	AGAP009450	22.7984	-1.13529	0.31727	-3.57832	0.000345811	0.00348215	AGAP009450	NA	AGAP009450	protein_coding		3R	33584482	33600606
1169	10d_30C_HKEC__vs__10d_27C_HKEC	AGAP009682	807.733	-1.28853	0.229539	-5.61353	1.98e-08	2.14e-06	AGAP009682	NA	AGAP009682	protein_coding		3R	38400269	38401368
1170	10d_30C_HKEC__vs__10d_27C_HKEC	AGAP009766	65.4825	1.04948	0.256924	4.0848	4.41e-05	0.000741678	AGAP009766	NA	AGAP009766	protein_coding		3R	42481991	42483345
1171	10d_30C_HKEC__vs__10d_27C_HKEC	AGAP009792	1163.59	-1.1241	0.222737	-5.04675	4.49e-07	2.24e-05	AGAP009792	1279204	AGAP009792	protein_coding	importin subunit alpha-2	3R	43351605	43353797
1172	10d_30C_HKEC__vs__10d_27C_HKEC	AGAP009918	961.214	-1.04636	0.309048	-3.38575	0.00070984	0.00586669	AGAP009918	NA	AGAP009918	protein_coding	SGS5 [Source:UniProtKB/TrEMBL;Acc:Q5XLG6]	3R	45290976	45301314
1173	10d_30C_HKEC__vs__10d_27C_HKEC	AGAP010046	409.006	-1.1468	0.360584	-3.18039	0.00147076	0.00972872	AGAP010046	4577966	AGAP010046	protein_coding		3R	48208310	48209024
1174	10d_30C_HKEC__vs__10d_27C_HKEC	AGAP010118	22.3305	-1.16753	0.360516	-3.2385	0.00120162	0.00846906	AGAP010118	NA	AGAP010118	protein_coding		3R	49216717	49217949
1175	10d_30C_HKEC__vs__10d_27C_HKEC	AGAP010243	15.7978	-1.37689	0.380084	-3.62258	0.000291675	0.00303159	AGAP010243	NA	AGAP010243	protein_coding	female reproductive tract protease GLEANR_897	3R	51522643	51523830
1176	10d_30C_HKEC__vs__10d_27C_HKEC	AGAP010291	7.97605	1.71882	0.523029	3.28627	0.00101523	0.00746819	AGAP010291	NA	AGAP010291	protein_coding		3R	52265896	52271136
1177	10d_30C_HKEC__vs__10d_27C_HKEC	AGAP010455	50.1994	1.42058	0.256243	5.5439	2.96e-08	2.86e-06	AGAP010455	NA	AGAP010455	protein_coding	hydroxyacid oxidase 2	3L	3882566	3884491
1178	10d_30C_HKEC__vs__10d_27C_HKEC	AGAP010634	4.72128	-1.81045	0.568892	-3.18241	0.00146055	0.00969526	AGAP010634	1269216	AGAP010634	protein_coding	TIR domain-containing protein [Source:UniProtKB/TrEMBL;Acc:Q7QKH9]	3L	7678407	7681012
1179	10d_30C_HKEC__vs__10d_27C_HKEC	AGAP010669	106.648	1.01502	0.215403	4.71221	2.45e-06	8.26e-05	AGAP010669	NA	TOLL5B	protein_coding	TOLL-like receptor 5B	3L	8173635	8182372
1180	10d_30C_HKEC__vs__10d_27C_HKEC	AGAP010759	10.4144	1.80029	0.543456	3.31266	0.000924138	0.00702424	AGAP010759	5668037	AGAP010759	protein_coding		3L	9907875	9908597
1181	10d_30C_HKEC__vs__10d_27C_HKEC	AGAP010760	17.3149	1.64156	0.467907	3.50831	0.000450966	0.00424584	AGAP010760	4577881	AGAP010760	protein_coding		3L	9911703	9912362
1182	10d_30C_HKEC__vs__10d_27C_HKEC	AGAP010765	21.8903	1.21275	0.390198	3.10805	0.00188325	0.0117878	AGAP010765	NA	AGAP010765	protein_coding		3L	10020136	10020771
1183	10d_30C_HKEC__vs__10d_27C_HKEC	AGAP010766	231.21	1.54784	0.338958	4.56646	4.96e-06	0.000148256	AGAP010766	NA	AGAP010766	protein_coding		3L	10021853	10023624
1184	10d_30C_HKEC__vs__10d_27C_HKEC	AGAP010785	6.69295	1.72354	0.636194	2.70914	0.00674572	0.0301119	AGAP010785	1278879	AGAP010785	protein_coding	fatty acyl CoA reductase 2	3L	10346389	10348208
1185	10d_30C_HKEC__vs__10d_27C_HKEC	AGAP010789	987.951	-1.2006	0.273414	-4.39114	1.13e-05	0.000266511	AGAP010789	NA	AGAP010789	protein_coding		3L	10392720	10394777
1186	10d_30C_HKEC__vs__10d_27C_HKEC	AGAP010818	59.797	2.53048	0.569857	4.44054	8.97e-06	0.000225289	AGAP010818	NA	AGAP010818	protein_coding		3L	11283216	11286619
1187	10d_30C_HKEC__vs__10d_27C_HKEC	AGAP010835	94.756	-1.20305	0.195746	-6.14601	7.95e-10	1.8e-07	AGAP010835	NA	AGAP010835	protein_coding	GINS complex subunit 1 (Psf1 homolog)	3L	11724102	11724981
1188	10d_30C_HKEC__vs__10d_27C_HKEC	AGAP010899	4.30505	2.24497	0.801142	2.80221	0.00507538	0.0243727	AGAP010899	1271046	HPX11	protein_coding	heme peroxidase 11	3L	12786986	12788946
1189	10d_30C_HKEC__vs__10d_27C_HKEC	AGAP011106	41.1303	-1.22856	0.241084	-5.09598	3.47e-07	1.8e-05	AGAP011106	NA	AGAP011106	protein_coding		3L	16999560	17002251
1190	10d_30C_HKEC__vs__10d_27C_HKEC	AGAP011193	40.6811	-1.98979	0.382446	-5.20281	1.96e-07	1.16e-05	AGAP011193	NA	AGAP011193	protein_coding		3L	18930431	18931201
1191	10d_30C_HKEC__vs__10d_27C_HKEC	AGAP011220	85.0359	-1.86734	0.274869	-6.79354	1.09e-11	9.23e-09	AGAP011220	1270705	AGAP011220	protein_coding	Borealin	3L	19483804	19485190
1192	10d_30C_HKEC__vs__10d_27C_HKEC	AGAP011238	70.6107	-1.23539	0.231856	-5.32827	9.92e-08	6.76e-06	AGAP011238	NA	AGAP011238	protein_coding		3L	19909563	19911829
1193	10d_30C_HKEC__vs__10d_27C_HKEC	AGAP011305	98.2638	1.1282	0.365167	3.08954	0.00200469	0.0123293	AGAP011305	5667804	AGAP011305	protein_coding	Alkaline phosphatase [Source:UniProtKB/TrEMBL;Acc:A7US49]	3L	20768813	20771393
1194	10d_30C_HKEC__vs__10d_27C_HKEC	AGAP011367	14.8757	1.04701	0.380512	2.75159	0.00593072	0.02739	AGAP011367	1278330	OBP56	protein_coding	odorant-binding protein 56	3L	22025830	22026752
1195	10d_30C_HKEC__vs__10d_27C_HKEC	AGAP011398	3.4753	1.67761	0.618968	2.71034	0.00672139	0.0300508	AGAP011398	NA	AGAP011398	protein_coding		3L	23818361	23822292
1196	10d_30C_HKEC__vs__10d_27C_HKEC	AGAP011426	347.458	1.07713	0.259337	4.15339	3.28e-05	0.000584689	AGAP011426	NA	AGAP011426	protein_coding	solute carrier family 17 member 5	3L	24491000	24493851
1197	10d_30C_HKEC__vs__10d_27C_HKEC	AGAP011514	111.649	-4.77714	1.05757	-4.51711	6.27e-06	0.000174449	AGAP011514	NA	AGAP011514	protein_coding	Cytoplasmic actin [Source:UniProtKB/TrEMBL;Acc:A0A1S4H6U0]	3L	26293959	26295649
1198	10d_30C_HKEC__vs__10d_27C_HKEC	AGAP011622	59.9286	-1.05054	0.196777	-5.33873	9.36e-08	6.56e-06	AGAP011622	NA	AGAP011622	protein_coding		3L	30097208	30136471
1199	10d_30C_HKEC__vs__10d_27C_HKEC	AGAP011676	400.215	-1.49407	0.23642	-6.31957	2.62e-10	7.23e-08	AGAP011676	NA	AGAP011676	protein_coding	uncoupling protein 2, mitochondrial	3L	31265574	31272060
1200	10d_30C_HKEC__vs__10d_27C_HKEC	AGAP011909	421.507	1.01964	0.377285	2.70257	0.00688048	0.0305325	AGAP011909	NA	AGAP011909	protein_coding		3L	34835475	34839141
1201	10d_30C_HKEC__vs__10d_27C_HKEC	AGAP011971	435.38	-1.35751	0.374645	-3.62346	0.000290688	0.00302691	AGAP011971	1280699	AGAP011971	protein_coding	Ser/Thr protein phosphatase/nucleotidase	3L	35698399	35700703
1202	10d_30C_HKEC__vs__10d_27C_HKEC	AGAP012107	564.717	-1.02569	0.213863	-4.79601	1.62e-06	5.92e-05	AGAP012107	1280569	AGAP012107	protein_coding	SUMO-conjugating enzyme UBC9	3L	37745207	37746664
1203	10d_30C_HKEC__vs__10d_27C_HKEC	AGAP012197	96.278	-1.13432	0.254523	-4.45666	8.32e-06	0.000214728	AGAP012197	1280489	AGAP012197	protein_coding	Histone H3 [Source:UniProtKB/TrEMBL;Acc:Q7PCS9]	3L	38653718	38654128
1204	10d_30C_HKEC__vs__10d_27C_HKEC	AGAP012263	5.86075	-3.19796	1.09328	-2.92512	0.00344325	0.0183997	AGAP012263	3291540	AGAP012263	protein_coding	glucose dehydrogenase (acceptor)	3L	39529742	39536944
1205	10d_30C_HKEC__vs__10d_27C_HKEC	AGAP012365	20.2739	1.26555	0.300437	4.21237	2.53e-05	0.000484722	AGAP012365	1280345	AGAP012365	protein_coding		3L	41122567	41126580
1206	10d_30C_HKEC__vs__10d_27C_HKEC	AGAP012375	26.5898	-1.60861	0.397404	-4.04779	5.17e-05	0.000825051	AGAP012375	NA	AGAP012375	protein_coding	protein aurora borealis	3L	41233701	41236116
1207	10d_30C_HKEC__vs__10d_27C_HKEC	AGAP012495	21.3813	1.14467	0.404801	2.82774	0.00468776	0.0230572	AGAP012495	3292317	AGAP012495	protein_coding		UNKN	8191509	8192279
1208	10d_30C_HKEC__vs__10d_27C_HKEC	AGAP012598	3.14524	2.64912	1.06807	2.48028	0.0131278	0.0491772	AGAP012598	1268451	AGAP012598	protein_coding		UNKN	19001113	19001943
1209	10d_30C_HKEC__vs__10d_27C_HKEC	AGAP012711	35.8685	-1.1046	0.340888	-3.24035	0.00119383	0.00842995	AGAP012711	1268521	AGAP012711	protein_coding	Histone H2A [Source:UniProtKB/TrEMBL;Acc:Q7PD33]	UNKN	24533827	24534201
1210	10d_30C_HKEC__vs__10d_27C_HKEC	AGAP012895	108.904	-1.14716	0.334596	-3.42849	0.000606943	0.00523853	AGAP012895	1268521	AGAP012895	protein_coding	Histone H2A [Source:UniProtKB/TrEMBL;Acc:Q7PD33]	UNKN	37137562	37138191
1211	10d_30C_HKEC__vs__10d_27C_HKEC	AGAP013000	12.4386	1.46926	0.447832	3.28083	0.00103501	0.00755396	AGAP013000	NA	AGAP013000	protein_coding		X	7598938	7601576
1212	10d_30C_HKEC__vs__10d_27C_HKEC	AGAP013282	11.6712	1.22039	0.440456	2.77075	0.00559275	0.0261752	AGAP013282	11175697	HPX10	protein_coding	heme peroxidase 10	3L	12790004	12791984
1213	10d_30C_HKEC__vs__10d_27C_HKEC	AGAP013374	18.823	1.40464	0.514818	2.72842	0.00636389	0.0288012	AGAP013374	11175934	AGAP013374	protein_coding		2R	53215173	53217641
1214	10d_30C_HKEC__vs__10d_27C_HKEC	AGAP013406	8.23281	1.41526	0.510967	2.76977	0.00560962	0.0262216	AGAP013406	11175595	AGAP013406	protein_coding		X	1253786	1254412
1215	10d_30C_HKEC__vs__10d_27C_HKEC	AGAP013430	18.2952	1.42291	0.416506	3.41631	0.000634771	0.00538412	AGAP013430	NA	AGAP013430	protein_coding		2R	35935211	35936083
1216	10d_30C_HKEC__vs__10d_27C_HKEC	AGAP013444	5.94223	1.58312	0.509408	3.10776	0.0018851	0.0117928	AGAP013444	NA	AGAP013444	protein_coding		X	17340746	17341655
1217	10d_30C_HKEC__vs__10d_27C_HKEC	AGAP013674	9.83034	-2.07856	0.467042	-4.45047	8.57e-06	0.000217048	AGAP013674	NA	U2	snRNA	U2 spliceosomal RNA [Source:RFAM;Acc:RF00004]	3R	5078469	5078663
1218	10d_30C_HKEC__vs__10d_27C_HKEC	AGAP013721	4.75301	1.68752	0.59225	2.84934	0.00438099	0.0219594	AGAP013721	NA	AGAP013721	protein_coding		3R	2313388	2319154
1219	10d_30C_HKEC__vs__10d_27C_HKEC	AGAP013770	89.9335	1.03368	0.278536	3.71114	0.000206331	0.00234049	AGAP013770	NA	AGAP013770	protein_coding		3R	260546	264357
1220	10d_30C_HKEC__vs__10d_27C_HKEC	AGAP028005	56.5967	-1.10124	0.236536	-4.65571	3.23e-06	0.000103927	AGAP028005	NA	AGAP028005	protein_coding		3L	36680868	36682771
1221	10d_30C_HKEC__vs__10d_27C_HKEC	AGAP028140	4.70195	1.90673	0.747274	2.55158	0.0107236	0.042436	AGAP028140	NA	AGAP028140	protein_coding		3R	12410488	12412183
1222	10d_30C_HKEC__vs__10d_27C_HKEC	AGAP028223	346.002	-1.01327	0.23493	-4.31308	1.61e-05	0.000347118	AGAP028223	NA	AGAP028223	protein_coding		3L	2448546	2449463
1223	10d_30C_HKEC__vs__10d_27C_HKEC	AGAP028531	59.1231	-1.27313	0.253674	-5.01876	5.2e-07	2.49e-05	AGAP028531	NA	AGAP028531	protein_coding		3L	32039646	32040664
1224	10d_30C_HKEC__vs__10d_27C_HKEC	AGAP028610	19.4806	1.29041	0.350526	3.68135	0.000232001	0.00256724	AGAP028610	NA	AGAP028610	protein_coding		2R	26611084	26618119
1225	10d_30C_HKEC__vs__10d_27C_HKEC	AGAP028622	189.14	-1.30483	0.298543	-4.37065	1.24e-05	0.000284464	AGAP028622	NA	AGAP028622	protein_coding		3L	19892077	19894463
1226	10d_30C_HKEC__vs__10d_27C_HKEC	AGAP028750	13.3558	6.1951	1.38023	4.48845	7.17e-06	0.000191621	AGAP028750	NA	AGAP028750	protein_coding		3L	37987767	37988762
1227	10d_30C_HKEC__vs__10d_27C_HKEC	AGAP028983	2.96572	-4.21076	1.23183	-3.4183	0.000630144	0.00535706	AGAP028983	NA	U2	snRNA	U2 spliceosomal RNA [Source:RFAM;Acc:RF00004]	2R	58375110	58375303
1228	10d_30C_HKEC__vs__10d_27C_HKEC	AGAP029252	11.2405	-1.03663	0.346167	-2.9946	0.00274802	0.0156144	AGAP029252	NA	AGAP029252	protein_coding		3L	36056502	36057621
1229	10d_30C_HKEC__vs__10d_27C_HKEC	AGAP029319	42.8063	1.38009	0.398498	3.46323	0.000533736	0.00480884	AGAP029319	NA	AGAP029319	protein_coding		3L	19865344	19867118
1230	10d_30C_HKEC__vs__10d_27C_HKEC	AGAP029325	4.80983	2.54877	0.692962	3.67808	0.000234996	0.00259529	AGAP029325	NA	AGAP029325	protein_coding		3L	20094620	20095606
1231	10d_30C_HKEC__vs__10d_27C_HKEC	AGAP029411	8.0986	-1.65909	0.437223	-3.79461	0.000147878	0.00183799	AGAP029411	NA	AGAP029411	protein_coding		3R	8096031	8096834
1232	10d_30C_HKEC__vs__10d_27C_HKEC	AGAP029414	141.389	1.41543	0.23723	5.9665	2.42e-09	4.21e-07	AGAP029414	NA	AGAP029414	protein_coding		3R	9733212	9734275
1233	10d_30C_HKEC__vs__10d_27C_HKEC	AGAP029481	199.289	-1.28834	0.231098	-5.57489	2.48e-08	2.45e-06	AGAP029481	NA	AGAP029481	protein_coding		3L	11747085	11750718
1234	10d_30C_HKEC__vs__10d_27C_HKEC	AGAP029722	10.9493	1.77761	0.567183	3.1341	0.00172382	0.0109463	AGAP029722	NA	AGAP029722	protein_coding		3L	9939819	9941072
1235	10d_30C_HKEC__vs__10d_27C_HKEC	AGAP029732	11.2253	-1.48237	0.44203	-3.35354	0.000797858	0.0063684	AGAP029732	NA	AGAP029732	protein_coding		3L	15780237	15781400
1236	10d_30C_HKEC__vs__10d_27C_HKEC	AGAP029797	14.9444	3.80508	1.02758	3.70295	0.000213104	0.00239806	AGAP029797	4576526	AGAP029797	protein_coding		2L	34266931	34267642
1237	10d_30C_HKEC__vs__10d_27C_HKEC	AGAP029830	385.764	2.17592	0.466618	4.66317	3.11e-06	0.00010109	AGAP029830	NA	AGAP029830	protein_coding	Fibrinogen C-terminal domain-containing protein [Source:UniProtKB/TrEMBL;Acc:A0A499FX05]	3L	19917157	19918270
1238	10d_30C_HKEC__vs__10d_27C_HKEC	AGAP029863	31.5595	-1.02796	0.22725	-4.5235	6.08e-06	0.000170102	AGAP029863	NA	AGAP029863	protein_coding		2R	37721368	37722338
1239	10d_32C_HKEC__vs__10d_27C_HKEC	AGAP000046	2647.21	1.09244	0.225395	4.84675	1.25e-06	1.17e-05	AGAP000046	1272229	AGAP000046	protein_coding		X	739969	744717
1240	10d_32C_HKEC__vs__10d_27C_HKEC	AGAP000168	168.821	-1.07116	0.152937	-7.00389	2.49e-12	1.26e-10	AGAP000168	NA	GPRFZ3	protein_coding	Putative frizzled receptor 3 [Source:UniProtKB/TrEMBL;Acc:A0A1S4G8S5]	X	2873393	2895964
1241	10d_32C_HKEC__vs__10d_27C_HKEC	AGAP000177	9.00629	4.1345	0.996243	4.15009	3.32e-05	0.00020379	AGAP000177	3289629	CPR128	protein_coding	cuticular protein RR-2 family 128	X	2980078	2981108
1242	10d_32C_HKEC__vs__10d_27C_HKEC	AGAP000183	120.047	1.26518	0.218554	5.7889	7.08e-09	1.28e-07	AGAP000183	1272081	AGAP000183	protein_coding		X	3009411	3010662
1243	10d_32C_HKEC__vs__10d_27C_HKEC	AGAP000216	8.07261	1.15257	0.461955	2.49497	0.0125967	0.0318916	AGAP000216	3289638	AGAP000216	protein_coding		X	3610197	3614334
1244	10d_32C_HKEC__vs__10d_27C_HKEC	AGAP000219	35.7998	1.10574	0.227264	4.86543	1.14e-06	1.08e-05	AGAP000219	NA	AGAP000219	protein_coding	Tektin-3	X	4084811	4088452
1245	10d_32C_HKEC__vs__10d_27C_HKEC	AGAP000244	4.36574	2.03727	0.530278	3.84189	0.000122089	0.000624886	AGAP000244	4576003	AGAP000244	protein_coding		X	4551074	4552449
1246	10d_32C_HKEC__vs__10d_27C_HKEC	AGAP000299	142.898	1.17275	0.19161	6.12051	9.33e-10	2.15e-08	AGAP000299	1271962	AGAP000299	protein_coding		X	5326140	5337482
1247	10d_32C_HKEC__vs__10d_27C_HKEC	AGAP000357	75.4239	-1.02974	0.25437	-4.0482	5.16e-05	0.000297641	AGAP000357	1271900	AGAP000357	protein_coding	E3 ubiquitin-protein ligase ZNRF1/2	X	6350261	6351219
1248	10d_32C_HKEC__vs__10d_27C_HKEC	AGAP000376	22358.7	-1.19305	0.240491	-4.96092	7.02e-07	7.08e-06	AGAP000376	1271879	Tsf1	protein_coding	Transferrin [Source:UniProtKB/TrEMBL;Acc:Q7QF98]	X	6869814	6872985
1249	10d_32C_HKEC__vs__10d_27C_HKEC	AGAP000402	2112.72	-1.13602	0.222073	-5.11552	3.13e-07	3.52e-06	AGAP000402	3289675	AGAP000402	protein_coding	Nogo-B receptor precursor	X	7278599	7280164
1250	10d_32C_HKEC__vs__10d_27C_HKEC	AGAP000411	9.02002	1.66573	0.627008	2.65664	0.00789241	0.0215693	AGAP000411	NA	AGAP000411	protein_coding		X	7378463	7382195
1251	10d_32C_HKEC__vs__10d_27C_HKEC	AGAP000427	10305.9	-1.70127	0.221893	-7.66708	1.76e-14	1.54e-12	AGAP000427	1271818	AGAP000427	protein_coding	vitellogenin receptor	X	7623631	7631249
1252	10d_32C_HKEC__vs__10d_27C_HKEC	AGAP000430	181.561	1.01411	0.131488	7.71257	1.23e-14	1.15e-12	AGAP000430	NA	AGAP000430	protein_coding		X	7646486	7650454
1253	10d_32C_HKEC__vs__10d_27C_HKEC	AGAP000520	737.464	1.03217	0.11132	9.27217	1.82e-20	5.79e-18	AGAP000520	1271724	AGAP000520	protein_coding		X	9290786	9297176
1254	10d_32C_HKEC__vs__10d_27C_HKEC	AGAP000553	323.84	-1.02917	0.117699	-8.74404	2.25e-18	4.98e-16	AGAP000553	NA	white	protein_coding	protein white	X	9874701	9885361
1255	10d_32C_HKEC__vs__10d_27C_HKEC	AGAP000571	16.3786	-1.1193	0.333154	-3.3597	0.00078026	0.00300573	AGAP000571	1271651	CLIPC5	protein_coding	CLIP-domain serine protease	X	10086467	10088342
1256	10d_32C_HKEC__vs__10d_27C_HKEC	AGAP000612	670.295	-1.2558	0.213041	-5.89466	3.75e-09	7.39e-08	AGAP000612	1271620	SG1	protein_coding	salivary gland protein 1	X	11082821	11084194
1257	10d_32C_HKEC__vs__10d_27C_HKEC	AGAP000621	394.285	-1.26635	0.45518	-2.78208	0.00540109	0.0155695	AGAP000621	1271681	AGAP000621	protein_coding	carboxypeptidase A1	X	11233957	11236530
1258	10d_32C_HKEC__vs__10d_27C_HKEC	AGAP000690	138.491	-1.03925	0.186303	-5.57829	2.43e-08	3.79e-07	AGAP000690	4575966	AGAP000690	protein_coding		X	12430903	12431759
1259	10d_32C_HKEC__vs__10d_27C_HKEC	AGAP000693	23772.6	-1.2901	0.219632	-5.87393	4.26e-09	8.21e-08	AGAP000693	NA	CEC1	protein_coding	cecropin anti-microbial peptide	X	12440533	12441132
1260	10d_32C_HKEC__vs__10d_27C_HKEC	AGAP000772	114.672	-1.50299	0.201798	-7.44802	9.48e-14	6.62e-12	AGAP000772	3289749	AGAP000772	protein_coding		X	13870127	13871264
1261	10d_32C_HKEC__vs__10d_27C_HKEC	AGAP000786	452.177	1.19062	0.290866	4.09335	4.25e-05	0.000251879	AGAP000786	1272378	AGAP000786	protein_coding	ZP domain-containing protein [Source:UniProtKB/TrEMBL;Acc:Q7QE77]	X	14299300	14320409
1262	10d_32C_HKEC__vs__10d_27C_HKEC	AGAP000798	190.127	1.3702	0.141105	9.71049	2.72e-22	1.31e-19	AGAP000798	NA	AGAP000798	protein_coding		X	14600558	14612683
1263	10d_32C_HKEC__vs__10d_27C_HKEC	AGAP001006	2.29267	3.25878	1.39938	2.32873	0.0198736	0.0464753	AGAP001006	NA	AGAP001006	protein_coding		X	19098793	19099400
1264	10d_32C_HKEC__vs__10d_27C_HKEC	AGAP001024	7.64086	2.17755	0.585523	3.71898	0.000200028	0.000951186	AGAP001024	3289813	AGAP001024	protein_coding		X	19665565	19666071
1265	10d_32C_HKEC__vs__10d_27C_HKEC	AGAP001039	204.84	-1.31803	0.249068	-5.29187	1.21e-07	1.54e-06	AGAP001039	1270531	CYP307A1	protein_coding	cytochrome P450	X	20008895	20018400
1266	10d_32C_HKEC__vs__10d_27C_HKEC	AGAP001065	5986.59	-1.01509	0.155491	-6.52827	6.65e-11	2.18e-09	AGAP001065	1278659	AGAP001065	protein_coding	glycine hydroxymethyltransferase	X	22324224	22330158
1267	10d_32C_HKEC__vs__10d_27C_HKEC	AGAP001072	4.22125	1.67104	0.548856	3.0446	0.00232992	0.00762219	AGAP001072	4576115	AGAP001072	protein_coding		X	22717918	22718692
1268	10d_32C_HKEC__vs__10d_27C_HKEC	AGAP001116	750.955	-1.22548	0.224719	-5.45337	4.94e-08	7.08e-07	AGAP001116	1282047	AGAP001116	protein_coding	D-amino-acid oxidase	2R	372675	374369
1269	10d_32C_HKEC__vs__10d_27C_HKEC	AGAP001127	412.409	-1.1976	0.309844	-3.86516	0.000111016	0.000576183	AGAP001127	4577388	AGAP001127	protein_coding	P37NB protein	2R	514772	517415
1270	10d_32C_HKEC__vs__10d_27C_HKEC	AGAP001130	2477.08	-1.04398	0.170915	-6.10815	1.01e-09	2.3e-08	AGAP001130	NA	AGAP001130	protein_coding	poly(A) RNA polymerase GLD2	2R	545598	552364
1271	10d_32C_HKEC__vs__10d_27C_HKEC	AGAP001165	27.755	1.74835	0.251024	6.96488	3.29e-12	1.59e-10	AGAP001165	4577365	AGAP001165	protein_coding	zinc finger protein DZIP1	2R	675309	677922
1272	10d_32C_HKEC__vs__10d_27C_HKEC	AGAP001172	10.0626	1.1501	0.394701	2.91386	0.00356985	0.0109074	AGAP001172	1281995	Gr51	protein_coding	gustatory receptor 51	2R	691958	693422
1273	10d_32C_HKEC__vs__10d_27C_HKEC	AGAP001173	35.5933	2.09709	0.278253	7.5366	4.82e-14	3.61e-12	AGAP001173	1281994	Gr52	protein_coding	gustatory receptor 52	2R	693555	694975
1274	10d_32C_HKEC__vs__10d_27C_HKEC	AGAP001177	16.3965	1.70383	0.334016	5.10104	3.38e-07	3.77e-06	AGAP001177	1281990	AGAP001177	protein_coding	Ca2+-triggered coelenterazine-binding protein 1	2R	730391	734262
1275	10d_32C_HKEC__vs__10d_27C_HKEC	AGAP001199	7110.2	-1.44921	0.397265	-3.64796	0.000264333	0.00120002	AGAP001199	1281970	AGAP001199	protein_coding	serine protease	2R	1278912	1280352
1276	10d_32C_HKEC__vs__10d_27C_HKEC	AGAP001248	5.28874	1.90376	0.535031	3.55821	0.000373385	0.00160588	AGAP001248	4577294	AGAP001248	protein_coding	eupolytin	2R	2034986	2035967
1277	10d_32C_HKEC__vs__10d_27C_HKEC	AGAP001251	230.564	1.53596	0.258338	5.94553	2.76e-09	5.62e-08	AGAP001251	5667665	AGAP001251	protein_coding	eupolytin	2R	2040018	2041312
1278	10d_32C_HKEC__vs__10d_27C_HKEC	AGAP001333	689.314	-1.61289	0.196924	-8.19043	2.6e-16	3.7e-14	AGAP001333	1281846	st	protein_coding	protein scarlet	2R	3253875	3257684
1279	10d_32C_HKEC__vs__10d_27C_HKEC	AGAP001336	924.14	-1.01263	0.206067	-4.91406	8.92e-07	8.72e-06	AGAP001336	1281842	AGAP001336	protein_coding		2R	3286021	3294386
1280	10d_32C_HKEC__vs__10d_27C_HKEC	AGAP001443	6.0524	2.19243	0.595093	3.68418	0.00022944	0.00106777	AGAP001443	1281735	CYP325J1	protein_coding	cytochrome P450	2R	5058685	5060107
1281	10d_32C_HKEC__vs__10d_27C_HKEC	AGAP001508	7846.61	-2.01466	0.422484	-4.76862	1.85e-06	1.64e-05	AGAP001508	3290482	AGAP001508	protein_coding		2R	5710027	5710780
1282	10d_32C_HKEC__vs__10d_27C_HKEC	AGAP001509	54.4066	-1.84791	0.779804	-2.36972	0.0178017	0.0424574	AGAP001509	1281665	AGAP001509	protein_coding		2R	5712376	5713285
1283	10d_32C_HKEC__vs__10d_27C_HKEC	AGAP001522	240.328	-1.16663	0.172238	-6.77334	1.26e-11	5.06e-10	AGAP001522	1281656	AGAP001522	protein_coding	Thyroid receptor-interacting protein 13	2R	5829766	5831722
1284	10d_32C_HKEC__vs__10d_27C_HKEC	AGAP001544	537.736	-2.82802	0.295774	-9.56142	1.16e-21	4.96e-19	AGAP001544	4576818	AGAP001544	protein_coding	tripartite motif-containing protein 37	2R	6086236	6090156
1285	10d_32C_HKEC__vs__10d_27C_HKEC	AGAP001553	5.58341	-2.85887	0.712699	-4.01133	6.04e-05	0.000341855	AGAP001553	NA	AGAP001553	protein_coding		2R	6123889	6125423
1286	10d_32C_HKEC__vs__10d_27C_HKEC	AGAP001568	4.29141	1.37307	0.548087	2.50521	0.0122379	0.0311421	AGAP001568	1281601	AGAP001568	protein_coding	chromatin assembly factor 1, p180-subunit	2R	6327150	6329082
1287	10d_32C_HKEC__vs__10d_27C_HKEC	AGAP001572	14.7575	-1.19529	0.387659	-3.08335	0.00204683	0.00682988	AGAP001572	1281598	AGAP001572	protein_coding		2R	6356277	6356531
1288	10d_32C_HKEC__vs__10d_27C_HKEC	AGAP001593	9.12241	1.34169	0.438177	3.06198	0.0021988	0.00724879	AGAP001593	1281580	AGAP001593	protein_coding	homeobox protein goosecoid	2R	6555150	6556426
1289	10d_32C_HKEC__vs__10d_27C_HKEC	AGAP001626	58.7101	-1.14133	0.190606	-5.98789	2.13e-09	4.48e-08	AGAP001626	1281546	AGAP001626	protein_coding		2R	7006337	7007117
1290	10d_32C_HKEC__vs__10d_27C_HKEC	AGAP001636	220.301	-1.17327	0.179521	-6.53552	6.34e-11	2.1e-09	AGAP001636	3290493	AGAP001636	protein_coding	serine/threonine-protein kinase greatwall	2R	7216870	7220383
1291	10d_32C_HKEC__vs__10d_27C_HKEC	AGAP001660	7.25604	1.54299	0.478296	3.22601	0.00125527	0.00449867	AGAP001660	NA	AGAP001660	protein_coding		2R	7567296	7607550
1292	10d_32C_HKEC__vs__10d_27C_HKEC	AGAP001668	2.35829	3.09124	1.13344	2.72732	0.00638511	0.0180228	AGAP001668	4577352	CPR5	protein_coding	cuticular protein RR-2 family 5	2R	7651641	7652462
1293	10d_32C_HKEC__vs__10d_27C_HKEC	AGAP001669	29.6045	1.63879	0.457584	3.5814	0.000341757	0.00149553	AGAP001669	1281505	CPR6	protein_coding	cuticular protein RR-2 family 6	2R	7656373	7657277
1294	10d_32C_HKEC__vs__10d_27C_HKEC	AGAP001676	125.261	1.73033	0.294127	5.88294	4.03e-09	7.89e-08	AGAP001676	1281498	AGAP001676	protein_coding	actin, cytoplasmic	2R	8001905	8003591
1295	10d_32C_HKEC__vs__10d_27C_HKEC	AGAP001684	30.7334	-2.07121	0.727784	-2.84591	0.00442842	0.0131743	AGAP001684	1281493	AGAP001684	protein_coding	Alkaline phosphatase [Source:UniProtKB/TrEMBL;Acc:Q7PY02]	2R	8367727	8373839
1296	10d_32C_HKEC__vs__10d_27C_HKEC	AGAP001767	18.2161	1.75896	0.444949	3.95317	7.71e-05	0.000421934	AGAP001767	1281408	AGAP001767	protein_coding	Peptidase (mitochondrial processing) beta	2R	9602332	9603836
1297	10d_32C_HKEC__vs__10d_27C_HKEC	AGAP001781	58.3941	-1.33181	0.209021	-6.37165	1.87e-10	5.36e-09	AGAP001781	1281171	AGAP001781	protein_coding		2R	10256615	10259011
1298	10d_32C_HKEC__vs__10d_27C_HKEC	AGAP001809	49.5452	1.75309	0.232532	7.53913	4.73e-14	3.59e-12	AGAP001809	NA	AGAP001809	protein_coding	tetratricopeptide repeat domain 26	2R	10837492	10839520
1299	10d_32C_HKEC__vs__10d_27C_HKEC	AGAP001814	11.7162	1.23002	0.365768	3.36283	0.00077148	0.00297789	AGAP001814	5667421	AGAP001814	protein_coding	cytosolic carboxypeptidase 6	2R	10859312	10865032
1300	10d_32C_HKEC__vs__10d_27C_HKEC	AGAP001822	9.05895	1.42093	0.554692	2.56166	0.0104173	0.0272668	AGAP001822	1281289	AGAP001822	protein_coding		2R	10900129	10901647
1301	10d_32C_HKEC__vs__10d_27C_HKEC	AGAP001864	75.9118	-1.05221	0.173719	-6.05699	1.39e-09	3.05e-08	AGAP001864	4577054	CYP4H15	protein_coding	cytochrome P450	2R	11614187	11615787
1302	10d_32C_HKEC__vs__10d_27C_HKEC	AGAP001901	153.933	-1.05459	0.155817	-6.76811	1.3e-11	5.22e-10	AGAP001901	NA	AGAP001901	protein_coding	DNA helicase MCM9	2R	11967255	11971280
1303	10d_32C_HKEC__vs__10d_27C_HKEC	AGAP001933	319.208	-1.36716	0.15386	-8.88576	6.35e-19	1.52e-16	AGAP001933	1281191	AGAP001933	protein_coding	kinase	2R	12424563	12427370
1304	10d_32C_HKEC__vs__10d_27C_HKEC	AGAP001949	110.772	-1.37254	0.233514	-5.87775	4.16e-09	8.07e-08	AGAP001949	1281175	AGAP001949	protein_coding		2R	12768545	12774338
1305	10d_32C_HKEC__vs__10d_27C_HKEC	AGAP001950	218.18	-1.05171	0.13458	-7.81477	5.51e-15	5.66e-13	AGAP001950	NA	AGAP001950	protein_coding	membrane-associated tyrosine- and threonine-specific cdc2-inhibitory kinase	2R	12774801	12778327
1306	10d_32C_HKEC__vs__10d_27C_HKEC	AGAP001952	5.43229	2.09164	0.58804	3.55697	0.000375164	0.00161232	AGAP001952	1281173	AGAP001952	protein_coding	cytosol aminopeptidase	2R	12780685	12782505
1307	10d_32C_HKEC__vs__10d_27C_HKEC	AGAP001970	65.3994	1.31531	0.354118	3.71432	0.000203754	0.000966142	AGAP001970	1281152	AGAP001970	protein_coding	Polyubiquitin-B	2R	12992453	12993988
1308	10d_32C_HKEC__vs__10d_27C_HKEC	AGAP001989	429.727	-2.05011	0.576749	-3.55459	0.000378562	0.00162511	AGAP001989	4576865	AGAP001989	protein_coding		2R	13210284	13211226
1309	10d_32C_HKEC__vs__10d_27C_HKEC	AGAP001999	533.352	-1.12382	0.112671	-9.97429	1.98e-23	1.14e-20	AGAP001999	1281122	AGAP001999	protein_coding	protein neuralized	2R	13352435	13360847
1310	10d_32C_HKEC__vs__10d_27C_HKEC	AGAP002009	3.99414	2.49333	0.739082	3.37355	0.000742044	0.00288166	AGAP002009	3290543	AGAP002009	protein_coding	dynein heavy chain, axonemal	2R	13875376	13889539
1311	10d_32C_HKEC__vs__10d_27C_HKEC	AGAP002056	184.16	1.02794	0.174794	5.88089	4.08e-09	7.96e-08	AGAP002056	NA	AGAP002056	protein_coding	beta-galactosidase	2R	14682832	14686149
1312	10d_32C_HKEC__vs__10d_27C_HKEC	AGAP002068	87.5651	-1.24028	0.265747	-4.66717	3.05e-06	2.53e-05	AGAP002068	1281045	AGAP002068	protein_coding		2R	14731223	14737475
1313	10d_32C_HKEC__vs__10d_27C_HKEC	AGAP002091	1796.19	-1.2448	0.218212	-5.70453	1.17e-08	2.02e-07	AGAP002091	1281370	AGAP002091	protein_coding	phosphoribosylformylglycinamidine synthase	2R	15221488	15227114
1314	10d_32C_HKEC__vs__10d_27C_HKEC	AGAP002125	2.25237	2.44012	1.03918	2.34812	0.0188687	0.0445045	AGAP002125	1281356	Or34	protein_coding	odorant receptor 34	2R	16083005	16084485
1315	10d_32C_HKEC__vs__10d_27C_HKEC	AGAP002198	2070.87	-1.17734	0.326945	-3.60102	0.000316974	0.00140199	AGAP002198	3290580	Gnmt	protein_coding	glycine N-methyltransferase	2R	17492366	17494622
1316	10d_32C_HKEC__vs__10d_27C_HKEC	AGAP002206	53.7952	1.07992	0.211565	5.10441	3.32e-07	3.72e-06	AGAP002206	NA	CYP325D2	protein_coding	cytochrome P450	2R	17586250	17589032
1317	10d_32C_HKEC__vs__10d_27C_HKEC	AGAP002248	107.879	-1.48962	0.296477	-5.02439	5.05e-07	5.36e-06	AGAP002248	1269313	AGAP002248	protein_coding	kinesin family member C1	2R	18094000	18096866
1318	10d_32C_HKEC__vs__10d_27C_HKEC	AGAP002275	2.09087	2.58397	0.866323	2.98269	0.00285726	0.00906175	AGAP002275	NA	AGAP002275	protein_coding		2R	18508029	18509926
1319	10d_32C_HKEC__vs__10d_27C_HKEC	AGAP002294	53.6102	1.56179	0.474442	3.29183	0.000995363	0.00371512	AGAP002294	1269274	AGAP002294	protein_coding	histidyl-tRNA synthetase	2R	18683699	18685240
1320	10d_32C_HKEC__vs__10d_27C_HKEC	AGAP002322	228	-1.8328	0.176313	-10.3952	2.61e-25	2.73e-22	AGAP002322	1273647	AGAP002322	protein_coding		2R	19538313	19541380
1321	10d_32C_HKEC__vs__10d_27C_HKEC	AGAP002323	936.936	-1.11584	0.209852	-5.31729	1.05e-07	1.37e-06	AGAP002323	1273646	AGAP002323	protein_coding		2R	19547045	19553216
1322	10d_32C_HKEC__vs__10d_27C_HKEC	AGAP002365	12.7572	1.67608	0.405007	4.13839	3.5e-05	0.000213332	AGAP002365	1273597	AGAP002365	protein_coding		2R	20650893	20653223
1323	10d_32C_HKEC__vs__10d_27C_HKEC	AGAP002387	1421.34	-1.30699	0.183764	-7.11234	1.14e-12	6.2e-11	AGAP002387	1273575	AGAP002387	protein_coding	acid phosphatase	2R	20878224	20880447
1324	10d_32C_HKEC__vs__10d_27C_HKEC	AGAP002425	1849.54	-1.0068	0.247415	-4.06927	4.72e-05	0.000275831	AGAP002425	1273535	AGAP002425	protein_coding	cysteine sulfinic acid decarboxylase	2R	21205238	21207556
1325	10d_32C_HKEC__vs__10d_27C_HKEC	AGAP002441	15.7093	1.19648	0.367857	3.25258	0.00114363	0.00416594	AGAP002441	NA	AGAP002441	protein_coding	Neprilysin, neutral endopeptidase 5 [Source:UniProtKB/TrEMBL;Acc:A0A1S4GF43]	2R	21430613	21440580
1326	10d_32C_HKEC__vs__10d_27C_HKEC	AGAP002471	2.85116	1.94281	0.782964	2.48135	0.0130884	0.0329052	AGAP002471	1273488	AGAP002471	protein_coding	ADP-ribosylation factor-like protein 16	2R	21845638	21846268
1327	10d_32C_HKEC__vs__10d_27C_HKEC	AGAP002478	679.045	-1.22835	0.202286	-6.07232	1.26e-09	2.82e-08	AGAP002478	NA	AGAP002478	protein_coding	cyclin B	2R	21862822	21866121
1328	10d_32C_HKEC__vs__10d_27C_HKEC	AGAP002487	20.1724	1.09343	0.290204	3.76779	0.0001647	0.000809588	AGAP002487	NA	AGAP002487	protein_coding		2R	21938613	21956532
1329	10d_32C_HKEC__vs__10d_27C_HKEC	AGAP002583	7.18617	1.86743	0.613499	3.0439	0.00233531	0.0076333	AGAP002583	5667431	AGAP002583	protein_coding		2R	23280868	23282316
1330	10d_32C_HKEC__vs__10d_27C_HKEC	AGAP002622	529.813	-1.26111	0.141689	-8.90054	5.56e-19	1.36e-16	AGAP002622	1273345	AGAP002622	protein_coding	sodium-coupled monocarboxylate transporter 1	2R	24271906	24276543
1331	10d_32C_HKEC__vs__10d_27C_HKEC	AGAP002650	12.7535	1.18468	0.353596	3.35039	0.000806989	0.00308908	AGAP002650	1273309	AGAP002650	protein_coding		2R	25130272	25131563
1332	10d_32C_HKEC__vs__10d_27C_HKEC	AGAP002803	2.65495	1.90744	0.803409	2.37418	0.0175879	0.0420345	AGAP002803	5667710	AGAP002803	protein_coding		2R	27779901	27784486
1333	10d_32C_HKEC__vs__10d_27C_HKEC	AGAP002810	118.666	1.03013	0.137976	7.46599	8.27e-14	5.84e-12	AGAP002810	1273151	AGAP002810	protein_coding	45 kDa calcium-binding protein	2R	27881084	27882774
1334	10d_32C_HKEC__vs__10d_27C_HKEC	AGAP002815	13.9936	1.10414	0.43407	2.54369	0.0109688	0.0284837	AGAP002815	1273144	CLIPA15	protein_coding	CLIP-domain serine protease	2R	27937171	27940137
1335	10d_32C_HKEC__vs__10d_27C_HKEC	AGAP002845	10.7886	1.46996	0.38364	3.83163	0.000127298	0.000646992	AGAP002845	1273117	AGAP002845	protein_coding		2R	28276666	28278782
1336	10d_32C_HKEC__vs__10d_27C_HKEC	AGAP002847	28.009	-1.30703	0.443828	-2.94491	0.00323049	0.0100463	AGAP002847	1273116	AGAP002847	protein_coding	Niemann-Pick Type C-2	2R	28299667	28300338
1337	10d_32C_HKEC__vs__10d_27C_HKEC	AGAP002851	8.17553	-1.43123	0.565413	-2.53129	0.0113643	0.0293783	AGAP002851	1273113	AGAP002851	protein_coding	Niemann-Pick C2 protein	2R	28305680	28306258
1338	10d_32C_HKEC__vs__10d_27C_HKEC	AGAP002899	68.0629	-1.35032	0.190343	-7.09414	1.3e-12	6.98e-11	AGAP002899	1273063	AGAP002899	protein_coding		2R	29098113	29099864
1339	10d_32C_HKEC__vs__10d_27C_HKEC	AGAP002989	420.505	-1.17684	0.171449	-6.86404	6.69e-12	2.97e-10	AGAP002989	1272968	AGAP002989	protein_coding	gamma-interferon-inducible lysosomal thiol reductase	2R	30631588	30633726
1340	10d_32C_HKEC__vs__10d_27C_HKEC	AGAP002999	492.337	1.08461	0.102527	10.5788	3.74e-26	5.38e-23	AGAP002999	NA	AGAP002999	protein_coding		2R	30868385	30871164
1341	10d_32C_HKEC__vs__10d_27C_HKEC	AGAP003076	54.1794	1.00004	0.155571	6.42817	1.29e-10	3.93e-09	AGAP003076	1273750	GPRGHP1	protein_coding	putative growth hormone releasing hormone receptor 1	2R	32199430	32232185
1342	10d_32C_HKEC__vs__10d_27C_HKEC	AGAP003080	3283.96	-1.58007	0.201314	-7.84878	4.2e-15	4.48e-13	AGAP003080	NA	AGAP003080	protein_coding	oo18 RNA-binding protein	2R	32252862	32291323
1343	10d_32C_HKEC__vs__10d_27C_HKEC	AGAP003086	490.051	-1.03034	0.245794	-4.1919	2.77e-05	0.00017398	AGAP003086	1273762	AGAP003086	protein_coding		2R	32378725	32379968
1344	10d_32C_HKEC__vs__10d_27C_HKEC	AGAP003087	255.971	-1.66216	0.263297	-6.31287	2.74e-10	7.57e-09	AGAP003087	1273763	AGAP003087	protein_coding		2R	32380090	32381475
1345	10d_32C_HKEC__vs__10d_27C_HKEC	AGAP003095	4085.16	-1.30529	0.17729	-7.36248	1.81e-13	1.17e-11	AGAP003095	1273771	AGAP003095	protein_coding	yellow protein	2R	32418935	32421669
1346	10d_32C_HKEC__vs__10d_27C_HKEC	AGAP003120	14.7203	1.05355	0.366352	2.87577	0.00403038	0.0121248	AGAP003120	1273793	AGAP003120	protein_coding		2R	32896402	32899586
1347	10d_32C_HKEC__vs__10d_27C_HKEC	AGAP003151	288.309	1.31058	0.278984	4.69771	2.63e-06	2.23e-05	AGAP003151	5667459	AGAP003151	protein_coding		2R	33381051	33383831
1348	10d_32C_HKEC__vs__10d_27C_HKEC	AGAP003157	328.841	-1.02888	0.133222	-7.72303	1.14e-14	1.07e-12	AGAP003157	1273828	AGAP003157	protein_coding	DNA polymerase iota	2R	33398499	33402247
1349	10d_32C_HKEC__vs__10d_27C_HKEC	AGAP003225	82.8299	-1.0787	0.207888	-5.18886	2.12e-07	2.5e-06	AGAP003225	3290771	AGAP003225	protein_coding		2R	34034231	34035195
1350	10d_32C_HKEC__vs__10d_27C_HKEC	AGAP003227	29.5441	-1.21857	0.231193	-5.27079	1.36e-07	1.7e-06	AGAP003227	NA	AGAP003227	protein_coding	nucleoside-diphosphate kinase	2R	34048212	34049992
1351	10d_32C_HKEC__vs__10d_27C_HKEC	AGAP003246	894.37	-1.49714	0.182512	-8.20298	2.34e-16	3.42e-14	AGAP003246	1273920	CLIPB2	protein_coding	CLIP-domain serine protease	2R	34456183	34457654
1352	10d_32C_HKEC__vs__10d_27C_HKEC	AGAP003249	248.006	-1.04914	0.179607	-5.84133	5.18e-09	9.77e-08	AGAP003249	3290783	CLIPB3	protein_coding	CLIP-domain serine protease	2R	34469320	34470735
1353	10d_32C_HKEC__vs__10d_27C_HKEC	AGAP003257	62.6017	-1.43952	0.28965	-4.96986	6.7e-07	6.79e-06	AGAP003257	1269164	GSTU2	protein_coding	glutathione S-transferase unclassified 2	2R	34496913	34498065
1354	10d_32C_HKEC__vs__10d_27C_HKEC	AGAP003260	7.45561	1.74836	0.474573	3.68407	0.000229535	0.00106777	AGAP003260	1269162	Gr21	protein_coding	gustatory receptor 21	2R	34504196	34506056
1355	10d_32C_HKEC__vs__10d_27C_HKEC	AGAP003290	865.27	-2.23278	0.284922	-7.83646	4.63e-15	4.85e-13	AGAP003290	1269190	AGAP003290	protein_coding		2R	35094008	35100699
1356	10d_32C_HKEC__vs__10d_27C_HKEC	AGAP003371	5977.17	1.4053	0.19699	7.13385	9.76e-13	5.41e-11	AGAP003371	NA	AGAP003371	protein_coding		2R	36919265	36924145
1357	10d_32C_HKEC__vs__10d_27C_HKEC	AGAP003408	346.192	-1.1033	0.128872	-8.5612	1.12e-17	2.18e-15	AGAP003408	1272783	AGAP003408	protein_coding	aldose reductase	2R	37449580	37453527
1358	10d_32C_HKEC__vs__10d_27C_HKEC	AGAP003449	1720.48	1.14256	0.274678	4.15964	3.19e-05	0.000196608	AGAP003449	NA	AGAP003449	protein_coding	rootletin	2R	37851888	37872035
1359	10d_32C_HKEC__vs__10d_27C_HKEC	AGAP003483	170.257	-1.24055	0.156993	-7.90196	2.75e-15	3.16e-13	AGAP003483	5667416	AGAP003483	protein_coding		2R	38516458	38518168
1360	10d_32C_HKEC__vs__10d_27C_HKEC	AGAP003488	2498.85	-1.05182	0.217012	-4.84682	1.25e-06	1.17e-05	AGAP003488	1270944	AGAP003488	protein_coding	nucleotide exchange factor SIL1	2R	38599677	38601541
1361	10d_32C_HKEC__vs__10d_27C_HKEC	AGAP003490	354.015	-1.16785	0.202819	-5.75808	8.51e-09	1.51e-07	AGAP003490	1270941	AGAP003490	protein_coding	alanine-glyoxylate aminotransferase	2R	38606946	38608408
1362	10d_32C_HKEC__vs__10d_27C_HKEC	AGAP003501	3.61072	2.24495	0.745069	3.01308	0.00258611	0.00833488	AGAP003501	3290854	AGAP003501	protein_coding	Lipase [Source:UniProtKB/TrEMBL;Acc:Q5TVS6]	2R	38740383	38741717
1363	10d_32C_HKEC__vs__10d_27C_HKEC	AGAP003530	22.1607	1.25537	0.323756	3.87752	0.000105527	0.00055173	AGAP003530	1274186	OBP6	protein_coding	odorant-binding protein antennal 6	2R	39200905	39201673
1364	10d_32C_HKEC__vs__10d_27C_HKEC	AGAP003531	23.4726	1.57464	0.265883	5.9223	3.17e-09	6.33e-08	AGAP003531	1274187	IR41n	protein_coding	ionotropic receptor IR41n	2R	39207749	39210030
1365	10d_32C_HKEC__vs__10d_27C_HKEC	AGAP003535	134.997	-1.11963	0.145156	-7.7133	1.23e-14	1.15e-12	AGAP003535	5667523	AGAP003535	protein_coding		2R	39217100	39218270
1366	10d_32C_HKEC__vs__10d_27C_HKEC	AGAP003541	14383.6	1.19693	0.114664	10.4386	1.65e-25	1.9e-22	AGAP003541	1274198	AGAP003541	protein_coding	eukaryotic translation elongation factor 1 alpha 1	2R	39343803	39351213
1367	10d_32C_HKEC__vs__10d_27C_HKEC	AGAP003545	10603.4	-2.91963	0.300667	-9.7105	2.72e-22	1.31e-19	AGAP003545	1274203	Osk	protein_coding	protein oskar	2R	39361783	39364284
1368	10d_32C_HKEC__vs__10d_27C_HKEC	AGAP003570	513.101	1.06807	0.137578	7.76338	8.27e-15	8.14e-13	AGAP003570	NA	AGAP003570	protein_coding		2R	39722168	39742960
1369	10d_32C_HKEC__vs__10d_27C_HKEC	AGAP003583	72.789	1.42338	0.384638	3.70057	0.000215113	0.00101082	AGAP003583	1274248	AGAP003583	protein_coding	L-iditol 2-dehydrogenase	2R	40339598	40340889
1370	10d_32C_HKEC__vs__10d_27C_HKEC	AGAP003591	81.819	-1.21708	0.175599	-6.93101	4.18e-12	1.98e-10	AGAP003591	1274255	AGAP003591	protein_coding	LRR-repeat protein 1	2R	40367467	40368944
1371	10d_32C_HKEC__vs__10d_27C_HKEC	AGAP003626	31.4772	-1.84384	0.360035	-5.12128	3.03e-07	3.43e-06	AGAP003626	1274290	AGAP003626	protein_coding		2R	40687126	40688303
1372	10d_32C_HKEC__vs__10d_27C_HKEC	AGAP003646	85.2218	-1.05685	0.160703	-6.5764	4.82e-11	1.65e-09	AGAP003646	1274313	AGAP003646	protein_coding		2R	40949735	40951358
1373	10d_32C_HKEC__vs__10d_27C_HKEC	AGAP003691	1938.34	-1.47679	0.220362	-6.70165	2.06e-11	7.76e-10	AGAP003691	NA	AGAP003691	protein_coding		2R	42045503	42049135
1374	10d_32C_HKEC__vs__10d_27C_HKEC	AGAP003703	323.37	-1.90176	0.226587	-8.39307	4.74e-17	8.27e-15	AGAP003703	1274380	AGAP003703	protein_coding	abnormal spindle-like microcephaly-associated protein	2R	42175154	42182118
1375	10d_32C_HKEC__vs__10d_27C_HKEC	AGAP003743	85.0094	-1.14163	0.188074	-6.07008	1.28e-09	2.84e-08	AGAP003743	NA	AGAP003743	protein_coding	HAUS augmin-like complex subunit 6	2R	42818689	42821215
1376	10d_32C_HKEC__vs__10d_27C_HKEC	AGAP003771	141.927	-1.00599	0.1864	-5.39696	6.78e-08	9.29e-07	AGAP003771	4577115	AGAP003771	protein_coding		2R	43135292	43137552
1377	10d_32C_HKEC__vs__10d_27C_HKEC	AGAP003773	899.631	1.02108	0.154415	6.61262	3.78e-11	1.32e-09	AGAP003773	1271507	AGAP003773	protein_coding		2R	43149729	43150647
1378	10d_32C_HKEC__vs__10d_27C_HKEC	AGAP003774	129.983	1.17478	0.170188	6.90286	5.1e-12	2.36e-10	AGAP003774	5667600	AGAP003774	protein_coding		2R	43150568	43151458
1379	10d_32C_HKEC__vs__10d_27C_HKEC	AGAP003784	45.9564	1.37554	0.317532	4.33198	1.48e-05	0.000101107	AGAP003784	3290902	AGAP003784	protein_coding	glucose dehydrogenase (acceptor)	2R	43274713	43286467
1380	10d_32C_HKEC__vs__10d_27C_HKEC	AGAP003788	12.0051	1.06546	0.450565	2.36473	0.0180431	0.0429383	AGAP003788	1271525	AGAP003788	protein_coding	glucose dehydrogenase (acceptor)	2R	43306172	43308203
1381	10d_32C_HKEC__vs__10d_27C_HKEC	AGAP003938	1860.4	2.03752	0.146513	13.9068	5.76e-44	6.64e-40	AGAP003938	1278764	AGAP003938	protein_coding		2R	46554797	46556602
1382	10d_32C_HKEC__vs__10d_27C_HKEC	AGAP004018	1345.62	-1.41863	0.15606	-9.09027	9.88e-20	2.82e-17	AGAP004018	4577298	AGAP004018	protein_coding		2R	47887680	47910298
1383	10d_32C_HKEC__vs__10d_27C_HKEC	AGAP004038	4190.87	-1.88185	0.246044	-7.64844	2.03e-14	1.74e-12	AGAP004038	1270899	HPX8	protein_coding	heme peroxidase 8	2R	48266124	48268778
1384	10d_32C_HKEC__vs__10d_27C_HKEC	AGAP004077	8.03681	1.20828	0.436665	2.76706	0.0056564	0.0162284	AGAP004077	5667618	AGAP004077	protein_coding		2R	49498122	49499855
1385	10d_32C_HKEC__vs__10d_27C_HKEC	AGAP004108	77.0017	-1.10649	0.258635	-4.2782	1.88e-05	0.000125656	AGAP004108	NA	AGAP004108	protein_coding	Amalgam	2R	50044334	50047428
1386	10d_32C_HKEC__vs__10d_27C_HKEC	AGAP004123	17.7299	1.10874	0.342568	3.23655	0.00120983	0.00435622	AGAP004123	4577410	GPRNPY2	protein_coding	neuropeptide Y receptor 2	2R	50350559	50354332
1387	10d_32C_HKEC__vs__10d_27C_HKEC	AGAP004149	8.20593	1.57051	0.498016	3.15352	0.00161312	0.00556977	AGAP004149	NA	AGAP004149	protein_coding		2R	50746527	50750326
1388	10d_32C_HKEC__vs__10d_27C_HKEC	AGAP004165	7.46261	2.72947	0.75424	3.61884	0.00029593	0.0013257	AGAP004165	1273989	GSTD2	protein_coding	glutathione S-transferase delta class 2	2R	51003621	51004250
1389	10d_32C_HKEC__vs__10d_27C_HKEC	AGAP004220	91.7594	1.34947	0.27125	4.97501	6.52e-07	6.65e-06	AGAP004220	4576835	AGAP004220	protein_coding		2R	52041008	52042217
1390	10d_32C_HKEC__vs__10d_27C_HKEC	AGAP004239	814.365	-1.08051	0.196562	-5.49703	3.86e-08	5.72e-07	AGAP004239	1274084	AGAP004239	protein_coding	polo-like kinase 1	2R	52969440	52972940
1391	10d_32C_HKEC__vs__10d_27C_HKEC	AGAP004275	195.172	-1.07496	0.141848	-7.57828	3.5e-14	2.78e-12	AGAP004275	1274119	AGAP004275	protein_coding	DNA replication licensing factor MCM2	2R	53567927	53570999
1392	10d_32C_HKEC__vs__10d_27C_HKEC	AGAP004281	65.3825	-1.02236	0.222064	-4.60389	4.15e-06	3.31e-05	AGAP004281	4577206	AGAP004281	protein_coding		2R	53809199	53810497
1393	10d_32C_HKEC__vs__10d_27C_HKEC	AGAP004324	402.517	-2.73947	0.461799	-5.93218	2.99e-09	6.03e-08	AGAP004324	NA	AGAP004324	protein_coding	Protein yellow	2R	54488978	54491365
1394	10d_32C_HKEC__vs__10d_27C_HKEC	AGAP004350	337.334	2.12713	0.509217	4.17725	2.95e-05	0.000183615	AGAP004350	1274497	AGAP004350	protein_coding	Synaptic vesicle protein	2R	54940341	54942685
1395	10d_32C_HKEC__vs__10d_27C_HKEC	AGAP004355	3.09555	2.08617	0.778472	2.67982	0.00736613	0.0203434	AGAP004355	1274502	Or27	protein_coding	odorant receptor 27	2R	55005817	55007288
1396	10d_32C_HKEC__vs__10d_27C_HKEC	AGAP004444	8.39464	1.51045	0.620138	2.43567	0.0148644	0.0366192	AGAP004444	3291016	AGAP004444	protein_coding		2R	56163719	56170183
1397	10d_32C_HKEC__vs__10d_27C_HKEC	AGAP004474	1.46509	2.63233	1.08797	2.41949	0.0155423	0.0379887	AGAP004474	1274622	AGAP004474	protein_coding		2R	56741249	56744267
1398	10d_32C_HKEC__vs__10d_27C_HKEC	AGAP004498	6.52207	1.82087	0.634864	2.86812	0.00412915	0.0123767	AGAP004498	1274644	AGAP004498	protein_coding	Sulfotransferase (Sult)	2R	57078847	57080018
1399	10d_32C_HKEC__vs__10d_27C_HKEC	AGAP004531	15.7806	-2.75204	0.721005	-3.81695	0.000135112	0.00067981	AGAP004531	1274676	AGAP004531	protein_coding	cathepsin B precursor	2R	57429740	57431019
1400	10d_32C_HKEC__vs__10d_27C_HKEC	AGAP004581	1952.08	1.25953	0.501212	2.51298	0.0119717	0.0306122	AGAP004581	5667763	AGAP004581	protein_coding	heat shock protein 70kDa	2R	57956199	57957413
1401	10d_32C_HKEC__vs__10d_27C_HKEC	AGAP004582	516.302	1.26959	0.508571	2.49639	0.0125463	0.0317921	AGAP004582	4577471	AGAP004582	protein_coding	heat shock 70kDa protein	2R	57969341	57972240
1402	10d_32C_HKEC__vs__10d_27C_HKEC	AGAP004583	1624.03	1.18233	0.496721	2.38027	0.0173	0.0414582	AGAP004583	NA	AGAP004583	protein_coding	heat shock 70kDa protein	2R	57977978	57979236
1403	10d_32C_HKEC__vs__10d_27C_HKEC	AGAP004611	2.16597	3.137	1.07945	2.9061	0.00365963	0.0111286	AGAP004611	4577387	AGAP004611	protein_coding	prolyl 4-hydroxylase	2R	58381084	58382774
1404	10d_32C_HKEC__vs__10d_27C_HKEC	AGAP004620	82.6609	2.40353	0.318867	7.53771	4.78e-14	3.6e-12	AGAP004620	1275911	AGAP004620	protein_coding	Envelysin	2R	58619536	58621971
1405	10d_32C_HKEC__vs__10d_27C_HKEC	AGAP004678	255.501	-1.13009	0.126792	-8.91295	4.97e-19	1.24e-16	AGAP004678	1275380	AGAP004678	protein_coding		2L	203779	205293
1406	10d_32C_HKEC__vs__10d_27C_HKEC	AGAP004690	185.74	-1.99828	0.507219	-3.93968	8.16e-05	0.000442384	AGAP004690	1278572	CPF3	protein_coding	cuticular protein 3 from fifty-one aa family	2L	1133037	1133751
1407	10d_32C_HKEC__vs__10d_27C_HKEC	AGAP004700	71.8698	-2.71949	0.295275	-9.21004	3.26e-20	9.88e-18	AGAP004700	4576593	AGAP004700	protein_coding		2L	2013634	2015127
1408	10d_32C_HKEC__vs__10d_27C_HKEC	AGAP004719	132.609	-1.34043	0.335998	-3.9894	6.62e-05	0.000368701	AGAP004719	NA	CLIPC9	protein_coding	CLIP-domain serine protease	2L	2714472	2719933
1409	10d_32C_HKEC__vs__10d_27C_HKEC	AGAP004760	10.8883	1.60736	0.356193	4.51261	6.4e-06	4.84e-05	AGAP004760	NA	AGAP004760	protein_coding		2L	3080556	3082396
1410	10d_32C_HKEC__vs__10d_27C_HKEC	AGAP004763	23.9697	1.36051	0.25371	5.36245	8.21e-08	1.1e-06	AGAP004763	NA	AGAP004763	protein_coding		2L	3152651	3154140
1411	10d_32C_HKEC__vs__10d_27C_HKEC	AGAP004802	2205.99	1.01182	0.372912	2.7133	0.00666162	0.0187117	AGAP004802	1278421	AGAP004802	protein_coding	4-hydroxyphenylpyruvate dioxygenase [Source:UniProtKB/TrEMBL;Acc:Q7Q2T3]	2L	3745921	3747552
1412	10d_32C_HKEC__vs__10d_27C_HKEC	AGAP004804	97.2182	-1.06085	0.138039	-7.68513	1.53e-14	1.35e-12	AGAP004804	1278419	AGAP004804	protein_coding		2L	3749873	3750905
1413	10d_32C_HKEC__vs__10d_27C_HKEC	AGAP004814	439.935	1.5224	0.247562	6.14959	7.77e-10	1.85e-08	AGAP004814	1278412	AGAP004814	protein_coding		2L	3825668	3826851
1414	10d_32C_HKEC__vs__10d_27C_HKEC	AGAP004825	147.386	-1.03679	0.224352	-4.62124	3.81e-06	3.07e-05	AGAP004825	NA	AGAP004825	protein_coding		2L	3992274	3996433
1415	10d_32C_HKEC__vs__10d_27C_HKEC	AGAP004862	140.781	1.04084	0.240588	4.32623	1.52e-05	0.000103322	AGAP004862	NA	AGAP004862	protein_coding		2L	4554515	4561581
1416	10d_32C_HKEC__vs__10d_27C_HKEC	AGAP004957	275.517	-1.44703	0.21103	-6.85699	7.03e-12	3.08e-10	AGAP004957	1275769	AGAP004957	protein_coding	origin recognition complex subunit 1	2L	7187117	7189946
1417	10d_32C_HKEC__vs__10d_27C_HKEC	AGAP004962	86.1883	-1.89077	0.257435	-7.34462	2.06e-13	1.31e-11	AGAP004962	NA	AGAP004962	protein_coding	cyclin B	2L	7214056	7216539
1418	10d_32C_HKEC__vs__10d_27C_HKEC	AGAP004963	526.808	-1.64732	0.282717	-5.82674	5.65e-09	1.05e-07	AGAP004963	NA	AGAP004963	protein_coding	cyclin B	2L	7219030	7221562
1419	10d_32C_HKEC__vs__10d_27C_HKEC	AGAP004977	328.928	-1.59194	0.320079	-4.97359	6.57e-07	6.69e-06	AGAP004977	1275799	PPO6	protein_coding	prophenoloxidase 6	2L	7452207	7454977
1420	10d_32C_HKEC__vs__10d_27C_HKEC	AGAP004978	25.8708	-1.3521	0.419334	-3.22441	0.00126235	0.00451931	AGAP004978	1275800	PPO9	protein_coding	prophenoloxidase 9	2L	7455500	7457965
1421	10d_32C_HKEC__vs__10d_27C_HKEC	AGAP005024	2.70798	-2.09378	0.732668	-2.85775	0.00426655	0.0127355	AGAP005024	3292284	AGAP005024	protein_coding	Histone H3 [Source:UniProtKB/TrEMBL;Acc:Q7PD39]	2L	8379978	8380388
1422	10d_32C_HKEC__vs__10d_27C_HKEC	AGAP005025	29.8397	-1.80914	0.315354	-5.73684	9.65e-09	1.69e-07	AGAP005025	3292284	AGAP005025	protein_coding	Histone H3 [Source:UniProtKB/TrEMBL;Acc:Q7PD39]	2L	8460463	8460873
1423	10d_32C_HKEC__vs__10d_27C_HKEC	AGAP005045	52.3993	1.53202	0.341813	4.48203	7.39e-06	5.5e-05	AGAP005045	5667285	AGAP005045	protein_coding		2L	8788345	8789880
1424	10d_32C_HKEC__vs__10d_27C_HKEC	AGAP005065	63.2607	-2.30442	0.601535	-3.83089	0.000127679	0.000648641	AGAP005065	1274748	AGAP005065	protein_coding		2L	9220270	9221206
1425	10d_32C_HKEC__vs__10d_27C_HKEC	AGAP005126	58.9128	1.08679	0.197274	5.50905	3.61e-08	5.38e-07	AGAP005126	NA	SPZ6	protein_coding	spaetzle-like cytokine 6	2L	10308563	10315295
1426	10d_32C_HKEC__vs__10d_27C_HKEC	AGAP005207	66.8681	1.02657	0.259722	3.95256	7.73e-05	0.000422573	AGAP005207	NA	AGAP005207	protein_coding	Protein kinase domain-containing protein [Source:UniProtKB/TrEMBL;Acc:A0A1S4GP86]	2L	12234779	12335427
1427	10d_32C_HKEC__vs__10d_27C_HKEC	AGAP005225	462.001	-1.05741	0.117382	-9.0083	2.09e-19	5.48e-17	AGAP005225	NA	AGAP005225	protein_coding	zinc finger protein ubi-d4	2L	12527442	12529574
1428	10d_32C_HKEC__vs__10d_27C_HKEC	AGAP005253	311.678	-1.05034	0.164843	-6.37174	1.87e-10	5.36e-09	AGAP005253	1274967	AGAP005253	protein_coding		2L	13206074	13208762
1429	10d_32C_HKEC__vs__10d_27C_HKEC	AGAP005260	148.507	-1.2519	0.155798	-8.03544	9.32e-16	1.17e-13	AGAP005260	NA	AGAP005260	protein_coding	dTMP kinase	2L	13356585	13357456
1430	10d_32C_HKEC__vs__10d_27C_HKEC	AGAP005265	3.21647	-2.49297	0.826075	-3.01785	0.00254577	0.00822555	AGAP005265	NA	AGAP005265	protein_coding		2L	13401188	13401548
1431	10d_32C_HKEC__vs__10d_27C_HKEC	AGAP005310	12.544	-3.84711	0.919569	-4.1836	2.87e-05	0.000179087	AGAP005310	1276024	AGAP005310	protein_coding		2L	13967698	13968811
1432	10d_32C_HKEC__vs__10d_27C_HKEC	AGAP005340	2059.4	1.00557	0.226742	4.43488	9.21e-06	6.69e-05	AGAP005340	1276047	AGAP005340	protein_coding		2L	14264824	14265747
1433	10d_32C_HKEC__vs__10d_27C_HKEC	AGAP005368	10.056	1.2499	0.444339	2.81294	0.00490913	0.014389	AGAP005368	NA	AGAP005368	protein_coding		2L	14669439	14696733
1434	10d_32C_HKEC__vs__10d_27C_HKEC	AGAP005412	16.26	1.28144	0.290174	4.4161	1e-05	7.25e-05	AGAP005412	NA	AGAP005412	protein_coding	DC_STAMP domain-containing protein [Source:UniProtKB/TrEMBL;Acc:A0A1S4GPX7]	2L	15334679	15336948
1435	10d_32C_HKEC__vs__10d_27C_HKEC	AGAP005448	22.3414	1.40393	0.287045	4.89098	1e-06	9.66e-06	AGAP005448	NA	AGAP005448	protein_coding	B9 domain-containing protein 2	2L	15551283	15555494
1436	10d_32C_HKEC__vs__10d_27C_HKEC	AGAP005457	37.9411	2.70004	0.44765	6.03159	1.62e-09	3.52e-08	AGAP005457	1276150	AGAP005457	protein_coding	Ser/Thr protein phosphatase/nucleotidase	2L	15767703	15769403
1437	10d_32C_HKEC__vs__10d_27C_HKEC	AGAP005458	6.53042	1.73763	0.663999	2.61692	0.00887269	0.0238802	AGAP005458	5667074	AGAP005458	protein_coding	Ser/Thr protein phosphatase/nucleotidase	2L	15771785	15773485
1438	10d_32C_HKEC__vs__10d_27C_HKEC	AGAP005526	3553.31	1.02907	0.155008	6.63883	3.16e-11	1.14e-09	AGAP005526	NA	AGAP005526	protein_coding	cubilin	2L	16616967	16633624
1439	10d_32C_HKEC__vs__10d_27C_HKEC	AGAP005548	86.9555	1.02195	0.433033	2.35997	0.0182763	0.0434095	AGAP005548	1276232	AGAP005548	protein_coding	alpha-crystallin B chain	2L	16955265	16956127
1440	10d_32C_HKEC__vs__10d_27C_HKEC	AGAP005556	1046.9	-1.39977	0.114684	-12.2054	2.91e-34	1.12e-30	AGAP005556	1276239	AGAP005556	protein_coding	Motile sperm domain-containing protein 2	2L	17005434	17017978
1441	10d_32C_HKEC__vs__10d_27C_HKEC	AGAP005691	11.8141	-1.70708	0.604029	-2.82616	0.00471102	0.0138931	AGAP005691	1276364	AGAP005691	protein_coding	chymotrypsinogen	2L	18763872	18764777
1442	10d_32C_HKEC__vs__10d_27C_HKEC	AGAP005712	8394.62	-1.33616	0.187555	-7.12413	1.05e-12	5.75e-11	AGAP005712	1276381	AGAP005712	protein_coding	phenylalanine-4-hydroxylase	2L	19277265	19282704
1443	10d_32C_HKEC__vs__10d_27C_HKEC	AGAP005733	527.721	-1.85926	0.196965	-9.43952	3.74e-21	1.44e-18	AGAP005733	1276405	AGAP005733	protein_coding		2L	19929849	19931010
1444	10d_32C_HKEC__vs__10d_27C_HKEC	AGAP005754	7.39408	2.03932	0.700975	2.90926	0.0036228	0.0110357	AGAP005754	1276423	AGAP005754	protein_coding	glucosyl/glucuronosyl transferases	2L	20211271	20213038
1445	10d_32C_HKEC__vs__10d_27C_HKEC	AGAP005787	14.7524	2.07675	0.53961	3.84862	0.000118785	0.000609912	AGAP005787	1276455	AGAP005787	protein_coding		2L	20649734	20650289
1446	10d_32C_HKEC__vs__10d_27C_HKEC	AGAP005800	337.336	-1.0639	0.196756	-5.40721	6.4e-08	8.83e-07	AGAP005800	1276468	AGAP005800	protein_coding	DNA replication licensing factor MCM7	2L	21192433	21194835
1447	10d_32C_HKEC__vs__10d_27C_HKEC	AGAP005829	154.374	-1.09474	0.270175	-4.05197	5.08e-05	0.000293612	AGAP005829	1276497	AGAP005829	protein_coding	microtubule-associated protein, RP/EB family	2L	22088475	22089755
1448	10d_32C_HKEC__vs__10d_27C_HKEC	AGAP005848	2276.02	-1.22181	0.176305	-6.93006	4.21e-12	1.98e-10	AGAP005848	1276516	AGAP005848	protein_coding	ficolin A	2L	22488407	22489811
1449	10d_32C_HKEC__vs__10d_27C_HKEC	AGAP005872	15.0731	1.23082	0.312644	3.93681	8.26e-05	0.000447505	AGAP005872	NA	AGAP005872	protein_coding		2L	22712566	22715916
1450	10d_32C_HKEC__vs__10d_27C_HKEC	AGAP005885	13.4052	2.16563	0.35226	6.14782	7.86e-10	1.85e-08	AGAP005885	NA	AGAP005885	protein_coding		2L	23153561	23155497
1451	10d_32C_HKEC__vs__10d_27C_HKEC	AGAP005896	7.61998	1.18863	0.458196	2.59415	0.00948238	0.0251684	AGAP005896	1276562	AGAP005896	protein_coding		2L	23294280	23315086
1452	10d_32C_HKEC__vs__10d_27C_HKEC	AGAP005941	29.0204	1.56359	0.41774	3.74297	0.000181855	0.00087862	AGAP005941	5666977	AGAP005941	protein_coding		2L	23919653	23921305
1453	10d_32C_HKEC__vs__10d_27C_HKEC	AGAP005987	1839.96	-1.30385	0.234288	-5.56517	2.62e-08	4.05e-07	AGAP005987	1276660	AGAP005987	protein_coding		2L	24546616	24556249
1454	10d_32C_HKEC__vs__10d_27C_HKEC	AGAP006000	79.8483	-1.61747	0.404316	-4.00051	6.32e-05	0.000355075	AGAP006000	1276670	CPR25	protein_coding	cuticular protein RR-1 family 25	2L	24625390	24625704
1455	10d_32C_HKEC__vs__10d_27C_HKEC	AGAP006001	2710.69	-1.15795	0.326828	-3.54299	0.000395619	0.00168889	AGAP006001	1276671	CPR26	protein_coding	cuticular protein RR-1 family 26	2L	24626033	24626971
1456	10d_32C_HKEC__vs__10d_27C_HKEC	AGAP006098	138.647	-1.46129	0.268015	-5.45227	4.97e-08	7.1e-07	AGAP006098	1276771	NOS	protein_coding	nanos	2L	26644176	26645592
1457	10d_32C_HKEC__vs__10d_27C_HKEC	AGAP006157	15.1349	-1.92083	0.421773	-4.55418	5.26e-06	4.07e-05	AGAP006157	5667215	AGAP006157	protein_coding		2L	27365176	27365859
1458	10d_32C_HKEC__vs__10d_27C_HKEC	AGAP006197	5.94874	-5.25337	1.19884	-4.38205	1.18e-05	8.3e-05	AGAP006197	1276862	AGAP006197	protein_coding		2L	28218544	28219386
1459	10d_32C_HKEC__vs__10d_27C_HKEC	AGAP006202	35.3994	-1.74136	0.436255	-3.9916	6.56e-05	0.000365655	AGAP006202	4576622	AGAP006202	protein_coding		2L	28228128	28228839
1460	10d_32C_HKEC__vs__10d_27C_HKEC	AGAP006208	6.03631	1.19888	0.521667	2.29816	0.0215526	0.0496756	AGAP006208	5667130	AGAP006208	protein_coding	carboxypeptidase B	2L	28256657	28258623
1461	10d_32C_HKEC__vs__10d_27C_HKEC	AGAP006241	323.426	-1.55586	0.227435	-6.84091	7.87e-12	3.36e-10	AGAP006241	1276902	AGAP006241	protein_coding	Innexin inx2	2L	28585064	28586748
1462	10d_32C_HKEC__vs__10d_27C_HKEC	AGAP006258	85.4962	-1.06378	0.265948	-3.99997	6.34e-05	0.00035572	AGAP006258	1276915	PPO2	protein_coding	prophenoloxidase 2	2L	28702474	28705612
1463	10d_32C_HKEC__vs__10d_27C_HKEC	AGAP006261	46.5086	1.58961	0.400721	3.96687	7.28e-05	0.000401269	AGAP006261	3290137	CPR135	protein_coding	cuticular protein RR-2 family 135	2L	28743187	28746274
1464	10d_32C_HKEC__vs__10d_27C_HKEC	AGAP006342	288.718	-1.20778	0.364412	-3.31433	0.000918637	0.00345648	AGAP006342	NA	PGRPS3	protein_coding	peptidoglycan recognition protein (short)	2L	29969533	29970175
1465	10d_32C_HKEC__vs__10d_27C_HKEC	AGAP006385	1250.33	-2.05296	0.366337	-5.60402	2.09e-08	3.33e-07	AGAP006385	1276997	AGAP006385	protein_coding		2L	31026599	31027516
1466	10d_32C_HKEC__vs__10d_27C_HKEC	AGAP006393	248.426	-1.15893	0.151037	-7.67315	1.68e-14	1.48e-12	AGAP006393	1277005	AGAP006393	protein_coding		2L	31056572	31058054
1467	10d_32C_HKEC__vs__10d_27C_HKEC	AGAP006420	652.498	1.23929	0.260879	4.75046	2.03e-06	1.78e-05	AGAP006420	1277032	AGAP006420	protein_coding	venom allergen	2L	31691025	31692100
1468	10d_32C_HKEC__vs__10d_27C_HKEC	AGAP006449	6.53114	1.71146	0.547977	3.12323	0.00178877	0.00608854	AGAP006449	5667382	AGAP006449	protein_coding		2L	32254672	32255304
1469	10d_32C_HKEC__vs__10d_27C_HKEC	AGAP006497	110.592	1.31581	0.2183	6.02752	1.66e-09	3.57e-08	AGAP006497	1277097	AGAP006497	protein_coding		2L	33051894	33062833
1470	10d_32C_HKEC__vs__10d_27C_HKEC	AGAP006609	1411.47	-2.14331	0.281788	-7.60613	2.82e-14	2.31e-12	AGAP006609	1277194	AGAP006609	protein_coding		2L	34708453	34724954
1471	10d_32C_HKEC__vs__10d_27C_HKEC	AGAP006654	18.5005	-1.04617	0.325593	-3.21311	0.00131304	0.00467518	AGAP006654	NA	AGAP006654	protein_coding	3-beta-hydroxy-delta-5-steroid dehydrogenase, steroid delta-isomerase	2L	35719859	35735825
1472	10d_32C_HKEC__vs__10d_27C_HKEC	AGAP006702	3070.39	-1.06874	0.212524	-5.0288	4.94e-07	5.27e-06	AGAP006702	1270357	AGAP006702	protein_coding		2L	37071278	37079246
1473	10d_32C_HKEC__vs__10d_27C_HKEC	AGAP006709	1911.72	-1.19985	0.436512	-2.74872	0.00598286	0.0170377	AGAP006709	1270348	CHYM1	protein_coding	Chymotrypsin-1 [Source:UniProtKB/Swiss-Prot;Acc:Q27289]	2L	37118475	37119488
1474	10d_32C_HKEC__vs__10d_27C_HKEC	AGAP006749	119.69	-1.46744	0.16229	-9.04207	1.54e-19	4.12e-17	AGAP006749	3290227	AGAP006749	protein_coding		2L	37748915	37750742
1475	10d_32C_HKEC__vs__10d_27C_HKEC	AGAP006762	528.483	-1.18929	0.152483	-7.79951	6.22e-15	6.28e-13	AGAP006762	1270300	AGAP006762	protein_coding	diacylglycerol kinase (ATP dependent)	2L	37976182	38013826
1476	10d_32C_HKEC__vs__10d_27C_HKEC	AGAP006868	641.046	1.12265	0.277908	4.03964	5.35e-05	0.000307018	AGAP006868	3290258	CPR140	protein_coding	cuticular protein RR-1 family 140	2L	39269028	39275406
1477	10d_32C_HKEC__vs__10d_27C_HKEC	AGAP006882	9.17826	1.01943	0.4142	2.46119	0.0138476	0.0344755	AGAP006882	5667195	AGAP006882	protein_coding		2L	39334625	39335592
1478	10d_32C_HKEC__vs__10d_27C_HKEC	AGAP006914	23.607	-1.02394	0.326299	-3.13803	0.00170086	0.00583081	AGAP006914	1270165	AGAP006914	protein_coding	fibrinogen-related protein 1	2L	39966752	39968185
1479	10d_32C_HKEC__vs__10d_27C_HKEC	AGAP006968	104.787	-1.27281	0.341834	-3.72348	0.000196497	0.00093749	AGAP006968	1270117	AGAP006968	protein_coding	solute carrier family 4 member 1	2L	40404295	40407881
1480	10d_32C_HKEC__vs__10d_27C_HKEC	AGAP006972	10.6811	-1.71796	0.592031	-2.9018	0.00371021	0.0112616	AGAP006972	3290280	AGAP006972	protein_coding		2L	40430067	40430669
1481	10d_32C_HKEC__vs__10d_27C_HKEC	AGAP006991	11.533	5.6078	1.48338	3.7804	0.000156574	0.000774599	AGAP006991	1270108	AGAP006991	protein_coding		2L	40496821	40497459
1482	10d_32C_HKEC__vs__10d_27C_HKEC	AGAP007014	9.35738	-2.30646	0.736105	-3.13334	0.00172831	0.0059126	AGAP007014	NA	AGAP007014	protein_coding	Amino_oxidase domain-containing protein [Source:UniProtKB/TrEMBL;Acc:A0A1S4GTW6]	2L	40974299	40976417
1483	10d_32C_HKEC__vs__10d_27C_HKEC	AGAP007035	39.4636	-1.57033	0.317439	-4.94686	7.54e-07	7.52e-06	AGAP007035	5666904	APL1B	protein_coding	Anopheles Plasmodium-responsive Leucine-Rich Repeat 1B	2L	41266619	41268364
1484	10d_32C_HKEC__vs__10d_27C_HKEC	AGAP007039	2672.54	-1.32201	0.155724	-8.48946	2.08e-17	3.8e-15	AGAP007039	1270063	LRIM4	protein_coding	leucine-rich immune protein (Long)	2L	41292154	41294040
1485	10d_32C_HKEC__vs__10d_27C_HKEC	AGAP007043	1753.04	-1.00148	0.151899	-6.59305	4.31e-11	1.49e-09	AGAP007043	1270058	AGAP007043	protein_coding		2L	41561354	41563347
1486	10d_32C_HKEC__vs__10d_27C_HKEC	AGAP007083	237.797	-1.36648	0.217733	-6.27597	3.47e-10	9.27e-09	AGAP007083	NA	AGAP007083	protein_coding		2L	42271184	42280219
1487	10d_32C_HKEC__vs__10d_27C_HKEC	AGAP007090	11.8774	1.03452	0.369842	2.79718	0.00515511	0.0149829	AGAP007090	1270012	AGAP007090	protein_coding		2L	42445079	42446294
1488	10d_32C_HKEC__vs__10d_27C_HKEC	AGAP007122	868.364	-1.9495	0.247146	-7.88804	3.07e-15	3.5e-13	AGAP007122	1269984	AGAP007122	protein_coding	tubulin, alpha 1	2L	43050145	43051673
1489	10d_32C_HKEC__vs__10d_27C_HKEC	AGAP007142	246.384	-1.34599	0.364079	-3.69696	0.000218194	0.00102446	AGAP007142	1269964	AGAP007142	protein_coding	Serine-type enodpeptidase	2L	43564228	43565240
1490	10d_32C_HKEC__vs__10d_27C_HKEC	AGAP007156	10.0704	1.10397	0.461557	2.39183	0.0167646	0.0403936	AGAP007156	5667234	AGAP007156	protein_coding		2L	43595097	43595449
1491	10d_32C_HKEC__vs__10d_27C_HKEC	AGAP007158	75.7663	1.09834	0.468484	2.34445	0.0190554	0.0448714	AGAP007158	1269956	AGAP007158	protein_coding	alpha-crystallin B chain	2L	43598636	43599507
1492	10d_32C_HKEC__vs__10d_27C_HKEC	AGAP007165	258.953	-1.42124	0.587192	-2.4204	0.0155036	0.0379262	AGAP007165	1269949	AGAP007165	protein_coding	Late trypsin	2L	43749619	43750588
1493	10d_32C_HKEC__vs__10d_27C_HKEC	AGAP007170	7.04445	1.48886	0.629261	2.36605	0.0179789	0.0428179	AGAP007170	4576387	AGAP007170	protein_coding		2L	43814152	43814883
1494	10d_32C_HKEC__vs__10d_27C_HKEC	AGAP007240	11.6853	1.05832	0.318333	3.32458	0.000885521	0.00334743	AGAP007240	1269905	AGAP007240	protein_coding	Enkurin, TRPC channel interacting protein	2L	44509304	44510154
1495	10d_32C_HKEC__vs__10d_27C_HKEC	AGAP007249	3534.31	1.33039	0.132351	10.052	9.01e-24	5.76e-21	AGAP007249	1269898	Flightin	protein_coding	protein flightin	2L	44638197	44642288
1496	10d_32C_HKEC__vs__10d_27C_HKEC	AGAP007252	1.41753	2.73819	1.08226	2.53007	0.011404	0.0294282	AGAP007252	1269896	AGAP007252	protein_coding	Peptidase S1 domain-containing protein [Source:UniProtKB/TrEMBL;Acc:Q7QJ37]	2L	44661463	44662528
1497	10d_32C_HKEC__vs__10d_27C_HKEC	AGAP007289	39.9447	1.58941	0.286278	5.55197	2.82e-08	4.33e-07	AGAP007289	1269876	OBP46	protein_coding	odorant-binding protein 46	2L	45014419	45015087
1498	10d_32C_HKEC__vs__10d_27C_HKEC	AGAP007300	492.161	-1.6062	0.257744	-6.23178	4.61e-10	1.18e-08	AGAP007300	1269868	AGAP007300	protein_coding		2L	45096564	45098959
1499	10d_32C_HKEC__vs__10d_27C_HKEC	AGAP007347	8788.4	-1.22875	0.199612	-6.1557	7.47e-10	1.8e-08	AGAP007347	1269831	LYSC1	protein_coding	C-type lysozyme	2L	45981005	45981721
1500	10d_32C_HKEC__vs__10d_27C_HKEC	AGAP007364	375.885	-1.62166	0.255628	-6.34383	2.24e-10	6.36e-09	AGAP007364	NA	AGAP007364	protein_coding		2L	46081006	46082342
1501	10d_32C_HKEC__vs__10d_27C_HKEC	AGAP007365	2626.15	-2.03456	0.313969	-6.48012	9.16e-11	2.91e-09	AGAP007365	1269817	AGAP007365	protein_coding		2L	46084249	46087214
1502	10d_32C_HKEC__vs__10d_27C_HKEC	AGAP007403	39.0465	1.03411	0.207551	4.98242	6.28e-07	6.46e-06	AGAP007403	5667040	AGAP007403	protein_coding		2L	46329407	46330376
1503	10d_32C_HKEC__vs__10d_27C_HKEC	AGAP007408	70.2201	-1.50181	0.265119	-5.66465	1.47e-08	2.45e-07	AGAP007408	3290364	CTLMA8	protein_coding	C-type lectin (CTL) - mannose binding	2L	46344980	46345556
1504	10d_32C_HKEC__vs__10d_27C_HKEC	AGAP007411	143.805	-1.5162	0.22672	-6.68757	2.27e-11	8.43e-10	AGAP007411	1269776	CTLMA1	protein_coding	C-type lectin (CTL) - mannose binding	2L	46354140	46354810
1505	10d_32C_HKEC__vs__10d_27C_HKEC	AGAP007412	204.467	-1.2003	0.17498	-6.85965	6.9e-12	3.05e-10	AGAP007412	1269775	CTLMA3	protein_coding	C-type lectin (CTL) - mannose binding	2L	46355209	46355803
1506	10d_32C_HKEC__vs__10d_27C_HKEC	AGAP007445	15.0714	1.0733	0.426689	2.51542	0.011889	0.0304547	AGAP007445	5666934	AGAP007445	protein_coding		2L	46613442	46615057
1507	10d_32C_HKEC__vs__10d_27C_HKEC	AGAP007458	223.21	-1.01426	0.153315	-6.61552	3.7e-11	1.3e-09	AGAP007458	3290373	AGAP007458	protein_coding	RING-type domain-containing protein [Source:UniProtKB/TrEMBL;Acc:Q5TWY1]	2L	46698796	46700519
1508	10d_32C_HKEC__vs__10d_27C_HKEC	AGAP007459	23.6179	1.39457	0.430832	3.23692	0.00120825	0.00435622	AGAP007459	1269757	Bbs1	protein_coding	Bardet-Biedl syndrome 1	2L	46706650	46708792
1509	10d_32C_HKEC__vs__10d_27C_HKEC	AGAP007484	13.7846	-1.48099	0.375865	-3.94022	8.14e-05	0.000441823	AGAP007484	1269740	AGAP007484	protein_coding	MFS domain-containing protein [Source:UniProtKB/TrEMBL;Acc:Q7QJF0]	2L	46855248	46857417
1510	10d_32C_HKEC__vs__10d_27C_HKEC	AGAP007490	36.3506	1.30123	0.27014	4.81686	1.46e-06	1.33e-05	AGAP007490	NA	AGAP007490	protein_coding		2L	46876343	46880261
1511	10d_32C_HKEC__vs__10d_27C_HKEC	AGAP007505	2399.25	-1.19075	0.169998	-7.00449	2.48e-12	1.26e-10	AGAP007505	1269721	AGAP007505	protein_coding	vitellogenic carboxypeptidase-like protein	2L	46991320	46993077
1512	10d_32C_HKEC__vs__10d_27C_HKEC	AGAP007508	44.8614	-1.53068	0.229705	-6.66368	2.67e-11	9.8e-10	AGAP007508	3290384	AGAP007508	protein_coding		2L	46995122	46995883
1513	10d_32C_HKEC__vs__10d_27C_HKEC	AGAP007552	1332.87	-1.37663	0.182527	-7.54208	4.63e-14	3.53e-12	AGAP007552	1269680	AGAP007552	protein_coding		2L	47538117	47540972
1514	10d_32C_HKEC__vs__10d_27C_HKEC	AGAP007562	9737.27	1.02154	0.10953	9.32658	1.09e-20	3.94e-18	AGAP007562	NA	AGAP007562	protein_coding		2L	47576539	47618570
1515	10d_32C_HKEC__vs__10d_27C_HKEC	AGAP007598	145.477	-1.80262	0.188831	-9.54619	1.35e-21	5.45e-19	AGAP007598	1269631	AGAP007598	protein_coding		2L	48131674	48133443
1516	10d_32C_HKEC__vs__10d_27C_HKEC	AGAP007628	39.0405	1.12111	0.246649	4.54536	5.48e-06	4.21e-05	AGAP007628	NA	AGAP007628	protein_coding	Transmembrane channel-like 3	2L	48466024	48471416
1517	10d_32C_HKEC__vs__10d_27C_HKEC	AGAP007641	92.7223	-1.44133	0.210405	-6.85027	7.37e-12	3.19e-10	AGAP007641	1269585	AGAP007641	protein_coding		2L	48592041	48592785
1518	10d_32C_HKEC__vs__10d_27C_HKEC	AGAP007647	3941.93	-1.10552	0.166916	-6.6232	3.51e-11	1.25e-09	AGAP007647	1269579	AGAP007647	protein_coding		2L	48691414	48694795
1519	10d_32C_HKEC__vs__10d_27C_HKEC	AGAP007757	12.2921	-1.4674	0.565557	-2.5946	0.00946999	0.0251471	AGAP007757	1278209	AGAP007757	protein_coding	Gustatory receptor [Source:UniProtKB/TrEMBL;Acc:Q7PIY0]	3R	314887	316951
1520	10d_32C_HKEC__vs__10d_27C_HKEC	AGAP007767	552.47	-2.53304	0.233247	-10.8599	1.79e-27	3.44e-24	AGAP007767	1278198	AGAP007767	protein_coding		3R	505059	507187
1521	10d_32C_HKEC__vs__10d_27C_HKEC	AGAP007779	840.086	1.47125	0.210165	7.00045	2.55e-12	1.28e-10	AGAP007779	NA	AGAP007779	protein_coding		3R	751295	753599
1522	10d_32C_HKEC__vs__10d_27C_HKEC	AGAP007823	1425.98	-2.69727	0.361869	-7.45371	9.08e-14	6.38e-12	AGAP007823	NA	AGAP007823	protein_coding		3R	1435271	1442005
1523	10d_32C_HKEC__vs__10d_27C_HKEC	AGAP007945	68.0654	1.21281	0.294883	4.11286	3.91e-05	0.000234028	AGAP007945	1278009	AGAP007945	protein_coding	amiloride-sensitive sodium channel, other	3R	3250860	3252530
1524	10d_32C_HKEC__vs__10d_27C_HKEC	AGAP007959	1292.91	-1.5138	0.236603	-6.39805	1.57e-10	4.65e-09	AGAP007959	NA	AGAP007959	protein_coding		3R	3317913	3319012
1525	10d_32C_HKEC__vs__10d_27C_HKEC	AGAP007983	1363.7	-1.18481	0.102224	-11.5903	4.62e-31	1.33e-27	AGAP007983	NA	AGAP007983	protein_coding	Lunapark [Source:UniProtKB/TrEMBL;Acc:A0A1S4GXK9]	3R	3662120	3666201
1526	10d_32C_HKEC__vs__10d_27C_HKEC	AGAP007990	1166.51	1.8815	0.633062	2.97206	0.00295806	0.00933008	AGAP007990	NA	AGAP007990	protein_coding	glucosyl/glucuronosyl transferases	3R	3835048	3836853
1527	10d_32C_HKEC__vs__10d_27C_HKEC	AGAP008005	35.0799	1.43033	0.51751	2.76387	0.0057121	0.016347	AGAP008005	NA	AGAP008005	protein_coding		3R	4006263	4008087
1528	10d_32C_HKEC__vs__10d_27C_HKEC	AGAP008015	602.604	-1.49313	0.238088	-6.27133	3.58e-10	9.44e-09	AGAP008015	NA	AGAP008015	protein_coding	lamin	3R	4186797	4189039
1529	10d_32C_HKEC__vs__10d_27C_HKEC	AGAP008096	242.524	-1.41161	0.195757	-7.21104	5.55e-13	3.23e-11	AGAP008096	NA	AGAP008096	protein_coding	Sphingomyelin phosphodiesterase [Source:UniProtKB/TrEMBL;Acc:A0A1S4GXA1]	3R	5636551	5638870
1530	10d_32C_HKEC__vs__10d_27C_HKEC	AGAP008116	505.919	1.11529	0.218506	5.10416	3.32e-07	3.72e-06	AGAP008116	1277836	AGAP008116	protein_coding		3R	5871544	5872707
1531	10d_32C_HKEC__vs__10d_27C_HKEC	AGAP008143	632.588	1.03932	0.152223	6.82764	8.63e-12	3.62e-10	AGAP008143	NA	AGAP008143	protein_coding		3R	6130235	6133197
1532	10d_32C_HKEC__vs__10d_27C_HKEC	AGAP008177	1.85485	3.96892	1.17364	3.38171	0.000720362	0.0028088	AGAP008177	NA	AGAP008177	protein_coding		3R	6394414	6395843
1533	10d_32C_HKEC__vs__10d_27C_HKEC	AGAP008179	36.5586	-1.28608	0.373372	-3.4445	0.00057211	0.00231537	AGAP008179	1277790	SCRBQ3	protein_coding	Class B Scavenger Receptor (CD36 domain).	3R	6403240	6404970
1534	10d_32C_HKEC__vs__10d_27C_HKEC	AGAP008191	262.147	-1.12933	0.179966	-6.27526	3.49e-10	9.27e-09	AGAP008191	NA	AGAP008191	protein_coding	cyclin E	3R	6539230	6554555
1535	10d_32C_HKEC__vs__10d_27C_HKEC	AGAP008209	1055.22	-1.09735	0.230149	-4.768	1.86e-06	1.64e-05	AGAP008209	5668322	CYP6M1	protein_coding	cytochrome P450	3R	6915902	6917581
1536	10d_32C_HKEC__vs__10d_27C_HKEC	AGAP008210	9.21871	1.32131	0.472698	2.79526	0.00518588	0.0150432	AGAP008210	NA	CYP6N1	protein_coding	cytochrome P450	3R	6922017	6922439
1537	10d_32C_HKEC__vs__10d_27C_HKEC	AGAP008219	281.139	1.02324	0.20077	5.09656	3.46e-07	3.85e-06	AGAP008219	1277758	CYP6Z1	protein_coding	cytochrome P450	3R	6976501	6978142
1538	10d_32C_HKEC__vs__10d_27C_HKEC	AGAP008235	1.65419	3.2736	1.19861	2.73116	0.00631122	0.0178361	AGAP008235	NA	AGAP008235	protein_coding		3R	7548496	7550549
1539	10d_32C_HKEC__vs__10d_27C_HKEC	AGAP008246	52.6128	-1.80276	0.374911	-4.8085	1.52e-06	1.39e-05	AGAP008246	NA	AGAP008246	protein_coding	gamma-butyrobetaine dioxygenase	3R	7791589	7794044
1540	10d_32C_HKEC__vs__10d_27C_HKEC	AGAP008262	13.6434	-1.75511	0.339972	-5.16251	2.44e-07	2.82e-06	AGAP008262	NA	AGAP008262	protein_coding		3R	8074829	8077702
1541	10d_32C_HKEC__vs__10d_27C_HKEC	AGAP008278	64.5098	-1.5656	0.455908	-3.43403	0.000594676	0.00238824	AGAP008278	4578091	D7L1	protein_coding	D7 long form salivary protein	3R	8544002	8545231
1542	10d_32C_HKEC__vs__10d_27C_HKEC	AGAP008279	329.654	-1.04917	0.386913	-2.71163	0.00669536	0.0187744	AGAP008279	NA	D7L2	protein_coding	D7 long form salivary protein	3R	8545899	8547124
1543	10d_32C_HKEC__vs__10d_27C_HKEC	AGAP008294	3730.34	-1.10903	0.238795	-4.64427	3.41e-06	2.78e-05	AGAP008294	NA	TRYP3	protein_coding	trypsin 3	3R	8630698	8631623
1544	10d_32C_HKEC__vs__10d_27C_HKEC	AGAP008295	318.45	-2.78553	0.499282	-5.57907	2.42e-08	3.78e-07	AGAP008295	3291694	TRYP2	protein_coding	trypsin 2	3R	8632843	8633779
1545	10d_32C_HKEC__vs__10d_27C_HKEC	AGAP008378	32.6233	1.81776	0.215001	8.45465	2.8e-17	4.96e-15	AGAP008378	NA	AGAP008378	protein_coding	amiloride-sensitive sodium channel, other	3R	10118913	10120576
1546	10d_32C_HKEC__vs__10d_27C_HKEC	AGAP008402	5.00574	-1.4148	0.564703	-2.50538	0.0122318	0.0311421	AGAP008402	NA	AGAP008402	protein_coding		3R	10355333	10355822
1547	10d_32C_HKEC__vs__10d_27C_HKEC	AGAP008403	564.296	-1.01979	0.169902	-6.00221	1.95e-09	4.15e-08	AGAP008403	NA	AGAP008403	protein_coding		3R	10356418	10360256
1548	10d_32C_HKEC__vs__10d_27C_HKEC	AGAP008410	320.305	-1.34577	0.237959	-5.65547	1.55e-08	2.57e-07	AGAP008410	1277569	AGAP008410	protein_coding		3R	10480448	10481570
1549	10d_32C_HKEC__vs__10d_27C_HKEC	AGAP008447	2764.96	-3.30938	1.40601	-2.35374	0.0185856	0.0439901	AGAP008447	1277524	CPLCG4	protein_coding	cuticular protein CPLCG family (CPLCG4)	3R	10873291	10874010
1550	10d_32C_HKEC__vs__10d_27C_HKEC	AGAP008506	6.32084	-1.55792	0.616445	-2.52726	0.0114956	0.0296249	AGAP008506	NA	AGAP008506	protein_coding	Fruitless	3R	11357904	11358422
1551	10d_32C_HKEC__vs__10d_27C_HKEC	AGAP008508	15.7294	-1.17647	0.306466	-3.83881	0.000123633	0.000631708	AGAP008508	4578399	AGAP008508	protein_coding		3R	11383318	11385891
1552	10d_32C_HKEC__vs__10d_27C_HKEC	AGAP008562	14.7557	1.23707	0.499098	2.47861	0.0131895	0.0331016	AGAP008562	NA	AGAP008562	protein_coding		3R	12773639	12776037
1553	10d_32C_HKEC__vs__10d_27C_HKEC	AGAP008623	26.5716	1.28598	0.279099	4.60762	4.07e-06	3.26e-05	AGAP008623	NA	AGAP008623	protein_coding		3R	13727167	13731278
1554	10d_32C_HKEC__vs__10d_27C_HKEC	AGAP008629	54.7142	-1.87259	0.304589	-6.14793	7.85e-10	1.85e-08	AGAP008629	NA	AGAP008629	protein_coding		3R	13757862	13758942
1555	10d_32C_HKEC__vs__10d_27C_HKEC	AGAP008632	1437.29	-1.18272	0.213569	-5.53789	3.06e-08	4.66e-07	AGAP008632	NA	AGAP008632	protein_coding	alpha-aminoadipic semialdehyde synthase	3R	13774427	13779616
1556	10d_32C_HKEC__vs__10d_27C_HKEC	AGAP008638	261.263	-2.48642	0.42091	-5.90724	3.48e-09	6.89e-08	AGAP008638	NA	AGAP008638	protein_coding		3R	13808288	13809492
1557	10d_32C_HKEC__vs__10d_27C_HKEC	AGAP008648	590.505	-1.30281	0.43591	-2.98872	0.00280153	0.00891305	AGAP008648	1275497	AGAP008648	protein_coding		3R	13985392	13986445
1558	10d_32C_HKEC__vs__10d_27C_HKEC	AGAP008673	18.4434	1.04124	0.33385	3.11889	0.00181532	0.00616244	AGAP008673	NA	AGAP008673	protein_coding	cell cycle checkpoint protein	3R	14663850	14665617
1559	10d_32C_HKEC__vs__10d_27C_HKEC	AGAP008694	37.0138	-1.05591	0.252119	-4.18816	2.81e-05	0.000176201	AGAP008694	NA	AGAP008694	protein_coding		3R	14950869	14954109
1560	10d_32C_HKEC__vs__10d_27C_HKEC	AGAP008696	3.26716	-3.66286	1.18777	-3.0838	0.00204374	0.00682154	AGAP008696	5668145	AGAP008696	protein_coding		3R	15080141	15089915
1561	10d_32C_HKEC__vs__10d_27C_HKEC	AGAP008721	1617.77	1.09279	0.19812	5.5158	3.47e-08	5.2e-07	AGAP008721	NA	AGAP008721	protein_coding	Facilitated trehalose transporter Tret1-2 homolog [Source:UniProtKB/TrEMBL;Acc:A0A1S4GZ27]	3R	16032042	16042062
1562	10d_32C_HKEC__vs__10d_27C_HKEC	AGAP008735	25.1734	-1.03649	0.287783	-3.60162	0.000316235	0.00139979	AGAP008735	NA	AGAP008735	protein_coding	testis-specific serine kinase	3R	16320105	16322067
1563	10d_32C_HKEC__vs__10d_27C_HKEC	AGAP008738	3812.58	-1.45038	0.206626	-7.01935	2.23e-12	1.15e-10	AGAP008738	NA	AGAP008738	protein_coding		3R	16395179	16399178
1564	10d_32C_HKEC__vs__10d_27C_HKEC	AGAP008739	57.1287	-1.541	0.270624	-5.69425	1.24e-08	2.13e-07	AGAP008739	1275593	AGAP008739	protein_coding	BTB domain-containing protein [Source:UniProtKB/TrEMBL;Acc:Q7Q891]	3R	16408851	16410782
1565	10d_32C_HKEC__vs__10d_27C_HKEC	AGAP008752	120.537	2.19336	0.423043	5.18472	2.16e-07	2.54e-06	AGAP008752	NA	AGAP008752	protein_coding		3R	17088182	17092524
1566	10d_32C_HKEC__vs__10d_27C_HKEC	AGAP008759	1.93745	2.19797	0.898419	2.44649	0.0144257	0.0356832	AGAP008759	NA	IR41b	protein_coding	Ionotropic receptor IR41b [Source:UniProtKB/TrEMBL;Acc:A0A1S4GZX7]	3R	17136717	17139240
1567	10d_32C_HKEC__vs__10d_27C_HKEC	AGAP008783	580.676	-1.25588	0.233119	-5.3873	7.15e-08	9.73e-07	AGAP008783	NA	AGAP008783	protein_coding	Arginase [Source:UniProtKB/TrEMBL;Acc:A0A1S4H002]	3R	17809402	17810780
1568	10d_32C_HKEC__vs__10d_27C_HKEC	AGAP008815	27.5803	-1.40562	0.322011	-4.36513	1.27e-05	8.9e-05	AGAP008815	NA	AGAP008815	protein_coding	leucine-rich repeat-containing protein 67	3R	18289658	18291494
1569	10d_32C_HKEC__vs__10d_27C_HKEC	AGAP008861	14007.6	1.32135	0.433963	3.04485	0.00232797	0.00762014	AGAP008861	1279828	AGAP008861	protein_coding	female reproductive tract protease GLEANR_896	3R	19868089	19869122
1570	10d_32C_HKEC__vs__10d_27C_HKEC	AGAP008996	5.47214	1.62523	0.676448	2.40259	0.0162794	0.0394721	AGAP008996	NA	AGAP008996	protein_coding	Peptidase S1 domain-containing protein [Source:UniProtKB/TrEMBL;Acc:A0A1S4GZU9]	3R	22872208	22901788
1571	10d_32C_HKEC__vs__10d_27C_HKEC	AGAP009022	49.2898	1.17614	0.331421	3.54879	0.000387012	0.00165706	AGAP009022	NA	Cht9	protein_coding	chitinase	3R	23761689	23773039
1572	10d_32C_HKEC__vs__10d_27C_HKEC	AGAP009047	87.0201	-1.1659	0.162359	-7.18098	6.92e-13	3.97e-11	AGAP009047	1280005	AGAP009047	protein_coding	replication factor C subunit 3/5	3R	24681078	24682383
1573	10d_32C_HKEC__vs__10d_27C_HKEC	AGAP009091	2964.6	-1.21587	0.164268	-7.40173	1.34e-13	9.06e-12	AGAP009091	1280045	AGAP009091	protein_coding	aromatic-L-amino-acid decarboxylase	3R	25553716	25561129
1574	10d_32C_HKEC__vs__10d_27C_HKEC	AGAP009102	5.70541	1.80266	0.691274	2.60774	0.00911425	0.0243936	AGAP009102	NA	AGAP009102	protein_coding		3R	25613794	25619629
1575	10d_32C_HKEC__vs__10d_27C_HKEC	AGAP009110	5907.49	-1.41217	0.215795	-6.54401	5.99e-11	2.01e-09	AGAP009110	1280061	AGAP009110	protein_coding		3R	25663470	25664772
1576	10d_32C_HKEC__vs__10d_27C_HKEC	AGAP009145	1261.65	-1.25453	0.279606	-4.48678	7.23e-06	5.4e-05	AGAP009145	NA	AGAP009145	protein_coding		3R	27502966	27503999
1577	10d_32C_HKEC__vs__10d_27C_HKEC	AGAP009159	862.754	-1.02415	0.197932	-5.17425	2.29e-07	2.67e-06	AGAP009159	NA	AGAP009159	protein_coding	AMP dependent ligase	3R	27777570	27779578
1578	10d_32C_HKEC__vs__10d_27C_HKEC	AGAP009184	1495.8	-1.8351	0.322753	-5.68578	1.3e-08	2.22e-07	AGAP009184	1280146	AGAP009184	protein_coding		3R	28493613	28495038
1579	10d_32C_HKEC__vs__10d_27C_HKEC	AGAP009215	124.41	-1.47021	0.448879	-3.27529	0.00105552	0.00389924	AGAP009215	4578288	CLIPB18	protein_coding	CLIP-domain serine protease	3R	28835200	28836897
1580	10d_32C_HKEC__vs__10d_27C_HKEC	AGAP009217	6317.63	-1.11038	0.37523	-2.95921	0.00308425	0.0096646	AGAP009217	1280175	CLIPB12	protein_coding	CLIP-domain serine protease	3R	28842173	28843602
1581	10d_32C_HKEC__vs__10d_27C_HKEC	AGAP009338	60.8602	-1.4121	0.231364	-6.10338	1.04e-09	2.36e-08	AGAP009338	NA	AGAP009338	protein_coding	Cell division cycle 20, cofactor of APC complex [Source:UniProtKB/TrEMBL;Acc:A0A1S4H1K1]	3R	31538257	31540562
1582	10d_32C_HKEC__vs__10d_27C_HKEC	AGAP009442	172.717	-1.23229	0.229772	-5.36311	8.18e-08	1.09e-06	AGAP009442	1269240	AGAP009442	protein_coding	cyclin-dependent kinase regulatory subunit CKS1	3R	33502242	33503966
1583	10d_32C_HKEC__vs__10d_27C_HKEC	AGAP009450	22.7984	-1.66076	0.347976	-4.77262	1.82e-06	1.62e-05	AGAP009450	NA	AGAP009450	protein_coding		3R	33584482	33600606
1584	10d_32C_HKEC__vs__10d_27C_HKEC	AGAP009458	47.2238	-1.01905	0.20505	-4.96979	6.7e-07	6.79e-06	AGAP009458	1269258	AGAP009458	protein_coding		3R	33813353	33814045
1585	10d_32C_HKEC__vs__10d_27C_HKEC	AGAP009459	279.12	-1.2666	0.194183	-6.52268	6.91e-11	2.25e-09	AGAP009459	1269259	cdk1	protein_coding	cyclin-dependent kinase 1	3R	33814493	33815820
1586	10d_32C_HKEC__vs__10d_27C_HKEC	AGAP009460	180.247	1.18745	0.463946	2.55946	0.0104836	0.0273904	AGAP009460	NA	AGAP009460	protein_coding	c-Jun N-terminal kinase	3R	33816305	33822162
1587	10d_32C_HKEC__vs__10d_27C_HKEC	AGAP009531	186.5	1.01842	0.149772	6.7998	1.05e-11	4.3e-10	AGAP009531	NA	AGAP009531	protein_coding		3R	35412251	35425990
1588	10d_32C_HKEC__vs__10d_27C_HKEC	AGAP009590	11.054	1.20789	0.52158	2.31582	0.0205678	0.0478077	AGAP009590	NA	AGAP009590	protein_coding	amiloride-sensitive sodium channel, other	3R	36718476	36720483
1589	10d_32C_HKEC__vs__10d_27C_HKEC	AGAP009591	2523.16	-1.12436	0.446449	-2.51845	0.0117871	0.0302273	AGAP009591	NA	AGAP009591	protein_coding	formyltetrahydrofolate dehydrogenase	3R	36720615	36723653
1590	10d_32C_HKEC__vs__10d_27C_HKEC	AGAP009656	164.73	-1.46627	0.226301	-6.47929	9.22e-11	2.92e-09	AGAP009656	NA	AGAP009656	protein_coding		3R	37634622	37636142
1591	10d_32C_HKEC__vs__10d_27C_HKEC	AGAP009682	807.733	-2.21981	0.244316	-9.08582	1.03e-19	2.82e-17	AGAP009682	NA	AGAP009682	protein_coding		3R	38400269	38401368
1592	10d_32C_HKEC__vs__10d_27C_HKEC	AGAP009711	69.8747	1.04513	0.177778	5.87885	4.13e-09	8.03e-08	AGAP009711	NA	AGAP009711	protein_coding	cadherin	3R	39465318	39474008
1593	10d_32C_HKEC__vs__10d_27C_HKEC	AGAP009751	2140.3	-1.132	0.226278	-5.00269	5.65e-07	5.92e-06	AGAP009751	NA	ANCE2	protein_coding	angiotensin-converting enzyme 2	3R	42357573	42360517
1594	10d_32C_HKEC__vs__10d_27C_HKEC	AGAP009758	784.449	-1.17975	0.390166	-3.0237	0.00249704	0.00809764	AGAP009758	1279164	CPLCP11	protein_coding	cuticular protein CPLCP11	3R	42403201	42405868
1595	10d_32C_HKEC__vs__10d_27C_HKEC	AGAP009766	65.4825	1.37136	0.266735	5.14128	2.73e-07	3.12e-06	AGAP009766	NA	AGAP009766	protein_coding		3R	42481991	42483345
1596	10d_32C_HKEC__vs__10d_27C_HKEC	AGAP009784	569.724	-1.3098	0.144132	-9.08746	1.01e-19	2.82e-17	AGAP009784	NA	AGAP009784	protein_coding	serine/threonine-protein kinase Chk2	3R	43273218	43278621
1597	10d_32C_HKEC__vs__10d_27C_HKEC	AGAP009786	3348.82	-1.30003	0.222201	-5.85067	4.9e-09	9.31e-08	AGAP009786	1279199	AGAP009786	protein_coding	phosphoribosylamine--glycine ligase / phosphoribosylglycinamide formyltransfer	3R	43282151	43287905
1598	10d_32C_HKEC__vs__10d_27C_HKEC	AGAP009792	1163.59	-1.80103	0.236659	-7.6102	2.74e-14	2.25e-12	AGAP009792	1279204	AGAP009792	protein_coding	importin subunit alpha-2	3R	43351605	43353797
1599	10d_32C_HKEC__vs__10d_27C_HKEC	AGAP009800	203.481	-1.10289	0.169193	-6.51854	7.1e-11	2.3e-09	AGAP009800	1279214	AGAP009800	protein_coding		3R	43652389	43653373
1600	10d_32C_HKEC__vs__10d_27C_HKEC	AGAP009918	961.214	-1.07666	0.32768	-3.28571	0.00101724	0.00378208	AGAP009918	NA	AGAP009918	protein_coding	SGS5 [Source:UniProtKB/TrEMBL;Acc:Q5XLG6]	3R	45290976	45301314
1601	10d_32C_HKEC__vs__10d_27C_HKEC	AGAP009933	65.0801	1.00514	0.202719	4.95827	7.11e-07	7.15e-06	AGAP009933	NA	AGAP009933	protein_coding	dachs	3R	45568004	45597926
1602	10d_32C_HKEC__vs__10d_27C_HKEC	AGAP010001	12.1826	1.15725	0.408157	2.83531	0.00457811	0.0135462	AGAP010001	NA	AGAP010001	protein_coding		3R	47441672	47483333
1603	10d_32C_HKEC__vs__10d_27C_HKEC	AGAP010018	46.0055	-1.22151	0.330776	-3.69285	0.000221752	0.00103905	AGAP010018	3292108	AGAP010018	protein_coding	DNA replication complex GINS protein pSF2	3R	47753515	47754404
1604	10d_32C_HKEC__vs__10d_27C_HKEC	AGAP010046	409.006	-2.15616	0.396124	-5.44314	5.23e-08	7.39e-07	AGAP010046	4577966	AGAP010046	protein_coding		3R	48208310	48209024
1605	10d_32C_HKEC__vs__10d_27C_HKEC	AGAP010110	153.503	-1.05117	0.310907	-3.38097	0.000722296	0.00281444	AGAP010110	NA	AGAP010110	protein_coding		3R	49185444	49187681
1606	10d_32C_HKEC__vs__10d_27C_HKEC	AGAP010123	61.836	1.25463	0.459145	2.73253	0.00628503	0.0177665	AGAP010123	4578367	CPR131	protein_coding	cuticular protein RR-2 family 131	3R	49239817	49240669
1607	10d_32C_HKEC__vs__10d_27C_HKEC	AGAP010127	3.30139	3.92884	1.07459	3.65612	0.000256062	0.00116799	AGAP010127	1279549	CPR99	protein_coding	cuticular protein RR-2 family 99	3R	49254604	49255464
1608	10d_32C_HKEC__vs__10d_27C_HKEC	AGAP010159	122.603	-1.00887	0.166309	-6.06625	1.31e-09	2.9e-08	AGAP010159	NA	AGAP010159	protein_coding	dUTP pyrophosphatase	3R	49670245	49670900
1609	10d_32C_HKEC__vs__10d_27C_HKEC	AGAP010220	267.359	-1.2883	0.197042	-6.53818	6.23e-11	2.07e-09	AGAP010220	1279643	AGAP010220	protein_coding	Proliferating cell nuclear antigen [Source:UniProtKB/TrEMBL;Acc:Q7Q0Q0]	3R	50915459	50916695
1610	10d_32C_HKEC__vs__10d_27C_HKEC	AGAP010234	1046.58	-1.00049	0.130601	-7.66062	1.85e-14	1.6e-12	AGAP010234	NA	AGAP010234	protein_coding	microsomal triglyceride transfer protein large subunit	3R	51335884	51339757
1611	10d_32C_HKEC__vs__10d_27C_HKEC	AGAP010243	15.7978	-1.35894	0.398208	-3.41264	0.000643377	0.00255885	AGAP010243	NA	AGAP010243	protein_coding	female reproductive tract protease GLEANR_897	3R	51522643	51523830
1612	10d_32C_HKEC__vs__10d_27C_HKEC	AGAP010256	23.4684	1.03579	0.311277	3.32755	0.000876142	0.00331742	AGAP010256	NA	AGAP010256	protein_coding		3R	51711620	51713087
1613	10d_32C_HKEC__vs__10d_27C_HKEC	AGAP010291	7.97605	1.52882	0.547491	2.79242	0.00523156	0.0151567	AGAP010291	NA	AGAP010291	protein_coding		3R	52265896	52271136
1614	10d_32C_HKEC__vs__10d_27C_HKEC	AGAP010350	146.233	-2.66454	0.275519	-9.67099	4e-22	1.85e-19	AGAP010350	NA	AGAP010350	protein_coding		3L	1948270	1950111
1615	10d_32C_HKEC__vs__10d_27C_HKEC	AGAP010354	2.86347	3.8113	1.07698	3.53888	0.000401832	0.00171288	AGAP010354	4577835	AGAP010354	protein_coding	osiris 21	3L	2060107	2060900
1616	10d_32C_HKEC__vs__10d_27C_HKEC	AGAP010415	1769.98	-1.2398	0.16909	-7.3322	2.26e-13	1.43e-11	AGAP010415	NA	AGAP010415	protein_coding		3L	2976207	2978193
1617	10d_32C_HKEC__vs__10d_27C_HKEC	AGAP010457	144.867	-1.10081	0.237334	-4.63822	3.51e-06	2.86e-05	AGAP010457	1272582	AGAP010457	protein_coding	thymidylate synthase	3L	3905856	3907721
1618	10d_32C_HKEC__vs__10d_27C_HKEC	AGAP010513	58.2866	1.05602	0.273841	3.85633	0.0001151	0.000593372	AGAP010513	1275250	GPRMAC1	protein_coding	putative muscarinic acetylcholine receptor 1	3L	5452687	5480113
1619	10d_32C_HKEC__vs__10d_27C_HKEC	AGAP010534	1000.72	1.0503	0.132124	7.94935	1.87e-15	2.27e-13	AGAP010534	NA	AGAP010534	protein_coding		3L	5790872	5814833
1620	10d_32C_HKEC__vs__10d_27C_HKEC	AGAP010545	1060.43	-1.82401	0.209161	-8.72064	2.77e-18	6.01e-16	AGAP010545	NA	AGAP010545	protein_coding		3L	6057494	6061056
1621	10d_32C_HKEC__vs__10d_27C_HKEC	AGAP010634	4.72128	-2.62209	0.707785	-3.70464	0.000211687	0.000998797	AGAP010634	1269216	AGAP010634	protein_coding	TIR domain-containing protein [Source:UniProtKB/TrEMBL;Acc:Q7QKH9]	3L	7678407	7681012
1622	10d_32C_HKEC__vs__10d_27C_HKEC	AGAP010647	19.9137	-1.18963	0.476212	-2.49812	0.0124856	0.0316786	AGAP010647	NA	AGAP010647	protein_coding	Salivary gland protein 8 [Source:UniProtKB/TrEMBL;Acc:A0A1S4H5F1]	3L	7953700	7954807
1623	10d_32C_HKEC__vs__10d_27C_HKEC	AGAP010699	139.479	-1.33324	0.163913	-8.13385	4.16e-16	5.77e-14	AGAP010699	NA	AGAP010699	protein_coding	SWI/SNF-related matrix-associated actin-dependent regulator of chromatin	3L	8718221	8720681
1624	10d_32C_HKEC__vs__10d_27C_HKEC	AGAP010765	21.8903	1.54516	0.402958	3.83454	0.000125801	0.000640514	AGAP010765	NA	AGAP010765	protein_coding		3L	10020136	10020771
1625	10d_32C_HKEC__vs__10d_27C_HKEC	AGAP010766	231.21	1.69029	0.358597	4.71362	2.43e-06	2.08e-05	AGAP010766	NA	AGAP010766	protein_coding		3L	10021853	10023624
1626	10d_32C_HKEC__vs__10d_27C_HKEC	AGAP010774	13.0862	-3.62085	1.11227	-3.25538	0.00113241	0.00413292	AGAP010774	1278887	AGAP010774	protein_coding		3L	10158375	10159070
1627	10d_32C_HKEC__vs__10d_27C_HKEC	AGAP010785	6.69295	2.62882	0.62722	4.19122	2.77e-05	0.000174407	AGAP010785	1278879	AGAP010785	protein_coding	fatty acyl CoA reductase 2	3L	10346389	10348208
1628	10d_32C_HKEC__vs__10d_27C_HKEC	AGAP010789	987.951	-2.15278	0.290639	-7.40707	1.29e-13	8.75e-12	AGAP010789	NA	AGAP010789	protein_coding		3L	10392720	10394777
1629	10d_32C_HKEC__vs__10d_27C_HKEC	AGAP010812	5426.89	-1.62953	0.214756	-7.58785	3.25e-14	2.62e-12	AGAP010812	NA	TEP4	protein_coding	thioester-containing protein 4	3L	11002211	11007511
1630	10d_32C_HKEC__vs__10d_27C_HKEC	AGAP010835	94.756	-1.44182	0.209202	-6.89202	5.5e-12	2.5e-10	AGAP010835	NA	AGAP010835	protein_coding	GINS complex subunit 1 (Psf1 homolog)	3L	11724102	11724981
1631	10d_32C_HKEC__vs__10d_27C_HKEC	AGAP010974	691.567	-1.21159	0.169315	-7.15581	8.32e-13	4.68e-11	AGAP010974	NA	AGAP010974	protein_coding		3L	14393338	14398348
1632	10d_32C_HKEC__vs__10d_27C_HKEC	AGAP011033	19.5983	2.52348	0.530932	4.75291	2.01e-06	1.76e-05	AGAP011033	NA	Cht8	protein_coding	chitinase	3L	14874417	14878181
1633	10d_32C_HKEC__vs__10d_27C_HKEC	AGAP011044	4273.86	1.19159	0.462001	2.5792	0.00990295	0.0260745	AGAP011044	NA	AGAP011044	protein_coding		3L	15712332	15729545
1634	10d_32C_HKEC__vs__10d_27C_HKEC	AGAP011045	1129.68	1.06383	0.131794	8.07193	6.92e-16	8.76e-14	AGAP011045	NA	AGAP011045	protein_coding		3L	15730835	15741974
1635	10d_32C_HKEC__vs__10d_27C_HKEC	AGAP011078	10.3094	1.39695	0.397655	3.51298	0.000443108	0.00185925	AGAP011078	NA	AGAP011078	protein_coding	MYND-type domain-containing protein [Source:UniProtKB/TrEMBL;Acc:A0A1S4H5P9]	3L	16307080	16308826
1636	10d_32C_HKEC__vs__10d_27C_HKEC	AGAP011106	41.1303	-1.11137	0.250146	-4.44289	8.88e-06	6.47e-05	AGAP011106	NA	AGAP011106	protein_coding		3L	16999560	17002251
1637	10d_32C_HKEC__vs__10d_27C_HKEC	AGAP011193	40.6811	-1.90944	0.403434	-4.73296	2.21e-06	1.92e-05	AGAP011193	NA	AGAP011193	protein_coding		3L	18930431	18931201
1638	10d_32C_HKEC__vs__10d_27C_HKEC	AGAP011220	85.0359	-2.79647	0.300177	-9.31607	1.21e-20	4.09e-18	AGAP011220	1270705	AGAP011220	protein_coding	Borealin	3L	19483804	19485190
1639	10d_32C_HKEC__vs__10d_27C_HKEC	AGAP011231	69.7181	-1.29826	0.41323	-3.14173	0.00167951	0.00576275	AGAP011231	NA	AGAP011231	protein_coding	fibrinogen	3L	19867709	19868872
1640	10d_32C_HKEC__vs__10d_27C_HKEC	AGAP011238	70.6107	-1.30932	0.245768	-5.32747	9.96e-08	1.31e-06	AGAP011238	NA	AGAP011238	protein_coding		3L	19909563	19911829
1641	10d_32C_HKEC__vs__10d_27C_HKEC	AGAP011305	98.2638	1.66261	0.384787	4.32086	1.55e-05	0.000105589	AGAP011305	5667804	AGAP011305	protein_coding	Alkaline phosphatase [Source:UniProtKB/TrEMBL;Acc:A7US49]	3L	20768813	20771393
1642	10d_32C_HKEC__vs__10d_27C_HKEC	AGAP011307	597.893	-1.41871	0.154529	-9.18083	4.28e-20	1.26e-17	AGAP011307	NA	AGAP011307	protein_coding		3L	20791630	20793119
1643	10d_32C_HKEC__vs__10d_27C_HKEC	AGAP011313	6.69859	1.1431	0.465519	2.45554	0.0140673	0.0349427	AGAP011313	NA	AGAP011313	protein_coding		3L	20874877	20878760
1644	10d_32C_HKEC__vs__10d_27C_HKEC	AGAP011442	310.369	-1.29263	0.317678	-4.06898	4.72e-05	0.000276031	AGAP011442	1278251	AGAP011442	protein_coding	serine carboxypeptidase 1	3L	24745730	24749302
1645	10d_32C_HKEC__vs__10d_27C_HKEC	AGAP011480	2.04107	4.37321	1.45126	3.01339	0.00258348	0.00832873	AGAP011480	3291344	AGAP011480	protein_coding		3L	25091436	25092374
1646	10d_32C_HKEC__vs__10d_27C_HKEC	AGAP011482	2.99048	2.08691	0.896273	2.32843	0.0198895	0.046503	AGAP011482	1278373	AGAP011482	protein_coding		3L	25255704	25255934
1647	10d_32C_HKEC__vs__10d_27C_HKEC	AGAP011496	189.982	-1.34943	0.239436	-5.63589	1.74e-08	2.85e-07	AGAP011496	NA	AGAP011496	protein_coding		3L	25452071	25454911
1648	10d_32C_HKEC__vs__10d_27C_HKEC	AGAP011505	1958.57	-1.36843	0.230417	-5.93893	2.87e-09	5.81e-08	AGAP011505	NA	AGAP011505	protein_coding		3L	25724163	25726719
1649	10d_32C_HKEC__vs__10d_27C_HKEC	AGAP011507	88.2084	-1.31538	0.271398	-4.84666	1.26e-06	1.17e-05	AGAP011507	NA	AGAP011507	protein_coding		3L	25783790	25786069
1650	10d_32C_HKEC__vs__10d_27C_HKEC	AGAP011511	25.9118	1.21477	0.298166	4.07415	4.62e-05	0.00027094	AGAP011511	NA	AGAP011511	protein_coding	phospholipase b, plb1	3L	26239482	26249122
1651	10d_32C_HKEC__vs__10d_27C_HKEC	AGAP011512	7.18711	1.34503	0.511979	2.62713	0.00861095	0.0232791	AGAP011512	1275978	AGAP011512	protein_coding	phospholipase b, plb1	3L	26253472	26258173
1652	10d_32C_HKEC__vs__10d_27C_HKEC	AGAP011515	16453.6	1.08526	0.227082	4.77916	1.76e-06	1.58e-05	AGAP011515	NA	AGAP011515	protein_coding	Cytoplasmic actin [Source:UniProtKB/TrEMBL;Acc:A0A1S4H6W1]	3L	26298856	26300887
1653	10d_32C_HKEC__vs__10d_27C_HKEC	AGAP011539	3.05593	1.73562	0.702294	2.47135	0.0134603	0.0336567	AGAP011539	NA	AGAP011539	protein_coding	dynein intermediate chain 2, axonemal	3L	26944020	26946094
1654	10d_32C_HKEC__vs__10d_27C_HKEC	AGAP011588	217.444	-1.2495	0.20153	-6.20006	5.64e-10	1.4e-08	AGAP011588	NA	AGAP011588	protein_coding		3L	28450090	28450853
1655	10d_32C_HKEC__vs__10d_27C_HKEC	AGAP011592	9.0801	-1.49207	0.428801	-3.47963	0.000502106	0.00207804	AGAP011592	NA	AGAP011592	protein_coding		3L	28624239	28626209
1656	10d_32C_HKEC__vs__10d_27C_HKEC	AGAP011610	3.80104	2.0249	0.769802	2.63042	0.00852805	0.0230983	AGAP011610	NA	AGAP011610	protein_coding	amiloride-sensitive sodium channel, other	3L	29694403	29696388
1657	10d_32C_HKEC__vs__10d_27C_HKEC	AGAP011615	1231.97	-1.09344	0.276175	-3.95923	7.52e-05	0.00041255	AGAP011615	5667990	AGAP011615	protein_coding		3L	29872175	29872992
1658	10d_32C_HKEC__vs__10d_27C_HKEC	AGAP011622	59.9286	-1.13684	0.208575	-5.45047	5.02e-08	7.15e-07	AGAP011622	NA	AGAP011622	protein_coding		3L	30097208	30136471
1659	10d_32C_HKEC__vs__10d_27C_HKEC	AGAP011653	262.348	-1.10481	0.221954	-4.97767	6.44e-07	6.58e-06	AGAP011653	NA	AGAP011653	protein_coding	membrane dipeptidase	3L	30823124	30824831
1660	10d_32C_HKEC__vs__10d_27C_HKEC	AGAP011654	4667.37	-1.68519	0.220886	-7.62922	2.36e-14	1.99e-12	AGAP011654	1280984	AGAP011654	protein_coding	membrane dipeptidase	3L	30825121	30827062
1661	10d_32C_HKEC__vs__10d_27C_HKEC	AGAP011676	400.215	-2.00968	0.251689	-7.98477	1.41e-15	1.73e-13	AGAP011676	NA	AGAP011676	protein_coding	uncoupling protein 2, mitochondrial	3L	31265574	31272060
1662	10d_32C_HKEC__vs__10d_27C_HKEC	AGAP011773	17.2658	1.51397	0.303479	4.98872	6.08e-07	6.28e-06	AGAP011773	4577595	AGAP011773	protein_coding		3L	33124140	33126481
1663	10d_32C_HKEC__vs__10d_27C_HKEC	AGAP011775	68.14	-1.06015	0.167905	-6.31401	2.72e-10	7.53e-09	AGAP011775	1280868	AGAP011775	protein_coding	PHD finger protein 7	3L	33138017	33139196
1664	10d_32C_HKEC__vs__10d_27C_HKEC	AGAP011783	3.4504	-2.31695	0.892876	-2.59493	0.00946092	0.0251288	AGAP011783	3291433	CLIPA13	protein_coding	CLIP-domain serine protease	3L	33254548	33255928
1665	10d_32C_HKEC__vs__10d_27C_HKEC	AGAP011786	77.2876	-1.21154	0.388481	-3.11867	0.00181669	0.00616369	AGAP011786	NA	CLIPE7	protein_coding	CLIP-domain serine protease	3L	33264351	33265979
1666	10d_32C_HKEC__vs__10d_27C_HKEC	AGAP011795	225.188	-1.64413	0.255323	-6.43941	1.2e-10	3.66e-09	AGAP011795	NA	AGAP011795	protein_coding		3L	33302514	33304623
1667	10d_32C_HKEC__vs__10d_27C_HKEC	AGAP011824	2015.05	-1.27945	0.351157	-3.64354	0.000268916	0.00121986	AGAP011824	1280823	TPX4	protein_coding	thioredoxin peroxidase 4	3L	33860576	33861767
1668	10d_32C_HKEC__vs__10d_27C_HKEC	AGAP011845	1213.33	-1.45166	0.240965	-6.02434	1.7e-09	3.64e-08	AGAP011845	1280807	AGAP011845	protein_coding	Histone H2A [Source:UniProtKB/TrEMBL;Acc:Q7PZC9]	3L	33984809	33985865
1669	10d_32C_HKEC__vs__10d_27C_HKEC	AGAP011897	322.683	-1.19358	0.200911	-5.94086	2.84e-09	5.75e-08	AGAP011897	NA	AGAP011897	protein_coding		3L	34676783	34684164
1670	10d_32C_HKEC__vs__10d_27C_HKEC	AGAP011899	19.5881	1.14009	0.269353	4.23269	2.31e-05	0.000147977	AGAP011899	1280761	AGAP011899	protein_coding	Bardet-Biedl syndrome 7 protein	3L	34687962	34690451
1671	10d_32C_HKEC__vs__10d_27C_HKEC	AGAP011929	207.788	1.64963	0.474948	3.47328	0.00051414	0.00211871	AGAP011929	NA	AGAP011929	protein_coding		3L	35228458	35230909
1672	10d_32C_HKEC__vs__10d_27C_HKEC	AGAP011930	856.597	1.14973	0.246496	4.66428	3.1e-06	2.55e-05	AGAP011930	1280739	AGAP011930	protein_coding	F-box and leucine-rich repeat protein 9	3L	35231340	35233784
1673	10d_32C_HKEC__vs__10d_27C_HKEC	AGAP011951	3.96916	2.55913	0.948534	2.69798	0.00697614	0.0193804	AGAP011951	NA	AGAP011951	protein_coding		3L	35507076	35508920
1674	10d_32C_HKEC__vs__10d_27C_HKEC	AGAP011971	435.38	-1.07156	0.395635	-2.70847	0.00675949	0.0189312	AGAP011971	1280699	AGAP011971	protein_coding	Ser/Thr protein phosphatase/nucleotidase	3L	35698399	35700703
1675	10d_32C_HKEC__vs__10d_27C_HKEC	AGAP011982	36.484	1.22579	0.229668	5.33724	9.44e-08	1.25e-06	AGAP011982	3291471	AGAP011982	protein_coding		3L	35849053	35850604
1676	10d_32C_HKEC__vs__10d_27C_HKEC	AGAP011985	5.98227	1.46593	0.614382	2.38603	0.0170315	0.0408826	AGAP011985	NA	AGAP011985	protein_coding	twist	3L	35881138	35889962
1677	10d_32C_HKEC__vs__10d_27C_HKEC	AGAP012017	63.4398	-1.28608	0.219762	-5.85217	4.85e-09	9.26e-08	AGAP012017	5667923	AGAP012017	protein_coding		3L	36398497	36400052
1678	10d_32C_HKEC__vs__10d_27C_HKEC	AGAP012040	297.603	-1.21306	0.204029	-5.94555	2.76e-09	5.62e-08	AGAP012040	NA	AGAP012040	protein_coding		3L	36831032	36833335
1679	10d_32C_HKEC__vs__10d_27C_HKEC	AGAP012107	564.717	-1.52572	0.227418	-6.70888	1.96e-11	7.43e-10	AGAP012107	1280569	AGAP012107	protein_coding	SUMO-conjugating enzyme UBC9	3L	37745207	37746664
1680	10d_32C_HKEC__vs__10d_27C_HKEC	AGAP012154	210.291	-1.00516	0.126723	-7.93192	2.16e-15	2.59e-13	AGAP012154	NA	AGAP012154	protein_coding	solute carrier family 15 member 1	3L	38086822	38094356
1681	10d_32C_HKEC__vs__10d_27C_HKEC	AGAP012197	96.278	-1.8363	0.274511	-6.68936	2.24e-11	8.36e-10	AGAP012197	1280489	AGAP012197	protein_coding	Histone H3 [Source:UniProtKB/TrEMBL;Acc:Q7PCS9]	3L	38653718	38654128
1682	10d_32C_HKEC__vs__10d_27C_HKEC	AGAP012245	57.7052	-1.23598	0.162917	-7.58657	3.28e-14	2.63e-12	AGAP012245	NA	AGAP012245	protein_coding	DNA mismatch repair protein MSH4	3L	39286946	39290129
1683	10d_32C_HKEC__vs__10d_27C_HKEC	AGAP012325	13.3305	1.42642	0.396171	3.60051	0.000317591	0.00140418	AGAP012325	1280375	OBP28	protein_coding	odorant-binding protein 28	3L	40221011	40221620
1684	10d_32C_HKEC__vs__10d_27C_HKEC	AGAP012344	100.568	-1.14578	0.237576	-4.82278	1.42e-06	1.3e-05	AGAP012344	NA	AGAP012344	protein_coding		3L	40810223	40812546
1685	10d_32C_HKEC__vs__10d_27C_HKEC	AGAP012365	20.2739	1.12578	0.312763	3.59948	0.000318851	0.00140866	AGAP012365	1280345	AGAP012365	protein_coding		3L	41122567	41126580
1686	10d_32C_HKEC__vs__10d_27C_HKEC	AGAP012375	26.5898	-1.51429	0.417697	-3.62533	0.000288595	0.0012984	AGAP012375	NA	AGAP012375	protein_coding	protein aurora borealis	3L	41233701	41236116
1687	10d_32C_HKEC__vs__10d_27C_HKEC	AGAP012388	743.188	-1.34658	0.203763	-6.60854	3.88e-11	1.35e-09	AGAP012388	NA	AGAP012388	protein_coding		3L	41538550	41540386
1688	10d_32C_HKEC__vs__10d_27C_HKEC	AGAP012413	1631.6	-1.28488	0.126036	-10.1946	2.1e-24	1.86e-21	AGAP012413	NA	CycA	protein_coding	cyclin A	3L	41821456	41824663
1689	10d_32C_HKEC__vs__10d_27C_HKEC	AGAP012453	18.5586	1.22043	0.470544	2.59365	0.00949639	0.025194	AGAP012453	1268907	AGAP012453	protein_coding	hexosaminidase	UNKN	3285837	3288374
1690	10d_32C_HKEC__vs__10d_27C_HKEC	AGAP012477	420.726	-1.099	0.233286	-4.71095	2.47e-06	2.1e-05	AGAP012477	NA	AGAP012477	protein_coding	gamma-butyrobetaine dioxygenase	UNKN	5484076	5486412
1691	10d_32C_HKEC__vs__10d_27C_HKEC	AGAP012497	2.59766	2.5196	0.819976	3.07277	0.0021208	0.00703382	AGAP012497	1270920	AGAP012497	protein_coding		UNKN	8211746	8212277
1692	10d_32C_HKEC__vs__10d_27C_HKEC	AGAP012536	2.61479	2.17977	0.778464	2.80009	0.00510876	0.0148682	AGAP012536	3292477	AGAP012536	protein_coding		UNKN	12319449	12320272
1693	10d_32C_HKEC__vs__10d_27C_HKEC	AGAP012553	9.98623	1.43547	0.380913	3.76848	0.000164242	0.000808025	AGAP012553	4397893	AGAP012553	protein_coding		UNKN	15576814	15577523
1694	10d_32C_HKEC__vs__10d_27C_HKEC	AGAP012575	42.3234	-1.0477	0.227197	-4.61142	4e-06	3.21e-05	AGAP012575	1268955	AGAP012575	protein_coding		UNKN	17183598	17184480
1695	10d_32C_HKEC__vs__10d_27C_HKEC	AGAP012622	84.1833	-1.27086	0.224008	-5.67327	1.4e-08	2.35e-07	AGAP012622	1268130	AGAP012622	protein_coding		UNKN	21290487	21291198
1696	10d_32C_HKEC__vs__10d_27C_HKEC	AGAP012641	418.629	-1.06283	0.106169	-10.0107	1.37e-23	8.29e-21	AGAP012641	1268960	AGAP012641	protein_coding	aldose reductase	UNKN	21981187	21984631
1697	10d_32C_HKEC__vs__10d_27C_HKEC	AGAP012672	3.3793	2.99025	0.920759	3.24759	0.00116386	0.0042276	AGAP012672	1268406	AGAP012672	protein_coding	sulfotransferase	UNKN	23077418	23079574
1698	10d_32C_HKEC__vs__10d_27C_HKEC	AGAP012743	54.5087	-1.14775	0.313322	-3.66315	0.000249137	0.00114365	AGAP012743	3292521	AGAP012743	protein_coding	DNA replication complex GINS protein PSF2 [Source:UniProtKB/TrEMBL;Acc:Q5TXV1]	UNKN	26372463	26373494
1699	10d_32C_HKEC__vs__10d_27C_HKEC	AGAP012841	7.7765	-2.23138	0.858443	-2.59933	0.0093406	0.0249126	AGAP012841	3292480	AGAP012841	protein_coding	N-acylsphingosine amidohydrolase (non-lysosomal ceramidase) 2B	UNKN	33344395	33345051
1700	10d_32C_HKEC__vs__10d_27C_HKEC	AGAP012891	2.24563	2.93713	1.15708	2.53839	0.0111363	0.0288538	AGAP012891	4397608	AGAP012891	protein_coding	heat shock 70kDa protein 1/8	UNKN	36954307	36954801
1701	10d_32C_HKEC__vs__10d_27C_HKEC	AGAP012894	787.88	-1.06731	0.182876	-5.83625	5.34e-09	1e-07	AGAP012894	1268522	AGAP012894	protein_coding	Histone H2B [Source:UniProtKB/Swiss-Prot;Acc:Q27442]	UNKN	37136935	37137309
1702	10d_32C_HKEC__vs__10d_27C_HKEC	AGAP012895	108.904	-1.57037	0.356497	-4.40502	1.06e-05	7.57e-05	AGAP012895	1268521	AGAP012895	protein_coding	Histone H2A [Source:UniProtKB/TrEMBL;Acc:Q7PD33]	UNKN	37137562	37138191
1703	10d_32C_HKEC__vs__10d_27C_HKEC	AGAP012910	233.906	1.04307	0.16936	6.15885	7.33e-10	1.77e-08	AGAP012910	1268369	AGAP012910	protein_coding		UNKN	37930875	37931909
1704	10d_32C_HKEC__vs__10d_27C_HKEC	AGAP012946	3121.73	-1.25299	0.134025	-9.3489	8.86e-21	3.29e-18	AGAP012946	11175517	AGAP012946	protein_coding		2R	40692804	40694168
1705	10d_32C_HKEC__vs__10d_27C_HKEC	AGAP012974	4.32907	2.79467	0.716008	3.90313	9.5e-05	0.0005035	AGAP012974	11175584	AGAP012974	protein_coding		2R	39110079	39113777
1706	10d_32C_HKEC__vs__10d_27C_HKEC	AGAP012986	976.089	-1.07136	0.137274	-7.80455	5.97e-15	6.09e-13	AGAP012986	NA	AGAP012986	protein_coding		X	12077591	12103081
1707	10d_32C_HKEC__vs__10d_27C_HKEC	AGAP013000	12.4386	1.52416	0.462369	3.29642	0.00097925	0.0036621	AGAP013000	NA	AGAP013000	protein_coding		X	7598938	7601576
1708	10d_32C_HKEC__vs__10d_27C_HKEC	AGAP013005	11101.5	-1.17059	0.175914	-6.65435	2.85e-11	1.04e-09	AGAP013005	11175974	AGAP013005	protein_coding		2R	5723787	5725030
1709	10d_32C_HKEC__vs__10d_27C_HKEC	AGAP013007	24.6275	1.34786	0.29016	4.64521	3.4e-06	2.77e-05	AGAP013007	NA	AGAP013007	protein_coding		2R	21914969	21923708
1710	10d_32C_HKEC__vs__10d_27C_HKEC	AGAP013031	36.0327	1.02233	0.27692	3.69179	0.00022268	0.00104213	AGAP013031	11175587	AGAP013031	protein_coding		2R	13015133	13016833
1711	10d_32C_HKEC__vs__10d_27C_HKEC	AGAP013046	21.7819	1.02325	0.291123	3.51485	0.000440002	0.00184823	AGAP013046	11175495	AGAP013046	protein_coding		X	4687819	4688934
1712	10d_32C_HKEC__vs__10d_27C_HKEC	AGAP013063	1221.16	1.36101	0.294981	4.6139	3.95e-06	3.18e-05	AGAP013063	11176050	AGAP013063	protein_coding	Synaptic vesicle protein	2R	58871332	58887711
1713	10d_32C_HKEC__vs__10d_27C_HKEC	AGAP013105	2.76749	2.80804	1.03891	2.70287	0.00687433	0.0191736	AGAP013105	11175758	AGAP013105	protein_coding		2R	30962953	30964508
1714	10d_32C_HKEC__vs__10d_27C_HKEC	AGAP013215	107.223	-1.27846	0.188068	-6.79786	1.06e-11	4.32e-10	AGAP013215	11175958	AGAP013215	protein_coding		2R	37468422	37469539
1715	10d_32C_HKEC__vs__10d_27C_HKEC	AGAP013221	1976.36	-1.53387	0.205248	-7.47323	7.82e-14	5.6e-12	AGAP013221	11175927	AGAP013221	protein_coding		2R	40688706	40690136
1716	10d_32C_HKEC__vs__10d_27C_HKEC	AGAP013235	2.07475	2.02399	0.87601	2.31046	0.0208625	0.0483949	AGAP013235	NA	AGAP013235	protein_coding		X	17328645	17329523
1717	10d_32C_HKEC__vs__10d_27C_HKEC	AGAP013240	23.172	1.08094	0.286464	3.77339	0.000161046	0.000794335	AGAP013240	11175506	AGAP013240	protein_coding		2R	39390344	39390925
1718	10d_32C_HKEC__vs__10d_27C_HKEC	AGAP013241	5.95006	1.90128	0.520967	3.64952	0.00026273	0.00119462	AGAP013241	11175455	CYP4D16	protein_coding	cytochrome P450	2R	21061611	21063654
1719	10d_32C_HKEC__vs__10d_27C_HKEC	AGAP013246	57.5284	-1.19092	0.255854	-4.65469	3.24e-06	2.66e-05	AGAP013246	11175892	AGAP013246	protein_coding		2R	10255002	10256335
1720	10d_32C_HKEC__vs__10d_27C_HKEC	AGAP013252	1691.05	-1.8741	0.22003	-8.51749	1.63e-17	3.13e-15	AGAP013252	11175997	AGAP013252	protein_coding		2R	47012394	47014486
1721	10d_32C_HKEC__vs__10d_27C_HKEC	AGAP013270	1.86395	3.46775	1.12818	3.07377	0.00211376	0.00702019	AGAP013270	11175650	AGAP013270	protein_coding		2R	10467659	10472696
1722	10d_32C_HKEC__vs__10d_27C_HKEC	AGAP013281	39.4712	1.30601	0.333549	3.9155	9.02e-05	0.000483039	AGAP013281	11175909	AGAP013281	protein_coding		2R	42182745	42188042
1723	10d_32C_HKEC__vs__10d_27C_HKEC	AGAP013282	11.6712	1.60016	0.448764	3.5657	0.000362892	0.00156954	AGAP013282	11175697	HPX10	protein_coding	heme peroxidase 10	3L	12790004	12791984
1724	10d_32C_HKEC__vs__10d_27C_HKEC	AGAP013286	2154.42	1.28227	0.0929792	13.7909	2.89e-43	1.67e-39	AGAP013286	11175597	AGAP013286	protein_coding	peptide-methionine (R)-S-oxide reductase	2R	30549668	30557708
1725	10d_32C_HKEC__vs__10d_27C_HKEC	AGAP013307	36.2968	-1.45695	0.210266	-6.92909	4.24e-12	1.98e-10	AGAP013307	NA	AGAP013307	protein_coding		2R	40947199	40948026
1726	10d_32C_HKEC__vs__10d_27C_HKEC	AGAP013348	2123.8	-1.30881	0.182137	-7.18587	6.68e-13	3.85e-11	AGAP013348	11175737	AGAP013348	protein_coding		X	10699414	10700449
1727	10d_32C_HKEC__vs__10d_27C_HKEC	AGAP013352	34.6434	1.33074	0.31958	4.16403	3.13e-05	0.000193485	AGAP013352	NA	AGAP013352	protein_coding		2R	39176073	39195602
1728	10d_32C_HKEC__vs__10d_27C_HKEC	AGAP013361	7.08728	1.74574	0.503175	3.46944	0.000521537	0.00214383	AGAP013361	11175551	AGAP013361	protein_coding		2R	39334873	39335439
1729	10d_32C_HKEC__vs__10d_27C_HKEC	AGAP013362	5215.6	1.15987	0.11879	9.764	1.61e-22	8.82e-20	AGAP013362	11175869	AGAP013362	protein_coding		2R	39350733	39351986
1730	10d_32C_HKEC__vs__10d_27C_HKEC	AGAP013363	26.5115	1.16068	0.218918	5.30189	1.15e-07	1.47e-06	AGAP013363	11176026	IR7i	protein_coding	ionotropic receptor IR7i	2R	26793376	26795314
1731	10d_32C_HKEC__vs__10d_27C_HKEC	AGAP013374	18.823	2.2672	0.528228	4.29209	1.77e-05	0.000119125	AGAP013374	11175934	AGAP013374	protein_coding		2R	53215173	53217641
1732	10d_32C_HKEC__vs__10d_27C_HKEC	AGAP013402	261.065	-1.77173	0.272867	-6.49302	8.41e-11	2.69e-09	AGAP013402	11175669	AGAP013402	protein_coding	carbonic anhydrase I	2R	20614585	20616389
1733	10d_32C_HKEC__vs__10d_27C_HKEC	AGAP013430	18.2952	1.09511	0.439571	2.49131	0.0127271	0.0321725	AGAP013430	NA	AGAP013430	protein_coding		2R	35935211	35936083
1734	10d_32C_HKEC__vs__10d_27C_HKEC	AGAP013432	13.3969	-1.52174	0.460113	-3.30731	0.000941976	0.00353532	AGAP013432	NA	AGAP013432	protein_coding		2R	40525884	40526604
1735	10d_32C_HKEC__vs__10d_27C_HKEC	AGAP013451	2.19453	3.21569	1.01642	3.16376	0.00155748	0.00540519	AGAP013451	11175800	AGAP013451	protein_coding	outer membrane lipoprotein Blc (Precursor)	2R	23669361	23670068
1736	10d_32C_HKEC__vs__10d_27C_HKEC	AGAP013482	5.37685	1.32969	0.569762	2.33376	0.0196083	0.0459668	AGAP013482	NA	AGAP013482	protein_coding		2R	52002594	52006878
1737	10d_32C_HKEC__vs__10d_27C_HKEC	AGAP013502	4.28287	-2.28787	0.8762	-2.61113	0.00902442	0.0242038	AGAP013502	11176041	AGAP013502	protein_coding		2R	41057115	41057961
1738	10d_32C_HKEC__vs__10d_27C_HKEC	AGAP013506	265.99	1.52309	0.434619	3.50444	0.000457575	0.00191298	AGAP013506	NA	UPD3A	protein_coding	JAK/STAT pathway cytokine unpaired 3 variant A	X	15468833	15476544
1739	10d_32C_HKEC__vs__10d_27C_HKEC	AGAP013513	8.06441	1.51144	0.53353	2.8329	0.00461279	0.0136383	AGAP013513	11175786	AGAP013513	protein_coding		2R	26283345	26283945
1740	10d_32C_HKEC__vs__10d_27C_HKEC	AGAP013555	16.6428	-1.44148	0.383754	-3.75626	0.000172473	0.00084098	AGAP013555	NA	U3	snoRNA	Small nucleolar RNA U3 [Source:RFAM;Acc:RF00012]	3R	27777361	27777563
1741	10d_32C_HKEC__vs__10d_27C_HKEC	AGAP013674	9.83034	-3.11621	0.557192	-5.5927	2.24e-08	3.52e-07	AGAP013674	NA	U2	snRNA	U2 spliceosomal RNA [Source:RFAM;Acc:RF00004]	3R	5078469	5078663
1742	10d_32C_HKEC__vs__10d_27C_HKEC	AGAP013708	21.7444	-1.26786	0.411054	-3.08441	0.00203954	0.0068095	AGAP013708	NA	Metazoa_SRP	SRP_RNA	Metazoan signal recognition particle RNA [Source:RFAM;Acc:RF00017]	3L	28319004	28319300
1743	10d_32C_HKEC__vs__10d_27C_HKEC	AGAP013721	4.75301	2.06509	0.597617	3.45555	0.000549178	0.00223829	AGAP013721	NA	AGAP013721	protein_coding		3R	2313388	2319154
1744	10d_32C_HKEC__vs__10d_27C_HKEC	AGAP013728	49.3679	1.07242	0.292834	3.66222	0.000250042	0.00114734	AGAP013728	NA	AGAP013728	protein_coding		3R	4492632	4493873
1745	10d_32C_HKEC__vs__10d_27C_HKEC	AGAP013743	2.71285	4.06112	1.05474	3.85035	0.000117951	0.0006059	AGAP013743	NA	AGAP013743	protein_coding		3R	2303839	2309037
1746	10d_32C_HKEC__vs__10d_27C_HKEC	AGAP013745	290.406	-1.811	0.175087	-10.3434	4.48e-25	4.3e-22	AGAP013745	NA	AGAP013745	protein_coding		3R	3382033	3384093
1747	10d_32C_HKEC__vs__10d_27C_HKEC	AGAP013769	2.40428	-4.06405	1.16715	-3.48204	0.000497611	0.0020624	AGAP013769	NA	AGAP013769	protein_coding		3R	6100805	6102465
1748	10d_32C_HKEC__vs__10d_27C_HKEC	AGAP028005	56.5967	-1.71191	0.257358	-6.65184	2.89e-11	1.05e-09	AGAP028005	NA	AGAP028005	protein_coding		3L	36680868	36682771
1749	10d_32C_HKEC__vs__10d_27C_HKEC	AGAP028013	3.11991	2.15721	0.816202	2.64299	0.00821778	0.022342	AGAP028013	NA	CPLCP25	protein_coding	cuticular protein (putative) CPLCP25	3L	41062003	41062595
1750	10d_32C_HKEC__vs__10d_27C_HKEC	AGAP028015	75.7014	-1.08299	0.347944	-3.11253	0.00185492	0.00628968	AGAP028015	NA	AGAP028015	protein_coding		3R	320403	322070
1751	10d_32C_HKEC__vs__10d_27C_HKEC	AGAP028097	2.56081	1.82586	0.737115	2.47704	0.0132477	0.0332188	AGAP028097	NA	AGAP028097	protein_coding		3R	16329228	16330967
1752	10d_32C_HKEC__vs__10d_27C_HKEC	AGAP028140	4.70195	1.78955	0.769476	2.32567	0.0200361	0.0467699	AGAP028140	NA	AGAP028140	protein_coding		3R	12410488	12412183
1753	10d_32C_HKEC__vs__10d_27C_HKEC	AGAP028151	18.2194	2.57408	1.10109	2.33776	0.0193999	0.0455432	AGAP028151	NA	CPLCG24	protein_coding	cuticular protein CPLCG family (CPLCG24)	3R	10914061	10914537
1754	10d_32C_HKEC__vs__10d_27C_HKEC	AGAP028153	18.6553	-1.13979	0.362619	-3.14321	0.00167109	0.00573727	AGAP028153	NA	AGAP028153	protein_coding		3R	24936101	24937722
1755	10d_32C_HKEC__vs__10d_27C_HKEC	AGAP028223	346.002	-1.73581	0.250498	-6.92943	4.23e-12	1.98e-10	AGAP028223	NA	AGAP028223	protein_coding		3L	2448546	2449463
1756	10d_32C_HKEC__vs__10d_27C_HKEC	AGAP028358	6.01813	-2.03059	0.663467	-3.06057	0.00220915	0.00727877	AGAP028358	NA	tRNA-Gln	tRNA		Mt	66	134
1757	10d_32C_HKEC__vs__10d_27C_HKEC	AGAP028363	13.7412	-1.32957	0.490157	-2.71253	0.00667721	0.0187384	AGAP028363	NA	tRNA-Tyr	tRNA		Mt	1360	1425
1758	10d_32C_HKEC__vs__10d_27C_HKEC	AGAP028445	5.13472	2.4288	0.650156	3.73572	0.000187182	0.000901025	AGAP028445	NA	AGAP028445	protein_coding		2L	15462966	15464745
1759	10d_32C_HKEC__vs__10d_27C_HKEC	AGAP028465	2.23246	2.05057	0.807561	2.53921	0.0111104	0.0288059	AGAP028465	NA	AGAP028465	protein_coding		2L	44842692	44844639
1760	10d_32C_HKEC__vs__10d_27C_HKEC	AGAP028473	9.26262	1.04222	0.409086	2.54768	0.0108441	0.028198	AGAP028473	NA	AGAP028473	protein_coding		2R	18237777	18252269
1761	10d_32C_HKEC__vs__10d_27C_HKEC	AGAP028478	2.75771	-2.46192	0.942022	-2.61344	0.00896348	0.0240571	AGAP028478	NA	AGAP028478	protein_coding		2R	24131080	24132084
1762	10d_32C_HKEC__vs__10d_27C_HKEC	AGAP028531	59.1231	-2.04011	0.277241	-7.35861	1.86e-13	1.2e-11	AGAP028531	NA	AGAP028531	protein_coding		3L	32039646	32040664
1763	10d_32C_HKEC__vs__10d_27C_HKEC	AGAP028588	1548.86	-1.02545	0.13247	-7.74101	9.86e-15	9.51e-13	AGAP028588	NA	AGAP028588	protein_coding		UNKN	21756120	21763435
1764	10d_32C_HKEC__vs__10d_27C_HKEC	AGAP028590	118.142	1.18597	0.195867	6.05496	1.4e-09	3.08e-08	AGAP028590	NA	AGAP028590	protein_coding		X	5478655	5480950
1765	10d_32C_HKEC__vs__10d_27C_HKEC	AGAP028597	3.29506	-1.79917	0.742327	-2.42369	0.0153638	0.0376336	AGAP028597	NA	AGAP028597	protein_coding		3R	9571538	9572672
1766	10d_32C_HKEC__vs__10d_27C_HKEC	AGAP028602	338.824	-2.21809	0.371012	-5.97849	2.25e-09	4.71e-08	AGAP028602	NA	AGAP028602	protein_coding		3R	13387685	13388863
1767	10d_32C_HKEC__vs__10d_27C_HKEC	AGAP028610	19.4806	1.46242	0.356449	4.10274	4.08e-05	0.000242986	AGAP028610	NA	AGAP028610	protein_coding		2R	26611084	26618119
1768	10d_32C_HKEC__vs__10d_27C_HKEC	AGAP028622	189.14	-1.8451	0.318084	-5.80069	6.6e-09	1.21e-07	AGAP028622	NA	AGAP028622	protein_coding		3L	19892077	19894463
1769	10d_32C_HKEC__vs__10d_27C_HKEC	AGAP028680	364.453	1.56607	0.458496	3.41567	0.000636261	0.0025358	AGAP028680	NA	AGAP028680	protein_coding		3L	35218974	35222670
1770	10d_32C_HKEC__vs__10d_27C_HKEC	AGAP028728	2108.75	-1.11679	0.133341	-8.37546	5.5e-17	9.32e-15	AGAP028728	NA	CLIPE5	protein_coding	CLIP-domain serine protease [Source:UniProtKB/TrEMBL;Acc:A0A1S4HFB9]	3L	6061403	6065810
1771	10d_32C_HKEC__vs__10d_27C_HKEC	AGAP028750	13.3558	5.32737	1.43491	3.71269	0.000205066	0.000971134	AGAP028750	NA	AGAP028750	protein_coding		3L	37987767	37988762
1772	10d_32C_HKEC__vs__10d_27C_HKEC	AGAP028971	4.71389	1.34335	0.572516	2.3464	0.0189556	0.0446638	AGAP028971	NA	LSU_rRNA_eukarya	rRNA	Eukaryotic large subunit ribosomal RNA [Source:RFAM;Acc:RF02543]	X	23665086	23665438
1773	10d_32C_HKEC__vs__10d_27C_HKEC	AGAP028983	2.96572	-3.53583	1.31895	-2.68079	0.00734479	0.0202893	AGAP028983	NA	U2	snRNA	U2 spliceosomal RNA [Source:RFAM;Acc:RF00004]	2R	58375110	58375303
1774	10d_32C_HKEC__vs__10d_27C_HKEC	AGAP029057	83.0348	-1.06999	0.227531	-4.70262	2.57e-06	2.18e-05	AGAP029057	NA	AGAP029057	protein_coding		3L	37454988	37455840
1775	10d_32C_HKEC__vs__10d_27C_HKEC	AGAP029119	118.455	-3.38276	1.25685	-2.69146	0.00711397	0.0197226	AGAP029119	NA	AGAP029119	protein_coding		3L	31244492	31248326
1776	10d_32C_HKEC__vs__10d_27C_HKEC	AGAP029252	11.2405	-1.78554	0.396251	-4.50608	6.6e-06	4.97e-05	AGAP029252	NA	AGAP029252	protein_coding		3L	36056502	36057621
1777	10d_32C_HKEC__vs__10d_27C_HKEC	AGAP029270	1.8726	2.27653	0.963657	2.36239	0.0181576	0.043181	AGAP029270	NA	AGAP029270	protein_coding		3L	32485241	32487039
1778	10d_32C_HKEC__vs__10d_27C_HKEC	AGAP029274	7.2295	1.10365	0.442166	2.49601	0.01256	0.0318057	AGAP029274	NA	AGAP029274	protein_coding		3L	7904807	7909296
1779	10d_32C_HKEC__vs__10d_27C_HKEC	AGAP029279	33.7847	1.44138	0.384209	3.75154	0.000175753	0.000853363	AGAP029279	NA	AGAP029279	protein_coding		3L	19244355	19247762
1780	10d_32C_HKEC__vs__10d_27C_HKEC	AGAP029281	5.19147	1.79687	0.596027	3.01475	0.0025719	0.00829604	AGAP029281	NA	AGAP029281	protein_coding		3L	40707453	40708301
1781	10d_32C_HKEC__vs__10d_27C_HKEC	AGAP029321	70.4409	-1.01394	0.159012	-6.37652	1.81e-10	5.23e-09	AGAP029321	NA	AGAP029321	protein_coding		3L	9138050	9139377
1782	10d_32C_HKEC__vs__10d_27C_HKEC	AGAP029328	6.71155	1.64532	0.572861	2.87211	0.00407735	0.0122437	AGAP029328	NA	AGAP029328	protein_coding		3L	32489757	32491300
1783	10d_32C_HKEC__vs__10d_27C_HKEC	AGAP029344	25.141	1.24493	0.273602	4.55017	5.36e-06	4.13e-05	AGAP029344	NA	AGAP029344	protein_coding		2L	1185940	1187858
1784	10d_32C_HKEC__vs__10d_27C_HKEC	AGAP029364	141.2	1.1577	0.19522	5.93026	3.02e-09	6.08e-08	AGAP029364	NA	AGAP029364	protein_coding		2L	14545811	14561568
1785	10d_32C_HKEC__vs__10d_27C_HKEC	AGAP029382	10.9393	1.39256	0.448357	3.10591	0.00189693	0.0064095	AGAP029382	NA	AGAP029382	protein_coding		2R	44564257	44566128
1786	10d_32C_HKEC__vs__10d_27C_HKEC	AGAP029399	37.3756	1.09678	0.273917	4.00407	6.23e-05	0.000350803	AGAP029399	NA	AGAP029399	protein_coding		3R	21028746	21031297
1787	10d_32C_HKEC__vs__10d_27C_HKEC	AGAP029404	82.0638	-1.23517	0.200518	-6.15991	7.28e-10	1.76e-08	AGAP029404	NA	AGAP029404	protein_coding		3R	37636366	37642119
1788	10d_32C_HKEC__vs__10d_27C_HKEC	AGAP029411	8.0986	-1.38645	0.446088	-3.10802	0.00188344	0.00637513	AGAP029411	NA	AGAP029411	protein_coding		3R	8096031	8096834
1789	10d_32C_HKEC__vs__10d_27C_HKEC	AGAP029414	141.389	2.77338	0.245883	11.2793	1.66e-29	3.83e-26	AGAP029414	NA	AGAP029414	protein_coding		3R	9733212	9734275
1790	10d_32C_HKEC__vs__10d_27C_HKEC	AGAP029432	1.93247	1.98355	0.8278	2.39618	0.0165671	0.0400096	AGAP029432	NA	AGAP029432	protein_coding		X	17152612	17154428
1791	10d_32C_HKEC__vs__10d_27C_HKEC	AGAP029468	839.653	1.01956	0.121722	8.37609	5.47e-17	9.32e-15	AGAP029468	NA	AGAP029468	protein_coding		3L	12390283	12406139
1792	10d_32C_HKEC__vs__10d_27C_HKEC	AGAP029470	527.746	-1.17108	0.211684	-5.53222	3.16e-08	4.79e-07	AGAP029470	NA	AGAP029470	protein_coding		3R	30299301	30308216
1793	10d_32C_HKEC__vs__10d_27C_HKEC	AGAP029481	199.289	-1.93034	0.247533	-7.79829	6.28e-15	6.29e-13	AGAP029481	NA	AGAP029481	protein_coding		3L	11747085	11750718
1794	10d_32C_HKEC__vs__10d_27C_HKEC	AGAP029584	1311.52	-1.40322	0.235066	-5.96948	2.38e-09	4.94e-08	AGAP029584	NA	AGAP029584	protein_coding		2L	38895037	38954831
1795	10d_32C_HKEC__vs__10d_27C_HKEC	AGAP029691	4.88202	-1.88731	0.752598	-2.50773	0.0121509	0.0309877	AGAP029691	NA	AGAP029691	protein_coding		2L	28239187	28240390
1796	10d_32C_HKEC__vs__10d_27C_HKEC	AGAP029692	6304.89	-1.25726	0.224923	-5.58974	2.27e-08	3.57e-07	AGAP029692	1276869	AGAP029692	protein_coding		2L	28241510	28243323
1797	10d_32C_HKEC__vs__10d_27C_HKEC	AGAP029717	115.211	-1.15778	0.373124	-3.10295	0.00191603	0.00645889	AGAP029717	NA	AGAP029717	protein_coding		3L	2264147	2265016
1798	10d_32C_HKEC__vs__10d_27C_HKEC	AGAP029736	10.3696	1.7048	0.392764	4.34051	1.42e-05	9.8e-05	AGAP029736	NA	AGAP029736	protein_coding		3L	20311293	20313354
1799	10d_32C_HKEC__vs__10d_27C_HKEC	AGAP029749	150.289	-1.27327	0.245983	-5.17625	2.26e-07	2.65e-06	AGAP029749	NA	AGAP029749	protein_coding		3L	24501606	24505764
1800	10d_32C_HKEC__vs__10d_27C_HKEC	AGAP029769	349.724	-1.1937	0.128725	-9.27324	1.81e-20	5.79e-18	AGAP029769	11175774	CLIPB9	protein_coding	CLIP-domain serine protease	2R	31607797	31610083
1801	10d_32C_HKEC__vs__10d_27C_HKEC	AGAP029796	10.3799	1.08641	0.37127	2.92621	0.00343124	0.0105567	AGAP029796	NA	AGAP029796	protein_coding		2L	2650811	2652236
1802	10d_32C_HKEC__vs__10d_27C_HKEC	AGAP029797	14.9444	3.15404	1.09007	2.89343	0.0038106	0.0115329	AGAP029797	4576526	AGAP029797	protein_coding		2L	34266931	34267642
1803	10d_32C_HKEC__vs__10d_27C_HKEC	AGAP029800	5.09328	-3.33686	0.930971	-3.58428	0.000338003	0.00148135	AGAP029800	NA	AGAP029800	protein_coding		2R	58696833	58697321
1804	10d_32C_HKEC__vs__10d_27C_HKEC	AGAP029811	1411.64	-1.18247	0.158171	-7.47591	7.67e-14	5.52e-12	AGAP029811	NA	AGAP029811	protein_coding		2L	30575611	30679259
1805	10d_32C_HKEC__vs__10d_27C_HKEC	AGAP029829	55.5558	-1.01767	0.202402	-5.02795	4.96e-07	5.28e-06	AGAP029829	NA	AGAP029829	protein_coding		3R	45755745	45756743
1806	10d_32C_HKEC__vs__10d_27C_HKEC	AGAP029831	23.7362	-3.09171	0.536775	-5.75978	8.42e-09	1.5e-07	AGAP029831	NA	AGAP029831	protein_coding	Fibrinogen C-terminal domain-containing protein [Source:UniProtKB/TrEMBL;Acc:A0A499FX26]	3L	19918925	19920217
1807	10d_32C_HKEC__vs__10d_27C_HKEC	AGAP029842	5.45682	1.57508	0.654438	2.40677	0.0160943	0.0391056	AGAP029842	NA	AGAP029842	protein_coding		2L	17351	18787
1808	10d_32C_HKEC__vs__10d_27C_HKEC	AGAP029844	94.8321	-1.76102	0.269499	-6.53441	6.39e-11	2.11e-09	AGAP029844	NA	AGAP029844	protein_coding		2L	39293954	39294436
1809	10d_32C_HKEC__vs__10d_27C_HKEC	AGAP029863	31.5595	-1.04663	0.238961	-4.37992	1.19e-05	8.37e-05	AGAP029863	NA	AGAP029863	protein_coding		2R	37721368	37722338
1810	10d_32C_HKEC__vs__10d_27C_HKEC	AGAP029893	32.6424	1.21402	0.238319	5.09407	3.5e-07	3.89e-06	AGAP029893	NA	AGAP029893	protein_coding		3L	31658269	31683854
1811	10d_32C_HKEC__vs__10d_27C_HKEC	AGAP029906	5.25044	1.46865	0.614542	2.38983	0.0168561	0.0405737	AGAP029906	NA	AGAP029906	protein_coding		2R	57864358	57868797
1812	10d_32C_HKEC__vs__10d_27C_HKEC	AGAP029958	44.1261	1.55639	0.270187	5.76043	8.39e-09	1.5e-07	AGAP029958	NA	NA	NA	NA	NA	NA	NA
1813	10d_32C_HKEC__vs__10d_27C_HKEC	AGAP029961	1.80912	-3.82516	1.19473	-3.2017	0.00136618	0.00484194	AGAP029961	NA	NA	NA	NA	NA	NA	NA
1814	10d_32C_HKEC__vs__10d_27C_HKEC	AGAP029965	4.50046	2.84049	0.825143	3.44243	0.000576523	0.00232832	AGAP029965	NA	NA	NA	NA	NA	NA	NA
1815	10d_32C_HKEC__vs__10d_27C_HKEC	AGAP029977	4200.91	-1.57464	0.346708	-4.54169	5.58e-06	4.28e-05	AGAP029977	NA	NA	NA	NA	NA	NA	NA
1816	10d_32C_HKEC__vs__10d_27C_HKEC	AGAP029982	3425.15	-1.05152	0.16634	-6.32149	2.59e-10	7.21e-09	AGAP029982	NA	NA	NA	NA	NA	NA	NA
1817	10d_32C_HKEC__vs__10d_30C_HKEC	AGAP000244	4.36574	2.27499	0.562315	4.04576	5.22e-05	0.00424716	AGAP000244	4576003	AGAP000244	protein_coding		X	4551074	4552449
1818	10d_32C_HKEC__vs__10d_30C_HKEC	AGAP000772	114.672	-1.05749	0.203661	-5.19243	2.08e-07	8.21e-05	AGAP000772	3289749	AGAP000772	protein_coding		X	13870127	13871264
1819	10d_32C_HKEC__vs__10d_30C_HKEC	AGAP001173	35.5933	1.07951	0.258747	4.17207	3.02e-05	0.00295831	AGAP001173	1281994	Gr52	protein_coding	gustatory receptor 52	2R	693555	694975
1820	10d_32C_HKEC__vs__10d_30C_HKEC	AGAP001508	7846.61	-1.40961	0.422583	-3.33571	0.000850821	0.0294464	AGAP001508	3290482	AGAP001508	protein_coding		2R	5710027	5710780
1821	10d_32C_HKEC__vs__10d_30C_HKEC	AGAP001684	30.7334	-2.47622	0.725867	-3.4114	0.000646309	0.0252928	AGAP001684	1281493	AGAP001684	protein_coding	Alkaline phosphatase [Source:UniProtKB/TrEMBL;Acc:Q7PY02]	2R	8367727	8373839
1822	10d_32C_HKEC__vs__10d_30C_HKEC	AGAP002557	1084.98	-1.44975	0.304379	-4.76299	1.91e-06	0.000440106	AGAP002557	1273408	AGAP002557	protein_coding	glucose dehydrogenase (acceptor)	2R	22796675	22816978
1823	10d_32C_HKEC__vs__10d_30C_HKEC	AGAP003080	3283.96	-1.0068	0.201405	-4.99889	5.77e-07	0.000187644	AGAP003080	NA	AGAP003080	protein_coding	oo18 RNA-binding protein	2R	32252862	32291323
1824	10d_32C_HKEC__vs__10d_30C_HKEC	AGAP003246	894.37	-1.18337	0.182936	-6.46877	9.88e-11	3.65e-07	AGAP003246	1273920	CLIPB2	protein_coding	CLIP-domain serine protease	2R	34456183	34457654
1825	10d_32C_HKEC__vs__10d_30C_HKEC	AGAP003257	62.6017	-1.22214	0.292094	-4.18408	2.86e-05	0.00285965	AGAP003257	1269164	GSTU2	protein_coding	glutathione S-transferase unclassified 2	2R	34496913	34498065
1826	10d_32C_HKEC__vs__10d_30C_HKEC	AGAP003449	1720.48	1.02191	0.274674	3.72046	0.000198861	0.0107433	AGAP003449	NA	AGAP003449	protein_coding	rootletin	2R	37851888	37872035
1827	10d_32C_HKEC__vs__10d_30C_HKEC	AGAP003545	10603.4	-1.88424	0.300695	-6.26628	3.7e-10	8.19e-07	AGAP003545	1274203	Osk	protein_coding	protein oskar	2R	39361783	39364284
1828	10d_32C_HKEC__vs__10d_30C_HKEC	AGAP003929	97.3447	-1.00714	0.237482	-4.24091	2.23e-05	0.00244105	AGAP003929	NA	MMP3	protein_coding	matrix metalloprotease 3	2R	46370287	46374845
1829	10d_32C_HKEC__vs__10d_30C_HKEC	AGAP004531	15.7806	-2.4101	0.727985	-3.31064	0.000930833	0.0312393	AGAP004531	1274676	AGAP004531	protein_coding	cathepsin B precursor	2R	57429740	57431019
1830	10d_32C_HKEC__vs__10d_30C_HKEC	AGAP004700	71.8698	-1.76058	0.300114	-5.86636	4.45e-09	3.8e-06	AGAP004700	4576593	AGAP004700	protein_coding		2L	2013634	2015127
1831	10d_32C_HKEC__vs__10d_30C_HKEC	AGAP004760	10.8883	1.09906	0.334456	3.28612	0.00101577	0.0325133	AGAP004760	NA	AGAP004760	protein_coding		2L	3080556	3082396
1832	10d_32C_HKEC__vs__10d_30C_HKEC	AGAP004977	328.928	-1.24853	0.321158	-3.88759	0.000101247	0.00679579	AGAP004977	1275799	PPO6	protein_coding	prophenoloxidase 6	2L	7452207	7454977
1833	10d_32C_HKEC__vs__10d_30C_HKEC	AGAP005045	52.3993	1.23947	0.338391	3.66284	0.000249433	0.012614	AGAP005045	5667285	AGAP005045	protein_coding		2L	8788345	8789880
1834	10d_32C_HKEC__vs__10d_30C_HKEC	AGAP005658	21.2736	-1.38876	0.37288	-3.72442	0.000195764	0.0106279	AGAP005658	4576757	CYP15B1	protein_coding	cytochrome P450	2L	18348979	18350777
1835	10d_32C_HKEC__vs__10d_30C_HKEC	AGAP005872	15.0731	1.06979	0.310299	3.44761	0.000565578	0.0231136	AGAP005872	NA	AGAP005872	protein_coding		2L	22712566	22715916
1836	10d_32C_HKEC__vs__10d_30C_HKEC	AGAP006000	79.8483	-1.54279	0.408596	-3.77584	0.000159467	0.00924657	AGAP006000	1276670	CPR25	protein_coding	cuticular protein RR-1 family 25	2L	24625390	24625704
1837	10d_32C_HKEC__vs__10d_30C_HKEC	AGAP006001	2710.69	-1.15795	0.326969	-3.54145	0.000397932	0.0178425	AGAP006001	1276671	CPR26	protein_coding	cuticular protein RR-1 family 26	2L	24626033	24626971
1838	10d_32C_HKEC__vs__10d_30C_HKEC	AGAP006197	5.94874	-3.90577	1.24301	-3.14219	0.0016769	0.0450769	AGAP006197	1276862	AGAP006197	protein_coding		2L	28218544	28219386
1839	10d_32C_HKEC__vs__10d_30C_HKEC	AGAP006258	85.4962	-1.11788	0.266365	-4.19682	2.71e-05	0.00277583	AGAP006258	1276915	PPO2	protein_coding	prophenoloxidase 2	2L	28702474	28705612
1840	10d_32C_HKEC__vs__10d_30C_HKEC	AGAP006261	46.5086	1.91013	0.429917	4.44302	8.87e-06	0.00125949	AGAP006261	3290137	CPR135	protein_coding	cuticular protein RR-2 family 135	2L	28743187	28746274
1841	10d_32C_HKEC__vs__10d_30C_HKEC	AGAP006914	23.607	-1.17576	0.325303	-3.61436	0.000301092	0.0146898	AGAP006914	1270165	AGAP006914	protein_coding	fibrinogen-related protein 1	2L	39966752	39968185
1842	10d_32C_HKEC__vs__10d_30C_HKEC	AGAP006968	104.787	-1.17173	0.342633	-3.41979	0.0006267	0.0248771	AGAP006968	1270117	AGAP006968	protein_coding	solute carrier family 4 member 1	2L	40404295	40407881
1843	10d_32C_HKEC__vs__10d_30C_HKEC	AGAP007035	39.4636	-1.03678	0.32751	-3.16564	0.00154741	0.0430594	AGAP007035	5666904	APL1B	protein_coding	Anopheles Plasmodium-responsive Leucine-Rich Repeat 1B	2L	41266619	41268364
1844	10d_32C_HKEC__vs__10d_30C_HKEC	AGAP007343	116.154	-2.21918	0.592102	-3.74796	0.000178276	0.00997176	AGAP007343	4576724	LYSC2	protein_coding	C-type lysozyme	2L	45975679	45976504
1845	10d_32C_HKEC__vs__10d_30C_HKEC	AGAP007767	552.47	-1.10875	0.234277	-4.73265	2.22e-06	0.000500879	AGAP007767	1278198	AGAP007767	protein_coding		3R	505059	507187
1846	10d_32C_HKEC__vs__10d_30C_HKEC	AGAP007823	1425.98	-1.2238	0.362128	-3.37947	0.00072625	0.0269004	AGAP007823	NA	AGAP007823	protein_coding		3R	1435271	1442005
1847	10d_32C_HKEC__vs__10d_30C_HKEC	AGAP009184	1495.8	-1.08281	0.323149	-3.3508	0.000805793	0.0287876	AGAP009184	1280146	AGAP009184	protein_coding		3R	28493613	28495038
1848	10d_32C_HKEC__vs__10d_30C_HKEC	AGAP009215	124.41	-1.51179	0.449412	-3.36393	0.000768422	0.0278114	AGAP009215	4578288	CLIPB18	protein_coding	CLIP-domain serine protease	3R	28835200	28836897
1849	10d_32C_HKEC__vs__10d_30C_HKEC	AGAP009217	6317.63	-1.21649	0.37523	-3.24199	0.00118697	0.0360227	AGAP009217	1280175	CLIPB12	protein_coding	CLIP-domain serine protease	3R	28842173	28843602
1850	10d_32C_HKEC__vs__10d_30C_HKEC	AGAP009656	164.73	-1.00591	0.227487	-4.42183	9.79e-06	0.00131185	AGAP009656	NA	AGAP009656	protein_coding		3R	37634622	37636142
1851	10d_32C_HKEC__vs__10d_30C_HKEC	AGAP010350	146.233	-1.71099	0.278038	-6.15379	7.57e-10	1.4e-06	AGAP010350	NA	AGAP010350	protein_coding		3L	1948270	1950111
1852	10d_32C_HKEC__vs__10d_30C_HKEC	AGAP010415	1769.98	-1.01405	0.169357	-5.98767	2.13e-09	2.36e-06	AGAP010415	NA	AGAP010415	protein_coding		3L	2976207	2978193
1853	10d_32C_HKEC__vs__10d_30C_HKEC	AGAP010466	26.3354	-1.51002	0.476081	-3.17176	0.00151517	0.0424822	AGAP010466	NA	AGAP010466	protein_coding		3L	3978732	3981888
1854	10d_32C_HKEC__vs__10d_30C_HKEC	AGAP010760	17.3149	-1.56771	0.493184	-3.17875	0.00147911	0.0417885	AGAP010760	4577881	AGAP010760	protein_coding		3L	9911703	9912362
1855	10d_32C_HKEC__vs__10d_30C_HKEC	AGAP010818	59.797	-2.84367	0.612055	-4.64611	3.38e-06	0.000647701	AGAP010818	NA	AGAP010818	protein_coding		3L	11283216	11286619
1856	10d_32C_HKEC__vs__10d_30C_HKEC	AGAP010855	42.5109	-1.0373	0.242492	-4.27767	1.89e-05	0.00226006	AGAP010855	NA	AGAP010855	protein_coding	solute carrier family 45, member 1/2/4	3L	12070951	12081807
1857	10d_32C_HKEC__vs__10d_30C_HKEC	AGAP010869	17.7485	-1.9378	0.625583	-3.0976	0.00195094	0.0494579	AGAP010869	1271090	AGAP010869	protein_coding	fibrinogen	3L	12279085	12279888
1858	10d_32C_HKEC__vs__10d_30C_HKEC	AGAP011231	69.7181	-1.66048	0.410838	-4.0417	5.31e-05	0.00425858	AGAP011231	NA	AGAP011231	protein_coding	fibrinogen	3L	19867709	19868872
1859	10d_32C_HKEC__vs__10d_30C_HKEC	AGAP011505	1958.57	-1.10307	0.230576	-4.78397	1.72e-06	0.000422985	AGAP011505	NA	AGAP011505	protein_coding		3L	25724163	25726719
1860	10d_32C_HKEC__vs__10d_30C_HKEC	AGAP011514	111.649	5.89495	1.11589	5.28273	1.27e-07	5.42e-05	AGAP011514	NA	AGAP011514	protein_coding	Cytoplasmic actin [Source:UniProtKB/TrEMBL;Acc:A0A1S4H6U0]	3L	26293959	26295649
1861	10d_32C_HKEC__vs__10d_30C_HKEC	AGAP011654	4667.37	-1.47665	0.220935	-6.68364	2.33e-11	2.58e-07	AGAP011654	1280984	AGAP011654	protein_coding	membrane dipeptidase	3L	30825121	30827062
1862	10d_32C_HKEC__vs__10d_30C_HKEC	AGAP011773	17.2658	1.0486	0.292098	3.5899	0.000330804	0.0153935	AGAP011773	4577595	AGAP011773	protein_coding		3L	33124140	33126481
1863	10d_32C_HKEC__vs__10d_30C_HKEC	AGAP011982	36.484	1.0019	0.22663	4.42085	9.83e-06	0.00131185	AGAP011982	3291471	AGAP011982	protein_coding		3L	35849053	35850604
1864	10d_32C_HKEC__vs__10d_30C_HKEC	AGAP012466	115.032	-1.02298	0.292408	-3.49849	0.000467903	0.0202423	AGAP012466	NA	CPR146	protein_coding	cuticular protein RR-2 family 146	UNKN	4564723	4589021
1865	10d_32C_HKEC__vs__10d_30C_HKEC	AGAP013221	1976.36	-1.04338	0.205527	-5.0766	3.84e-07	0.000137273	AGAP013221	11175927	AGAP013221	protein_coding		2R	40688706	40690136
1866	10d_32C_HKEC__vs__10d_30C_HKEC	AGAP013252	1691.05	-1.02418	0.220465	-4.64553	3.39e-06	0.000647701	AGAP013252	11175997	AGAP013252	protein_coding		2R	47012394	47014486
1867	10d_32C_HKEC__vs__10d_30C_HKEC	AGAP013281	39.4712	1.01889	0.323341	3.15114	0.00162633	0.0442546	AGAP013281	11175909	AGAP013281	protein_coding		2R	42182745	42188042
1868	10d_32C_HKEC__vs__10d_30C_HKEC	AGAP013402	261.065	-1.32384	0.27365	-4.83771	1.31e-06	0.000346337	AGAP013402	11175669	AGAP013402	protein_coding	carbonic anhydrase I	2R	20614585	20616389
1869	10d_32C_HKEC__vs__10d_30C_HKEC	AGAP013530	187.705	-1.04484	0.171909	-6.07788	1.22e-09	1.93e-06	AGAP013530	11175536	AGAP013530	protein_coding		X	4394176	4396204
1870	10d_32C_HKEC__vs__10d_30C_HKEC	AGAP013745	290.406	-1.06344	0.176437	-6.02729	1.67e-09	2.31e-06	AGAP013745	NA	AGAP013745	protein_coding		3R	3382033	3384093
1871	10d_32C_HKEC__vs__10d_30C_HKEC	AGAP028015	75.7014	-1.10448	0.348554	-3.16874	0.001531	0.0428176	AGAP028015	NA	AGAP028015	protein_coding		3R	320403	322070
1872	10d_32C_HKEC__vs__10d_30C_HKEC	AGAP028479	35.3618	-1.06796	0.283719	-3.76414	0.000167123	0.00954067	AGAP028479	NA	AGAP028479	protein_coding		2R	24132261	24133568
1873	10d_32C_HKEC__vs__10d_30C_HKEC	AGAP028602	338.824	-1.71021	0.376324	-4.5445	5.51e-06	0.000918423	AGAP028602	NA	AGAP028602	protein_coding		3R	13387685	13388863
1874	10d_32C_HKEC__vs__10d_30C_HKEC	AGAP028680	364.453	1.69251	0.481459	3.51539	0.000439115	0.0190714	AGAP028680	NA	AGAP028680	protein_coding		3L	35218974	35222670
1875	10d_32C_HKEC__vs__10d_30C_HKEC	AGAP029279	33.7847	1.35426	0.384469	3.52242	0.000427628	0.0187193	AGAP029279	NA	AGAP029279	protein_coding		3L	19244355	19247762
1876	10d_32C_HKEC__vs__10d_30C_HKEC	AGAP029319	42.8063	-1.70613	0.434398	-3.92758	8.58e-05	0.0060146	AGAP029319	NA	AGAP029319	protein_coding		3L	19865344	19867118
1877	10d_32C_HKEC__vs__10d_30C_HKEC	AGAP029326	28.5666	-1.71847	0.461238	-3.72577	0.000194719	0.0106232	AGAP029326	NA	AGAP029326	protein_coding		3L	19864127	19865158
1878	10d_32C_HKEC__vs__10d_30C_HKEC	AGAP029414	141.389	1.35795	0.237154	5.72604	1.03e-08	7.12e-06	AGAP029414	NA	AGAP029414	protein_coding		3R	9733212	9734275
1879	10d_32C_HKEC__vs__10d_30C_HKEC	AGAP029732	11.2253	1.44571	0.463123	3.12166	0.00179838	0.0472863	AGAP029732	NA	AGAP029732	protein_coding		3L	15780237	15781400
1880	10d_32C_HKEC__vs__10d_30C_HKEC	AGAP029749	150.289	-1.02438	0.247989	-4.13074	3.62e-05	0.00336525	AGAP029749	NA	AGAP029749	protein_coding		3L	24501606	24505764
1881	10d_32C_HKEC__vs__10d_30C_HKEC	AGAP029800	5.09328	-3.0478	0.940534	-3.24049	0.00119323	0.0360227	AGAP029800	NA	AGAP029800	protein_coding		2R	58696833	58697321
1882	10d_32C_HKEC__vs__10d_30C_HKEC	AGAP029830	385.764	-2.13826	0.494951	-4.32015	1.56e-05	0.00195293	AGAP029830	NA	AGAP029830	protein_coding	Fibrinogen C-terminal domain-containing protein [Source:UniProtKB/TrEMBL;Acc:A0A499FX05]	3L	19917157	19918270
1883	10d_32C_HKEC__vs__10d_30C_HKEC	AGAP029831	23.7362	-2.48207	0.548831	-4.52247	6.11e-06	0.000981048	AGAP029831	NA	AGAP029831	protein_coding	Fibrinogen C-terminal domain-containing protein [Source:UniProtKB/TrEMBL;Acc:A0A499FX26]	3L	19918925	19920217
1884	15d_30C_HKEC__vs__15d_27C_HKEC	AGAP000177	9.00629	2.42999	0.753777	3.22376	0.0012652	0.0142544	AGAP000177	3289629	CPR128	protein_coding	cuticular protein RR-2 family 128	X	2980078	2981108
1885	15d_30C_HKEC__vs__15d_27C_HKEC	AGAP000356	35.138	1.43832	0.445714	3.22699	0.00125099	0.0141375	AGAP000356	NA	AGAP000356	protein_coding		X	6348420	6350337
1886	15d_30C_HKEC__vs__15d_27C_HKEC	AGAP000427	10305.9	-1.08869	0.209189	-5.20434	1.95e-07	2.09e-05	AGAP000427	1271818	AGAP000427	protein_coding	vitellogenin receptor	X	7623631	7631249
1887	15d_30C_HKEC__vs__15d_27C_HKEC	AGAP001173	35.5933	1.34332	0.266119	5.04781	4.47e-07	3.99e-05	AGAP001173	1281994	Gr52	protein_coding	gustatory receptor 52	2R	693555	694975
1888	15d_30C_HKEC__vs__15d_27C_HKEC	AGAP001251	230.564	1.02235	0.24099	4.24229	2.21e-05	0.000735856	AGAP001251	5667665	AGAP001251	protein_coding	eupolytin	2R	2040018	2041312
1889	15d_30C_HKEC__vs__15d_27C_HKEC	AGAP001333	689.314	-1.05945	0.185233	-5.71957	1.07e-08	2.63e-06	AGAP001333	1281846	st	protein_coding	protein scarlet	2R	3253875	3257684
1890	15d_30C_HKEC__vs__15d_27C_HKEC	AGAP001544	537.736	-1.87333	0.277849	-6.74227	1.56e-11	1.23e-08	AGAP001544	4576818	AGAP001544	protein_coding	tripartite motif-containing protein 37	2R	6086236	6090156
1891	15d_30C_HKEC__vs__15d_27C_HKEC	AGAP001572	14.7575	-1.20292	0.374303	-3.21376	0.00131007	0.0146261	AGAP001572	1281598	AGAP001572	protein_coding		2R	6356277	6356531
1892	15d_30C_HKEC__vs__15d_27C_HKEC	AGAP001593	9.12241	1.06895	0.391782	2.72843	0.00636371	0.0431851	AGAP001593	1281580	AGAP001593	protein_coding	homeobox protein goosecoid	2R	6555150	6556426
1893	15d_30C_HKEC__vs__15d_27C_HKEC	AGAP002198	2070.87	-1.16915	0.310138	-3.76978	0.000163391	0.00314159	AGAP002198	3290580	Gnmt	protein_coding	glycine N-methyltransferase	2R	17492366	17494622
1894	15d_30C_HKEC__vs__15d_27C_HKEC	AGAP002248	107.879	-1.06009	0.280037	-3.78554	0.000153375	0.00299054	AGAP002248	1269313	AGAP002248	protein_coding	kinesin family member C1	2R	18094000	18096866
1895	15d_30C_HKEC__vs__15d_27C_HKEC	AGAP002322	228	-1.35658	0.164024	-8.27061	1.33e-16	1.19e-12	AGAP002322	1273647	AGAP002322	protein_coding		2R	19538313	19541380
1896	15d_30C_HKEC__vs__15d_27C_HKEC	AGAP002441	15.7093	1.14591	0.338132	3.38895	0.000701599	0.00929478	AGAP002441	NA	AGAP002441	protein_coding	Neprilysin, neutral endopeptidase 5 [Source:UniProtKB/TrEMBL;Acc:A0A1S4GF43]	2R	21430613	21440580
1897	15d_30C_HKEC__vs__15d_27C_HKEC	AGAP003087	255.971	-1.03379	0.247689	-4.17375	3e-05	0.000900248	AGAP003087	1273763	AGAP003087	protein_coding		2R	32380090	32381475
1898	15d_30C_HKEC__vs__15d_27C_HKEC	AGAP003227	29.5441	-1.047	0.217324	-4.8177	1.45e-06	0.000105119	AGAP003227	NA	AGAP003227	protein_coding	nucleoside-diphosphate kinase	2R	34048212	34049992
1899	15d_30C_HKEC__vs__15d_27C_HKEC	AGAP003261	1400.82	1.0406	0.186171	5.5895	2.28e-08	4.05e-06	AGAP003261	NA	AGAP003261	protein_coding		2R	34561696	34567457
1900	15d_30C_HKEC__vs__15d_27C_HKEC	AGAP003290	865.27	-1.55146	0.268499	-5.77828	7.55e-09	2.02e-06	AGAP003290	1269190	AGAP003290	protein_coding		2R	35094008	35100699
1901	15d_30C_HKEC__vs__15d_27C_HKEC	AGAP003545	10603.4	-1.63268	0.283366	-5.76171	8.33e-09	2.14e-06	AGAP003545	1274203	Osk	protein_coding	protein oskar	2R	39361783	39364284
1902	15d_30C_HKEC__vs__15d_27C_HKEC	AGAP003583	72.789	1.61837	0.343435	4.71229	2.45e-06	0.000154139	AGAP003583	1274248	AGAP003583	protein_coding	L-iditol 2-dehydrogenase	2R	40339598	40340889
1903	15d_30C_HKEC__vs__15d_27C_HKEC	AGAP003665	6.17846	2.16753	0.661701	3.2757	0.001054	0.0126195	AGAP003665	NA	AGAP003665	protein_coding		2R	41349046	41352197
1904	15d_30C_HKEC__vs__15d_27C_HKEC	AGAP003703	323.37	-1.18133	0.212073	-5.57041	2.54e-08	4.33e-06	AGAP003703	1274380	AGAP003703	protein_coding	abnormal spindle-like microcephaly-associated protein	2R	42175154	42182118
1905	15d_30C_HKEC__vs__15d_27C_HKEC	AGAP003749	5.89846	2.67121	0.985853	2.70954	0.00673769	0.0450876	AGAP003749	1271481	AGAP003749	protein_coding	pancreatic triacylglycerol lipase	2R	42888183	42889341
1906	15d_30C_HKEC__vs__15d_27C_HKEC	AGAP003784	45.9564	1.09959	0.306627	3.58609	0.000335672	0.00537221	AGAP003784	3290902	AGAP003784	protein_coding	glucose dehydrogenase (acceptor)	2R	43274713	43286467
1907	15d_30C_HKEC__vs__15d_27C_HKEC	AGAP004018	1345.62	-1.04518	0.147166	-7.10204	1.23e-12	1.51e-09	AGAP004018	4577298	AGAP004018	protein_coding		2R	47887680	47910298
1908	15d_30C_HKEC__vs__15d_27C_HKEC	AGAP004038	4190.87	-1.24969	0.231958	-5.38758	7.14e-08	9.37e-06	AGAP004038	1270899	HPX8	protein_coding	heme peroxidase 8	2R	48266124	48268778
1909	15d_30C_HKEC__vs__15d_27C_HKEC	AGAP004108	77.0017	-1.0836	0.243905	-4.44272	8.88e-06	0.000375417	AGAP004108	NA	AGAP004108	protein_coding	Amalgam	2R	50044334	50047428
1910	15d_30C_HKEC__vs__15d_27C_HKEC	AGAP004165	7.46261	1.93234	0.623337	3.1	0.00193521	0.0193501	AGAP004165	1273989	GSTD2	protein_coding	glutathione S-transferase delta class 2	2R	51003621	51004250
1911	15d_30C_HKEC__vs__15d_27C_HKEC	AGAP004531	15.7806	-1.84453	0.627095	-2.94139	0.00326742	0.0275393	AGAP004531	1274676	AGAP004531	protein_coding	cathepsin B precursor	2R	57429740	57431019
1912	15d_30C_HKEC__vs__15d_27C_HKEC	AGAP004581	1952.08	2.10333	0.472743	4.44921	8.62e-06	0.000365718	AGAP004581	5667763	AGAP004581	protein_coding	heat shock protein 70kDa	2R	57956199	57957413
1913	15d_30C_HKEC__vs__15d_27C_HKEC	AGAP004582	516.302	2.12677	0.480359	4.42745	9.54e-06	0.000394048	AGAP004582	4577471	AGAP004582	protein_coding	heat shock 70kDa protein	2R	57969341	57972240
1914	15d_30C_HKEC__vs__15d_27C_HKEC	AGAP004583	1624.03	2.07007	0.468532	4.4182	9.95e-06	0.000405241	AGAP004583	NA	AGAP004583	protein_coding	heat shock 70kDa protein	2R	57977978	57979236
1915	15d_30C_HKEC__vs__15d_27C_HKEC	AGAP004620	82.6609	1.67728	0.290386	5.77605	7.65e-09	2.02e-06	AGAP004620	1275911	AGAP004620	protein_coding	Envelysin	2R	58619536	58621971
1916	15d_30C_HKEC__vs__15d_27C_HKEC	AGAP004690	185.74	-2.17314	0.481931	-4.50925	6.51e-06	0.000315442	AGAP004690	1278572	CPF3	protein_coding	cuticular protein 3 from fifty-one aa family	2L	1133037	1133751
1917	15d_30C_HKEC__vs__15d_27C_HKEC	AGAP004700	71.8698	-1.45844	0.267517	-5.45178	4.99e-08	6.99e-06	AGAP004700	4576593	AGAP004700	protein_coding		2L	2013634	2015127
1918	15d_30C_HKEC__vs__15d_27C_HKEC	AGAP004740	5.57736	3.75414	1.35314	2.7744	0.0055304	0.039295	AGAP004740	4576567	AGAP004740	protein_coding		2L	2982433	2984440
1919	15d_30C_HKEC__vs__15d_27C_HKEC	AGAP004760	10.8883	1.11996	0.385854	2.90255	0.00370141	0.0302087	AGAP004760	NA	AGAP004760	protein_coding		2L	3080556	3082396
1920	15d_30C_HKEC__vs__15d_27C_HKEC	AGAP004962	86.1883	-1.14736	0.243234	-4.71709	2.39e-06	0.000153004	AGAP004962	NA	AGAP004962	protein_coding	cyclin B	2L	7214056	7216539
1921	15d_30C_HKEC__vs__15d_27C_HKEC	AGAP005194	1701.06	4.45079	1.27052	3.50314	0.000459809	0.00675383	AGAP005194	1274900	AGAP005194	protein_coding		2L	12168087	12169243
1922	15d_30C_HKEC__vs__15d_27C_HKEC	AGAP005195	611.208	4.59947	1.25311	3.67043	0.000242139	0.00421454	AGAP005195	1274901	AGAP005195	protein_coding		2L	12171394	12172468
1923	15d_30C_HKEC__vs__15d_27C_HKEC	AGAP005547	936.908	1.35005	0.302431	4.46398	8.05e-06	0.000354978	AGAP005547	1276231	AGAP005547	protein_coding	alpha-crystallin B chain	2L	16952069	16952914
1924	15d_30C_HKEC__vs__15d_27C_HKEC	AGAP005548	86.9555	1.47525	0.413766	3.56541	0.000363287	0.00570695	AGAP005548	1276232	AGAP005548	protein_coding	alpha-crystallin B chain	2L	16955265	16956127
1925	15d_30C_HKEC__vs__15d_27C_HKEC	AGAP005733	527.721	-1.26224	0.185635	-6.79958	1.05e-11	8.94e-09	AGAP005733	1276405	AGAP005733	protein_coding		2L	19929849	19931010
1926	15d_30C_HKEC__vs__15d_27C_HKEC	AGAP005754	7.39408	2.2278	0.604593	3.6848	0.000228886	0.00401729	AGAP005754	1276423	AGAP005754	protein_coding	glucosyl/glucuronosyl transferases	2L	20211271	20213038
1927	15d_30C_HKEC__vs__15d_27C_HKEC	AGAP005941	29.0204	1.21482	0.393087	3.09045	0.00199853	0.0197976	AGAP005941	5666977	AGAP005941	protein_coding		2L	23919653	23921305
1928	15d_30C_HKEC__vs__15d_27C_HKEC	AGAP005987	1839.96	-1.28244	0.221855	-5.78052	7.45e-09	2.02e-06	AGAP005987	1276660	AGAP005987	protein_coding		2L	24546616	24556249
1929	15d_30C_HKEC__vs__15d_27C_HKEC	AGAP006001	2710.69	1.01925	0.307329	3.31648	0.000911607	0.0112679	AGAP006001	1276671	CPR26	protein_coding	cuticular protein RR-1 family 26	2L	24626033	24626971
1930	15d_30C_HKEC__vs__15d_27C_HKEC	AGAP006098	138.647	-1.05137	0.251415	-4.18181	2.89e-05	0.0008751	AGAP006098	1276771	NOS	protein_coding	nanos	2L	26644176	26645592
1931	15d_30C_HKEC__vs__15d_27C_HKEC	AGAP006157	15.1349	-1.26651	0.406935	-3.1123	0.00185633	0.0188096	AGAP006157	5667215	AGAP006157	protein_coding		2L	27365176	27365859
1932	15d_30C_HKEC__vs__15d_27C_HKEC	AGAP006197	5.94874	-2.62962	0.877276	-2.99748	0.00272223	0.0242939	AGAP006197	1276862	AGAP006197	protein_coding		2L	28218544	28219386
1933	15d_30C_HKEC__vs__15d_27C_HKEC	AGAP006202	35.3994	-1.12102	0.416955	-2.68859	0.00717552	0.0466914	AGAP006202	4576622	AGAP006202	protein_coding		2L	28228128	28228839
1934	15d_30C_HKEC__vs__15d_27C_HKEC	AGAP006241	323.426	-1.19628	0.215604	-5.54851	2.88e-08	4.67e-06	AGAP006241	1276902	AGAP006241	protein_coding	Innexin inx2	2L	28585064	28586748
1935	15d_30C_HKEC__vs__15d_27C_HKEC	AGAP006449	6.53114	1.58409	0.480328	3.29794	0.000973981	0.0118798	AGAP006449	5667382	AGAP006449	protein_coding		2L	32254672	32255304
1936	15d_30C_HKEC__vs__15d_27C_HKEC	AGAP006609	1411.47	-1.56018	0.265531	-5.87571	4.21e-09	1.33e-06	AGAP006609	1277194	AGAP006609	protein_coding		2L	34708453	34724954
1937	15d_30C_HKEC__vs__15d_27C_HKEC	AGAP007083	237.797	-1.04083	0.204225	-5.09646	3.46e-07	3.3e-05	AGAP007083	NA	AGAP007083	protein_coding		2L	42271184	42280219
1938	15d_30C_HKEC__vs__15d_27C_HKEC	AGAP007122	868.364	-1.29338	0.23296	-5.55195	2.82e-08	4.67e-06	AGAP007122	1269984	AGAP007122	protein_coding	tubulin, alpha 1	2L	43050145	43051673
1939	15d_30C_HKEC__vs__15d_27C_HKEC	AGAP007158	75.7663	1.60971	0.442511	3.63767	0.000275116	0.00459564	AGAP007158	1269956	AGAP007158	protein_coding	alpha-crystallin B chain	2L	43598636	43599507
1940	15d_30C_HKEC__vs__15d_27C_HKEC	AGAP007159	88.5288	1.50277	0.396346	3.79155	0.000149709	0.002945	AGAP007159	1269956	AGAP007159	protein_coding	alpha-crystallin B chain	2L	43600970	43601852
1941	15d_30C_HKEC__vs__15d_27C_HKEC	AGAP007283	11.9906	3.04121	1.09508	2.77715	0.00548383	0.0391576	AGAP007283	4576378	Obp70	protein_coding	odorant-binding protein 70	2L	45000529	45001413
1942	15d_30C_HKEC__vs__15d_27C_HKEC	AGAP007364	375.885	-1.06218	0.241146	-4.40471	1.06e-05	0.000418969	AGAP007364	NA	AGAP007364	protein_coding		2L	46081006	46082342
1943	15d_30C_HKEC__vs__15d_27C_HKEC	AGAP007365	2626.15	-1.33742	0.29601	-4.51816	6.24e-06	0.000309805	AGAP007365	1269817	AGAP007365	protein_coding		2L	46084249	46087214
1944	15d_30C_HKEC__vs__15d_27C_HKEC	AGAP007408	70.2201	-1.10417	0.240205	-4.59679	4.29e-06	0.000241067	AGAP007408	3290364	CTLMA8	protein_coding	C-type lectin (CTL) - mannose binding	2L	46344980	46345556
1945	15d_30C_HKEC__vs__15d_27C_HKEC	AGAP007767	552.47	-1.59599	0.21851	-7.30398	2.79e-13	4.42e-10	AGAP007767	1278198	AGAP007767	protein_coding		3R	505059	507187
1946	15d_30C_HKEC__vs__15d_27C_HKEC	AGAP007823	1425.98	-1.99133	0.340923	-5.84099	5.19e-09	1.6e-06	AGAP007823	NA	AGAP007823	protein_coding		3R	1435271	1442005
1947	15d_30C_HKEC__vs__15d_27C_HKEC	AGAP007959	1292.91	-1.12054	0.223005	-5.02473	5.04e-07	4.43e-05	AGAP007959	NA	AGAP007959	protein_coding		3R	3317913	3319012
1948	15d_30C_HKEC__vs__15d_27C_HKEC	AGAP008015	602.604	-1.01829	0.224412	-4.53758	5.69e-06	0.000287763	AGAP008015	NA	AGAP008015	protein_coding	lamin	3R	4186797	4189039
1949	15d_30C_HKEC__vs__15d_27C_HKEC	AGAP008246	52.6128	-1.08925	0.356563	-3.05487	0.00225158	0.021414	AGAP008246	NA	AGAP008246	protein_coding	gamma-butyrobetaine dioxygenase	3R	7791589	7794044
1950	15d_30C_HKEC__vs__15d_27C_HKEC	AGAP008262	13.6434	-1.03626	0.284795	-3.63863	0.000274095	0.00458551	AGAP008262	NA	AGAP008262	protein_coding		3R	8074829	8077702
1951	15d_30C_HKEC__vs__15d_27C_HKEC	AGAP008278	64.5098	-1.30794	0.413193	-3.16544	0.0015485	0.0164583	AGAP008278	4578091	D7L1	protein_coding	D7 long form salivary protein	3R	8544002	8545231
1952	15d_30C_HKEC__vs__15d_27C_HKEC	AGAP008410	320.305	-1.11658	0.225084	-4.96074	7.02e-07	5.72e-05	AGAP008410	1277569	AGAP008410	protein_coding		3R	10480448	10481570
1953	15d_30C_HKEC__vs__15d_27C_HKEC	AGAP008447	2764.96	-3.60361	1.21073	-2.97639	0.00291668	0.0253948	AGAP008447	1277524	CPLCG4	protein_coding	cuticular protein CPLCG family (CPLCG4)	3R	10873291	10874010
1954	15d_30C_HKEC__vs__15d_27C_HKEC	AGAP008459	40.5527	-3.17867	1.12848	-2.81677	0.00485098	0.0362358	AGAP008459	NA	CPLCG15	protein_coding	cuticular protein CPLCG family (CPLCG15)	3R	10897683	10898268
1955	15d_30C_HKEC__vs__15d_27C_HKEC	AGAP008629	54.7142	-1.21699	0.291858	-4.1698	3.05e-05	0.000912537	AGAP008629	NA	AGAP008629	protein_coding		3R	13757862	13758942
1956	15d_30C_HKEC__vs__15d_27C_HKEC	AGAP008638	261.263	-2.28991	0.398643	-5.74427	9.23e-09	2.32e-06	AGAP008638	NA	AGAP008638	protein_coding		3R	13808288	13809492
1957	15d_30C_HKEC__vs__15d_27C_HKEC	AGAP008648	590.505	-1.44559	0.411247	-3.51514	0.000439519	0.00655137	AGAP008648	1275497	AGAP008648	protein_coding		3R	13985392	13986445
1958	15d_30C_HKEC__vs__15d_27C_HKEC	AGAP008739	57.1287	-1.07704	0.255827	-4.21002	2.55e-05	0.000801127	AGAP008739	1275593	AGAP008739	protein_coding	BTB domain-containing protein [Source:UniProtKB/TrEMBL;Acc:Q7Q891]	3R	16408851	16410782
1959	15d_30C_HKEC__vs__15d_27C_HKEC	AGAP008867	4.05818	-2.2228	0.63886	-3.47932	0.000502697	0.00723086	AGAP008867	NA	AGAP008867	protein_coding	regucalcin protein	3R	20081985	20083558
1960	15d_30C_HKEC__vs__15d_27C_HKEC	AGAP009216	26.24	1.40326	0.46717	3.00374	0.00266682	0.023984	AGAP009216	NA	AGAP009216	protein_coding	Peptidase S1 domain-containing protein [Source:UniProtKB/TrEMBL;Acc:A0A1S4H0E2]	3R	28838639	28840359
1961	15d_30C_HKEC__vs__15d_27C_HKEC	AGAP009381	163.763	-1.14641	0.240035	-4.77603	1.79e-06	0.000122231	AGAP009381	NA	AGAP009381	protein_coding	Cellular retinaldehyde-binding protein [Source:UniProtKB/TrEMBL;Acc:A0A1S4H0Z1]	3R	31870028	31872069
1962	15d_30C_HKEC__vs__15d_27C_HKEC	AGAP009450	22.7984	-1.23514	0.328573	-3.7591	0.000170528	0.0032233	AGAP009450	NA	AGAP009450	protein_coding		3R	33584482	33600606
1963	15d_30C_HKEC__vs__15d_27C_HKEC	AGAP009682	807.733	-1.33598	0.229801	-5.81363	6.11e-09	1.83e-06	AGAP009682	NA	AGAP009682	protein_coding		3R	38400269	38401368
1964	15d_30C_HKEC__vs__15d_27C_HKEC	AGAP009792	1163.59	-1.25295	0.2231	-5.61607	1.95e-08	3.67e-06	AGAP009792	1279204	AGAP009792	protein_coding	importin subunit alpha-2	3R	43351605	43353797
1965	15d_30C_HKEC__vs__15d_27C_HKEC	AGAP010789	987.951	-1.63723	0.274086	-5.97341	2.32e-09	7.8e-07	AGAP010789	NA	AGAP010789	protein_coding		3L	10392720	10394777
1966	15d_30C_HKEC__vs__15d_27C_HKEC	AGAP010818	59.797	1.98788	0.594892	3.34157	0.000833051	0.010532	AGAP010818	NA	AGAP010818	protein_coding		3L	11283216	11286619
1967	15d_30C_HKEC__vs__15d_27C_HKEC	AGAP010835	94.756	-1.11377	0.204064	-5.45792	4.82e-08	6.84e-06	AGAP010835	NA	AGAP010835	protein_coding	GINS complex subunit 1 (Psf1 homolog)	3L	11724102	11724981
1968	15d_30C_HKEC__vs__15d_27C_HKEC	AGAP010899	4.30505	2.39917	0.884277	2.71314	0.0066648	0.0447079	AGAP010899	1271046	HPX11	protein_coding	heme peroxidase 11	3L	12786986	12788946
1969	15d_30C_HKEC__vs__15d_27C_HKEC	AGAP011193	40.6811	-1.28171	0.389053	-3.29445	0.000986162	0.0119756	AGAP011193	NA	AGAP011193	protein_coding		3L	18930431	18931201
1970	15d_30C_HKEC__vs__15d_27C_HKEC	AGAP011220	85.0359	-1.75024	0.280206	-6.24627	4.2e-10	1.94e-07	AGAP011220	1270705	AGAP011220	protein_coding	Borealin	3L	19483804	19485190
1971	15d_30C_HKEC__vs__15d_27C_HKEC	AGAP011348	62.5921	1.64455	0.343201	4.7918	1.65e-06	0.00011513	AGAP011348	NA	AGAP011348	protein_coding	arylsulfatase b	3L	21532263	21537731
1972	15d_30C_HKEC__vs__15d_27C_HKEC	AGAP011507	88.2084	-1.11851	0.263125	-4.25085	2.13e-05	0.000716883	AGAP011507	NA	AGAP011507	protein_coding		3L	25783790	25786069
1973	15d_30C_HKEC__vs__15d_27C_HKEC	AGAP011514	111.649	-5.17542	1.05777	-4.89279	9.94e-07	7.54e-05	AGAP011514	NA	AGAP011514	protein_coding	Cytoplasmic actin [Source:UniProtKB/TrEMBL;Acc:A0A1S4H6U0]	3L	26293959	26295649
1974	15d_30C_HKEC__vs__15d_27C_HKEC	AGAP011518	318.784	1.05434	0.338618	3.11366	0.00184781	0.0187576	AGAP011518	NA	AGAP011518	protein_coding		3L	26409653	26417483
1975	15d_30C_HKEC__vs__15d_27C_HKEC	AGAP011676	400.215	-1.82192	0.238258	-7.64684	2.06e-14	3.8e-11	AGAP011676	NA	AGAP011676	protein_coding	uncoupling protein 2, mitochondrial	3L	31265574	31272060
1976	15d_30C_HKEC__vs__15d_27C_HKEC	AGAP011773	17.2658	1.0036	0.298203	3.3655	0.000764038	0.00993159	AGAP011773	4577595	AGAP011773	protein_coding		3L	33124140	33126481
1977	15d_30C_HKEC__vs__15d_27C_HKEC	AGAP011795	225.188	-1.0968	0.239608	-4.57748	4.71e-06	0.000255496	AGAP011795	NA	AGAP011795	protein_coding		3L	33302514	33304623
1978	15d_30C_HKEC__vs__15d_27C_HKEC	AGAP012040	297.603	-1.03155	0.193555	-5.32951	9.85e-08	1.2e-05	AGAP012040	NA	AGAP012040	protein_coding		3L	36831032	36833335
1979	15d_30C_HKEC__vs__15d_27C_HKEC	AGAP012107	564.717	-1.07657	0.214947	-5.00855	5.48e-07	4.71e-05	AGAP012107	1280569	AGAP012107	protein_coding	SUMO-conjugating enzyme UBC9	3L	37745207	37746664
1980	15d_30C_HKEC__vs__15d_27C_HKEC	AGAP012182	10.0444	1.29984	0.390408	3.32943	0.000870227	0.0109148	AGAP012182	5667945	AGAP012182	protein_coding		3L	38456182	38456808
1981	15d_30C_HKEC__vs__15d_27C_HKEC	AGAP012325	13.3305	1.32065	0.410574	3.21659	0.00129722	0.0145119	AGAP012325	1280375	OBP28	protein_coding	odorant-binding protein 28	3L	40221011	40221620
1982	15d_30C_HKEC__vs__15d_27C_HKEC	AGAP012375	26.5898	-1.24461	0.40561	-3.06849	0.00215143	0.0208124	AGAP012375	NA	AGAP012375	protein_coding	protein aurora borealis	3L	41233701	41236116
1983	15d_30C_HKEC__vs__15d_27C_HKEC	AGAP012477	420.726	-1.17013	0.221142	-5.29133	1.21e-07	1.43e-05	AGAP012477	NA	AGAP012477	protein_coding	gamma-butyrobetaine dioxygenase	UNKN	5484076	5486412
1984	15d_30C_HKEC__vs__15d_27C_HKEC	AGAP012599	13.8552	-1.18404	0.392015	-3.02039	0.00252447	0.02326	AGAP012599	1267710	AGAP012599	protein_coding		UNKN	19066313	19067210
1985	15d_30C_HKEC__vs__15d_27C_HKEC	AGAP012895	108.904	-1.00007	0.339375	-2.9468	0.00321077	0.0273112	AGAP012895	1268521	AGAP012895	protein_coding	Histone H2A [Source:UniProtKB/TrEMBL;Acc:Q7PD33]	UNKN	37137562	37138191
1986	15d_30C_HKEC__vs__15d_27C_HKEC	AGAP013197	73.6858	1.03506	0.317663	3.25837	0.00112054	0.0131045	AGAP013197	11175875	AGAP013197	protein_coding		2L	15378666	15379609
1987	15d_30C_HKEC__vs__15d_27C_HKEC	AGAP013281	39.4712	1.29386	0.31223	4.14392	3.41e-05	0.00099244	AGAP013281	11175909	AGAP013281	protein_coding		2R	42182745	42188042
1988	15d_30C_HKEC__vs__15d_27C_HKEC	AGAP013282	11.6712	1.07566	0.390988	2.75114	0.0059389	0.041057	AGAP013282	11175697	HPX10	protein_coding	heme peroxidase 10	3L	12790004	12791984
1989	15d_30C_HKEC__vs__15d_27C_HKEC	AGAP013374	18.823	1.81178	0.485262	3.73361	0.000188754	0.00348716	AGAP013374	11175934	AGAP013374	protein_coding		2R	53215173	53217641
1990	15d_30C_HKEC__vs__15d_27C_HKEC	AGAP013402	261.065	-1.22373	0.255246	-4.79433	1.63e-06	0.00011513	AGAP013402	11175669	AGAP013402	protein_coding	carbonic anhydrase I	2R	20614585	20616389
1991	15d_30C_HKEC__vs__15d_27C_HKEC	AGAP013555	16.6428	-1.25645	0.338623	-3.71047	0.000206874	0.00371936	AGAP013555	NA	U3	snoRNA	Small nucleolar RNA U3 [Source:RFAM;Acc:RF00012]	3R	27777361	27777563
1992	15d_30C_HKEC__vs__15d_27C_HKEC	AGAP013674	9.83034	-2.49648	0.675719	-3.69455	0.000220273	0.0038924	AGAP013674	NA	U2	snRNA	U2 spliceosomal RNA [Source:RFAM;Acc:RF00004]	3R	5078469	5078663
1993	15d_30C_HKEC__vs__15d_27C_HKEC	AGAP013728	49.3679	1.11598	0.277428	4.02259	5.76e-05	0.00145675	AGAP013728	NA	AGAP013728	protein_coding		3R	4492632	4493873
1994	15d_30C_HKEC__vs__15d_27C_HKEC	AGAP013763	18.1137	2.93367	1.08783	2.6968	0.00700097	0.0459335	AGAP013763	NA	AGAP013763	protein_coding		3R	2120623	2121210
1995	15d_30C_HKEC__vs__15d_27C_HKEC	AGAP028005	56.5967	-1.05243	0.23693	-4.44194	8.92e-06	0.000375417	AGAP028005	NA	AGAP028005	protein_coding		3L	36680868	36682771
1996	15d_30C_HKEC__vs__15d_27C_HKEC	AGAP028015	75.7014	-1.06055	0.340328	-3.11626	0.0018316	0.0186443	AGAP028015	NA	AGAP028015	protein_coding		3R	320403	322070
1997	15d_30C_HKEC__vs__15d_27C_HKEC	AGAP028185	38.8075	-1.25952	0.285894	-4.40556	1.06e-05	0.000418839	AGAP028185	NA	AGAP028185	protein_coding		3L	36176086	36193008
1998	15d_30C_HKEC__vs__15d_27C_HKEC	AGAP028223	346.002	-1.20171	0.235981	-5.09239	3.54e-07	3.35e-05	AGAP028223	NA	AGAP028223	protein_coding		3L	2448546	2449463
1999	15d_30C_HKEC__vs__15d_27C_HKEC	AGAP028531	59.1231	-1.48406	0.256259	-5.79125	6.99e-09	1.98e-06	AGAP028531	NA	AGAP028531	protein_coding		3L	32039646	32040664
[truncated: 29,157 more rows]
