# Supplementary material for: Warmer temperature accelerates senescence by modifying the aging-dependent changes in the mosquito transcriptome, altering immunity, metabolism, and DNA repair
Source: Immun Ageing. 2025 Dec 13;23:1. doi: 10.1186/s12979-025-00551-7 (PMC12781269; doi:10.1186/s12979-025-00551-7)
Supplement: Supplementary file 7 — Additional file 7. File S5: Table of naïve and immune-induced interaction-based DEGs and heatmap placement. [file 12979_2025_551_MOESM7_ESM.xlsx]

## Sheet: Naive
AGAP_ID	Heatmap_index	New_kmean_number	entrezgene	gene_symbol	gene_biotype	gene_description
AGAP000011	72	4	1272265	AGAP000011	protein_coding	Branched-chain-amino-acid aminotransferase [Source:UniProtKB/TrEMBL;Acc:Q7QEI9]
AGAP000014	1383	8		AGAP000014	protein_coding
AGAP000016	4400	7	1272260	SCRB10	protein_coding	Class B Scavenger Receptor (CD36 domain).
AGAP000018	1384	6		AGAP000018	protein_coding	phosphatidylinositol-4,5-bisphosphate 3-kinase
AGAP000019	3794	8		AGAP000019	protein_coding	chaoptin
AGAP000025	1385	6		AGAP000025	protein_coding
AGAP000032	1386	8		AGAP000032	protein_coding
AGAP000038	3795	8		AGAP000038	protein_coding	gamma-aminobutyric acid receptor subunit beta
AGAP000039	1387	8		AGAP000039	protein_coding
AGAP000041	1388	7	3289599	AGAP000041	protein_coding
AGAP000046	320	2	1272229	AGAP000046	protein_coding
AGAP000047	321	8	1272228	CPR130	protein_coding	cuticular protein RR-2 family 130
AGAP000051	1389	7		AGAP000051	protein_coding	Heme peroxidase 5 [Source:UniProtKB/TrEMBL;Acc:A0A1S4G8F3]
AGAP000056	1390	8		AGAP000056	protein_coding	neuronal PAS domain-containing protein
AGAP000071	322	9	1272203	AGAP000071	protein_coding
AGAP000073	1391	8		AGAP000073	protein_coding	gamma-sarcoglycan
AGAP000076	4717	8	1272195	AGAP000076	protein_coding	sterol regulatory element-binding transcription factor 1
AGAP000085	890	1	1272185	CPR129	protein_coding	cuticular protein RR-2 family 129
AGAP000088	891	1	1272183	CYP4H19	protein_coding	cytochrome P450
AGAP000094	1392	8	1272177	AGAP000094	protein_coding	4-nitrophenylphosphatase
AGAP000097	5087	10		AGAP000097	protein_coding	solute carrier family 25
AGAP000098	3796	6	1272173	APG1	protein_coding	autophagy related gene
AGAP000100	4874	10	1272170	AGAP000100	protein_coding
AGAP000108	1393	8	1272160	OEH	protein_coding	ovary ecdysteroidogenic hormone
AGAP000109	1394	7	1272159	AGAP000109	protein_coding	cytochrome c oxidase subunit VIIa
AGAP000113	73	7		AGAP000113	protein_coding
AGAP000114	1395	3		AGAP000114	protein_coding	Ovo [Source:UniProtKB/TrEMBL;Acc:A0A1S4G8M5]
AGAP000115	1396	9	1272152	GPRNPY4	protein_coding	neuropeptide Y receptor 4
AGAP000123	1336	7		CTLSE2	protein_coding	C-type lectin (CTL)
AGAP000126	4875	2	1272143	AGAP000126	protein_coding
AGAP000128	1397	7	1272140	AGAP000128	protein_coding	MFS transporter, VNT family, synaptic vesicle glycoprotein 2
AGAP000133	892	6	1272135	AGAP000133	protein_coding
AGAP000136	5088	2	1272132	AGAP000136	protein_coding	tetratricopeptide repeat domain 21B
AGAP000138	3797	8	1272129	alpha4	protein_coding	nicotinic acetylcholine receptor subunit alpha 4
AGAP000139	3798	6		AGAP000139	protein_coding	DNA polymerase gamma
AGAP000140	1398	6	1272127	IR100a	protein_coding	ionotropic receptor IR100a
AGAP000141	1399	6	1272126	AGAP000141	protein_coding
AGAP000143	4876	10	1272123	AGAP000143	protein_coding	beta-mannosidase
AGAP000144	4401	10		AGAP000144	protein_coding	progestin and adipoQ receptor family member 3
AGAP000147	1400	5		AGAP000147	protein_coding	PDZ-binding kinase
AGAP000149	3799	6	1272115	AGAP000149	protein_coding	Ras association domain-containing protein 2/4
AGAP000150	893	7	1272113	SG6	protein_coding	salivary gland protein 6
AGAP000151	1337	7	1272112	AGAP000151	protein_coding
AGAP000152	894	7	1272111	AGAP000152	protein_coding
AGAP000153	1401	7	1272110	AGAP000153	protein_coding
AGAP000154	5302	3	1272108	AGAP000154	protein_coding	AMP dependent ligase
AGAP000155	1402	6	1272107	AGAP000155	protein_coding	alkylated DNA repair protein alkB homolog
AGAP000159	1403	5	1272103	AGAP000159	protein_coding	Kinesin-like protein [Source:UniProtKB/TrEMBL;Acc:Q7PRX2]
AGAP000162	1404	2	1272101	AGAP000162	protein_coding	Cystathionine beta-synthase [Source:UniProtKB/TrEMBL;Acc:Q7QEV0]
AGAP000163	1405	8	1272100	GSTMS2	protein_coding	glutathione transferase microsomal 2
AGAP000164	3800	2	1272099	AGAP000164	protein_coding
AGAP000166	1406	8		AGAP000166	protein_coding
AGAP000167	1407	2	1272096	AGAP000167	protein_coding	Lipid storage droplets surface-binding protein 2
AGAP000168	895	5		GPRFZ3	protein_coding	Putative frizzled receptor 3 [Source:UniProtKB/TrEMBL;Acc:A0A1S4G8S5]
AGAP000170	3801	7	1272093	AGAP000170	protein_coding	NADH dehydrogenase (ubiquinone) Fe-S protein 7
AGAP000177	1	8	3289629	CPR128	protein_coding	cuticular protein RR-2 family 128
AGAP000179	3802	10	1272085	AGAP000179	protein_coding	Amidophosphoribosyltransferase [Source:UniProtKB/TrEMBL;Acc:Q7QEW3]
AGAP000180	4877	10	1272084	AGAP000180	protein_coding	phosphoribosylaminoimidazole carboxylase
AGAP000181	896	7	1272083	AGAP000181	protein_coding	riboflavin transporter 2
AGAP000182	4402	10	1272082	AGAP000182	protein_coding
AGAP000183	867	9	1272081	AGAP000183	protein_coding
AGAP000184	897	9	1272080	AGAP000184	protein_coding	malate dehydrogenase (oxaloacetate-decarboxylating)(NADP+)
AGAP000185	1408	6		AGAP000185	protein_coding	double stranded RNA-specific editase
AGAP000186	4878	2		AGAP000186	protein_coding
AGAP000188	1409	7	1272077	AGAP000188	protein_coding	Uridine phosphorylase [Source:UniProtKB/TrEMBL;Acc:Q7PFX7]
AGAP000189	1410	6	5666735	AGAP000189	protein_coding	transcription initiation factor TFIID subunit 3
AGAP000192	74	5		CYP4C26	protein_coding	cytochrome P450
AGAP000194	1411	8	1272070	CYP4C25	protein_coding	cytochrome P450
AGAP000196	3803	2	1272068	AGAP000196	protein_coding
AGAP000198	1412	7		Cht5-5	protein_coding	Chitinase [Source:UniProtKB/TrEMBL;Acc:A0A1S4G846]
AGAP000200	323	8		AGAP000200	protein_coding
AGAP000204	898	8	4576158	AGAP000204	protein_coding
AGAP000205	4403	10	1272059	AGAP000205	protein_coding
AGAP000209	1413	7		AGAP000209	protein_coding	glutamate receptor binding protein
AGAP000211	4879	10	1272054	AGAP000211	protein_coding	triacylglycerol lipase
AGAP000216	324	1	3289638	AGAP000216	protein_coding
AGAP000219	3804	8		AGAP000219	protein_coding	Tektin-3
AGAP000220	4404	10	1272047	AGAP000220	protein_coding	xylulokinase
AGAP000222	1414	8		AGAP000222	protein_coding
AGAP000225	1415	8		AGAP000225	protein_coding
AGAP000228	1416	8		AGAP000228	protein_coding	netrin 1
AGAP000232	3805	8		AGAP000232	protein_coding	regulator of G-protein signaling
AGAP000239	75	1	1272022	AGAP000239	protein_coding	allantoinase
AGAP000242	3806	5	1272019	AGAP000242	protein_coding	vesicle transport protein SEC20
AGAP000244	325	2	4576003	AGAP000244	protein_coding
AGAP000246	3807	2	1272015	AGAP000246	protein_coding
AGAP000247	1417	8	1272013	AGAP000247	protein_coding
AGAP000249	4405	7	1272011	AGAP000249	protein_coding	mannosyl-glycoprotein endo-beta-N-acetylglucosaminidase
AGAP000253	1418	7	1272007	AGAP000253	protein_coding	solute carrier family 25
AGAP000254	1419	7		AGAP000254	protein_coding	potassium voltage-gated channel Shaker-related subfamily A
AGAP000256	664	1		AGAP000256	protein_coding
AGAP000260	1420	7	1271996	ATPsynepsilon	protein_coding	mitochondrial ATP synthase epsilon chain
AGAP000262	1421	7	1271994	AGAP000262	protein_coding
AGAP000264	1422	5	1271993	AGAP000264	protein_coding
AGAP000266	665	9	1271990	AGAP000266	protein_coding
AGAP000268	1423	7		AGAP000268	protein_coding
AGAP000270	1424	5	1271987	AGAP000270	protein_coding	nucleolar protein 53
AGAP000271	1425	6		AGAP000271	protein_coding
AGAP000274	1338	10	1271984	AGAP000274	protein_coding
AGAP000275	1339	10	1271983	AGAP000275	protein_coding	epidermal retinal dehydrogenase
AGAP000277	1426	8	4576041	AGAP000277	protein_coding	EF-hand calcium-binding domain-containing protein 1
AGAP000278	1427	7	1271980	OBP9	protein_coding	odorant-binding protein 9
AGAP000279	1428	7		Obp8	protein_coding	Odorant-binding protein 8 [Source:UniProtKB/TrEMBL;Acc:A0A1S4G948]
AGAP000284	1429	6	1271975	CYP315A1	protein_coding	cytochrome P450
AGAP000286	4880	1	4576068	AGAP000286	protein_coding
AGAP000290	3808	10	1271969	CLIPA27	protein_coding	CLIP-domain serine protease
AGAP000293	899	7	5666773	IR100h	protein_coding	ionotropic receptor IR100h
AGAP000295	1430	8	1271966	AGAP000295	protein_coding
AGAP000297	900	8	1271964	AGAP000297	protein_coding
AGAP000298	235	2	1271963	AGAP000298	protein_coding
AGAP000299	76	2	1271962	AGAP000299	protein_coding
AGAP000303	1431	8		AGAP000303	protein_coding
AGAP000305	3809	7		AGAP000305	protein_coding	SPARC
AGAP000308	1432	6	1271954	AGAP000308	protein_coding	proteasome activator subunit 3 (PA28 gamma)
AGAP000309	1433	8		AGAP000309	protein_coding
AGAP000310	3810	6	1271952	AGAP000310	protein_coding	mitogen-activated protein kinase kinase 3
AGAP000311	4406	10	1271951	AGAP000311	protein_coding	UNC93-like protein MFSD11
AGAP000313	5089	10	1271947	AGAP000313	protein_coding	alanine-glyoxylate aminotransferase 2-like
AGAP000315	901	10	5666762	CLIPC6	protein_coding	CLIP-domain serine protease
AGAP000321	902	1	1271942	AGAP000321	protein_coding
AGAP000323	1434	6		AGAP000323	protein_coding
AGAP000324	1435	6	1271937	AGAP000324	protein_coding	tRNA (guanine9-N1)-methyltransferase
AGAP000325	5090	6	1271935	AGAP000325	protein_coding	lysyl-tRNA synthetase, class II
AGAP000326	3811	6	1271934	AGAP000326	protein_coding
AGAP000330	1436	6	1271928	AGAP000330	protein_coding
AGAP000340	4407	2		AGAP000340	protein_coding
AGAP000344	903	7	1271915	CPR127	protein_coding	cuticular protein RR-1 family 127
AGAP000345	1437	7	4576095	CPR126	protein_coding	cuticular protein RR-2 family 126
AGAP000351	1438	8	1271906	GPRNPY1	protein_coding	neuropeptide Y receptor 1
AGAP000352	77	9	5666738	TWDL1	protein_coding	cuticular protein TWDL family (TWDL1)
AGAP000355	1439	5		AGAP000355	protein_coding
AGAP000356	236	7		AGAP000356	protein_coding
AGAP000357	326	10	1271900	AGAP000357	protein_coding	E3 ubiquitin-protein ligase ZNRF1/2
AGAP000359	1440	7		AGAP000359	protein_coding	venom allergen
AGAP000363	3812	8	1271893	AGAP000363	protein_coding
AGAP000366	78	7	1271889	AGAP000366	protein_coding
AGAP000369	327	9	1271887	GPRNNA10	protein_coding	putative GPCR class a orphan receptor 10
AGAP000372	1441	5	5666826	AGAP000372	protein_coding
AGAP000374	4408	6		AGAP000374	protein_coding	anaphase-promoting complex subunit 1
AGAP000375	1442	7	1271881	AGAP000375	protein_coding
AGAP000376	328	4	1271879	Tsf1	protein_coding	Transferrin [Source:UniProtKB/TrEMBL;Acc:Q7QF98]
AGAP000382	2	7	1271871	AGAP000382	protein_coding
AGAP000385	3813	8	1271866	AGAP000385	protein_coding
AGAP000388	4881	1		TRAF6	protein_coding	TOLL pathway signalling TNF Receptor-Associated Factor (TRAF).
AGAP000393	1443	7	1271855	AGAP000393	protein_coding	Trimeric intracellular cation channel type B
AGAP000394	4409	6	1271854	AGAP000394	protein_coding	facilitated glucose transporter (solute carrier family 2)
AGAP000397	1444	5	1271849	AGAP000397	protein_coding	nucleolar protein 14
AGAP000401	5091	2	1271844	AGAP000401	protein_coding	carbonic anhydrase 2
AGAP000402	1445	6	3289675	AGAP000402	protein_coding	Nogo-B receptor precursor
AGAP000403	1446	6		AGAP000403	protein_coding
AGAP000406	1447	5		AGAP000406	protein_coding	Rho-associated protein kinase
AGAP000411	1448	7		AGAP000411	protein_coding
AGAP000413	904	8	1271831	AGAP000413	protein_coding
AGAP000414	905	5		AGAP000414	protein_coding	prostaglandin reductase 1
AGAP000424	3814	9	4576013	AGAP000424	protein_coding
AGAP000427	666	5	1271818	AGAP000427	protein_coding	vitellogenin receptor
AGAP000429	4410	6	1271816	AGAP000429	protein_coding	Protein FAN
AGAP000430	329	1		AGAP000430	protein_coding
AGAP000437	1449	7	1271806	AGAP000437	protein_coding
AGAP000438	1450	5	1271805	AGAP000438	protein_coding
AGAP000448	1451	5		AGAP000448	protein_coding	solute carrier family 25 (mitochondrial ornithine transporter) member 2/15
AGAP000468	1452	8	1271772	AGAP000468	protein_coding
AGAP000473	906	5	1271765	AGAP000473	protein_coding	Aa_trans domain-containing protein [Source:UniProtKB/TrEMBL;Acc:Q7QFG5]
AGAP000474	1453	5	1271764	AGAP000474	protein_coding	origin recognition complex subunit 2
AGAP000476	3815	7	1271763	AGAP000476	protein_coding	Xaa-Pro aminopeptidase
AGAP000479	1454	5	1271760	AGAP000479	protein_coding	pre-rRNA-processing protein IPI3
AGAP000481	4411	10	1271758	AGAP000481	protein_coding	cyanogenic beta-glucosidase
AGAP000485	1455	7	1271753	AGAP000485	protein_coding	venom allergen
AGAP000491	5092	2	1271749	AGAP000491	protein_coding	HIG1 domain family member 2A
AGAP000493	1456	7	1271747	AGAP000493	protein_coding
AGAP000494	1457	8	1271746	AGAP000494	protein_coding
AGAP000495	907	5	1271745	AGAP000495	protein_coding	SUMO-conjugating enzyme UBC9
AGAP000513	4882	10	1271729	AGAP000513	protein_coding	dipeptidase E
AGAP000514	1458	6	1271728	AGAP000514	protein_coding	Protein MAK16 homolog [Source:UniProtKB/TrEMBL;Acc:Q7PRY6]
AGAP000520	1459	1	1271724	AGAP000520	protein_coding
AGAP000521	1460	8	4575988	AGAP000521	protein_coding
AGAP000522	1461	8		AGAP000522	protein_coding
AGAP000523	1462	7	5666800	ATPsynC	protein_coding	F-type H+-transporting ATPase subunit c
AGAP000528	4412	2		AGAP000528	protein_coding
AGAP000533	1463	6		AGAP000533	protein_coding
AGAP000535	79	6	1271705	AGAP000535	protein_coding
AGAP000537	1464	8		AGAP000537	protein_coding
AGAP000540	80	7		AGAP000540	protein_coding	proton-coupled amino acid transporter
AGAP000546	1465	5	4575968	AGAP000546	protein_coding	acyl-CoA-binding protein
AGAP000548	1466	7	1271676	SG1b	protein_coding	salivary gland protein 1-like 2
AGAP000550	5303	1		AGAP000550	protein_coding
AGAP000551	908	10	1271673	AGAP000551	protein_coding	2-oxoglutarate dehydrogenase E1 component DHKTD1
AGAP000553	1467	5		white	protein_coding	protein white
AGAP000554	3816	6	1271670	AGAP000554	protein_coding
AGAP000556	3817	5		AGAP000556	protein_coding	selenoprotein W-related protein
AGAP000559	1468	6	1271666	AGAP000559	protein_coding
AGAP000560	5093	2	1271665	AGAP000560	protein_coding	spastic paraplegia 7
AGAP000566	1469	5	3289711	AGAP000566	protein_coding
AGAP000571	330	3	1271651	CLIPC5	protein_coding	CLIP-domain serine protease
AGAP000572	4718	5	1271650	CLIPC10	protein_coding	CLIP-domain serine protease
AGAP000574	5304	1		AGAP000574	protein_coding	PDGF- and VEGF-related factor 1
AGAP000575	1470	5		AGAP000575	protein_coding	kinesin family member 4/7/21/27
AGAP000586	1471	6	5666828	AGAP000586	protein_coding
AGAP000587	1472	8	1271638	AGAP000587	protein_coding
AGAP000588	1473	6		AGAP000588	protein_coding
AGAP000592	3818	8		AGAP000592	protein_coding
AGAP000594	5021	9	4576127	AGAP000594	protein_coding
AGAP000595	1474	8	4576128	AGAP000595	protein_coding	lysophosphatidylcholine acyltransferase 2B
AGAP000596	1475	6	1271631	AGAP000596	protein_coding	lysophosphatidylcholine acyltransferase / lyso-PAF acetyltransferase
AGAP000597	4719	5	1271630	AGAP000597	protein_coding	DNA cross-link repair 1C protein
AGAP000598	4413	2	1271629	AGAP000598	protein_coding	scaffold protein Nfu/NifU
AGAP000603	1476	7	1271625	AGAP000603	protein_coding
AGAP000604	1477	10	1271696	AGAP000604	protein_coding
AGAP000605	1478	7	5666815	AGAP000605	protein_coding
AGAP000606	3819	8	3289716	GPRNNA19	protein_coding	putative GPCR class a orphan receptor 19
AGAP000607	1479	7	3289717	SG1c	protein_coding	salivary gland protein 1-like 3
AGAP000609	1480	7		SG1e	protein_coding	salivary gland protein 1-like 5
AGAP000610	1481	7	4576032	SG1f	protein_coding	salivary gland protein 1-like 6
AGAP000611	1482	7	1271621	SG1d	protein_coding	salivary gland protein 1-like 4
AGAP000612	667	10	1271620	SG1	protein_coding	salivary gland protein 1
AGAP000617	5094	6	1271617	AGAP000617	protein_coding	dual specificity phosphatase
AGAP000618	1483	7	1271698	AGAP000618	protein_coding	succinate dehydrogenase (ubiquinone) membrane anchor subunit
AGAP000619	1484	6	1271697	AGAP000619	protein_coding	inhibitor of growth protein 3
AGAP000620	1485	6		AGAP000620	protein_coding
AGAP000621	331	10	1271681	AGAP000621	protein_coding	carboxypeptidase A1
AGAP000628	4684	1	4576063	AGAP000628	protein_coding
AGAP000629	332	7		AGAP000629	protein_coding
AGAP000639	1486	6	1272420	AGAP000639	protein_coding	tRNA dimethylallyltransferase
AGAP000649	1487	7	1272419	AGAP000649	protein_coding	epimerase
AGAP000650	1488	5	1272435	AGAP000650	protein_coding	ribonucleases P/MRP protein subunit RPP40
AGAP000651	5305	1		Actin5C	protein_coding	Actin-5C [Source:UniProtKB/Swiss-Prot;Acc:P84185]
AGAP000652	3820	7	1272436	mRpL38	protein_coding	39S ribosomal protein L38, mitochondrial
AGAP000657	333	9	1272421	AGAP000657	protein_coding	amiloride-sensitive sodium channel
AGAP000658	1489	7		GPRGHP3	protein_coding	putative growth hormone releasing hormone receptor 3
AGAP000662	1490	6	1272427	AGAP000662	protein_coding	forkhead box protein K
AGAP000666	1491	5	1272450	AGAP000666	protein_coding	ubiquitin carboxyl-terminal hydrolase 16/45
AGAP000668	1492	6	1272417	AGAP000668	protein_coding	bromodomain adjacent to zinc finger domain protein 1A
AGAP000669	1493	7	1272441	AGAP000669	protein_coding
AGAP000670	5306	3	1272276	AGAP000670	protein_coding	periplasmic divalent cation tolerance protein
AGAP000673	1494	7		AGAP000673	protein_coding
AGAP000674	1495	5		AGAP000674	protein_coding	transcription factor Sp, invertebrate
AGAP000676	1496	6		AGAP000676	protein_coding
AGAP000681	1497	6	1272416	AGAP000681	protein_coding	tRNA:m4X modification enzyme
AGAP000685	1498	8	1272275	AGAP000685	protein_coding
AGAP000687	1499	7		AGAP000687	protein_coding
AGAP000690	5000	10	4575966	AGAP000690	protein_coding
AGAP000691	5095	2	5666779	AGAP000691	protein_coding
AGAP000693	1340	4		CEC1	protein_coding	cecropin anti-microbial peptide
AGAP000696	1500	7	4575960	AGAP000696	protein_coding
AGAP000697	1501	7	1272284	AGAP000697	protein_coding
AGAP000703	1502	8		AGAP000703	protein_coding
AGAP000711	1503	6	1272299	AGAP000711	protein_coding
AGAP000713	1504	5	1272302	AGAP000713	protein_coding
AGAP000717	909	5	1272310	AGAP000717	protein_coding
AGAP000718	868	3	1272311	AGAP000718	protein_coding
AGAP000719	1505	5	1272312	Ahcy13	protein_coding	Adenosylhomocysteinase [Source:UniProtKB/Swiss-Prot;Acc:O76757]
AGAP000720	1506	8	1272313	AGAP000720	protein_coding	neuronal cell adhesion molecule
AGAP000721	3821	7	1272314	AGAP000721	protein_coding	V-type H+-transporting ATPase subunit AC39
AGAP000732	1507	3	1272321	AGAP000732	protein_coding	Synaptic vesicle protein
AGAP000734	334	1	3289738	AGAP000734	protein_coding
AGAP000740	1508	6	1272333	AGAP000740	protein_coding	GDP-D-glucose phosphorylase C15orf58 homolog
AGAP000745	1509	7		AGAP000745	protein_coding
AGAP000748	1510	8	1272337	AGAP000748	protein_coding	Muscular protein 20
AGAP000749	1511	7	1272338	AGAP000749	protein_coding	Muscular protein 20
AGAP000750	1512	7	1272339	AGAP000750	protein_coding
AGAP000754	1513	6	1272343	AGAP000754	protein_coding
AGAP000755	1514	7	1272345	AGAP000755	protein_coding
AGAP000756	3822	10	1272346	AGAP000756	protein_coding	carboxypeptidase M
AGAP000760	1515	7	1272350	AGAP000760	protein_coding	alkylated DNA repair protein alkB homolog 7
AGAP000762	1516	6		AGAP000762	protein_coding
AGAP000768	1517	8		AGAP000768	protein_coding	Septin 4 [Source:UniProtKB/TrEMBL;Acc:A0A1S4G9T6]
AGAP000770	5096	6	1272362	AGAP000770	protein_coding	vacuole morphology and inheritance protein 14
AGAP000772	910	5	3289749	AGAP000772	protein_coding
AGAP000777	4883	2		AGAP000777	protein_coding
AGAP000781	3823	7	1272373	AGAP000781	protein_coding	mitochondrial import inner membrane translocase subunit Tim9
AGAP000782	3824	6	4575956	AGAP000782	protein_coding
AGAP000784	911	2	1272375	AGAP000784	protein_coding	abhydrolase domain containing 4
AGAP000786	599	1	1272378	AGAP000786	protein_coding	ZP domain-containing protein [Source:UniProtKB/TrEMBL;Acc:Q7QE77]
AGAP000788	81	1		AGAP000788	protein_coding
AGAP000789	5022	2		AGAP000789	protein_coding
AGAP000790	4414	7		AGAP000790	protein_coding
AGAP000792	5097	10	1272386	AGAP000792	protein_coding	Adenosylhomocysteinase [Source:UniProtKB/TrEMBL;Acc:Q7QE71]
AGAP000793	1518	8	4576166	AGAP000793	protein_coding
AGAP000794	1519	7	1272388	AGAP000794	protein_coding	NADH dehydrogenase (ubiquinone) Fe-S protein 2
AGAP000795	1520	8	5666814	AGAP000795	protein_coding
AGAP000798	668	1		AGAP000798	protein_coding
AGAP000801	1521	8		AGAP000801	protein_coding
AGAP000805	1522	8	1272394	AGAP000805	protein_coding	BTB/POZ domain-containing protein KCTD16
AGAP000806	912	10	1272395	AGAP000806	protein_coding	Angiopoietin-like 1
AGAP000808	4884	2	1272397	AGAP000808	protein_coding	DNA damage-regulated autophagy modulator protein 2
AGAP000812	4415	2	1272400	AGAP000812	protein_coding	calcium binding protein
AGAP000814	5098	2		AGAP000814	protein_coding
AGAP000815	1523	8	1272405	INTB	protein_coding	integrin beta subunit
AGAP000818	1524	1	1277432	CYP9K1	protein_coding	cytochrome P450
AGAP000820	1525	7	1277342	CPR125	protein_coding	cuticular protein RR-2 family 125
AGAP000821	1526	7		AGAP000821	protein_coding
AGAP000823	4416	7	1277333	AGAP000823	protein_coding	CD81 antigen
AGAP000825	1527	5		AGAP000825	protein_coding
AGAP000834	1528	8	1277346	AGAP000834	protein_coding
AGAP000835	913	6		AGAP000835	protein_coding
AGAP000840	1529	5	1277353	AGAP000840	protein_coding	amiloride-sensitive sodium channel, other
AGAP000842	4885	7	1277355	AGAP000842	protein_coding	NADH dehydrogenase (ubiquinone) 1 alpha subcomplex, assembly factor 1
AGAP000844	1530	7	1277357	AGAP000844	protein_coding	Progestin and adipoQ receptor family member 4
AGAP000849	1531	7	3289770	AGAP000849	protein_coding	NADH dehydrogenase (ubiquinone) 1 beta subcomplex 1
AGAP000851	1532	7	1277364	AGAP000851	protein_coding	cytochrome c oxidase subunit 6a, mitochrondrial
AGAP000852	1533	6	1277365	AGAP000852	protein_coding	Small ubiquitin-related modifier [Source:UniProtKB/TrEMBL;Acc:Q7PNJ2]
AGAP000856	1534	6	1277369	AGAP000856	protein_coding	tRNA-dihydrouridine synthase 2
AGAP000859	5001	2	3289772	AGAP000859	protein_coding
AGAP000875	914	5		AGAP000875	protein_coding
AGAP000877	1535	7	1277393	CYP4G17	protein_coding	cytochrome P450
AGAP000879	915	5	1277395	AGAP000879	protein_coding	yellow protein
AGAP000881	4417	10	1277397	AGAP000881	protein_coding	aldehyde dehydrogenase family 7 member A1
AGAP000882	1536	5	1277398	AGAP000882	protein_coding	17-beta-hydroxysteroid dehydrogenase type 6 precursor
AGAP000885	237	7	1277402	AGAP000885	protein_coding	aminopeptidase N
AGAP000889	5099	2	1277406	AGAP000889	protein_coding	Coactosin-like protein
AGAP000892	1537	7	1277409	AGAP000892	protein_coding
AGAP000893	916	1		AGAP000893	protein_coding
AGAP000897	4886	2	1277414	AGAP000897	protein_coding	coiled-coil-helix-coiled-coil-helix domain-containing protein 2, mitochondrial
AGAP000899	1538	8	1277416	AGAP000899	protein_coding
AGAP000901	1539	7	1277418	AGAP000901	protein_coding	alanine transaminase
AGAP000907	4782	7	1277421	AGAP000907	protein_coding
AGAP000924	1540	6	4576120	AGAP000924	protein_coding
AGAP000929	1541	7		AGAP000929	protein_coding	C-type lectin (CTL) - selectin like [Source:UniProtKB/TrEMBL;Acc:A0A1S4GAG1]
AGAP000931	5307	1	1270417	AGAP000931	protein_coding	UPF0729 protein AGAP000931 [Source:UniProtKB/Swiss-Prot;Acc:Q7PSY2]
AGAP000935	1542	7	1270421	AGAP000935	protein_coding	mitochondrial processing peptidase
AGAP000938	3825	8		AGAP000938	protein_coding
AGAP000939	1543	5	1270425	AGAP000939	protein_coding	platelet-activating factor acetylhydrolase IB subunit beta/gamma
AGAP000940	3826	8		CTL7	protein_coding	C-type lectin (CTL) [Source:UniProtKB/TrEMBL;Acc:A0A1S4GAH1]
AGAP000941	1544	8	1270438	AGAP000941	protein_coding
AGAP000942	3827	10	1270426	AGAP000942	protein_coding	Nudix hydrolase domain-containing protein [Source:UniProtKB/TrEMBL;Acc:Q7QI27]
AGAP000943	3828	7	1270427	AGAP000943	protein_coding	chloride intracellular channel
AGAP000944	3829	2	4576107	AGAP000944	protein_coding
AGAP000947	1545	7	1270441	GSTU1	protein_coding	glutathione S-transferase unclassified 1
AGAP000950	1546	7	1270445	mRpL9	protein_coding	39S ribosomal protein L9, mitochondrial
AGAP000954	917	5	1270450	AGAP000954	protein_coding	phosphoribosyl pyrophosphate synthetase-associated protein 2
AGAP000962	5023	8	1270457	alpha7	protein_coding	nicotinic acetylcholine receptor subunit alpha 7
AGAP000963	335	9		AGAP000963	protein_coding
AGAP000964	1547	8	1270459	AGAP000964	protein_coding
AGAP000966	1548	8	1270461	beta1	protein_coding	nicotinic acetylcholine receptor beta 1
AGAP000968	1549	8		AGAP000968	protein_coding
AGAP000969	1550	8	1270464	AGAP000969	protein_coding	tropomodulin
AGAP000970	1551	8	1270465	AGAP000970	protein_coding	DnaJ homolog subfamily C
AGAP000974	4887	8		AGAP000974	protein_coding
AGAP000976	4418	1	4576069	AGAP000976	protein_coding
AGAP000986	1552	7	3289800	CPAP3-D	protein_coding	cuticular protein
AGAP000987	1553	8	1270483	CPAP3-A1b	protein_coding	cuticular protein
AGAP000988	1554	7	3289801	CPAP3-A1c	protein_coding	cuticular protein
AGAP000989	1555	8		CPAP3-A1a	protein_coding	cuticular protein
AGAP000990	918	2		AGAP000990	protein_coding
AGAP000992	336	1		AGAP000992	protein_coding
AGAP001002	3	7		AGAP001002	protein_coding	Toll protein
AGAP001004	1556	5		TOLL1A	protein_coding	TOLL-like receptor 1A
AGAP001005	5308	1	1270496	AGAP001005	protein_coding
AGAP001006	1557	9		AGAP001006	protein_coding
AGAP001013	4783	1		AGAP001013	protein_coding
AGAP001014	4	8		AGAP001014	protein_coding
AGAP001018	337	1		AGAP001018	protein_coding
AGAP001019	919	3		AGAP001019	protein_coding	polycomb-like protein 2
AGAP001021	3830	7	1270511	AGAP001021	protein_coding	dihydropyrimidine dehydrogenase (NADP+)
AGAP001024	669	1	3289813	AGAP001024	protein_coding
AGAP001025	1558	7	1270515	AGAP001025	protein_coding	protein msta, isoform A
AGAP001026	5002	2	1270516	AGAP001026	protein_coding	carboxypeptidase A
AGAP001027	5100	10	1270518	AGAP001027	protein_coding	sugar transporter ERD6-like 7
AGAP001031	1559	6		AGAP001031	protein_coding	INO80 complex subunit E
AGAP001034	1560	7		AGAP001034	protein_coding	protein mab-21
AGAP001038	920	5		AGAP001038	protein_coding	cholesterol 7-dehydrogenase
AGAP001039	338	3	1270531	CYP307A1	protein_coding	cytochrome P450
AGAP001044	5101	1	3289815	AGAP001044	protein_coding
AGAP001047	4419	7	1278631	AGAP001047	protein_coding	inositol polyphosphate 1-phosphatase
AGAP001048	1561	7		AGAP001048	protein_coding
AGAP001052	82	7	4575976	AGAP001052	protein_coding	ubiquitin carboxyl-terminal hydrolase 2/21
AGAP001053	1562	7	1276006	AGAP001053	protein_coding
AGAP001057	1563	5	4576037	AGAP001057	protein_coding	ATP-dependent RNA helicase DDX10/DBP4
AGAP001058	339	10	1272860	AGAP001058	protein_coding	palmitoyl-protein thioesterase
AGAP001061	4420	10		AGAP001061	protein_coding
AGAP001065	3831	10	1278659	AGAP001065	protein_coding	glycine hydroxymethyltransferase
AGAP001068	1564	7	1278673	AGAP001068	protein_coding	ubiquitin-conjugating enzyme E2 H
AGAP001076	4421	7	1274154	CYP4G16	protein_coding	cytochrome P450
AGAP001084	83	2	1278389	AGAP001084	protein_coding	Fatty acyl-CoA reductase [Source:UniProtKB/TrEMBL;Acc:Q7Q2V5]
AGAP001093	921	1	1278707	AGAP001093	protein_coding	fos-like antigen, invertebrate
AGAP001097	1565	10	1282068	AGAP001097	protein_coding	Elongation of very long chain fatty acids protein [Source:UniProtKB/TrEMBL;Acc:Q7PKF8]
AGAP001098	1566	10	1282066	AGAP001098	protein_coding	DAMOX
AGAP001100	3832	8		AGAP001100	protein_coding
AGAP001101	1567	7	1282064	COEBE2O	protein_coding	carboxylesterase
AGAP001104	922	5		AGAP001104	protein_coding	chromatin assembly factor 1 subunit A
AGAP001108	1568	7	1282055	AGAP001108	protein_coding	mitochondrial import inner membrane translocase subunit TIM50-C
AGAP001113	1569	8		AGAP001113	protein_coding	A disintegrin and metalloproteinase with thrombospondin motifs 18
AGAP001115	670	7	1282048	Gr42	protein_coding	gustatory receptor 42
AGAP001116	671	10	1282047	AGAP001116	protein_coding	D-amino-acid oxidase
AGAP001117	5050	10	1282046	Gr37	protein_coding	gustatory receptor 37
AGAP001118	1570	7		AGAP001118	protein_coding
AGAP001124	340	10	1282039	AGAP001124	protein_coding	Aminomethyltransferase [Source:UniProtKB/TrEMBL;Acc:Q7PWZ1]
AGAP001127	600	10	4577388	AGAP001127	protein_coding	P37NB protein
AGAP001130	923	5		AGAP001130	protein_coding	poly(A) RNA polymerase GLD2
AGAP001132	1571	6	1282034	AGAP001132	protein_coding
AGAP001137	1572	7	5667468	Gr59	protein_coding	gustatory receptor 59
AGAP001138	1573	7	1282029	ATPsynB	protein_coding	F-type H+-transporting ATPase subunit b
AGAP001140	1574	6		AGAP001140	protein_coding
AGAP001141	1575	5	1282024	AGAP001141	protein_coding
AGAP001145	3833	6	1282021	AGAP001145	protein_coding	pre-mRNA-splicing factor 38A
AGAP001146	1576	5	1282020	AGAP001146	protein_coding	U3 small nucleolar RNA-associated protein 12
AGAP001148	3834	2	1282018	AGAP001148	protein_coding
AGAP001156	1577	6	5667697	AGAP001156	protein_coding
AGAP001158	1578	5		AGAP001158	protein_coding
AGAP001161	1579	7	1282006	GPROP6	protein_coding	long wavelength sensitive opsin
AGAP001162	4422	2	4577366	GPROP5	protein_coding	long wavelength sensitive opsin
AGAP001165	341	2	4577365	AGAP001165	protein_coding	zinc finger protein DZIP1
AGAP001166	1580	6	1282001	AGAP001166	protein_coding	GINS complex subunit 4
AGAP001167	1581	6	1282000	AGAP001167	protein_coding	pre-rRNA-processing protein TSR2
AGAP001169	1582	6	1281997	Gr49	protein_coding	gustatory receptor 49
AGAP001170	4888	2	3290430	Gr48	protein_coding	gustatory receptor 48
AGAP001171	601	2	1281996	Gr50	protein_coding	gustatory receptor 50
AGAP001172	342	2	1281995	Gr51	protein_coding	gustatory receptor 51
AGAP001173	5	1	1281994	Gr52	protein_coding	gustatory receptor 52
AGAP001174	5309	1	4577356	AGAP001174	protein_coding	14.5 kDa salivary peptide
AGAP001175	343	1		GPRCAL2	protein_coding	putative calcitonin receptor 2
AGAP001177	672	2	1281990	AGAP001177	protein_coding	Ca2+-triggered coelenterazine-binding protein 1
AGAP001183	4423	9	1281984	AGAP001183	protein_coding	Pyrimidine-specific ribonucleoside hydrolase rihA
AGAP001184	238	9	3290432	AGAP001184	protein_coding	ganglioside GM2 activator
AGAP001189	3835	7	1281982	Obp10	protein_coding	odorant-binding protein 10
AGAP001190	1583	6		AGAP001190	protein_coding	Female reproductive tract protease GLEANR_896 [Source:UniProtKB/TrEMBL;Acc:A0A1S4GBU1]
AGAP001192	4889	10	4577351	AGAP001192	protein_coding
AGAP001196	3836	5	5667651	AGAP001196	protein_coding	Enn protein
AGAP001198	239	10	1281971	AGAP001198	protein_coding	chymotrypsin
AGAP001199	344	10	1281970	AGAP001199	protein_coding	serine protease
AGAP001200	1584	8	1281968	AGAP001200	protein_coding	glycogen debranching enzyme
AGAP001202	240	7	1281966	AGAP001202	protein_coding	organic cation transporter
AGAP001203	1585	7	1281965	AGAP001203	protein_coding
AGAP001206	1586	7	3290438	AGAP001206	protein_coding
AGAP001213	1587	8	1281955	AGAP001213	protein_coding
AGAP001218	673	2	3290439	AGAP001218	protein_coding	tubulin alpha-4A chain
AGAP001219	3837	2	3290439	TUB4A	protein_coding	tubulin alpha-4A chain
AGAP001220	1588	6	1281949	AGAP001220	protein_coding	NAD-dependent deacetylase sirtuin 7
AGAP001222	1589	7	1281948	AGAP001222	protein_coding
AGAP001223	1590	5	1281947	AGAP001223	protein_coding	ATP-dependent RNA helicase DDX55/SPB4
AGAP001226	3838	6	5667660	AGAP001226	protein_coding
AGAP001230	241	3		AGAP001230	protein_coding
AGAP001233	1591	6	1281938	Vps16B	protein_coding	vacuolar protein sorting 16B
AGAP001234	4890	2	1281937	AGAP001234	protein_coding	Activating signal cointegrator 1 complex subunit 3
AGAP001236	1341	10	1281935	AGAP001236	protein_coding	Sugar transporter ERD6-like 6
AGAP001240	3839	10	1281930	SP11372	protein_coding
AGAP001243	3840	7	1281923	AGAP001243	protein_coding
AGAP001246	4720	3	1281921	AGAP001246	protein_coding	eupolytin
AGAP001248	84	1	4577294	AGAP001248	protein_coding	eupolytin
AGAP001249	602	1	5667667	AGAP001249	protein_coding	eupolytin
AGAP001250	3841	2	5667664	AGAP001250	protein_coding	eupolytin
AGAP001251	85	2	5667665	AGAP001251	protein_coding	eupolytin
AGAP001252	1592	9	3290448	AGAP001252	protein_coding	eupolytin
AGAP001257	3842	10	1281916	AGAP001257	protein_coding	UTP--glucose-1-phosphate uridylyltransferase
AGAP001259	1593	6		AGAP001259	protein_coding
AGAP001261	1594	5	1281915	AGAP001261	protein_coding	L-caldesmon
AGAP001264	5102	10	1281913	AGAP001264	protein_coding	Plasma glutamate carboxypeptidase
AGAP001265	3843	8	1281912	AGAP001265	protein_coding	solute carrier family 7 (cationic amino acid transporter), member 14
AGAP001275	4685	2	1281903	AGAP001275	protein_coding
AGAP001279	924	5	1281899	AGAP001279	protein_coding	protein phosphatase 3, catalytic subunit
AGAP001284	1342	9	3290452	AGAP001284	protein_coding	potassium inwardly-rectifying channel subfamily J
AGAP001290	1595	6	1281887	AGAP001290	protein_coding	Replication factor C subunit 1 [Source:UniProtKB/TrEMBL;Acc:Q7PUQ3]
AGAP001292	1596	5	1281885	AGAP001292	protein_coding
AGAP001293	4424	2	1281884	AGAP001293	protein_coding
AGAP001294	1597	8	1281883	AGAP001294	protein_coding
AGAP001297	4425	2	1281880	AGAP001297	protein_coding	solute carrier family 25
AGAP001303	3844	10	4577315	SAP1	protein_coding	chemosensory protein 6
AGAP001312	1598	7	1281865	AGAP001312	protein_coding	succinyl-CoA synthetase alpha subunit
AGAP001323	1599	7	4577324	AGAP001323	protein_coding
AGAP001325	4426	7	4577336	AGAP001325	protein_coding	peroxiredoxin 5, atypical 2-Cys peroxiredoxin
AGAP001329	4891	2	1281850	CPLCX1	protein_coding	cuticular protein unclassified
AGAP001333	345	5	1281846	st	protein_coding	protein scarlet
AGAP001336	925	10	1281842	AGAP001336	protein_coding
AGAP001338	3845	6		AGAP001338	protein_coding	DEAH (Asp-Glu-Ala-His) box polypeptide 34
AGAP001343	1343	8		AGAP001343	protein_coding	fatty acyl-CoA reductase 2
AGAP001344	1600	7		AGAP001344	protein_coding
AGAP001348	674	1		AGAP001348	protein_coding
AGAP001354	4686	2	3290462	AGAP001354	protein_coding
AGAP001355	4784	2	3290463	AGAP001355	protein_coding
AGAP001356	3846	7	1281827	ACE1	protein_coding	Acetylcholinesterase [Source:UniProtKB/Swiss-Prot;Acc:Q869C3]
AGAP001360	926	5	4577258	AGAP001360	protein_coding
AGAP001367	1601	8	1281812	AGAP001367	protein_coding	beta-1,3-glucuronyltransferase
AGAP001369	1602	7		AGAP001369	protein_coding
AGAP001370	1603	5	1281808	AGAP001370	protein_coding	Ras association domain-containing protein 7/8
AGAP001371	1604	6	1281807	AGAP001371	protein_coding	D-tyrosyl-tRNA(Tyr) deacylase
AGAP001372	5310	8	1281806	AGAP001372	protein_coding
AGAP001374	1605	7	1281804	trio	protein_coding	TRIO salivary gland protein
AGAP001375	1606	6		SRPN12	protein_coding	serine protease inhibitor (serpin) 12
AGAP001379	869	5	1281799	GPRCCK2	protein_coding	putative gastrin/cholecystokinin receptor 2
AGAP001381	1607	7		AGAP001381	protein_coding	laminin, beta 1
AGAP001384	4427	7	1281793	AGAP001384	protein_coding	protein kinase A
AGAP001388	927	9	1281789	AGAP001388	protein_coding
AGAP001390	1608	8	1281787	AGAP001390	protein_coding
AGAP001391	1609	5		AGAP001391	protein_coding	tetracycline transporter
AGAP001393	3847	6	1281785	Sgf11	protein_coding	SAGA-associated factor 11 homolog [Source:UniProtKB/Swiss-Prot;Acc:Q7PXG4]
AGAP001395	1610	1		AGAP001395	protein_coding
AGAP001404	1611	6	1281773	AGAP001404	protein_coding	DNA polymerase eta
AGAP001406	1612	6	5667499	wuho	protein_coding	tRNA (guanine-N(7)-)-methyltransferase subunit wuho
AGAP001410	1613	8		AGAP001410	protein_coding
AGAP001412	675	1	1281764	AGAP001412	protein_coding	Hedgehog protein [Source:UniProtKB/TrEMBL;Acc:Q7PXI1]
AGAP001413	5311	8	5667504	AGAP001413	protein_coding
AGAP001417	1614	7	1281759	AGAP001417	protein_coding	Brain protein 44-like protein
AGAP001420	1615	7	1281756	AGAP001420	protein_coding	2,3-bisphosphoglycerate-dependent phosphoglycerate mutase
AGAP001423	346	3	1281753	AGAP001423	protein_coding	Bifunctional purine biosynthesis protein
AGAP001425	86	3	1281751	AGAP001425	protein_coding	Sulfotransferase (Sult)
AGAP001434	1616	8	4577187	AGAP001434	protein_coding	glutamate receptor, anionic
AGAP001445	1617	1	1281732	AGAP001445	protein_coding
AGAP001449	242	8	1281725	AGAP001449	protein_coding
AGAP001453	1618	5	1281720	AGAP001453	protein_coding
AGAP001455	3848	6	4577204	AGAP001455	protein_coding
AGAP001458	1619	6	1281717	AGAP001458	protein_coding	mono-ADP-ribosyltransferase sirtuin 6
AGAP001470	1620	7	1281704	AGAP001470	protein_coding
AGAP001471	1621	6		AGAP001471	protein_coding	3-phosphoinositide dependent protein kinase-1
AGAP001474	4892	2	1281700	MSN	protein_coding	myosuppressin
AGAP001476	4428	10	1281698	AGAP001476	protein_coding	Innexin inx2
AGAP001478	3849	8	1281696	NMDAR1	protein_coding	ionotropic receptor NMDAR1
AGAP001480	1622	8	1281694	AGAP001480	protein_coding
AGAP001483	1623	8		AGAP001483	protein_coding
AGAP001485	1624	7	1281687	AGAP001485	protein_coding
AGAP001486	1625	8	1281686	AGAP001486	protein_coding
AGAP001487	1626	8	4577242	shakB	protein_coding	Innexin shaking-B [Source:UniProtKB/Swiss-Prot;Acc:Q7PXN1]
AGAP001497	1627	7	1281675	ACTN	protein_coding	Alpha-actinin, sarcomeric [Source:UniProtKB/Swiss-Prot;Acc:Q7PKQ5]
AGAP001499	928	1		AGAP001499	protein_coding
AGAP001501	3850	7	1281671	AGAP001501	protein_coding	Regucalcin protein
AGAP001507	1628	7	1281666	AGAP001507	protein_coding	procollagen-lysine, 2-oxoglutarate 5-dioxygenase
AGAP001508	4785	4	3290482	AGAP001508	protein_coding
AGAP001509	1629	8	1281665	AGAP001509	protein_coding
AGAP001510	603	9	4576805	AGAP001510	protein_coding
AGAP001511	347	5	4576803	AGAP001511	protein_coding
AGAP001512	929	1	1281664	AGAP001512	protein_coding	glutamate--cysteine ligase catalytic subunit
AGAP001513	6	3	1281663	AGAP001513	protein_coding	kelch-like protein 1/4/5
AGAP001515	1630	7	1281661	AGAP001515	protein_coding
AGAP001522	930	5	1281656	AGAP001522	protein_coding	Thyroid receptor-interacting protein 13
AGAP001524	1631	8	5667555	AGAP001524	protein_coding
AGAP001525	1632	5	1281654	AGAP001525	protein_coding
AGAP001530	3851	6	1281647	AGAP001530	protein_coding
AGAP001531	348	7	1281646	AGAP001531	protein_coding	sodium-independent sulfate anion transporter
AGAP001537	1633	5	1281639	AGAP001537	protein_coding	chromosome transmission fidelity protein 1
AGAP001538	1634	6	1281638	AGAP001538	protein_coding	splicing factor 3B subunit 4
AGAP001539	1635	5	1281637	AGAP001539	protein_coding	histone acetyltransferase HTATIP
AGAP001543	243	7	3290486	TWDL11	protein_coding	cuticular protein TWDL family (TWDL11)
AGAP001544	7	3	4576818	AGAP001544	protein_coding	tripartite motif-containing protein 37
AGAP001545	1636	6	1281632	AGAP001545	protein_coding	ribosomal biogenesis protein RLP24
AGAP001550	1637	8	1281626	AGAP001550	protein_coding	sodium-coupled monocarboxylate transporter 1
AGAP001551	1638	5	5667539	AGAP001551	protein_coding	G patch domain and KOW motifs-containing protein
AGAP001553	676	3		AGAP001553	protein_coding
AGAP001554	225	2		AGAP001554	protein_coding
AGAP001555	1639	5		AGAP001555	protein_coding
AGAP001557	5312	1		AGAP001557	protein_coding	solute carrier family 12 (sodium/potassium/chloride transporter), member 2
AGAP001561	1640	7	1281607	GPRNNA5	protein_coding	putative GPCR class a orphan receptor 5
AGAP001564	1641	5	1281604	AGAP001564	protein_coding	DNA polymerase sigma
AGAP001568	349	9	1281601	AGAP001568	protein_coding	chromatin assembly factor 1, p180-subunit
AGAP001569	1642	7	1281600	AGAP001569	protein_coding	myosin alkali light chain 1
AGAP001570	1643	8		AGAP001570	protein_coding	microtubule-associated protein tau
AGAP001572	5003	3	1281598	AGAP001572	protein_coding
AGAP001588	1644	10	1281585	AGAP001588	protein_coding	V-type H+-transporting ATPase subunit I
AGAP001590	1645	8		AGAP001590	protein_coding
AGAP001591	1646	8	1281582	AGAP001591	protein_coding
AGAP001593	604	1	1281580	AGAP001593	protein_coding	homeobox protein goosecoid
AGAP001594	1647	7	1281576	AGAP001594	protein_coding
AGAP001596	4429	10		AGAP001596	protein_coding
AGAP001597	1648	8		AGAP001597	protein_coding
AGAP001600	5103	3	1281573	AGAP001600	protein_coding	Ser/Thr protein phosphatase/nucleotidase
AGAP001601	1344	10	3290489	AGAP001601	protein_coding	Ser/Thr protein phosphatase/nucleotidase
AGAP001602	3852	7		AGAP001602	protein_coding
AGAP001603	1649	7	1281571	AGAP001603	protein_coding	mitochondrial 18 kDa protein
AGAP001606	5104	10	1281569	AGAP001606	protein_coding	5-oxoprolinase (ATP-hydrolysing) [Source:UniProtKB/TrEMBL;Acc:Q8T5H1]
AGAP001610	350	2	4577422	AGAP001610	protein_coding
AGAP001611	351	2	1281561	AGAP001611	protein_coding	Diphosphomevalonate decarboxylase [Source:UniProtKB/TrEMBL;Acc:Q7PXV2]
AGAP001614	1650	6	5667482	AGAP001614	protein_coding
AGAP001615	1651	5	1281558	AGAP001615	protein_coding
AGAP001621	1652	7	1281553	AGAP001621	protein_coding	proline synthetase co-transcribed homolog
AGAP001622	87	7	1281552	AGAP001622	protein_coding	myosin light chain 5
AGAP001623	677	1		AGAP001623	protein_coding
AGAP001625	4786	2		AGAP001625	protein_coding
AGAP001626	931	5	1281546	AGAP001626	protein_coding
AGAP001628	1653	7		AGAP001628	protein_coding	cystinosin homolog
AGAP001630	1654	7	1281542	Tpi	protein_coding	Triosephosphate isomerase [Source:UniProtKB/TrEMBL;Acc:Q7PXW5]
AGAP001631	4430	9	1281540	AGAP001631	protein_coding	amiloride-sensitive sodium channel, other
AGAP001632	3853	8		AGAP001632	protein_coding
AGAP001633	3854	8		AGAP001633	protein_coding
AGAP001635	4431	10		AGAP001635	protein_coding	sodium-coupled monocarboxylate transporter 2
AGAP001636	932	5	3290493	AGAP001636	protein_coding	serine/threonine-protein kinase greatwall
AGAP001637	1655	7	1281534	sosie	protein_coding	protein sosie
AGAP001647	3855	6	4577376	AGAP001647	protein_coding
AGAP001648	678	1	1281525	CLIPB17	protein_coding	CLIP-domain serine protease
AGAP001652	352	1	1281521	AGAP001652	protein_coding	lipase
AGAP001653	1656	7	1281520	AGAP001653	protein_coding	NADH dehydrogenase (ubiquinone) Fe-S protein 1
AGAP001656	1657	6	1281517	AGAP001656	protein_coding	ribosomal RNA-processing protein 7
AGAP001657	88	7	1281514	AGAP001657	protein_coding	hexamerin
AGAP001659	679	7	1281512	AGAP001659	protein_coding	hexamerin
AGAP001662	1658	8		AGAP001662	protein_coding
AGAP001664	1659	7	3290497	CPR1	protein_coding	cuticular protein RR-2 family 1
AGAP001665	1660	8	1281507	CPR2	protein_coding	cuticular protein RR-2 family 2
AGAP001668	3856	9	4577352	CPR5	protein_coding	cuticular protein RR-2 family 5
AGAP001669	89	9	1281505	CPR6	protein_coding	cuticular protein RR-2 family 6
AGAP001676	8	8	1281498	AGAP001676	protein_coding	actin, cytoplasmic
AGAP001682	3857	7	3290502	AGAP001682	protein_coding	mitochondrial inner membrane protease subunit 1
AGAP001684	680	9	1281493	AGAP001684	protein_coding	Alkaline phosphatase [Source:UniProtKB/TrEMBL;Acc:Q7PY02]
AGAP001698	605	2	1281477	AGAP001698	protein_coding
AGAP001699	933	5	1281476	AGAP001699	protein_coding	fatty-acid amide hydrolase 2
AGAP001700	1661	5	1281475	AGAP001700	protein_coding	translational activator GCN1
AGAP001702	1662	5	3290508	AGAP001702	protein_coding
AGAP001705	1663	8	1281471	AGAP001705	protein_coding
AGAP001707	5313	4	1281466	AGAP001707	protein_coding
AGAP001708	560	4	4577314	AGAP001708	protein_coding
AGAP001711	1664	7	1281463	AGAP001711	protein_coding	NADH dehydrogenase (ubiquinone) Fe-S protein 8
AGAP001717	3858	10	4577308	AGAP001717	protein_coding
AGAP001718	3859	6	1281456	AGAP001718	protein_coding
AGAP001719	5105	10	1281455	AGAP001719	protein_coding
AGAP001723	3860	2	1281451	COEAE1A	protein_coding	carboxylesterase alpha esterase
AGAP001725	1665	6	4577329	AGAP001725	protein_coding
AGAP001731	1666	6		AGAP001731	protein_coding	F-box protein 11
AGAP001732	934	1	1281443	AGAP001732	protein_coding	hemomucin
AGAP001735	4432	9	1281440	AGAP001735	protein_coding	RIB43A domain with coiled-coils 1
AGAP001742	1667	8		AGAP001742	protein_coding
AGAP001744	5106	2	1281430	AGAP001744	protein_coding	cytochrome c oxidase assembly protein subunit 15
AGAP001748	935	7	1281426	AGAP001748	protein_coding	chitin synthase
AGAP001754	1668	6	1281420	AGAP001754	protein_coding	nucleoprotein TPR
AGAP001756	9	2		AGAP001756	protein_coding
AGAP001766	3861	7		AGAP001766	protein_coding	beat protein
AGAP001767	681	1	1281408	AGAP001767	protein_coding	Peptidase (mitochondrial processing) beta
AGAP001768	682	10	4577140	GILT2	protein_coding	gamma-interferon-inducible lysosomal thiol reductase
AGAP001769	3862	7	1281406	AGAP001769	protein_coding	beat protein
AGAP001774	5051	9		AGAP001774	protein_coding
AGAP001775	1669	1		ABCC2	protein_coding	ATP-binding cassette transporter (ABC transporter) family C member 2
AGAP001776	936	2	4577136	AGAP001776	protein_coding
AGAP001777	1670	8	1281392	ABCC1	protein_coding	ATP-binding cassette transporter (ABC transporter) family C member 1
AGAP001781	353	5	1281171	AGAP001781	protein_coding
AGAP001786	1671	6		AGAP001786	protein_coding
AGAP001788	1672	5	1281329	AGAP001788	protein_coding	M-type 9 protein
AGAP001789	683	3	5667537	AGAP001789	protein_coding	(methionine synthase) reductase
AGAP001791	4893	7		AGAP001791	protein_coding
AGAP001795	4721	6	1281320	AGAP001795	protein_coding	mortality factor 4-like protein 1
AGAP001797	1673	7	1281318	AGAP001797	protein_coding	Tropomyosin 1
AGAP001799	1674	7	1281316	AGAP001799	protein_coding	tropomyosin 1
AGAP001803	3863	6	4577118	AGAP001803	protein_coding
AGAP001809	354	2		AGAP001809	protein_coding	tetratricopeptide repeat domain 26
AGAP001812	937	1		IR75h.2	protein_coding	ionotropic receptor IR75h.2
AGAP001814	355	2	5667421	AGAP001814	protein_coding	cytosolic carboxypeptidase 6
AGAP001815	3864	6	1281297	AGAP001815	protein_coding
AGAP001821	938	8	3290520	AGAP001821	protein_coding
AGAP001822	939	1	1281289	AGAP001822	protein_coding
AGAP001823	1675	7	1281287	VATG	protein_coding	V-type H+-transporting ATPase subunit G
AGAP001826	1676	6		Lp	protein_coding	lipophorin
AGAP001827	4433	6	1281282	AGAP001827	protein_coding	hypoxia up-regulated 1
AGAP001828	940	1	4577100	AGAP001828	protein_coding
AGAP001854	3865	6	1281270	AGAP001854	protein_coding	N-glycosylase/DNA lyase
AGAP001856	1677	6		PER	protein_coding	period circadian protein
AGAP001862	1678	8	1281264	GPRNNA1	protein_coding	putative GPCR class a orphan receptor 1
AGAP001864	4894	10	4577054	CYP4H15	protein_coding	cytochrome P450
AGAP001880	684	2	1281243	AGAP001880	protein_coding	bZIP factor, other
AGAP001881	5107	10	5667739	AGAP001881	protein_coding	protease m1 zinc metalloprotease
AGAP001884	1679	7	1281238	AGAP001884	protein_coding	fumarate hydratase, class II
AGAP001889	90	1	4577023	AGAP001889	protein_coding
AGAP001890	91	1	4577024	AGAP001890	protein_coding
AGAP001891	5314	1	1281232	AGAP001891	protein_coding	arrestin domain-containing protein 3
AGAP001892	941	1	1281231	AGAP001892	protein_coding	arrestin domain-containing protein 3
AGAP001893	3866	6	3290528	AGAP001893	protein_coding
AGAP001897	1680	6		AGAP001897	protein_coding	centromere protein J
AGAP001900	1681	6	1281225	AGAP001900	protein_coding	de-etiolated-1
AGAP001901	1682	6		AGAP001901	protein_coding	DNA helicase MCM9
AGAP001903	1683	7	1281223	Mdh2	protein_coding	NAD-dependent malate dehydrogenase
AGAP001909	1684	6	1281218	AGAP001909	protein_coding
AGAP001913	1685	8	1281213	AGAP001913	protein_coding	histamine-gated chloride channel
AGAP001915	356	1	1281211	Gr24	protein_coding	gustatory receptor 24
AGAP001917	1686	6	1281207	AGAP001917	protein_coding	Male specific lethal 3
AGAP001928	1687	5	1281196	AGAP001928	protein_coding	nucleosome assembly protein 1-like 1
AGAP001933	357	5	1281191	AGAP001933	protein_coding	kinase
AGAP001938	1688	5	1281185	AGAP001938	protein_coding	bifunctional lysine-specific demethylase and histidyl-hydroxylase NO66
AGAP001941	5108	2	1281183	AGAP001941	protein_coding	phosphatidic acid phosphatase type 2 domain-containing protein 1B
AGAP001942	3867	10	1281182	AGAP001942	protein_coding
AGAP001943	5109	10	1281181	AGAP001943	protein_coding
AGAP001949	942	5	1281175	AGAP001949	protein_coding
AGAP001950	1689	5		AGAP001950	protein_coding	membrane-associated tyrosine- and threonine-specific cdc2-inhibitory kinase
AGAP001952	943	1	1281173	AGAP001952	protein_coding	cytosol aminopeptidase
AGAP001954	1690	5	1281170	psidin	protein_coding	Phagocyte signaling-impaired protein [Source:UniProtKB/Swiss-Prot;Acc:Q7PYI4]
AGAP001955	5110	2	1281168	AGAP001955	protein_coding	N-acetylglucosaminylphosphatidylinositol deacetylase
AGAP001956	1345	10	5667676	AGAP001956	protein_coding	Niemann-Pick Type C-2
AGAP001960	244	1	1281163	AGAP001960	protein_coding
AGAP001964	5111	10	1281159	CLIPA26	protein_coding	CLIP-domain serine protease
AGAP001965	1691	7	4576984	AGAP001965	protein_coding	sodium-coupled monocarboxylate transporter 1
AGAP001967	1692	6	1281155	AGAP001967	protein_coding	xeroderma pigmentosum group C-complementing protein
AGAP001969	245	7	1281153	AGAP001969	protein_coding	polyubiquitin
AGAP001970	10	8	1281152	AGAP001970	protein_coding	Polyubiquitin-B
AGAP001971	5112	2	3290537	AGAP001971	protein_coding	Polyubiquitin-C
AGAP001974	1693	8	3290539	AGAP001974	protein_coding	organic solute transporter subunit alpha
AGAP001980	1694	6	1281142	AGAP001980	protein_coding
AGAP001981	1695	7	1281141	AGAP001981	protein_coding
AGAP001982	1696	7		AGAP001982	protein_coding
AGAP001983	246	2	1281138	AGAP001983	protein_coding
AGAP001984	1697	9	1281136	AGAP001984	protein_coding
AGAP001988	1698	7		AGAP001988	protein_coding	Hyp37.7-like [Source:UniProtKB/TrEMBL;Acc:Q52P96]
AGAP001989	92	3	4576865	AGAP001989	protein_coding
AGAP001993	1699	5		AGAP001993	protein_coding
AGAP001996	1700	8	1281125	AGAP001996	protein_coding	beta-sarcoglycan
AGAP001999	944	5	1281122	AGAP001999	protein_coding	protein neuralized
AGAP002000	3868	8	1281121	AGAP002000	protein_coding	Kv channel-interacting protein
AGAP002004	1701	5	1281117	AGAP002004	protein_coding	nuclear RNA export factor 1/2
AGAP002009	358	2	3290543	AGAP002009	protein_coding	dynein heavy chain, axonemal
AGAP002011	1702	7	1281108	AGAP002011	protein_coding	ammonium transporter Rh
AGAP002013	4434	2	1281106	AGAP002013	protein_coding	leucine-rich repeat-containing protein 49
AGAP002020	1703	7	1281098	AGAP002020	protein_coding	NADH dehydrogenase (ubiquinone) 1 beta subcomplex 8
AGAP002032	4895	2	1281081	AGAP002032	protein_coding
AGAP002033	1704	8	1281083	AGAP002033	protein_coding	arginine kinase
AGAP002038	4435	10	1281076	AGAP002038	protein_coding
AGAP002039	1705	8	1281073	AGAP002039	protein_coding
AGAP002040	1706	8		AGAP002040	protein_coding	Brother of iHog
AGAP002043	93	10	4576905	AGAP002043	protein_coding
AGAP002048	1707	5		AGAP002048	protein_coding
AGAP002050	1708	7	1281063	ABCG13	protein_coding	ATP-binding cassette transporter (ABC transporter) family G member 13
AGAP002051	1709	8	1281061	ABCG14	protein_coding	ATP-binding cassette transporter (ABC transporter) family G member 14
AGAP002052	1710	7		AGAP002052	protein_coding	Chitin-binding type-2 domain-containing protein [Source:UniProtKB/TrEMBL;Acc:A0A1S4GDR3]
AGAP002053	5113	2	1281059	AGAP002053	protein_coding
AGAP002054	3869	7	1281058	AGAP002054	protein_coding	fermitin family homolog 2
AGAP002055	1711	8	1281056	AGAP002055	protein_coding	Beta-galactosidase [Source:UniProtKB/TrEMBL;Acc:Q380S2]
AGAP002056	1712	8		AGAP002056	protein_coding	beta-galactosidase
AGAP002058	945	10	4576940	AGAP002058	protein_coding	beta-galactosidase
AGAP002060	1713	7		ABCH3	protein_coding	ATP-binding cassette transporter (ABC transporter) family H member 3
AGAP002064	946	1	1281049	AGAP002064	protein_coding
AGAP002065	947	1	1281048	AGAP002065	protein_coding	alpha-tocopherol transfer protein
AGAP002066	1714	6	1281047	AGAP002066	protein_coding	Mps one binder kinase activator-like 1B
AGAP002068	685	10	1281045	AGAP002068	protein_coding
AGAP002070	1715	7	5667621	AGAP002070	protein_coding
AGAP002074	1716	5		AGAP002074	protein_coding	MADF domain-containing protein [Source:UniProtKB/TrEMBL;Acc:A0A1S4GEF6]
AGAP002075	1717	5		AGAP002075	protein_coding	serine/threonine-protein kinase TTK/MPS1
AGAP002076	1718	6	5667627	AGAP002076	protein_coding	heat shock 70kDa protein 1/8
AGAP002085	1719	8	1281338	AGAP002085	protein_coding
AGAP002088	1720	5	1281352	AGAP002088	protein_coding	U3 small nucleolar RNA-associated protein 15
AGAP002091	359	10	1281370	AGAP002091	protein_coding	phosphoribosylformylglycinamidine synthase
AGAP002093	948	3	1281378	AGAP002093	protein_coding
AGAP002100	3870	2		AGAP002100	protein_coding
AGAP002101	5114	2	1281143	AGAP002101	protein_coding	isoleucyl-tRNA synthetase
AGAP002102	1721	7	1281368	AGAP002102	protein_coding
AGAP002106	4787	2	4577180	AGAP002106	protein_coding	xeroderma pigmentosum group C-complementing protein
AGAP002108	1722	6		AGAP002108	protein_coding	dual specificity phosphatase
AGAP002113	4436	10	1281027	AGAP002113	protein_coding	cytochrome b5
AGAP002117	1723	6	3290561	AGAP002117	protein_coding
AGAP002121	3871	5	1281372	AGAP002121	protein_coding	DNA-directed RNA polymerase II subunit RPB7
AGAP002123	949	5	1281346	Axn	protein_coding	axin
AGAP002125	360	2	1281356	Or34	protein_coding	odorant receptor 34
AGAP002128	1724	8	1281345	AGAP002128	protein_coding	BRCA1-associated protein
AGAP002130	5115	2	5667642	AGAP002130	protein_coding	tubulin-specific chaperone A
AGAP002131	5116	2	5667643	AGAP002131	protein_coding
AGAP002132	1725	5	1281334	AGAP002132	protein_coding	YEATS domain-containing protein 1/3
AGAP002134	1726	6	1281376	AGAP002134	protein_coding
AGAP002138	1727	7	1269419	CYP325H1	protein_coding	cytochrome P450
AGAP002139	4788	2	1269418	AGAP002139	protein_coding
AGAP002143	1728	6	1269415	AGAP002143	protein_coding
AGAP002144	1729	6	1269414	AGAP002144	protein_coding	U4/U6 small nuclear ribonucleoprotein Prp4
AGAP002146	3872	8	1269412	AGAP002146	protein_coding
AGAP002150	3873	8		AGAP002150	protein_coding	hyperpolarization activated cyclic nucleotide-gated potassium channel 2
AGAP002151	1730	5	1269407	AGAP002151	protein_coding
AGAP002157	1731	8	1269399	AGAP002157	protein_coding	thrombospondin 2/3/4/5
AGAP002159	1732	8		AGAP002159	protein_coding
AGAP002161	4437	6	1269396	AGAP002161	protein_coding	RAC serine/threonine-protein kinase
AGAP002162	1733	6	1269395	AGAP002162	protein_coding
AGAP002168	3874	2	5667703	AGAP002168	protein_coding
AGAP002170	1734	7	1269384	AGAP002170	protein_coding	NADH dehydrogenase (ubiquinone) flavoprotein 2
AGAP002174	1735	6	3290573	AGAP002174	protein_coding
AGAP002177	3875	5	1269378	AGAP002177	protein_coding	exosome complex component RRP46
AGAP002181	247	7	1269375	AGAP002181	protein_coding
AGAP002192	1736	7	1269365	AGAP002192	protein_coding	isocitrate dehydrogenase (NAD+)
AGAP002195	1737	7	1269358	CYP325F2	protein_coding	cytochrome P450
AGAP002196	1738	7	1269359	CYP325G1	protein_coding	cytochrome P450
AGAP002197	3876	9		CYP325F1	protein_coding	cytochrome P450
AGAP002198	686	10	3290580	Gnmt	protein_coding	glycine N-methyltransferase
AGAP002199	1739	7	1269356	AGAP002199	protein_coding
AGAP002200	1740	7		AGAP002200	protein_coding
AGAP002202	606	7	4577452	CYP325E1	protein_coding	cytochrome P450
AGAP002204	1741	7	5667658	CYP325D1	protein_coding	cytochrome P450
AGAP002205	1742	7		CYP325C2	protein_coding	cytochrome P450
AGAP002206	1743	7		CYP325D2	protein_coding	cytochrome P450
AGAP002207	1744	7	1269348	CYP325C1	protein_coding	cytochrome P450
AGAP002214	1745	6	1269346	AGAP002214	protein_coding
AGAP002217	1746	7	1269343	AGAP002217	protein_coding	pyruvate dehydrogenase phosphatase regulatory subunit
AGAP002224	1747	7	5667673	AGAP002224	protein_coding	open rectifier potassium channel protein 1
AGAP002228	1748	7	1269332	AGAP002228	protein_coding
AGAP002235	5052	8	1269326	AGAP002235	protein_coding	GATA-binding protein 4/5/6
AGAP002239	3877	10	1269322	AGAP002239	protein_coding	Diamine acetyltransferase 1
AGAP002240	4896	10	1269321	AGAP002240	protein_coding
AGAP002241	1749	6	1269320	AGAP002241	protein_coding
AGAP002244	950	8		AGAP002244	protein_coding
AGAP002245	1750	7	1269317	AGAP002245	protein_coding	cytochrome b-c1 complex subunit 6, mitochondrial
AGAP002247	1751	5	1269314	Med21	protein_coding	Mediator of RNA polymerase II transcription subunit 21 [Source:UniProtKB/Swiss-Prot;Acc:Q7PTL0]
AGAP002248	607	3	1269313	AGAP002248	protein_coding	kinesin family member C1
AGAP002250	4897	10	1269312	AGAP002250	protein_coding	calcium/calmodulin-dependent protein kinase kinase
AGAP002256	1752	5	1269305	AGAP002256	protein_coding	RNA-binding protein 7
AGAP002258	1753	6	1269302	Med31	protein_coding	mediator of RNA polymerase II transcription subunit 31
AGAP002259	1754	5		AGAP002259	protein_coding	Structure-specific endonuclease subunit SLX1 homolog [Source:UniProtKB/TrEMBL;Acc:A0A1S4GED8]
AGAP002263	5315	1	1269296	AGAP002263	protein_coding	choline-phosphate cytidylyltransferase
AGAP002264	1755	8	1269294	AGAP002264	protein_coding
AGAP002270	3878	10	1269288	CLIPB7	protein_coding	CLIP-domain serine protease
AGAP002272	1756	8	1269287	AGAP002272	protein_coding	ankyrin
AGAP002273	4789	8	5667737	AGAP002273	protein_coding
AGAP002278	5117	2	1269280	ABCB1	protein_coding	ATP-binding cassette transporter (ABC transporter) family B member 1
AGAP002279	1757	7	1269279	AGAP002279	protein_coding	Fatty acyl-CoA reductase [Source:UniProtKB/TrEMBL;Acc:Q7QKD9]
AGAP002288	1758	8		AGAP002288	protein_coding	hydroxymethylglutaryl-CoA reductase (NADPH)
AGAP002290	1759	6	5667720	AGAP002290	protein_coding	negative elongation factor A
AGAP002292	4438	2	1269266	PKP	protein_coding	pyrokinin
AGAP002294	361	2	1269274	AGAP002294	protein_coding	histidyl-tRNA synthetase
AGAP002295	3879	6	1269269	AGAP002295	protein_coding
AGAP002296	1760	8	1269262	AGAP002296	protein_coding	cytoplasmic polyadenylation element binding protein 2
AGAP002300	1761	5	1273667	AGAP002300	protein_coding	exosome complex exonuclease
AGAP002309	1762	6	3290597	WDY	protein_coding	WD repeat-containing protein on Y chromosome [Source:UniProtKB/Swiss-Prot;Acc:Q5TTP0]
AGAP002312	951	5	5667693	AGAP002312	protein_coding
AGAP002316	4439	9	1273654	AGAP002316	protein_coding
AGAP002317	952	10	1273653	Alpha_amylase	protein_coding	amylase
AGAP002318	687	8	1273652	AGAP002318	protein_coding	Alpha-amylase [Source:UniProtKB/TrEMBL;Acc:Q7QBU5]
AGAP002320	3880	10	1273650	AGAP002320	protein_coding	isochorismatase domain-containing protein
AGAP002322	688	3	1273647	AGAP002322	protein_coding
AGAP002323	561	4	1273646	AGAP002323	protein_coding
AGAP002326	5053	2	3290603	AGAP002326	protein_coding
AGAP002333	1763	6	1273635	AGAP002333	protein_coding
AGAP002335	1764	5	1273632	AGAP002335	protein_coding	nucleolysin TIA-1/TIAR
AGAP002337	3881	6	1273630	eIF3d	protein_coding	Eukaryotic translation initiation factor 3 subunit D [Source:UniProtKB/Swiss-Prot;Acc:Q7QBW3]
AGAP002339	4898	2	1273628	AGAP002339	protein_coding	AN1-type zinc finger protein 2B
AGAP002341	4440	10	1273626	AGAP002341	protein_coding
AGAP002344	1765	5		AGAP002344	protein_coding	brain tumor protein
AGAP002345	1766	6	1273619	AGAP002345	protein_coding	anaphase-promoting complex subunit 4
AGAP002348	1767	6	1273616	AGAP002348	protein_coding	exosome complex component RRP45
AGAP002349	3882	6	1273615	PBD1	protein_coding	piggyBac-derived 1
AGAP002350	1768	7	1273614	AGAP002350	protein_coding	troponin T, fast skeletal muscle
AGAP002351	4441	6	1273613	AGAP002351	protein_coding	nuclear pore complex protein Nup98-Nup96
AGAP002352	1769	6	1273612	AGAP002352	protein_coding
AGAP002353	689	10	1273610	AGAP002353	protein_coding	lipase
AGAP002355	1770	7	1273608	AGAP002355	protein_coding	Glutamine synthetase [Source:UniProtKB/TrEMBL;Acc:Q7QBX9]
AGAP002356	1771	7	1273600	AGAP002356	protein_coding	parvin, beta
AGAP002358	1772	10	1273606	AGAP002358	protein_coding	ADP,ATP carrier protein 2 [Source:UniProtKB/Swiss-Prot;Acc:Q7PQV7]
AGAP002359	4442	2	1273605	AGAP002359	protein_coding	carbonic anhydrase
AGAP002360	94	7	1273602	AGAP002360	protein_coding	carbonic anhydrase III
AGAP002361	1773	8	1273601	AGAP002361	protein_coding
AGAP002364	1774	7	1273598	AGAP002364	protein_coding	MICOS complex subunit MIC60 [Source:UniProtKB/TrEMBL;Acc:F5HK71]
AGAP002365	690	1	1273597	AGAP002365	protein_coding
AGAP002366	1775	8	1273596	AGAP002366	protein_coding	high affinity choline transporter
AGAP002367	95	8	1273595	AGAP002367	protein_coding
AGAP002369	3883	8	1273594	AGAP002369	protein_coding	vesicular acetylcholine transporter
AGAP002375	953	3	1273588	AGAP002375	protein_coding	DNA-directed RNA polymerase I subunit RPA12
AGAP002378	3884	10	1273584	AGAP002378	protein_coding	Adenylosuccinate lyase [Source:UniProtKB/TrEMBL;Acc:Q7QBZ6]
AGAP002382	1776	7	1273581	AGAP002382	protein_coding
AGAP002383	3885	7	1273580	AGAP002383	protein_coding	methionyl-tRNA synthetase
AGAP002384	1777	6	1273578	AGAP002384	protein_coding	tRNA (guanine10-N2)-methyltransferase
AGAP002387	954	5	1273575	AGAP002387	protein_coding	acid phosphatase
AGAP002388	1778	6	1273573	AGAP002388	protein_coding	Endonuclease III homolog [Source:UniProtKB/TrEMBL;Acc:Q7QC07]
AGAP002394	1779	6	1273568	AGAP002394	protein_coding	DNA-directed RNA polymerase III subunit RPC3
AGAP002398	955	8	3290613	AGAP002398	protein_coding
AGAP002399	1780	7	1273564	AGAP002399	protein_coding
AGAP002401	3886	7	1273561	AGAP002401	protein_coding	V-type H+-transporting ATPase subunit E
AGAP002403	1781	7	1273559	AGAP002403	protein_coding	Nudix hydrolase domain-containing protein [Source:UniProtKB/TrEMBL;Acc:Q7QC17]
AGAP002404	1782	5		AGAP002404	protein_coding	cullin 5
AGAP002409	1783	6		AGAP002409	protein_coding	tRNA pseudouridine38-40 synthase
AGAP002417	3887	7	1273546	CYP4AR1	protein_coding	cytochrome P450
AGAP002418	3888	7	1273543	CYP4D15	protein_coding	cytochrome P450
AGAP002420	4899	6	1273540	AGAP002420	protein_coding	alpha-1,2-glucosyltransferase
AGAP002422	3889	7	1273538	CLIPD1	protein_coding	CLIP-domain serine protease
AGAP002424	3890	7		AGAP002424	protein_coding	Sema domain, seven thrombospondin repeats (type 1 and type 1-like)
AGAP002425	3891	5	1273535	AGAP002425	protein_coding	cysteine sulfinic acid decarboxylase
AGAP002426	1784	6	1273534	AGAP002426	protein_coding	Protein OPI10 homolog [Source:UniProtKB/Swiss-Prot;Acc:Q7PRB5]
AGAP002429	4443	10	1273531	CYP314A1	protein_coding	cytochrome P450
AGAP002433	1785	6	1273528	AGAP002433	protein_coding
AGAP002436	1786	6		AGAP002436	protein_coding	Kip1 ubiquitination-promoting complex protein 2
AGAP002441	608	1		AGAP002441	protein_coding	Neprilysin, neutral endopeptidase 5 [Source:UniProtKB/TrEMBL;Acc:A0A1S4GF43]
AGAP002442	11	7	3290619	AGAP002442	protein_coding
AGAP002444	4722	9	1273518	GPROP12	protein_coding	pteropsin
AGAP002449	5118	7		AGAP002449	protein_coding	3-OH androgenic UDPGT
AGAP002454	3892	6	1273508	AGAP002454	protein_coding	Golgi SNAP receptor complex member 1 [Source:UniProtKB/TrEMBL;Acc:Q7QC51]
AGAP002456	1787	7	1273506	AGAP002456	protein_coding
AGAP002457	12	7		AGAP002457	protein_coding
AGAP002459	5004	1	1273502	AGAP002459	protein_coding
AGAP002460	1788	9	1273500	AGAP002460	protein_coding	forkhead box protein
AGAP002462	691	9	1273498	GPROP7	protein_coding	long wavelength sensitive opsin
AGAP002471	562	9	1273488	AGAP002471	protein_coding	ADP-ribosylation factor-like protein 16
AGAP002473	3893	7	1273486	VATF	protein_coding	V-type proton ATPase subunit F [Source:UniProtKB/Swiss-Prot;Acc:Q17029]
AGAP002476	1789	3		AGAP002476	protein_coding
AGAP002478	956	5		AGAP002478	protein_coding	cyclin B
AGAP002483	4723	2	3290627	AGAP002483	protein_coding	ketohexokinase
AGAP002487	692	1		AGAP002487	protein_coding
AGAP002488	3894	6		AGAP002488	protein_coding	REST corepressor
AGAP002495	5316	1	3290629	AGAP002495	protein_coding
AGAP002501	1790	6	5667476	AGAP002501	protein_coding	serine/threonine-protein phosphatase 4 regulatory subunit 2
AGAP002503	3895	10	1273459	AGAP002503	protein_coding	4-coumarate:CoA ligase
AGAP002508	957	3	1273453	AGAP002508	protein_coding	protease m1 zinc metalloprotease
AGAP002509	5119	2	1273452	AGAP002509	protein_coding
AGAP002510	1791	9	5667445	AGAP002510	protein_coding	sarcolemmal associated protein
AGAP002513	1792	7	1273448	AGAP002513	protein_coding	Defective in cullin neddylation protein [Source:UniProtKB/TrEMBL;Acc:Q7PGI3]
AGAP002514	1793	5	5667444	AGAP002514	protein_coding
AGAP002515	1794	9	1273447	AGAP002515	protein_coding	renal tumor antigen
AGAP002516	1795	6		AGAP002516	protein_coding
AGAP002518	4444	10	1273445	AGAP002518	protein_coding	delta-1-pyrroline-5-carboxylate synthetase
AGAP002520	3896	10	1273441	AGAP002520	protein_coding	short-chain dehydrogenease/reductase
AGAP002522	1796	6	1273439	AGAP002522	protein_coding	cell cycle checkpoint control protein RAD9A
AGAP002530	3897	7	1273432	AGAP002530	protein_coding	poly(ADP-ribose) glycohydrolase ARH3
AGAP002532	958	6	4577046	AGAP002532	protein_coding
AGAP002534	4900	10	1273428	AGAP002534	protein_coding	dihydropteridine reductase
AGAP002535	3898	5	1273427	AGAP002535	protein_coding	serine/threonine-protein phosphatase PGAM5
AGAP002536	4445	2	1273426	AGAP002536	protein_coding
AGAP002537	959	1		AGAP002537	protein_coding	bursicon
AGAP002539	1797	6	1273424	AGAP002539	protein_coding	integrator complex subunit 3
AGAP002541	1798	7	1273423	AGAP002541	protein_coding
AGAP002542	96	6	1273421	LRIM20	protein_coding	leucine-rich immune protein (Coil-less)
AGAP002546	3899	5	5667458	AGAP002546	protein_coding
AGAP002548	1799	8	1273417	AGAP002548	protein_coding
AGAP002551	1800	7	1273414	AGAP002551	protein_coding	glucose dehydrogenase (acceptor)
AGAP002552	1801	8		AGAP002552	protein_coding	glucose dehydrogenase (acceptor)
AGAP002553	3900	8		AGAP002553	protein_coding
AGAP002555	1802	7	1273410	CYP325K1	protein_coding	cytochrome P450
AGAP002557	563	4	1273408	AGAP002557	protein_coding	glucose dehydrogenase (acceptor)
AGAP002559	1803	8	1273406	AGAP002559	protein_coding	alpha-tocopherol transfer protein-like protein
AGAP002563	3901	8		AGAP002563	protein_coding	Ras-like protein family member 10B precursor
AGAP002564	3902	10	1273402	Aldo	protein_coding	fructose biphosphate aldolase
AGAP002568	1804	7	3290637	AGAP002568	protein_coding	Nat13 protein
AGAP002575	13	7	1273393	AGAP002575	protein_coding
AGAP002580	1805	6	1273388	AGAP002580	protein_coding	DNA helicase
AGAP002581	960	5		AGAP002581	protein_coding
AGAP002582	97	5	1273387	AGAP002582	protein_coding
AGAP002585	3903	9	5667433	AGAP002585	protein_coding
AGAP002586	1806	10	1273385	AGAP002586	protein_coding	glycogen(starch) synthase
AGAP002587	98	9	1273384	AGAP002587	protein_coding
AGAP002588	248	10	1273383	AGAP002588	protein_coding
AGAP002592	961	7	1273378	AGAP002592	protein_coding	outer membrane lipoprotein Blc
AGAP002593	1346	10	3290644	AGAP002593	protein_coding	outer membrane lipoprotein Blc
AGAP002594	962	3	1273377	AGAP002594	protein_coding	apolipoprotein D
AGAP002595	1807	6	1273376	AGAP002595	protein_coding	outer mitochondrial translocase subunit
AGAP002596	5005	9	1273375	AGAP002596	protein_coding	Metalloendopeptidase [Source:UniProtKB/TrEMBL;Acc:Q7QCE7]
AGAP002600	3904	5	1273369	AGAP002600	protein_coding	tRNA nucleotidyltransferase (CCA-adding enzyme)
AGAP002601	693	8	3290645	AGAP002601	protein_coding	nervous fingers
AGAP002602	3905	6	1273368	AGAP002602	protein_coding
AGAP002605	1808	6	1273363	AGAP002605	protein_coding	DNA-repair protein XRCC1
AGAP002613	1809	7	1273355	CPR8	protein_coding	cuticular protein RR-1 family 8
AGAP002620	3906	10	1273347	MISO	protein_coding	mating-induced stimulator of oogenesis MISO
AGAP002621	1810	7	3290653	AGAP002621	protein_coding
AGAP002622	362	5	1273345	AGAP002622	protein_coding	sodium-coupled monocarboxylate transporter 1
AGAP002630	1811	7	1273330	AGAP002630	protein_coding	NADH dehydrogenase (ubiquinone) 1 beta subcomplex 2
AGAP002632	3907	10	1273328	AGAP002632	protein_coding
AGAP002636	3908	2	3290658	AGAP002636	protein_coding
AGAP002637	4724	2	5667415	AGAP002637	protein_coding
AGAP002639	1347	1	1273323	Or39	protein_coding	odorant receptor 39
AGAP002642	4790	2	1273320	AGAP002642	protein_coding	DNA mismatch repair protein MSH5
AGAP002643	1812	7	1273319	AGAP002643	protein_coding
AGAP002646	3909	6	1273315	AGAP002646	protein_coding	cyclin-dependent kinase 7
AGAP002654	1813	5	3290665	AGAP002654	protein_coding
AGAP002666	3910	5	1273294	AGAP002666	protein_coding	dolichyldiphosphatase
AGAP002669	3911	6	1273291	AGAP002669	protein_coding	flap endonuclease
AGAP002672	5054	7	1273288	AGAP002672	protein_coding
AGAP002674	1814	8	1273287	AGAP002674	protein_coding	dolichyl-phosphate-mannose-protein mannosyltransferase
AGAP002684	1815	6	1273278	AGAP002684	protein_coding	ribosomal RNA-processing protein 1
AGAP002687	1816	6	1273275	AGAP002687	protein_coding	ATP-dependent RNA helicase DHX37/DHR1
AGAP002689	1817	8	1273273	AGAP002689	protein_coding
AGAP002690	3912	6	1273271	AGAP002690	protein_coding	ATP-dependent DNA helicase 2 subunit 1
AGAP002691	1818	8	1273270	AGAP002691	protein_coding	arrestin domain containing 2
AGAP002695	963	1		AGAP002695	protein_coding
AGAP002705	1819	6	1273263	AGAP002705	protein_coding
AGAP002720	694	10	1273246	AGAP002720	protein_coding	cathepsin O
AGAP002721	964	10	1273245	AGAP002721	protein_coding	Tryptophan 2,3-dioxygenase [Source:UniProtKB/Swiss-Prot;Acc:O77457]
AGAP002723	3913	7	1273243	AGAP002723	protein_coding
AGAP002724	4446	10	3290674	AGAP002724	protein_coding
AGAP002725	1820	7	4576844	AGAP002725	protein_coding
AGAP002726	965	8	1273241	CPR9	protein_coding	cuticular protein RR-1 family 9
AGAP002727	3914	9	3290675	AGAP002727	protein_coding
AGAP002728	1821	7	1273240	AGAP002728	protein_coding	Isocitrate dehydrogenase [NAD] subunit, mitochondrial [Source:UniProtKB/TrEMBL;Acc:F5HKN6]
AGAP002731	1822	8	1273237	AGAP002731	protein_coding	protein prenyltransferase alpha subunit repeat containing protein 1
AGAP002736	5120	1	1273232	AGAP002736	protein_coding
AGAP002737	1823	7		AGAP002737	protein_coding
AGAP002738	1824	8		SCRB5	protein_coding	Class B Scavenger Receptor (CD36 domain).
AGAP002739	1825	8		AGAP002739	protein_coding
AGAP002744	1826	7		AGAP002744	protein_coding
AGAP002751	363	7	1273219	AGAP002751	protein_coding
AGAP002755	4447	2	1273215	AGAP002755	protein_coding
AGAP002761	5121	10	1273206	AGAP002761	protein_coding	3-methylcrotonyl-CoA carboxylase beta subunit
AGAP002763	5122	2	4577193	IR7t	protein_coding	ionotropic receptor IR7t
AGAP002767	4687	1	1273201	AGAP002767	protein_coding	C-4 methylsterol oxidase
AGAP002769	4688	2	4577211	AGAP002769	protein_coding	C-4 methylsterol oxidase
AGAP002771	1827	8	1273197	AGAP002771	protein_coding
AGAP002777	4448	7	1273193	mRpS33	protein_coding	28S ribosomal protein S33, mitochondrial [Source:UniProtKB/TrEMBL;Acc:Q7PR61]
AGAP002778	1828	5	1273191	AGAP002778	protein_coding	protein misato
AGAP002782	1829	5	1273186	AGAP002782	protein_coding	nuclear autoantigenic sperm protein
AGAP002784	1830	8	1273182	CLIPD8	protein_coding	CLIP-domain serine protease
AGAP002787	1831	8		AGAP002787	protein_coding
AGAP002788	1832	7	1273178	AGAP002788	protein_coding	MICOS complex subunit [Source:UniProtKB/TrEMBL;Acc:Q7QCS7]
AGAP002791	1833	5	1273173	AGAP002791	protein_coding	tRNA-dihydrouridine synthase 4
AGAP002792	4791	9	1273171	AGAP002792	protein_coding
AGAP002793	3915	8		AGAP002793	protein_coding	slit homolog 1 protein precursor
AGAP002795	1834	5	1273167	AGAP002795	protein_coding
AGAP002796	4449	6	1273166	GNBPB4	protein_coding	3-glucan binding protein
AGAP002797	1835	8		GLURIId	protein_coding	ionotropic receptor GLURIId
AGAP002803	364	1	5667710	AGAP002803	protein_coding
AGAP002805	1836	6	1273157	AGAP002805	protein_coding	DNA excision repair protein ERCC-4
AGAP002810	1837	8	1273151	AGAP002810	protein_coding	45 kDa calcium-binding protein
AGAP002811	695	5		CLIPD4	protein_coding	CLIP-domain serine protease [Source:UniProtKB/TrEMBL;Acc:A0A1S4GG73]
AGAP002813	1838	8	1273147	CLIPD6	protein_coding	CLIP-domain serine protease
AGAP002814	5055	9	1273145	AGAP002814	protein_coding
AGAP002815	249	8	1273144	CLIPA15	protein_coding	CLIP-domain serine protease
AGAP002818	1839	8	1273142	AGAP002818	protein_coding
AGAP002819	1840	8	1273141	AGAP002819	protein_coding
AGAP002826	609	1	1273135	AGAP002826	protein_coding
AGAP002828	4901	2		AGAP002828	protein_coding
AGAP002830	4450	7	1273131	AGAP002830	protein_coding	C-1-tetrahydrofolate synthase, mitochondrial precursor
AGAP002831	1841	7	1273130	AGAP002831	protein_coding	ribosomal RNA small subunit methyltransferase H
AGAP002836	1842	6	1273124	AGAP002836	protein_coding	endoribonuclease Dicer
AGAP002837	966	5	5667628	AGAP002837	protein_coding
AGAP002842	967	1	1273118	AGAP002842	protein_coding	CLIPD1 protein
AGAP002845	3916	9	1273117	AGAP002845	protein_coding
AGAP002846	968	5	3290689	AGAP002846	protein_coding	Trunk
AGAP002851	1843	5	1273113	AGAP002851	protein_coding	Niemann-Pick C2 protein
AGAP002852	969	3	1273112	AGAP002852	protein_coding
AGAP002854	4451	9	4577448	AGAP002854	protein_coding
AGAP002856	1844	9	4577445	AGAP002856	protein_coding
AGAP002857	3917	7		AGAP002857	protein_coding
AGAP002859	1845	7	1273108	AGAP002859	protein_coding	solute carrier family 8 (sodium/calcium exchanger)
AGAP002863	970	9	1273105	COEAE6O	protein_coding	carboxylesterase alpha esterase
AGAP002864	1846	8	4577431	CYP6P15P	protein_coding	cytochrome P450
AGAP002865	564	7	1273103	CYP6P3	protein_coding	cytochrome P450
AGAP002866	610	1	1273101	CYP6P5	protein_coding	cytochrome P450
AGAP002867	611	1	4577420	CYP6P4	protein_coding	cytochrome P450
AGAP002869	4689	1	1273100	CYP6P2	protein_coding	cytochrome P450
AGAP002870	4452	2	1273099	CYP6AD1	protein_coding	cytochrome P450
AGAP002872	696	1	1273095	AGAP002872	protein_coding	lipase
AGAP002876	3918	6	1273091	AGAP002876	protein_coding	single-strand selective monofunctional uracil DNA glycosylase
AGAP002878	5123	2	1273089	AGAP002878	protein_coding	Cystatin-like protein
AGAP002883	5317	1	1273085	AGAP002883	protein_coding
AGAP002884	3919	7	1273084	AGAP002884	protein_coding	V-type H+-transporting ATPase subunit B
AGAP002886	1847	8	1273081	GPRNNA2	protein_coding	putative GPCR class a orphan receptor 2
AGAP002889	1848	7	1273079	AGAP002889	protein_coding	NADH dehydrogenase (ubiquinone) 1 subcomplex unknown 2
AGAP002890	3920	6	1273078	AGAP002890	protein_coding	Lipid storage droplets surface-binding protein 1
AGAP002898	1849	7	1273066	GSTZ1	protein_coding	glutathione S-transferase zeta class 1
AGAP002899	971	5	1273063	AGAP002899	protein_coding
AGAP002906	4792	2	1273054	AGAP002906	protein_coding	Uncharacterized aarF domain-containing protein kinase 4
AGAP002907	972	1		AGAP002907	protein_coding
AGAP002908	4453	6	1273053	AGAP002908	protein_coding	splicing factor U2AF 65 kDa subunit
AGAP002909	1850	7	3290701	AGAP002909	protein_coding	Control protein HCTL029
AGAP002914	3921	10	1273050	AGAP002914	protein_coding	galactokinase
AGAP002916	1851	7		AGAP002916	protein_coding
AGAP002917	4454	7	1273046	mRpL34	protein_coding	39S ribosomal protein L34, mitochondrial
AGAP002918	3922	6	3290708	AGAP002918	protein_coding
AGAP002923	1852	5	1273040	AGAP002923	protein_coding	bystin
AGAP002929	1853	6	1273034	AGAP002929	protein_coding
AGAP002936	1854	7	1273027	AGAP002936	protein_coding
AGAP002937	1855	9	3290712	AGAP002937	protein_coding
AGAP002938	5318	9	5667561	AGAP002938	protein_coding
AGAP002945	3923	2	1273018	AGAP002945	protein_coding	bifunctional glutamyl/prolyl-tRNA synthetase
AGAP002949	1856	6		AGAP002949	protein_coding
AGAP002950	697	2		AGAP002950	protein_coding
AGAP002954	4902	6	1273009	AGAP002954	protein_coding	pre-mRNA-splicing factor CDC5/CEF1
AGAP002955	1857	7	1273008	AGAP002955	protein_coding	leishmanolysin-like peptidase
AGAP002956	3924	6	1273007	AGAP002956	protein_coding	splicing factor U2AF 35 kDa subunit
AGAP002959	1858	6	4577309	AGAP002959	protein_coding	Squamous cell carcinoma antigen recognized by T-cells 3
AGAP002961	1859	5	1273002	AGAP002961	protein_coding	ribosomal RNA-processing protein 12
AGAP002967	1860	6		AGAP002967	protein_coding	bloom syndrome protein
AGAP002969	3925	2	1272994	AGAP002969	protein_coding	asparaginyl-tRNA synthetase
AGAP002970	3926	6	1272993	AGAP002970	protein_coding	Importin-11
AGAP002971	1861	8		AGAP002971	protein_coding
AGAP002975	698	4	1272985	AGAP002975	protein_coding
AGAP002976	4455	2	1272984	AGAP002976	protein_coding
AGAP002985	1862	5	1272971	AGAP002985	protein_coding	Structural maintenance of chromosomes protein 6 [Source:UniProtKB/TrEMBL;Acc:F7IWF2]
AGAP002988	1863	6	1272969	AGAP002988	protein_coding	DNA excision repair protein ERCC-2
AGAP002989	973	10	1272968	AGAP002989	protein_coding	gamma-interferon-inducible lysosomal thiol reductase
AGAP002990	4680	10	4576793	AGAP002990	protein_coding
AGAP002992	3927	10	1272966	AGAP002992	protein_coding	Carbonic anhydrase [Source:UniProtKB/TrEMBL;Acc:Q5TU56]
AGAP002994	99	7	1272964	CPR10	protein_coding	cuticular protein RR-2 family 10
AGAP002997	974	8	1272961	AGAP002997	protein_coding	tumor necrosis factor alpha-induced protein 8-like protein
AGAP002999	699	8		AGAP002999	protein_coding
AGAP003002	1864	6	1272952	AGAP003002	protein_coding	AdoMet-dependent rRNA methyltransferase
AGAP003005	3928	2	4577135	AGAP003005	protein_coding	serine/threonine-protein kinase SIK
AGAP003006	1865	6	1272946	AGAP003006	protein_coding
AGAP003007	1866	6	4577124	AGAP003007	protein_coding
AGAP003010	1867	7		AGAP003010	protein_coding
AGAP003012	1868	8	1272942	AGAP003012	protein_coding
AGAP003015	975	10	1272938	AGAP003015	protein_coding	Argininosuccinate synthase [Source:UniProtKB/Swiss-Prot;Acc:Q7PR38]
AGAP003019	1869	6	1272933	AGAP003019	protein_coding	cleavage stimulation factor subunit 3
AGAP003022	1870	9	1272930	AGAP003022	protein_coding
AGAP003027	1871	7	1272925	AGAP003027	protein_coding	dumpy-like protein
AGAP003029	1872	6	1272923	AGAP003029	protein_coding
AGAP003030	1873	7	1272922	AGAP003030	protein_coding	Pyruvate dehydrogenase E1 component subunit alpha [Source:UniProtKB/TrEMBL;Acc:Q7QDA6]
AGAP003032	1874	2	1272920	AGAP003032	protein_coding
AGAP003034	1875	6	1272916	AGAP003034	protein_coding
AGAP003036	1876	5	1272917	AGAP003036	protein_coding	histone deacetylase complex subunit SAP18
AGAP003037	1877	7	5667496	AGAP003037	protein_coding
AGAP003038	1878	5	1272915	AGAP003038	protein_coding
AGAP003041	1879	5	1272909	AGAP003041	protein_coding
AGAP003048	1880	5	1272896	AGAP003048	protein_coding	ribosome production factor 2
AGAP003051	5124	1	1272905	AGAP003051	protein_coding	stearoyl-CoA desaturase (delta-9 desaturase)
AGAP003054	4725	9		AGAP003054	protein_coding
AGAP003056	1881	9	1273734	AGAP003056	protein_coding
AGAP003057	700	10	1273740	CLIPB8	protein_coding	CLIP-domain serine protease
AGAP003060	976	8	1273737	AGAP003060	protein_coding
AGAP003062	3929	6	4577000	TUBE	protein_coding	TOLL pathway signalling
AGAP003067	977	4	1273741	CYP304C1	protein_coding	cytochrome P450
AGAP003068	1882	6	5667751	AGAP003068	protein_coding
AGAP003069	5056	2	1273745	AGAP003069	protein_coding	signal peptidase, endoplasmic reticulum-type
AGAP003070	1883	8		AGAP003070	protein_coding
AGAP003073	1884	7		AGAP003073	protein_coding	mitochondrial dicarboxylate carrier
AGAP003074	3930	7	1273748	SLC25A10	protein_coding	mitochondrial dicarboxylate transporter (solute carrier family 25)
AGAP003075	1885	7	3290742	AGAP003075	protein_coding
AGAP003080	701	5		AGAP003080	protein_coding	oo18 RNA-binding protein
AGAP003082	4690	9	1273756	AGAP003082	protein_coding	lipase
AGAP003085	4456	6	1273760	AGAP003085	protein_coding	splicing factor 3A
AGAP003086	978	5	1273762	AGAP003086	protein_coding
AGAP003087	702	5	1273763	AGAP003087	protein_coding
AGAP003090	979	5	1273766	AGAP003090	protein_coding	ubiquitin-conjugating enzyme E2 O
AGAP003091	5125	10	1273767	AGAP003091	protein_coding	Sterol carrier protein 2 variant 2
AGAP003093	1886	5	1273769	AGAP003093	protein_coding	replication factor C subunit 2/4
AGAP003095	365	4	1273771	AGAP003095	protein_coding	yellow protein
AGAP003096	1887	7	4576953	AGAP003096	protein_coding	yellow protein
AGAP003097	1888	7	1273772	AGAP003097	protein_coding	yellow protein
AGAP003099	1889	7	1273774	AGAP003099	protein_coding	hydroxypyruvate isomerase
AGAP003108	1890	7		AGAP003108	protein_coding	Fibroblast growth factor receptor 2 [Source:UniProtKB/TrEMBL;Acc:A0A1S4GGZ1]
AGAP003120	4903	1	1273793	AGAP003120	protein_coding
AGAP003124	3931	7	1273796	AGAP003124	protein_coding	dihydropyrimidinase
AGAP003129	1891	9		AGAP003129	protein_coding
AGAP003131	3932	5	1273803	AGAP003131	protein_coding	enhancer of mRNA-decapping protein 3
AGAP003132	3933	5	1273804	AGAP003132	protein_coding
AGAP003136	5057	10	1273808	AGAP003136	protein_coding	2-oxoisovalerate dehydrogenase E1 component, alpha subunit
AGAP003141	3934	2	1273815	AGAP003141	protein_coding	Insulin-related peptide binding protein
AGAP003145	703	4	5667465	AGAP003145	protein_coding
AGAP003150	4726	5	3290757	AGAP003150	protein_coding
AGAP003151	980	1	5667459	AGAP003151	protein_coding
AGAP003153	1892	7	1273824	VATA	protein_coding	V-type proton ATPase catalytic subunit A [Source:UniProtKB/Swiss-Prot;Acc:Q5TTG1]
AGAP003157	1893	5	1273828	AGAP003157	protein_coding	DNA polymerase iota
AGAP003162	3935	7	3290758	AGAP003162	protein_coding
AGAP003166	5126	1		AGAP003166	protein_coding
AGAP003167	5127	10	1273837	AGAP003167	protein_coding	NAD(P) transhydrogenase
AGAP003171	981	5	4576840	AGAP003171	protein_coding	nucleolar protein 12
AGAP003173	982	5	1273840	AGAP003173	protein_coding
AGAP003184	1894	7	1273856	AGAP003184	protein_coding	5-aminolevulinate synthase [Source:UniProtKB/TrEMBL;Acc:Q7QBG3]
AGAP003187	1895	6	1273859	AGAP003187	protein_coding	protein-tyrosine phosphatase
AGAP003190	1896	5		AGAP003190	protein_coding
AGAP003200	4904	10	4577222	AGAP003200	protein_coding	NipSnap homolog 2
AGAP003201	1897	6	1273873	AGAP003201	protein_coding
AGAP003202	1898	5	4577219	AGAP003202	protein_coding	thousand and one amino acid protein kinase
AGAP003204	1899	8	1273877	AGAP003204	protein_coding
AGAP003205	1900	7	1273879	AGAP003205	protein_coding
AGAP003208	4457	7	1273883	AGAP003208	protein_coding	solute carrier family 25, member 44
AGAP003209	250	10	1273884	AGAP003209	protein_coding	C-4 methylsterol oxidase
AGAP003211	100	8		AGAP003211	protein_coding
AGAP003213	1901	6		AGAP003213	protein_coding	nijmegen breakage syndrome protein 1
AGAP003214	1902	6	1273889	AGAP003214	protein_coding
AGAP003217	1903	7	3290767	mRpS6	protein_coding	28S ribosomal protein S6, mitochondrial
AGAP003218	1904	5		AGAP003218	protein_coding
AGAP003221	1905	8	1273896	ABCC3	protein_coding	ATP-binding cassette transporter (ABC transporter) family C member 3
AGAP003224	1906	6		AGAP003224	protein_coding
AGAP003225	983	5	3290771	AGAP003225	protein_coding
AGAP003226	366	2		AGAP003226	protein_coding	dynein heavy chain 2
AGAP003227	1907	5		AGAP003227	protein_coding	nucleoside-diphosphate kinase
AGAP003228	1908	5	1273902	AGAP003228	protein_coding	histone acetyltransferase type B subunit 2
AGAP003231	4691	2	1273905	AGAP003231	protein_coding	NADH dehydrogenase (ubiquinone) iron-sulfur protein 7, mitochondrial
AGAP003238	4905	10	1273910	AGAP003238	protein_coding	N-myc downstream regulated
AGAP003245	1909	7		AGAP003245	protein_coding
AGAP003246	367	3	1273920	CLIPB2	protein_coding	CLIP-domain serine protease
AGAP003248	1910	7	1273921	AGAP003248	protein_coding
AGAP003249	704	10	3290783	CLIPB3	protein_coding	CLIP-domain serine protease
AGAP003250	5128	10	1269159	CLIPB4	protein_coding	CLIP-domain serine protease
AGAP003255	984	9	3290787	AGAP003255	protein_coding	Gustatory receptor [Source:UniProtKB/TrEMBL;Acc:Q7PEV0]
AGAP003257	368	7	1269164	GSTU2	protein_coding	glutathione S-transferase unclassified 2
AGAP003260	705	1	1269162	Gr21	protein_coding	gustatory receptor 21
AGAP003261	1911	7		AGAP003261	protein_coding
AGAP003262	1912	6	1269167	AGAP003262	protein_coding	integrator complex subunit 10
AGAP003263	1913	5	1269168	AGAP003263	protein_coding	CDC42 small effector protein-like protein
AGAP003265	4906	6	1269170	AGAP003265	protein_coding	peptidyl-prolyl isomerase D
AGAP003271	5129	2		AGAP003271	protein_coding
AGAP003273	4458	6	1269176	AGAP003273	protein_coding
AGAP003274	1914	1	5667478	AGAP003274	protein_coding	solute carrier family 12 (sodium/potassium/chloride transporter), member 2
AGAP003278	1915	6	3290792	AGAP003278	protein_coding	7SK snRNA methylphosphate capping enzyme
AGAP003279	3936	6	1269180	AGAP003279	protein_coding	superkiller protein 3
AGAP003280	1916	5	5667793	AGAP003280	protein_coding
AGAP003281	4459	10	1269182	AGAP003281	protein_coding
AGAP003285	1917	8	1269187	AGAP003285	protein_coding	F-box domain-containing protein [Source:UniProtKB/TrEMBL;Acc:Q7QKJ7]
AGAP003286	985	5	5667424	AGAP003286	protein_coding
AGAP003287	5130	10		AGAP003287	protein_coding
AGAP003289	251	10	1269189	AGAP003289	protein_coding	carbonic anhydrase
AGAP003290	252	5	1269190	AGAP003290	protein_coding
AGAP003294	4460	6	3290799	AGAP003294	protein_coding	ESF1, nucleolar pre-rRNA processing protein homolog
AGAP003295	986	5	1279761	AGAP003295	protein_coding	deoxyribonuclease II
AGAP003301	5131	3		AGAP003301	protein_coding	M-phase inducer phosphatase
AGAP003302	1918	6	1279773	AGAP003302	protein_coding
AGAP003303	1919	8	1279771	AGAP003303	protein_coding
AGAP003308	1920	7	1279776	CPAP3-C	protein_coding	cuticular protein
AGAP003311	1921	8		AGAP003311	protein_coding
AGAP003315	5132	2	1279764	AGAP003315	protein_coding	tryptophanyl-tRNA synthetase
AGAP003317	1922	8		AGAP003317	protein_coding
AGAP003318	1923	8		AGAP003318	protein_coding
AGAP003321	1924	6		AGAP003321	protein_coding	glycine dehydrogenase
AGAP003322	4793	2	1279750	AGAP003322	protein_coding
AGAP003323	5133	1	1279749	AGAP003323	protein_coding	Microtubule plus end-directed kinesin motor 3A
AGAP003325	4461	10	1279745	AGAP003325	protein_coding	NADH dehydrogenase (ubiquinone) 1 alpha subcomplex 4
AGAP003328	1925	10	1275005	AGAP003328	protein_coding	NADH dehydrogenase (ubiquinone) 1 alpha subcomplex 6
AGAP003331	612	3	1275006	AGAP003331	protein_coding	Enolase-phosphatase E1
AGAP003334	1926	10	1275010	CPLCX2	protein_coding	cuticular protein unclassified
AGAP003339	3937	2	1275015	AGAP003339	protein_coding	EF-hand domain (C-terminal) containing 2
AGAP003342	1927	5	1275019	AGAP003342	protein_coding
AGAP003345	1928	6	1275022	AGAP003345	protein_coding	xeroderma pigmentosum group C-complementing protein
AGAP003350	3938	2	1275028	AGAP003350	protein_coding	phosphoenolpyruvate carboxykinase (GTP)
AGAP003352	4907	2	1275027	AGAP003352	protein_coding	Stomatin (EPB72)-like 3
AGAP003354	987	10	1275030	A5R3	protein_coding	antigen 5 related protein 3
AGAP003356	3939	5	1275034	AGAP003356	protein_coding	KH domain-containing, RNA-binding, signal transduction-associated protein 3
AGAP003363	1929	6		AGAP003363	protein_coding	Transmembrane and TPR repeat-containing protein
AGAP003364	1930	6	3290820	AGAP003364	protein_coding
AGAP003367	1931	7	1275044	AGAP003367	protein_coding	NADH dehydrogenase (ubiquinone) 1 alpha subcomplex 2
AGAP003371	988	1		AGAP003371	protein_coding
AGAP003372	4462	10	1275049	AGAP003372	protein_coding	Haloacid dehalogenase-like hydrolase domain-containing protein 1A
AGAP003377	1932	7	4576978	CPR115	protein_coding	cuticular protein RR-2 family 115
AGAP003378	1933	2	1272758	CPR116	protein_coding	cuticular protein RR-2 family 116
AGAP003379	565	7	5667562	AGAP003379	protein_coding
AGAP003385	101	7	5667565	CPR123	protein_coding	cuticular protein RR-2 family 123
AGAP003387	4908	2	4576965	AGAP003387	protein_coding
AGAP003390	1934	7	5667708	CPR124	protein_coding	cuticular protein RR-2 family 124
AGAP003397	1935	6	1272773	AGAP003397	protein_coding	Similar to ATP-dependent RNA helicase dbp5
AGAP003398	3940	7	1272774	AGAP003398	protein_coding	nucleosome-remodeling factor 38 kDa subunit
AGAP003408	989	3	1272783	AGAP003408	protein_coding	aldose reductase
AGAP003414	4909	10	1272787	AGAP003414	protein_coding	3-hydroxyacyl-CoA dehydrogenase / 3-hydroxy-2-methylbutyryl-CoA dehydrogenase
AGAP003418	5134	2	1272792	AGAP003418	protein_coding	stearoyl-CoA desaturase (delta-9 desaturase)
AGAP003420	5058	9	5667625	Osi22	protein_coding	protein osiris 22
AGAP003421	5319	1	4576879	AGAP003421	protein_coding
AGAP003422	1936	10	5667624	AGAP003422	protein_coding	endoplasmic reticulum metallopeptidase 1
AGAP003429	3941	7	1272802	AGAP003429	protein_coding	LIM and senescent cell antigen-like domains 1
AGAP003434	1937	5	1272806	AGAP003434	protein_coding	Condensin complex subunit 1 [Source:UniProtKB/TrEMBL;Acc:Q7QDI4]
AGAP003439	1938	5	1272811	AGAP003439	protein_coding
AGAP003440	4910	10	1272815	AGAP003440	protein_coding
AGAP003442	369	7	3290838	AGAP003442	protein_coding
AGAP003444	1939	7	1272818	AGAP003444	protein_coding
AGAP003445	1940	6		Tsc1	protein_coding	tuberous sclerosis 1
AGAP003446	1941	5	1272820	AGAP003446	protein_coding
AGAP003447	4794	2	5667551	AGAP003447	protein_coding
AGAP003448	5135	1		tRNA-His	tRNA
AGAP003449	370	2		AGAP003449	protein_coding	rootletin
AGAP003453	1942	6	4577333	AGAP003453	protein_coding
AGAP003462	1943	5	1272833	AGAP003462	protein_coding	protein arginine N-methyltransferase 1
AGAP003465	613	1	1272836	AGAP003465	protein_coding
AGAP003468	614	1	1272839	AGAP003468	protein_coding
AGAP003473	371	10	1272844	AGAP003473	protein_coding
AGAP003474	706	10	1272845	AGAP003474	protein_coding
AGAP003483	372	10	5667416	AGAP003483	protein_coding
AGAP003486	990	5	1270946	AGAP003486	protein_coding
AGAP003488	3942	2	1270944	AGAP003488	protein_coding	nucleotide exchange factor SIL1
AGAP003490	4911	10	1270941	AGAP003490	protein_coding	alanine-glyoxylate aminotransferase
AGAP003492	4912	10	1270940	AGAP003492	protein_coding	facilitated glucose transporter (solute carrier family 2)
AGAP003493	5136	9	1270939	AGAP003493	protein_coding	sugar transporter ERD6-like 6
AGAP003494	102	3		AGAP003494	protein_coding	sugar transporter ERD6-like 7
AGAP003495	3943	8	1270937	AGAP003495	protein_coding
AGAP003496	1944	8		AGAP003496	protein_coding
AGAP003499	707	10	1270930	AGAP003499	protein_coding
AGAP003500	4463	9	1270929	AGAP003500	protein_coding	Lipase [Source:UniProtKB/TrEMBL;Acc:Q7QH37]
AGAP003501	566	9	3290854	AGAP003501	protein_coding	Lipase [Source:UniProtKB/TrEMBL;Acc:Q5TVS6]
AGAP003504	4464	6	5667489	AGAP003504	protein_coding
AGAP003508	1945	6		AGAP003508	protein_coding	ATP-dependent RNA helicase SUPV3L1, mitochondrial
AGAP003513	1946	7	1274177	AGAP003513	protein_coding
AGAP003514	1947	8	1274172	AGAP003514	protein_coding
AGAP003515	708	10	1274176	NIT8537	protein_coding
AGAP003516	3944	7	1274168	NIT8492	protein_coding
AGAP003523	5137	2	1274180	AGAP003523	protein_coding	hypoxia-inducible factor prolyl hydroxylase
AGAP003524	1948	6		AGAP003524	protein_coding	transcription initiation factor TFIID subunit 5
AGAP003527	3945	2	1274185	AGAP003527	protein_coding	O-phosphoseryl-tRNA(Sec) selenium transferase [Source:UniProtKB/TrEMBL;Acc:Q7QAU9]
AGAP003531	1949	2	1274187	IR41n	protein_coding	ionotropic receptor IR41n
AGAP003541	373	1	1274198	AGAP003541	protein_coding	eukaryotic translation elongation factor 1 alpha 1
AGAP003543	1950	6		AGAP003543	protein_coding	translation machinery-associated protein 16
AGAP003544	1951	6	1274201	AGAP003544	protein_coding
AGAP003545	374	5	1274203	Osk	protein_coding	protein oskar
AGAP003550	1952	5		AGAP003550	protein_coding	FHA domain-containing protein [Source:UniProtKB/TrEMBL;Acc:A0A1S4GIH4]
AGAP003552	1953	5	1274211	AGAP003552	protein_coding	SET and MYND domain-containing protein 5
AGAP003557	103	6	1274216	AGAP003557	protein_coding
AGAP003561	3946	10	1274220	AGAP003561	protein_coding
AGAP003571	1954	10	1274233	AGAP003571	protein_coding	threonine dehydratase
AGAP003572	1955	8		AGAP003572	protein_coding
AGAP003576	1956	5		AGAP003576	protein_coding	transportin-3
AGAP003578	991	3	1274242	AGAP003578	protein_coding	aldehyde dehydrogenase (NAD+)
AGAP003579	3947	8		AGAP003579	protein_coding	cadherin-87A
AGAP003580	4465	10	1274245	AGAP003580	protein_coding
AGAP003581	375	7	1274246	AGAP003581	protein_coding	D-xylulose reductase A
AGAP003582	376	7	1274247	AGAP003582	protein_coding	D-xylulose reductase A
AGAP003583	870	7	1274248	AGAP003583	protein_coding	L-iditol 2-dehydrogenase
AGAP003584	1957	7	1274249	AGAP003584	protein_coding	L-iditol 2-dehydrogenase
AGAP003586	1958	7	1274250	AGAP003586	protein_coding	Phosphate carrier, mitochondrial
AGAP003588	3948	7	1274252	VATH	protein_coding	V-type H+-transporting ATPase subunit H
AGAP003591	1959	5	1274255	AGAP003591	protein_coding	LRR-repeat protein 1
AGAP003593	1960	6	1274257	AGAP003593	protein_coding	Protein arginine methyltransferase RmtB
AGAP003594	1961	5	1274258	AGAP003594	protein_coding
AGAP003595	1962	5	1274259	AGAP003595	protein_coding	rRNA biogenesis protein RRP5
AGAP003599	1963	7	1274263	ATPsynO	protein_coding	F-type H+-transporting ATPase oligomycin sensitivity conferral protein
AGAP003600	1964	8	1274264	AGAP003600	protein_coding	Elongation of very long chain fatty acids protein [Source:UniProtKB/TrEMBL;Acc:Q7QAP0]
AGAP003606	1965	8	1274270	AGAP003606	protein_coding	Fatty acyl-CoA reductase [Source:UniProtKB/TrEMBL;Acc:Q7QAN6]
AGAP003607	1966	7		AGAP003607	protein_coding	Cad96Cb, isoform B [Source:UniProtKB/TrEMBL;Acc:A0A1S4GJ87]
AGAP003610	1967	7		AGAP003610	protein_coding
AGAP003620	4727	6	5667409	AGAP003620	protein_coding
AGAP003622	1968	6	1274285	AGAP003622	protein_coding	Queuine tRNA-ribosyltransferase catalytic subunit 1 [Source:UniProtKB/TrEMBL;Acc:Q7QAM7]
AGAP003626	377	4	1274290	AGAP003626	protein_coding
AGAP003627	709	4		AGAP003627	protein_coding
AGAP003629	992	3	1274294	AGAP003629	protein_coding
AGAP003631	1969	8	1274295	GPRGRP2	protein_coding	putative gastrin/bombesin receptor 2
AGAP003632	1970	5	1274296	AGAP003632	protein_coding	U3 small nucleolar RNA-associated protein 14
AGAP003636	1971	6	1274300	AGAP003636	protein_coding	inositol oxygenase
AGAP003646	993	5	1274313	AGAP003646	protein_coding
AGAP003656	1972	7		AGAP003656	protein_coding	Terribly reduced optic lobes, isoform B [Source:UniProtKB/TrEMBL;Acc:A0A1S4GIT4]
AGAP003658	1973	8		GPRALS1	protein_coding	putative allatostatin receptor 1
AGAP003660	4466	10		AGAP003660	protein_coding
AGAP003661	1974	7	1274334	AGAP003661	protein_coding
AGAP003663	1975	6	1274337	AGAP003663	protein_coding	ATP-dependent RNA helicase DBP2
AGAP003664	1976	1	1274338	AGAP003664	protein_coding	Envelysin
AGAP003665	994	9		AGAP003665	protein_coding
AGAP003667	3949	6	1274344	AGAP003667	protein_coding
AGAP003672	1977	8	4576841	AGAP003672	protein_coding
AGAP003674	1978	9	1274348	AGAP003674	protein_coding	T-cell leukemia homeobox protein
AGAP003675	1979	8	4576842	CRZ	protein_coding	corazonin
AGAP003676	1980	6	1274350	AGAP003676	protein_coding	DNA repair protein RAD50
AGAP003679	710	1	1274353	AGAP003679	protein_coding
AGAP003684	3950	7	4576836	AGAP003684	protein_coding	Vesicular amine transporter 2
AGAP003686	1981	7		AGAP003686	protein_coding
AGAP003688	1982	8	1274363	AGAP003688	protein_coding	threonine aldolase
AGAP003689	711	4		CLIPC7	protein_coding	CLIP-domain serine protease [Source:UniProtKB/TrEMBL;Acc:A0A1S4GIW4]
AGAP003691	253	7		AGAP003691	protein_coding
AGAP003698	1983	5	4577194	AGAP003698	protein_coding	zinc finger protein 593 homolog
AGAP003701	1984	3	4577194	AGAP003701	protein_coding	zinc finger protein 593 homolog
AGAP003702	3951	7		AGAP003702	protein_coding	tolkin
AGAP003703	615	5	1274380	AGAP003703	protein_coding	abnormal spindle-like microcephaly-associated protein
AGAP003705	1985	6	1274382	AGAP003705	protein_coding	Set1/Ash2 histone methyltransferase complex subunit ASH2
AGAP003707	3952	5	1274384	AGAP003707	protein_coding	Transcription elongation factor 1 homolog [Source:UniProtKB/TrEMBL;Acc:Q7PH52]
AGAP003709	1986	8	1274388	AGAP003709	protein_coding	potassium large conductance calcium-activated channel subfamily M alpha member
AGAP003710	1987	5	4576799	AGAP003710	protein_coding
AGAP003713	378	1	4577451	AGAP003713	protein_coding
AGAP003714	995	10		HPX3	protein_coding	heme peroxidase 3
AGAP003720	5320	1	3290887	AGAP003720	protein_coding	annexin A4
AGAP003727	996	1	1271460	AGAP003727	protein_coding	Protein unc-45 homolog B
AGAP003732	4728	5	1271465	AGAP003732	protein_coding
AGAP003734	1988	7	1271467	AGAP003734	protein_coding
AGAP003736	379	9	1271470	AGAP003736	protein_coding
AGAP003737	3953	6	3290889	AGAP003737	protein_coding	ESF2/ABP1 family protein
AGAP003738	1989	8	1271472	AGAP003738	protein_coding
AGAP003740	1990	5		AGAP003740	protein_coding
AGAP003741	5059	6		AGAP003741	protein_coding
AGAP003742	1991	5	1271474	AGAP003742	protein_coding	regulator of chromosome condensation
AGAP003743	616	5		AGAP003743	protein_coding	HAUS augmin-like complex subunit 6
AGAP003744	1992	5		AGAP003744	protein_coding	Ring finger protein 220
AGAP003746	1993	8		AGAP003746	protein_coding
AGAP003748	712	4		AGAP003748	protein_coding
AGAP003749	4913	1	1271481	AGAP003749	protein_coding	pancreatic triacylglycerol lipase
AGAP003751	1994	7	1271483	CPAP1-C	protein_coding	cuticular protein
AGAP003757	104	2	3290895	AGAP003757	protein_coding
AGAP003758	1995	8	3290894	AGAP003758	protein_coding
AGAP003759	1996	8	5667702	AGAP003759	protein_coding	juvenile hormone-inducible protein
AGAP003760	1997	7	3290897	AGAP003760	protein_coding
AGAP003762	4729	8	3290900	AGAP003762	protein_coding
AGAP003763	1998	7	1271496	AGAP003763	protein_coding	juvenile hormone-inducible protein
AGAP003764	997	7		AGAP003764	protein_coding	juvenile hormone-inducible protein
AGAP003765	998	1	4577157	AGAP003765	protein_coding	juvenile hormone-inducible protein
AGAP003767	5138	7	1271499	AGAP003767	protein_coding
AGAP003769	1999	6	1271502	AGAP003769	protein_coding	importin beta-3
AGAP003771	2000	5	4577115	AGAP003771	protein_coding
AGAP003772	105	8	1271506	AGAP003772	protein_coding	NADPH oxidase 4
AGAP003773	14	8	1271507	AGAP003773	protein_coding
AGAP003774	2001	7	5667600	AGAP003774	protein_coding
AGAP003775	2002	7	1271509	AGAP003775	protein_coding
AGAP003776	15	10	1271510	AGAP003776	protein_coding
AGAP003777	16	7	1271511	AGAP003777	protein_coding
AGAP003778	3954	7	1271513	AGAP003778	protein_coding
AGAP003779	2003	5	1271515	AGAP003779	protein_coding	serine/threonine-protein phosphatase 4 catalytic subunit
AGAP003780	2004	7		AGAP003780	protein_coding
AGAP003781	5139	1		AGAP003781	protein_coding
AGAP003782	254	7	3290903	AGAP003782	protein_coding	glucose dehydrogenase (acceptor)
AGAP003783	255	9	1271522	AGAP003783	protein_coding	glucose dehydrogenase (acceptor)
AGAP003784	106	9	3290902	AGAP003784	protein_coding	glucose dehydrogenase (acceptor)
AGAP003785	2005	5	1271524	AGAP003785	protein_coding	glucose dehydrogenase (acceptor)
AGAP003786	3955	2	1271523	AGAP003786	protein_coding	glucose dehydrogenase (acceptor)
AGAP003787	3956	2	1271519	AGAP003787	protein_coding	glucose dehydrogenase (acceptor)
AGAP003788	999	8	1271525	AGAP003788	protein_coding	glucose dehydrogenase (acceptor)
AGAP003790	2006	8	1271530	ANXB9	protein_coding	annexin B9
AGAP003791	2007	5	4576863	AGAP003791	protein_coding	RAD51-like protein 2
AGAP003793	2008	6	5667629	AGAP003793	protein_coding
AGAP003795	2009	7	1271534	AGAP003795	protein_coding
AGAP003796	2010	5	1271535	AGAP003796	protein_coding	cyclin-dependent kinases regulatory subunit 1
AGAP003798	2011	7	1271537	AGAP003798	protein_coding	growth hormone regulated TBC protein 1b
AGAP003801	2012	6	1271539	AGAP003801	protein_coding
AGAP003803	2013	6	3290908	AGAP003803	protein_coding	anastral spindle 1
AGAP003805	3957	9	1271542	AGAP003805	protein_coding	EF-hand domain (C-terminal) containing 1
AGAP003809	2014	8	1271550	AGAP003809	protein_coding	sinuous
AGAP003825	5060	6	1271565	AGAP003825	protein_coding	DnaJ homolog subfamily C member 17
AGAP003832	4467	10	4577246	AGAP003832	protein_coding
AGAP003833	2015	7	1271572	AGAP003833	protein_coding	asparagine synthase (glutamine-hydrolysing)
AGAP003834	2016	8	1271573	AGAP003834	protein_coding
AGAP003838	3958	6	4576813	AGAP003838	protein_coding
AGAP003839	3959	7		AGAP003839	protein_coding	Fem-1 homolog c
AGAP003841	107	7	1271577	SG10	protein_coding	salivary gland protein 10
AGAP003842	2017	5	1271578	AGAP003842	protein_coding	proline-, glutamic acid- and leucine-rich protein 1
AGAP003843	2018	7	1271579	AGAP003843	protein_coding	cytochrome c heme-lyase
AGAP003845	2019	5	1271581	AGAP003845	protein_coding	bromodomain-containing protein 8
AGAP003846	713	5	1271582	AGAP003846	protein_coding	secretory phospholipase A2
AGAP003847	2020	6		AGAP003847	protein_coding	RNA exonuclease 1
AGAP003848	380	2	1271584	AGAP003848	protein_coding	acyl-CoA thioesterase 9.1
AGAP003849	3960	8	1271586	AGAP003849	protein_coding
AGAP003852	3961	6		AGAP003852	protein_coding	snRNA-activating protein complex subunit 3
AGAP003855	2021	7	1271592	AGAP003855	protein_coding
AGAP003860	2022	7	1271596	AGAP003860	protein_coding	proline dehydrogenase
AGAP003864	2023	7	1271599	AGAP003864	protein_coding
AGAP003866	2024	7	1271601	AGAP003866	protein_coding	alkylated DNA repair protein alkB homolog 6
AGAP003868	1000	5	3290918	AGAP003868	protein_coding	centrosomal protein CEP110
AGAP003872	5140	6	1271606	AGAP003872	protein_coding
AGAP003876	2025	8	3290921	AGAP003876	protein_coding	bHLH factor, other
AGAP003879	3962	7	1271611	VhaAC45	protein_coding	vacuolar H+ ATPase AC45 accessory subunit
AGAP003880	4795	7		AGAP003880	protein_coding
AGAP003881	5006	1	4577253	AGAP003881	protein_coding
AGAP003883	3963	6	1269469	AGAP003883	protein_coding	peptidyl-tRNA hydrolase, PTH2 family
AGAP003885	2026	9	1269472	AGAP003885	protein_coding	zinc finger protein GLIS1/3
AGAP003886	2027	8	1269473	AGAP003886	protein_coding	E3 ubiquitin protein ligase [Source:UniProtKB/TrEMBL;Acc:Q7PTH9]
AGAP003887	2028	8	1269475	AGAP003887	protein_coding	Knickkopf
AGAP003892	3964	7	1269480	AGAP003892	protein_coding	solute carrier family 29 (equilibrative nucleoside transporter), member 1/2/3
AGAP003895	2029	9	1269468	AGAP003895	protein_coding	kelch-like protein 10
AGAP003897	5321	1	1269467	AGAP003897	protein_coding
AGAP003898	4468	7		AGAP003898	protein_coding
AGAP003900	2030	7	1269491	AGAP003900	protein_coding	NADH dehydrogenase (ubiquinone) 1 alpha subcomplex 7
AGAP003901	2031	8	1269492	AGAP003901	protein_coding
AGAP003903	3965	2	5667516	AGAP003903	protein_coding	Required for meiotic nuclear division 1 homolog (S. cerevisiae)
AGAP003904	1001	1	1269496	AGAP003904	protein_coding	AIF-like mitochondrial oxidoreductase (Nfrl)
AGAP003905	2032	5		AGAP003905	protein_coding	ADP-ribosylation factor-like protein 13B
AGAP003911	2033	8	1278745	AGAP003911	protein_coding	Histone H2A [Source:UniProtKB/TrEMBL;Acc:Q7Q2C6]
AGAP003914	1002	5	1278739	AGAP003914	protein_coding
AGAP003919	108	2	1278742	AGAP003919	protein_coding
AGAP003921	3966	8		AGAP003921	protein_coding	voltage-gated ion channel
AGAP003923	2034	5		Carm1	protein_coding	histone-arginine methyltransferase CARMER
AGAP003926	17	9	1278754	AGAP003926	protein_coding	Aminopeptidase [Source:UniProtKB/TrEMBL;Acc:Q7Q2B5]
AGAP003927	256	9	4576988	ILP5	protein_coding	Insulin-like peptide 5
AGAP003928	3967	6	1278755	AGAP003928	protein_coding	Alpha-1,3-glucosyltransferase [Source:UniProtKB/TrEMBL;Acc:Q7Q2B4]
AGAP003929	2035	7		MMP3	protein_coding	matrix metalloprotease 3
AGAP003934	1003	3	1278760	AGAP003934	protein_coding	Battenin [Source:UniProtKB/TrEMBL;Acc:Q7Q2B1]
AGAP003937	2036	8	1278763	AGAP003937	protein_coding
AGAP003938	109	7	1278764	AGAP003938	protein_coding
AGAP003939	4469	10	1278765	AGAP003939	protein_coding
AGAP003940	2037	6		AGAP003940	protein_coding
AGAP003944	5024	8		AGAP003944	protein_coding
AGAP003960	381	4	1278781	AGAP003960	protein_coding
AGAP003962	2038	8	1278784	AGAP003962	protein_coding	WSCD family member AGAP003962
AGAP003965	2039	7	1278785	AGAP003965	protein_coding
AGAP003966	3968	5	1278786	AGAP003966	protein_coding	tRNA (adenine57-N1/adenine58-N1)-methyltransferase
AGAP003975	2040	8	1278794	AGAP003975	protein_coding	Heme oxygenase [Source:UniProtKB/TrEMBL;Acc:Q7Q288]
AGAP003977	2041	7	1278796	AGAP003977	protein_coding
AGAP003983	2042	5		AGAP003983	protein_coding	nuclear pore complex protein Nup121
AGAP003992	2043	6	1278811	AGAP003992	protein_coding	U3 small nucleolar RNA-associated protein 22
AGAP003993	2044	7		AGAP003993	protein_coding
AGAP003994	2045	7		AGAP003994	protein_coding
AGAP003997	2046	5	1278819	AGAP003997	protein_coding	casein kinase 1, gamma
AGAP003999	4796	10	1278821	AGAP003999	protein_coding
AGAP004003	1004	8	1278827	AGAP004003	protein_coding
AGAP004006	5007	1	5667438	AGAP004006	protein_coding
AGAP004007	2047	7	1278828	AGAP004007	protein_coding
AGAP004008	1005	5		AGAP004008	protein_coding
AGAP004015	1348	1	1278833	SP21408	protein_coding
AGAP004016	2048	8	1278834	AGAP004016	protein_coding
AGAP004017	5025	8	5667430	AGAP004017	protein_coding
AGAP004018	714	5	4577298	AGAP004018	protein_coding
AGAP004033	2049	8		AGAP004033	protein_coding
AGAP004036	1006	5	1270890	HPX7	protein_coding	heme peroxidase 7
AGAP004038	382	5	1270899	HPX8	protein_coding	heme peroxidase 8
AGAP004046	2050	7	1270888	AGAP004046	protein_coding	Mpv17-like protein
AGAP004048	5141	2	1270893	AGAP004048	protein_coding
AGAP004050	5142	10	1270904	AGAP004050	protein_coding	Doublesex female isoform
AGAP004052	2051	6	1270900	AGAP004052	protein_coding
AGAP004054	1007	1	1270896	AGAP004054	protein_coding	Sphingomyelin phosphodiesterase [Source:UniProtKB/TrEMBL;Acc:Q7QH66]
AGAP004055	2052	7	1270895	AGAP004055	protein_coding	2-oxoglutarate dehydrogenase E2 component (dihydrolipoamide succinyltransferas
AGAP004061	2053	5		AGAP004061	protein_coding
AGAP004063	2054	6	1270863	Med4	protein_coding	Mediator of RNA polymerase II transcription subunit 4 [Source:UniProtKB/Swiss-Prot;Acc:Q7QH62]
AGAP004064	2055	5	1270862	AGAP004064	protein_coding	RNA-binding protein Nob1
AGAP004068	2056	8		AGAP004068	protein_coding
AGAP004077	1008	1	5667618	AGAP004077	protein_coding
AGAP004081	3969	6	1270880	AGAP004081	protein_coding
AGAP004082	2057	6	1270881	AGAP004082	protein_coding
AGAP004083	2058	6	3290957	AGAP004083	protein_coding
AGAP004088	5143	2	1270885	AGAP004088	protein_coding
AGAP004091	2059	7	1274009	mRpS5	protein_coding	28S ribosomal protein S5, mitochondrial
AGAP004094	2060	7	1274004	AGAP004094	protein_coding	Sterol carrier protein-2
AGAP004095	2061	7	1274005	AGAP004095	protein_coding
AGAP004097	4470	10	1274008	AGAP004097	protein_coding	3-hydroxyisobutyryl-CoA hydrolase, mitochondrial [Source:UniProtKB/TrEMBL;Acc:Q7PH36]
AGAP004103	2062	7	1273927	AGAP004103	protein_coding	dehydrogenase/reductase SDR family member 11 precursor
AGAP004108	715	5		AGAP004108	protein_coding	Amalgam
AGAP004109	2063	8	1273933	AGAP004109	protein_coding	Xaa-Pro aminopeptidase
AGAP004113	4471	7	1273936	mRpL55	protein_coding	39S ribosomal protein L55, mitochondrial
AGAP004115	3970	2		AGAP004115	protein_coding	cystinosin
AGAP004118	2064	7	1273942	SCRAL1	protein_coding	Class A Scavenger Receptor (SRCR domain) with Lysyl Oxidase domain.
AGAP004122	3971	8		AGAP004122	protein_coding	neuropeptide Y receptor Y2
AGAP004123	3972	8	4577410	GPRNPY2	protein_coding	neuropeptide Y receptor 2
AGAP004124	2065	8	5667426	Osi24	protein_coding	protein osiris 24
AGAP004125	716	1	1273948	Osi2	protein_coding	protein osiris 2
AGAP004128	717	9	1273951	Osi8	protein_coding	protein osiris 8
AGAP004130	1349	9	1273953	Osi7	protein_coding	protein osiris 7
AGAP004133	2066	7	1273957	AGAP004133	protein_coding
AGAP004135	110	7	1273960	AGAP004135	protein_coding	Yellow-e
AGAP004137	2067	6	1273963	AGAP004137	protein_coding
AGAP004139	2068	6	3290966	AGAP004139	protein_coding
AGAP004148	2069	7	1273975	CLIPB5	protein_coding	CLIP-domain serine protease
AGAP004149	718	8		AGAP004149	protein_coding
AGAP004154	2070	7		AGAP004154	protein_coding	jagged
AGAP004159	2071	7		AGAP004159	protein_coding
AGAP004160	2072	7	3290969	AGAP004160	protein_coding
AGAP004161	2073	7	1273985	AGAP004161	protein_coding	myofilin variant C
AGAP004162	5144	10		AGAP004162	protein_coding	myosin, light polypeptide 9, regulatory
AGAP004164	5145	2	1273988	GSTD1-4	protein_coding	glutathione S-transferase delta class 1
AGAP004165	617	1	1273989	GSTD2	protein_coding	glutathione S-transferase delta class 2
AGAP004166	2074	8	1273990	AGAP004166	protein_coding
AGAP004167	2075	7	1273991	AGAP004167	protein_coding
AGAP004169	2076	8		AGAP004169	protein_coding
AGAP004170	4692	2		AGAP004170	protein_coding
AGAP004173	1009	2	1273995	GSTD5	protein_coding	glutathione S-transferase delta class 5
AGAP004174	2077	5	5667711	AGAP004174	protein_coding
AGAP004175	1010	3	1273997	AGAP004175	protein_coding	uridine monophosphate synthetase
AGAP004176	2078	6	1273999	AGAP004176	protein_coding	serine/threonine-protein kinase/endoribonuclease IRE1
AGAP004177	3973	6	1274000	AGAP004177	protein_coding	23S rRNA (uridine2552-2'-O)-methyltransferase
AGAP004181	2079	7	4577440	AGAP004181	protein_coding	Fibroblast growth factor [Source:UniProtKB/TrEMBL;Acc:A0NDD8]
AGAP004189	5146	7	4577268	AGAP004189	protein_coding	D-2-hydroxyglutarate dehydrogenase, mitochondrial
AGAP004190	2080	6	1274025	AGAP004190	protein_coding	U3 small nucleolar RNA-associated protein 7
AGAP004195	5147	7	1274029	AGAP004195	protein_coding	D-2-hydroxyglutarate dehydrogenase, mitochondrial
AGAP004197	3974	7	1274031	AGAP004197	protein_coding	6-phosphogluconate dehydrogenase, decarboxylating [Source:UniProtKB/TrEMBL;Acc:Q7PQM3]
AGAP004201	2081	8		AGAP004201	protein_coding	a disintegrin and metalloproteinase with thrombospondin motifs 9
AGAP004202	2082	8	1274040	AGAP004202	protein_coding
AGAP004203	257	1	1274039	Vg	protein_coding	vitellogenin
AGAP004206	2083	6	1274043	AGAP004206	protein_coding
AGAP004208	2084	5		AGAP004208	protein_coding
AGAP004209	4914	8		AGAP004209	protein_coding	diacylglycerol kinase (ATP dependent)
AGAP004213	2085	8	1274053	AGAP004213	protein_coding
AGAP004214	1011	5	4576925	AGAP004214	protein_coding
AGAP004219	4915	9	5667550	AGAP004219	protein_coding
AGAP004220	567	9	4576835	AGAP004220	protein_coding
AGAP004236	4472	6	1274081	AGAP004236	protein_coding
AGAP004237	2086	7	1274082	AGAP004237	protein_coding	nuclear lamin L1 alpha
AGAP004239	1012	5	1274084	AGAP004239	protein_coding	polo-like kinase 1
AGAP004243	2087	5		AGAP004243	protein_coding
AGAP004245	2088	8	1274090	AGAP004245	protein_coding
AGAP004247	5148	2	1274092	GPXH1	protein_coding	glutathione peroxidase 1
AGAP004248	258	10	1274093	GPXH3	protein_coding	glutathione peroxidase 3
AGAP004254	2089	6		AGAP004254	protein_coding	transcription initiation factor TFIID subunit 6
AGAP004259	2090	5	3290988	AGAP004259	protein_coding
AGAP004262	4473	10	1274105	TO3	protein_coding	takeout 3
AGAP004267	2091	6	4576887	AGAP004267	protein_coding	O-glucosyltransferase rumi homolog [Source:UniProtKB/Swiss-Prot;Acc:A0NDG6]
AGAP004269	2092	5		AGAP004269	protein_coding
AGAP004271	3975	10	1274115	AGAP004271	protein_coding	phospholipase/carboxylesterase
AGAP004274	2093	5	4576827	AGAP004274	protein_coding
AGAP004281	871	5	4577206	AGAP004281	protein_coding
AGAP004284	2094	6	1274434	AGAP004284	protein_coding	tubulin--tyrosine ligase-like protein 12
AGAP004299	3976	8	3291000	AGAP004299	protein_coding	helix-loop-helix protein hen
AGAP004300	4474	10	1274449	AGAP004300	protein_coding
AGAP004302	3977	8		AGAP004302	protein_coding
AGAP004303	1013	1	1274451	AGAP004303	protein_coding	Integrin alpha-ps
AGAP004309	2095	7	1274455	AGAP004309	protein_coding	solute carrier family 22
AGAP004312	5026	1	3291003	AGAP004312	protein_coding
AGAP004313	3978	2	5667479	Gr54	protein_coding	gustatory receptor 54
AGAP004316	383	4	4577091	AGAP004316	protein_coding
AGAP004322	2096	5	1274465	AGAP004322	protein_coding	pumilio homology domain family member 6
AGAP004324	111	10		AGAP004324	protein_coding	Protein yellow
AGAP004327	2097	6		AGAP004327	protein_coding
AGAP004334	2098	7	1274481	SG5	protein_coding	salivary gland protein 5
AGAP004335	1014	8		AGAP004335	protein_coding	filamin
AGAP004337	2099	6	1274484	AGAP004337	protein_coding	GA-binding protein transcription factor, alpha
AGAP004338	2100	5	1274485	AGAP004338	protein_coding
AGAP004339	2101	7	1274486	AGAP004339	protein_coding	cellular retinaldehyde binding protein
AGAP004341	2102	5	1274488	AGAP004341	protein_coding	metastasis-associated protein MTA
AGAP004344	2103	5		AGAP004344	protein_coding	hairless
AGAP004348	2104	5	4577154	AGAP004348	protein_coding
AGAP004349	2105	5	5667402	AGAP004349	protein_coding
AGAP004350	384	8	1274497	AGAP004350	protein_coding	Synaptic vesicle protein
AGAP004351	1015	5	5667412	AGAP004351	protein_coding	ATP-dependent RNA helicase DDX43
AGAP004352	4475	10	1274499	AGAP004352	protein_coding	succinyl-CoA synthetase beta subunit
AGAP004353	1016	1		AGAP004353	protein_coding	dual specificity phosphatase
AGAP004355	719	2	1274502	Or27	protein_coding	odorant receptor 27
AGAP004359	2106	5	1274508	AGAP004359	protein_coding	integrator complex subunit 12
AGAP004362	2107	7	1274510	AGAP004362	protein_coding	glutamate dehydrogenase (NAD(P)+)
AGAP004366	2108	7	1274512	AGAP004366	protein_coding	1-pyrroline-5-carboxylate dehydrogenase [Source:UniProtKB/TrEMBL;Acc:Q7QA89]
AGAP004367	385	7		AGAP004367	protein_coding
AGAP004376	3979	10	1274524	AGAP004376	protein_coding	aldose 1-epimerase
AGAP004378	5149	2	1274527	GSTD11	protein_coding	glutathione S-transferase delta class 11
AGAP004379	1017	1		GSTD6	protein_coding	glutathione S-transferase delta class 6
AGAP004380	3980	7	1274528	GSTD12	protein_coding	glutathione S-transferase delta class 12
AGAP004382	1018	1	1274529	GSTD3	protein_coding	glutathione S-transferase delta class 3
AGAP004383	618	1	1274530	GSTD10	protein_coding	glutathione S-transferase delta class 10
AGAP004384	3981	7		AGAP004384	protein_coding
AGAP004392	2109	5	1274537	AGAP004392	protein_coding	DNA polymerase alpha subunit B
AGAP004395	2110	5	4577442	AGAP004395	protein_coding	nucleophosmin 3
AGAP004396	3982	7	1274541	AGAP004396	protein_coding	acetyl-CoA hydrolase/transferase (Precursor)
AGAP004400	2111	7	1274544	AGAP004400	protein_coding
AGAP004402	1019	1		AGAP004402	protein_coding	solute carrier family 17 member 7
AGAP004403	4476	6		AGAP004403	protein_coding	myosin I
AGAP004412	2112	5	1274556	AGAP004412	protein_coding	diphthine synthase
AGAP004413	2113	8	4576960	AGAP004413	protein_coding	tubulin monoglycylase TTLL15
AGAP004416	1020	1	1274559	AGAP004416	protein_coding	dynein light chain 1, axonemal
AGAP004418	4477	7	1274561	AGAP004418	protein_coding
AGAP004424	2114	6		AGAP004424	protein_coding
AGAP004427	2115	7	4577236	AGAP004427	protein_coding	tubulin monoglycylase TTLL15
AGAP004432	1021	5		AGAP004432	protein_coding
AGAP004437	2116	7	1274580	AGAP004437	protein_coding	Glycerol-3-phosphate dehydrogenase [Source:UniProtKB/TrEMBL;Acc:F5HLN3]
AGAP004441	3983	5	1274584	AGAP004441	protein_coding
AGAP004442	112	7	4577287	AGAP004442	protein_coding
AGAP004444	18	7	3291016	AGAP004444	protein_coding
AGAP004446	5150	2		AGAP004446	protein_coding
AGAP004447	2117	6		AGAP004447	protein_coding
AGAP004449	1022	8	1274594	AGAP004449	protein_coding	pancreatic triacylglycerol lipase
AGAP004450	2118	7	1274596	AGAP004450	protein_coding
AGAP004451	2119	7	1274595	AGAP004451	protein_coding	UDPglucose--hexose-1-phosphate uridylyltransferase
AGAP004452	386	7	1274597	AGAP004452	protein_coding
AGAP004453	3984	9	1274598	GPRDOP3	protein_coding	GPCR Dopamine Family 3
AGAP004454	113	7		AGAP004454	protein_coding
AGAP004455	1350	6		GNBPB1	protein_coding	3-glucan binding protein
AGAP004456	2120	8		GNBPB5	protein_coding	3-glucan binding protein
AGAP004463	2121	6	1274610	AGAP004463	protein_coding	ribosomal RNA-processing protein 17
AGAP004474	720	1	1274622	AGAP004474	protein_coding
AGAP004475	2122	2	1274623	IR100i	protein_coding	ionotropic receptor IR100i
AGAP004476	2123	8	1274624	AGAP004476	protein_coding	solute carrier family 18 (vesicular monoamine), member 2
AGAP004478	4478	7	1274626	AGAP004478	protein_coding	ATP synthase subunit s, mitochondrial precursor
AGAP004480	2124	5	3291022	AGAP004480	protein_coding	DNA-directed RNA polymerase III subunit RPC4
AGAP004481	2125	7	5667671	mRpS26	protein_coding	28S ribosomal protein S26, mitochondrial
AGAP004484	4479	10	1274631	AGAP004484	protein_coding	CDGSH iron sulfur domain-containing protein 2 homolog
AGAP004491	2126	5		AGAP004491	protein_coding	exonuclease 1
AGAP004495	2127	10	4577407	AGAP004495	protein_coding
AGAP004496	3985	6		AGAP004496	protein_coding	ADP-ribosylation factor-like 3
AGAP004497	114	8	1274643	AGAP004497	protein_coding
AGAP004498	19	9	1274644	AGAP004498	protein_coding	Sulfotransferase (Sult)
AGAP004500	721	10	1274646	AGAP004500	protein_coding	Knickkopf
AGAP004501	115	7	1274647	AGAP004501	protein_coding	allantoicase
AGAP004503	2128	6	1274650	AGAP004503	protein_coding	TATA box-binding protein-associated factor RNA polymerase I subunit B
AGAP004510	2129	7		AGAP004510	protein_coding	Innexin inx2
AGAP004518	2130	8	1274664	AGAP004518	protein_coding
AGAP004519	4480	10	1274665	AGAP004519	protein_coding	sideroflexin 1,2,3
AGAP004524	2131	5		AGAP004524	protein_coding
AGAP004527	4481	2		AGAP004527	protein_coding	N-acylneuraminate cytidylyltransferase
AGAP004529	1023	1	1274674	AGAP004529	protein_coding
AGAP004530	2132	8		AGAP004530	protein_coding
AGAP004531	387	3	1274676	AGAP004531	protein_coding	cathepsin B precursor
AGAP004534	2133	6	1274680	AGAP004534	protein_coding	cathepsin B precursor
AGAP004543	4482	7	1274684	AGAP004543	protein_coding
AGAP004548	2134	5	4576787	AGAP004548	protein_coding	LIM domain-containing protein
AGAP004556	2135	5	1274697	AGAP004556	protein_coding	ribosome biogenesis protein SSF1/2
AGAP004557	2136	5	1274698	AGAP004557	protein_coding	U3 small nucleolar RNA-associated protein 21
AGAP004562	2137	7	1274703	AGAP004562	protein_coding	MFS transporter, PCFT/HCP family, solute carrier family 46 (folate transporter)
AGAP004563	1024	3	1274704	ANCE9	protein_coding	angiotensin-converting enzyme 9
AGAP004564	3986	7	1274705	AGAP004564	protein_coding	soluble guanylate cyclase 89Da
AGAP004566	2138	7	1274708	AGAP004566	protein_coding	Clipd1
AGAP004567	3987	10		AGAP004567	protein_coding	Transmembrane protease serine 11B [Source:UniProtKB/TrEMBL;Acc:A0A1S4GLE5]
AGAP004570	4483	9		AGAP004570	protein_coding	Clipd1
AGAP004571	226	1		AGAP004571	protein_coding	Oviductin
AGAP004572	2139	7	1274712	AGAP004572	protein_coding
AGAP004574	2140	8	1274714	AGAP004574	protein_coding
AGAP004575	3988	6		AGAP004575	protein_coding
AGAP004576	2141	2	1274720	TWDL12	protein_coding	cuticular protein TWDL family (TWDL12)
AGAP004579	1025	5	3291042	cdk2	protein_coding	cyclin-dependent kinase 2
AGAP004581	722	1	5667763	AGAP004581	protein_coding	heat shock protein 70kDa
AGAP004582	723	1	4577471	AGAP004582	protein_coding	heat shock 70kDa protein
AGAP004583	724	1		AGAP004583	protein_coding	heat shock 70kDa protein
AGAP004585	2142	5	1275950	AGAP004585	protein_coding	Translin-associated factor X
AGAP004588	3989	6	1275945	AGAP004588	protein_coding
AGAP004591	4484	7	1275943	AGAP004591	protein_coding	acid phosphatase
AGAP004594	5027	2	1275940	AGAP004594	protein_coding	cell division protein kinase 2
AGAP004596	2143	7		PyK	protein_coding	pyruvate kinase
AGAP004598	2144	7	1275935	AGAP004598	protein_coding	Phosphoserine aminotransferase [Source:UniProtKB/TrEMBL;Acc:Q5TRW7]
AGAP004603	2145	8	4576815	ABCG4	protein_coding	ATP-binding cassette transporter (ABC transporter) family G member 4
AGAP004604	2146	8		AGAP004604	protein_coding
AGAP004611	619	2	4577387	AGAP004611	protein_coding	prolyl 4-hydroxylase
AGAP004612	3990	8	1275920	AGAP004612	protein_coding	phosphotransferase LOC123688
AGAP004613	2147	7		GPRDOP1	protein_coding	GPCR Dopamine Family 1
AGAP004614	2148	5	1275918	AGAP004614	protein_coding	DNA polymerase epsilon subunit 2
AGAP004616	2149	7	1275916	ATPsynCF6	protein_coding	F-type H+-transporting ATPase subunit 6
AGAP004620	388	8	1275911	AGAP004620	protein_coding	Envelysin
AGAP004627	2150	7	1275904	AGAP004627	protein_coding
AGAP004632	4916	10		AGAP004632	protein_coding	INVERT_DEFENSINS domain-containing protein [Source:UniProtKB/TrEMBL;Acc:F7IVT4]
AGAP004636	4917	7		AGAP004636	protein_coding	sodium-independent sulfate anion transporter
AGAP004638	1026	10	1275890	AGAP004638	protein_coding
AGAP004639	4485	10	4577018	AGAP004639	protein_coding
AGAP004643	1351	10		SCRB6	protein_coding	Class B Scavenger Receptor (CD36 domain).
AGAP004644	2151	7		AGAP004644	protein_coding
AGAP004645	2152	7	1275876	AGAP004645	protein_coding	juvenile hormone diol kinase
AGAP004646	2153	8	5667644	AGAP004646	protein_coding	homeobox protein HoxA/B/C/D4
AGAP004647	4797	2		AGAP004647	protein_coding
AGAP004651	3991	5		AGAP004651	protein_coding
AGAP004653	2154	7	1277298	AGAP004653	protein_coding	electron transfer flavoprotein subunit beta, mitochondrial
AGAP004656	2155	5		AGAP004656	protein_coding	histone-lysine N-methyltransferase NSD2
AGAP004657	2156	7	1277310	AGAP004657	protein_coding	mitochondrial inner membrane translocase subunit (TIM17)
AGAP004659	4798	10	1272726	AGAP004659	protein_coding	Homeotic antennapedia protein
AGAP004660	2157	7	1272720	AGAP004660	protein_coding	Antennapedia homeotic protein
AGAP004662	3992	7	1272718	AGAP004662	protein_coding	homeobox protein abdominal-A homolog
AGAP004664	2158	7	1272715	AGAP004664	protein_coding	homeobox protein abdominal-B and related proteins
AGAP004671	2159	5		AGAP004671	protein_coding	nuclear pore complex protein Nup160
AGAP004674	389	10	4577184	AGAP004674	protein_coding	Phenoloxidase inhibitor protein
AGAP004675	3993	8		GPRMAC2	protein_coding	putative muscarinic acetylcholine receptor 2
AGAP004677	4918	10	1275382	AGAP004677	protein_coding	methylenetetrahydrofolate dehydrogenase(NAD+) / 5,10-methenyltetrahydrofolate
AGAP004678	725	3	1275380	AGAP004678	protein_coding
AGAP004686	2160	5		AGAP004686	protein_coding
AGAP004690	116	7	1278572	CPF3	protein_coding	cuticular protein 3 from fifty-one aa family
AGAP004694	2161	10		AGAP004694	protein_coding
AGAP004700	390	3	4576593	AGAP004700	protein_coding
AGAP004703	2162	6	1278527	AGAP004703	protein_coding	DNA-directed RNA polymerase III subunit RPC1
AGAP004709	4486	7	3289841	mRpL18	protein_coding	39S ribosomal protein L18, mitochondrial
AGAP004710	2163	7	5667168	AGAP004710	protein_coding	ubiquinol-cytochrome c reductase subunit 9
AGAP004714	4487	10		AGAP004714	protein_coding
AGAP004715	5151	7	1278513	AGAP004715	protein_coding	Pyruvate dehydrogenase phosphatase regulatory subunit, mitochondrial
AGAP004717	2164	7		AGAP004717	protein_coding
AGAP004718	2165	7		AGAP004718	protein_coding
AGAP004719	726	10		CLIPC9	protein_coding	CLIP-domain serine protease
AGAP004720	3994	8		AGAP004720	protein_coding
AGAP004722	4799	7	1278506	AGAP004722	protein_coding
AGAP004727	3995	9		Gr25	protein_coding	gustatory receptor 25
AGAP004730	4730	9		AGAP004730	protein_coding	phospholipase A2, venom
AGAP004731	4488	10	1278497	AGAP004731	protein_coding	secretory phospholipase A2
AGAP004735	727	9		AGAP004735	protein_coding
AGAP004737	5152	2	1278488	AGAP004737	protein_coding	Rhomboid-4, isoform B
AGAP004740	620	2	4576567	AGAP004740	protein_coding
AGAP004742	3996	10	1278483	AGAP004742	protein_coding	Pyruvate carboxylase [Source:UniProtKB/TrEMBL;Acc:A7UUW7]
AGAP004744	2166	7	1278481	skap	protein_coding	succinyl-CoA ligase beta subunit
AGAP004747	5153	6		AGAP004747	protein_coding	Uncharacterized protein C05D11.1
AGAP004748	4919	10	1278477	AGAP004748	protein_coding
AGAP004753	2167	3	1278472	AGAP004753	protein_coding
AGAP004754	2168	7	1278470	CASPL2	protein_coding	long caspase (CASPL2)
AGAP004756	2169	5	1278469	AGAP004756	protein_coding
AGAP004760	117	1		AGAP004760	protein_coding
AGAP004761	3997	7		AGAP004761	protein_coding
AGAP004763	20	2		AGAP004763	protein_coding
AGAP004764	2170	6	4576548	AGAP004764	protein_coding
AGAP004767	2171	7		AGAP004767	protein_coding
AGAP004771	21	2		AGAP004771	protein_coding
AGAP004773	3998	10		AGAP004773	protein_coding	pyruvate dehydrogenase E1 component subunit alpha, mitochondrial
AGAP004786	3999	10	1278437	AGAP004786	protein_coding	Pyruvate dehydrogenase E1 component subunit alpha [Source:UniProtKB/TrEMBL;Acc:Q7Q2S3]
AGAP004788	2172	7	5667225	AGAP004788	protein_coding	Up-regulated during skeletal muscle growth 5 homolog
AGAP004790	259	9	5667225	AGAP004790	protein_coding	Up-regulated during skeletal muscle growth 5 homolog
AGAP004791	4731	3	1278434	AGAP004791	protein_coding	high mobility group 20A
AGAP004793	1027	7	1278432	AGAP004793	protein_coding	ornithine--oxo-acid transaminase
AGAP004799	4000	7	1278424	AGAP004799	protein_coding
AGAP004800	1028	5		AGAP004800	protein_coding
AGAP004802	863	7	1278421	AGAP004802	protein_coding	4-hydroxyphenylpyruvate dioxygenase [Source:UniProtKB/TrEMBL;Acc:Q7Q2T3]
AGAP004803	2173	6		AGAP004803	protein_coding
AGAP004806	1029	5	1278417	GALE6	protein_coding	galectin 6
AGAP004808	1030	1	3289852	AGAP004808	protein_coding	protease m1 zinc metalloprotease
AGAP004810	391	9	1278414	CTL3	protein_coding	C-type lectin (CTL)
AGAP004811	2174	2	1278406	CTL1	protein_coding	C-type lectin (CTL)
AGAP004812	5154	2		AGAP004812	protein_coding
AGAP004814	118	1	1278412	AGAP004814	protein_coding
AGAP004825	1031	5		AGAP004825	protein_coding
AGAP004827	4489	8		AGAP004827	protein_coding
AGAP004828	4001	8		Bbs4	protein_coding	Bardet-Biedl syndrome 4
AGAP004832	4002	3	1275133	AGAP004832	protein_coding
AGAP004834	2175	7	1275131	AGAP004834	protein_coding
AGAP004843	2176	6		AGAP004843	protein_coding
AGAP004844	2177	5		AGAP004844	protein_coding	suppressor of cytokine signaling, invertebrate
AGAP004845	4003	7	1275122	AGAP004845	protein_coding	scavenger receptor class B member
AGAP004849	2178	6	1275118	AGAP004849	protein_coding	DnaJ homolog subfamily C member 9
AGAP004855	4490	10	1275070	CLIPB13	protein_coding	CLIP-domain serine protease
AGAP004856	4004	5	1275112	AGAP004856	protein_coding	palmitoyltransferase ZDHHC16
AGAP004859	2179	6	1275102	AGAP004859	protein_coding	serine protease snake
AGAP004860	4800	10	1275101	AGAP004860	protein_coding	protease m1 zinc metalloprotease
AGAP004861	2180	7	1275100	AGAP004861	protein_coding	Tetraspanin [Source:UniProtKB/TrEMBL;Acc:Q7Q961]
AGAP004862	4732	6		AGAP004862	protein_coding
AGAP004871	2181	8		AGAP004871	protein_coding	band 7 protein
AGAP004872	4733	9		AGAP004872	protein_coding
AGAP004875	621	1	4576457	AGAP004875	protein_coding
AGAP004877	2182	8	1275082	AGAP004877	protein_coding	paramyosin
AGAP004878	2183	8		AGAP004878	protein_coding
AGAP004880	1032	2	1275079	AGAP004880	protein_coding	L-lactate dehydrogenase [Source:UniProtKB/TrEMBL;Acc:Q7Q981]
AGAP004881	2184	7		AGAP004881	protein_coding	bestrophin 2,3,4
AGAP004883	260	9	5667361	AGAP004883	protein_coding
AGAP004885	5155	10	1275071	AGAP004885	protein_coding	CDGSH iron sulfur domain-containing protein 3, mitochondrial
AGAP004888	728	2		AGAP004888	protein_coding
AGAP004890	4005	10	1275069	AGAP004890	protein_coding	ribose-phosphate pyrophosphokinase
AGAP004891	1033	5	1275104	AGAP004891	protein_coding	metallophosphoesterase domain-containing protein 1
AGAP004893	2185	5	1275110	AGAP004893	protein_coding
AGAP004894	4801	9	4576489	AGAP004894	protein_coding
AGAP004895	2186	7	1275697	AGAP004895	protein_coding	carbonic anhydrase
AGAP004899	729	3	4576485	AGAP004899	protein_coding
AGAP004906	2187	7	1275713	AGAP004906	protein_coding	Mitochondrial pyruvate carrier [Source:UniProtKB/TrEMBL;Acc:Q7Q814]
AGAP004907	392	9	1275714	AGAP004907	protein_coding	BHLH domain-containing protein [Source:UniProtKB/TrEMBL;Acc:Q7Q813]
AGAP004911	2188	5	5667372	AGAP004911	protein_coding
AGAP004913	730	5		AGAP004913	protein_coding
AGAP004915	4006	8	1275796	AGAP004915	protein_coding
AGAP004917	2189	4	4576361	AGAP004917	protein_coding	fibrinogen-related protein 1
AGAP004920	4491	8	1275724	CASPS6	protein_coding	short caspase 6
AGAP004935	1034	2		AGAP004935	protein_coding
AGAP004936	4007	10		AGAP004936	protein_coding
AGAP004940	4008	7		AGAP004940	protein_coding
AGAP004944	1035	1	1275756	AGAP004944	protein_coding
AGAP004948	4492	10	1275759	AGAP004948	protein_coding	duplex-specific nuclease
AGAP004952	4009	5	1275764	AGAP004952	protein_coding	CBF1 interacting corepressor
AGAP004955	119	9	1275767	AGAP004955	protein_coding
AGAP004957	1036	5	1275769	AGAP004957	protein_coding	origin recognition complex subunit 1
AGAP004961	2190	9		AGAP004961	protein_coding	Peptidase M12B domain-containing protein [Source:UniProtKB/TrEMBL;Acc:A0A1S4GNF0]
AGAP004962	393	5		AGAP004962	protein_coding	cyclin B
AGAP004963	394	5		AGAP004963	protein_coding	cyclin B
AGAP004968	2191	8	5667335	AGAP004968	protein_coding	DUF4802 domain-containing protein [Source:UniProtKB/TrEMBL;Acc:A7UTH6]
AGAP004972	4802	7		AGAP004972	protein_coding
AGAP004973	4010	9		AGAP004973	protein_coding
AGAP004975	2192	7	1275792	PPO3	protein_coding	prophenoloxidase 3
AGAP004977	395	10	1275799	PPO6	protein_coding	prophenoloxidase 6
AGAP004978	396	3	1275800	PPO9	protein_coding	prophenoloxidase 9
AGAP004981	4693	3	1275806	PPO4	protein_coding	prophenoloxidase 4
AGAP004983	2193	7	5667319	AGAP004983	protein_coding
AGAP004987	4694	2	1275813	AGAP004987	protein_coding
AGAP004988	5156	2	1275814	AGAP004988	protein_coding
AGAP004993	2194	7	1275819	AGAP004993	protein_coding	laminin subunit alpha
AGAP005001	2195	9		GPRNNA17	protein_coding	putative GPCR class a orphan receptor 17
AGAP005007	2196	6	1275832	AGAP005007	protein_coding	kelch domain containing 4
AGAP005009	4695	10	1275834	AGAP005009	protein_coding	Pyrroline-5-carboxylate reductase [Source:UniProtKB/TrEMBL;Acc:Q7PPH9]
AGAP005014	2197	5	1275840	AGAP005014	protein_coding
AGAP005023	2198	6	1267447	AGAP005023	protein_coding	Histone H4 [Source:UniProtKB/TrEMBL;Acc:Q7PCX0]
AGAP005024	2199	5	3292284	AGAP005024	protein_coding	Histone H3 [Source:UniProtKB/TrEMBL;Acc:Q7PD39]
AGAP005025	397	5	3292284	AGAP005025	protein_coding	Histone H3 [Source:UniProtKB/TrEMBL;Acc:Q7PD39]
AGAP005026	120	6	1267447	AGAP005026	protein_coding	Histone H4 [Source:UniProtKB/TrEMBL;Acc:Q7PCX0]
AGAP005030	2200	5		AGAP005030	protein_coding
AGAP005031	2201	5		PIAS	protein_coding	E3 SUMO-protein ligase PIAS2
AGAP005033	2202	5	1274870	AGAP005033	protein_coding	U3 small nucleolar RNA-associated protein 20
AGAP005034	2203	8		GPRMGL5	protein_coding	putative metabotropic glutamate receptor 5
AGAP005035	2204	6		AGAP005035	protein_coding	DNA helicase INO80
AGAP005036	2205	5	1274855	AGAP005036	protein_coding
AGAP005038	2206	7	1274739	AGAP005038	protein_coding
AGAP005041	5322	1		AGAP005041	protein_coding	Homeobox domain-containing protein [Source:UniProtKB/TrEMBL;Acc:A0A1S4GNN1]
AGAP005043	2207	7	1274856	AGAP005043	protein_coding	Inactive dipeptidyl peptidase 10
AGAP005045	121	1	5667285	AGAP005045	protein_coding
AGAP005052	2208	6	1274733	AGAP005052	protein_coding	deoxyribodipyrimidine photo-lyase
AGAP005057	4011	7		AGAP005057	protein_coding
AGAP005058	2209	6	1274741	AGAP005058	protein_coding	rhomboid-related protein 1/2/3
AGAP005064	2210	6	1274747	AGAP005064	protein_coding
AGAP005065	261	5	1274748	AGAP005065	protein_coding
AGAP005068	4012	8		AGAP005068	protein_coding	defective proboscis extension response
AGAP005069	2211	8		AGAP005069	protein_coding
AGAP005072	122	7		AGAP005072	protein_coding
AGAP005074	5061	9	5667259	AGAP005074	protein_coding
AGAP005076	2212	8	3289894	AGAP005076	protein_coding	bridging integrator
AGAP005095	2213	7		AGAP005095	protein_coding	actin beta/gamma 1
AGAP005101	4013	2	1274776	AGAP005101	protein_coding
AGAP005106	2214	5	1274781	AGAP005106	protein_coding
AGAP005109	2215	7	1274785	AGAP005109	protein_coding	MICOS complex subunit MIC13 [Source:UniProtKB/TrEMBL;Acc:Q7Q9Q1]
AGAP005113	4014	7		AGAP005113	protein_coding	Thiamine pyrophosphate carrier
AGAP005119	4493	6		AGAP005119	protein_coding	RNA polymerase II subunit A C-terminal domain phosphatase
AGAP005121	5157	1	1274799	AGAP005121	protein_coding	PRA1 family protein [Source:UniProtKB/TrEMBL;Acc:Q7Q9P5]
AGAP005122	4920	2	1274800	AGAP005122	protein_coding	UBX domain-containing protein 1
AGAP005125	1037	5	1274803	AGAP005125	protein_coding	tripartite motif-containing protein 71
AGAP005134	2216	7	1274812	AGAP005134	protein_coding	F-type H+-transporting ATPase subunit alpha
AGAP005145	4494	2		AGAP005145	protein_coding	Acyl_transf_3 domain-containing protein [Source:UniProtKB/TrEMBL;Acc:A0A1S4GNW3]
AGAP005147	2217	5		AGAP005147	protein_coding	Fibronectin type-III domain-containing protein [Source:UniProtKB/TrEMBL;Acc:A0A1S4GN88]
AGAP005149	4015	5	1274830	AGAP005149	protein_coding	H/ACA ribonucleoprotein complex subunit 3
AGAP005153	4495	10		AGAP005153	protein_coding	cysteine dioxygenase
AGAP005156	2218	5		AGAP005156	protein_coding
AGAP005161	2219	6	1274845	AGAP005161	protein_coding	polynucleotide 5'-hydroxyl-kinase GRC3/NOL9
AGAP005162	5323	1		AGAP005162	protein_coding
AGAP005166	1352	7	1274873	AGAP005166	protein_coding
AGAP005167	2220	7		AGAP005167	protein_coding	short chain dehydrogenase/3-oxoacyl-(acyl-carrier protein) reductase
AGAP005168	2221	7	5667187	AGAP005168	protein_coding
AGAP005171	4016	9	3289914	AGAP005171	protein_coding	Tctex1 domain-containing protein 4
AGAP005174	2222	5	1274879	AGAP005174	protein_coding	nucleoporin SEH1
AGAP005175	4496	10	1274881	AGAP005175	protein_coding	acetyl-CoA carboxylase / biotin carboxylase
AGAP005176	2223	5	1274882	AGAP005176	protein_coding	cell division control protein 6
AGAP005187	2224	6		AGAP005187	protein_coding
AGAP005190	2225	5	1274896	AGAP005190	protein_coding	protein KTI12
AGAP005191	2226	6	1274897	AGAP005191	protein_coding	exosome complex exonuclease DIS3/RRP44
AGAP005194	731	7	1274900	AGAP005194	protein_coding
AGAP005195	1038	10	1274901	AGAP005195	protein_coding
AGAP005196	568	7	1274902	AGAP005196	protein_coding
AGAP005209	5158	2	1274917	AGAP005209	protein_coding	Uridine kinase [Source:UniProtKB/TrEMBL;Acc:Q5TSQ7]
AGAP005217	2227	9		AGAP005217	protein_coding
AGAP005221	2228	5	1274929	AGAP005221	protein_coding	ribosomal RNA methyltransferase Nop2
AGAP005222	4017	7	1274931	AGAP005222	protein_coding
AGAP005225	1039	5		AGAP005225	protein_coding	zinc finger protein ubi-d4
AGAP005229	4018	7	1274937	AGAP005229	protein_coding
AGAP005233	4734	7		AGAP005233	protein_coding	tetraspanin D107
AGAP005234	4019	10	1274941	CuSOD2	protein_coding	copper-zinc superoxide dismutase 2
AGAP005238	5159	10	1274945	AGAP005238	protein_coding	facilitated glucose transporter (solute carrier family 2)
AGAP005239	4803	2		AGAP005239	protein_coding	mitochondrial oxaloacetate transport protein
AGAP005241	1040	2	1274948	AGAP005241	protein_coding
AGAP005242	4921	2		AGAP005242	protein_coding
AGAP005243	4804	7	1274950	AGAP005243	protein_coding
AGAP005245	2229	5	1274953	AGAP005245	protein_coding
AGAP005246	1041	1	1274959	SRPN10	protein_coding	serine protease inhibitor (serpin) 10
AGAP005247	2230	7		AGAP005247	protein_coding
AGAP005249	2231	5	1274962	AGAP005249	protein_coding	multiple RNA-binding domain-containing protein 1
AGAP005253	1042	5	1274967	AGAP005253	protein_coding
AGAP005254	2232	7		Drep2	protein_coding	DNA fragmentation factor-related protein 2
AGAP005255	2233	7	1274970	AGAP005255	protein_coding	Ras-related protein Rab-3C
AGAP005259	2234	5		AGAP005259	protein_coding
AGAP005260	2235	3		AGAP005260	protein_coding	dTMP kinase
AGAP005261	2236	5		AGAP005261	protein_coding
AGAP005264	4020	2	1274982	AGAP005264	protein_coding	histone H1/5
AGAP005265	4021	2		AGAP005265	protein_coding
AGAP005270	4022	5	1270377	AGAP005270	protein_coding	protein phosphatase
AGAP005271	2237	6		AGAP005271	protein_coding	E3 ubiquitin-protein ligase FANCL
AGAP005272	2238	5		AGAP005272	protein_coding
AGAP005273	2239	8		AGAP005273	protein_coding	LRRCT domain-containing protein [Source:UniProtKB/TrEMBL;Acc:A0A1S4GPD1]
AGAP005277	4805	2	3289933	AGAP005277	protein_coding
AGAP005294	2240	8	1270389	AGAP005294	protein_coding
AGAP005296	2241	5	3289936	AGAP005296	protein_coding	U11/U12 small nuclear ribonucleoprotein 65 kDa protein
AGAP005297	2242	5	1270388	AGAP005297	protein_coding	F-box and leucine-rich repeat protein 1 (S-phase kinase-associated protein 2)
AGAP005302	2243	8	1270373	AGAP005302	protein_coding	DIRAS family, GTP-binding Ras-like 2
AGAP005310	622	3	1276024	AGAP005310	protein_coding
AGAP005312	1043	1		AGAP005312	protein_coding
AGAP005313	2244	7	4576604	AGAP005313	protein_coding
AGAP005315	1044	1	5667176	AGAP005315	protein_coding
AGAP005317	2245	8	1276027	AGAP005317	protein_coding	MFS transporter, PCFT/HCP family, solute carrier family 46 (folate transporter
AGAP005318	398	8		AGAP005318	protein_coding
AGAP005319	5160	1	1276033	AGAP005319	protein_coding
AGAP005320	2246	6	1276034	AGAP005320	protein_coding	U3 small nucleolar RNA-interacting protein 2
AGAP005321	2247	5		AGAP005321	protein_coding
AGAP005323	4023	10	1276030	AGAP005323	protein_coding	D-aspartate oxidase
AGAP005324	2248	7	1276032	AGAP005324	protein_coding	UBIQUITIN_CONJUGAT_2 domain-containing protein [Source:UniProtKB/TrEMBL;Acc:Q7PIU2]
AGAP005326	1045	2	3289947	AGAP005326	protein_coding
AGAP005327	2249	10		AGAP005327	protein_coding	ribonuclease UK114
AGAP005329	2250	8	5667091	AGAP005329	protein_coding
AGAP005331	4024	6	1276040	AGAP005331	protein_coding	regulation of nuclear pre-mRNA domain containing 1A
AGAP005340	4025	2	1276047	AGAP005340	protein_coding
AGAP005342	4497	10	1276049	AGAP005342	protein_coding	malate synthase
AGAP005345	1353	1	1276053	AGAP005345	protein_coding
AGAP005346	4922	9		AGAP005346	protein_coding
AGAP005349	2251	9		AGAP005349	protein_coding	DC_STAMP domain-containing protein [Source:UniProtKB/TrEMBL;Acc:A0A1S4GPQ8]
AGAP005350	2252	8	1276057	AGAP005350	protein_coding
AGAP005360	2253	8	1276065	AGAP005360	protein_coding	PQ loop repeat-containing protein 3
AGAP005361	5161	2		AGAP005361	protein_coding
AGAP005362	2254	6		AGAP005362	protein_coding	NF-X1-type zinc finger protein NFXL1
AGAP005363	2255	8		AGAP005363	protein_coding
AGAP005365	4026	5	1276069	AGAP005365	protein_coding	ribosome biogenesis protein BRX1
AGAP005366	2256	6	3289953	AGAP005366	protein_coding	serine/arginine repetitive matrix protein 1
AGAP005368	732	9		AGAP005368	protein_coding
AGAP005369	2257	5	4576537	AGAP005369	protein_coding
AGAP005370	2258	7	3289954	COEBE4C	protein_coding	carboxylesterase beta esterase
AGAP005371	4027	10	4576531	COEBE2C	protein_coding	carboxylesterase beta esterase
AGAP005372	733	10	4576532	COEBE3C	protein_coding	carboxylesterase beta esterase
AGAP005373	2259	3	1276074	COEBE1C	protein_coding	carboxylesterase beta esterase
AGAP005374	2260	6		AGAP005374	protein_coding
AGAP005377	4028	2	1276078	AGAP005377	protein_coding
AGAP005378	2261	7	1276079	AGAP005378	protein_coding
AGAP005379	4029	2	1276081	AGAP005379	protein_coding
AGAP005383	4030	10	1276085	AGAP005383	protein_coding	cellular retinaldehyde binding protein
AGAP005385	2262	9	5667138	AGAP005385	protein_coding	phosphatidylinositol transfer protein SEC14
AGAP005386	1046	9	1276088	AGAP005386	protein_coding
AGAP005387	2263	7	1276089	AGAP005387	protein_coding	cellular retinaldehyde binding protein
AGAP005388	2264	7	3289958	AGAP005388	protein_coding	cellular retinaldehyde binding protein
AGAP005389	2265	7	1276090	AGAP005389	protein_coding
AGAP005390	5162	1		AGAP005390	protein_coding
AGAP005397	1047	5	4576439	AGAP005397	protein_coding
AGAP005399	2266	8		AGAP005399	protein_coding
AGAP005400	2267	7	1276101	AGAP005400	protein_coding	four and a half LIM domains
AGAP005405	2268	5	1276105	AGAP005405	protein_coding	solute carrier family 39 (zinc transporter), member 10
AGAP005407	2269	5	3289962	AGAP005407	protein_coding
AGAP005412	399	2		AGAP005412	protein_coding	DC_STAMP domain-containing protein [Source:UniProtKB/TrEMBL;Acc:A0A1S4GPX7]
AGAP005420	2270	9	1276119	AGAP005420	protein_coding
AGAP005424	1354	2	3289965	AGAP005424	protein_coding
AGAP005429	2271	6	1276126	Thoc6	protein_coding	THO complex subunit 6
AGAP005435	2272	7	1276132	AGAP005435	protein_coding	Iodotyrosine dehalogenase
AGAP005436	4498	2		tRNA-Arg	tRNA
AGAP005437	4499	2	1276133	AGAP005437	protein_coding
AGAP005438	2273	5		AGAP005438	protein_coding	ribosome biogenesis protein MAK21
AGAP005448	262	1		AGAP005448	protein_coding	B9 domain-containing protein 2
AGAP005455	2274	7		CPR14	protein_coding	cuticular protein RR-1 family 14
AGAP005456	2275	7	1276149	CPR15	protein_coding	cuticular protein RR-1 family 15
AGAP005457	22	9	1276150	AGAP005457	protein_coding	Ser/Thr protein phosphatase/nucleotidase
AGAP005458	23	9	5667074	AGAP005458	protein_coding	Ser/Thr protein phosphatase/nucleotidase
AGAP005459	2276	7	1276152	CPR16	protein_coding	cuticular protein RR-1 family 16
AGAP005464	2277	7		GPRDIH1	protein_coding	putative diuretic insect hormone receptor 1
AGAP005466	4806	2		IR75l	protein_coding	ionotropic receptor IR75l
AGAP005468	5163	1	3289974	AGAP005468	protein_coding
AGAP005470	2278	8	3289975	AGAP005470	protein_coding
AGAP005471	2279	7		AGAP005471	protein_coding
AGAP005477	2280	6	1276169	AGAP005477	protein_coding
AGAP005478	2281	6	4576342	AGAP005478	protein_coding
AGAP005479	2282	6	1276170	AGAP005479	protein_coding	transcription factor grauzone
AGAP005480	4923	6	4576343	AGAP005480	protein_coding
AGAP005482	4031	6	4576334	AGAP005482	protein_coding
AGAP005483	2283	6	4576335	AGAP005483	protein_coding	transcription factor grauzone
AGAP005495	4500	2	3289983	Or80	protein_coding	odorant receptor 80
AGAP005496	1048	2	1276179	LRIM12	protein_coding	leucine-rich immune protein (Short)
AGAP005497	4807	6		AGAP005497	protein_coding	SCP domain-containing protein [Source:UniProtKB/TrEMBL;Acc:A0A1S4GPD3]
AGAP005498	1049	10	1276187	AGAP005498	protein_coding	Phospholipid scramblase [Source:UniProtKB/TrEMBL;Acc:A7UTQ0]
AGAP005499	2284	7	1276182	AGAP005499	protein_coding	dehydrogenase/reductase SDR family member 11 precursor
AGAP005500	1050	8	4576326	AGAP005500	protein_coding	dehydrogenase/reductase SDR family member 11 precursor
AGAP005501	4032	10	3289985	AGAP005501	protein_coding	dehydrogenase/reductase SDR family member 11 precursor
AGAP005502	4033	7	4576324	AGAP005502	protein_coding	dehydrogenase/reductase SDR family member 11 precursor
AGAP005503	2285	9	1276185	AGAP005503	protein_coding	dehydrogenase/reductase SDR family member 11 precursor
AGAP005507	2286	8	1276192	nSyb	protein_coding	synaptic vesicle-associated integral membrane protein
AGAP005508	2287	5		AGAP005508	protein_coding
AGAP005509	2288	7	1276194	AGAP005509	protein_coding	Ufm1-specific protease 1
AGAP005512	1051	10	4576310	AGAP005512	protein_coding	Elongation of very long chain fatty acids protein [Source:UniProtKB/TrEMBL;Acc:Q7Q747]
AGAP005513	2289	7		AGAP005513	protein_coding	elongation of very long chain fatty acids protein 2
AGAP005515	2290	7	1276199	AGAP005515	protein_coding	Fatty acyl-CoA reductase [Source:UniProtKB/TrEMBL;Acc:Q7Q745]
AGAP005524	2291	6	1276208	AGAP005524	protein_coding
AGAP005525	2292	6	5666939	AGAP005525	protein_coding
AGAP005526	2293	8		AGAP005526	protein_coding	cubilin
AGAP005529	5164	1	3289993	AGAP005529	protein_coding	Transmembrane BAX inhibitor motif-containing protein 4
AGAP005530	2294	8	1276213	AGAP005530	protein_coding	organic cation transporter
AGAP005532	4034	6	1276215	AGAP005532	protein_coding	Dehydrogenase/reductase SDR family protein 7-like [Source:UniProtKB/Swiss-Prot;Acc:Q7Q732]
AGAP005534	2295	5	3289994	AGAP005534	protein_coding
AGAP005539	4035	6	1276222	AGAP005539	protein_coding	cappuccino
AGAP005541	2296	6	1276224	AGAP005541	protein_coding	protein Jumonji
AGAP005547	872	4	1276231	AGAP005547	protein_coding	alpha-crystallin B chain
AGAP005548	873	1	1276232	AGAP005548	protein_coding	alpha-crystallin B chain
AGAP005552	5165	10	3289995	PGRPLD	protein_coding	peptidoglycan recognition protein (long)
AGAP005556	734	3	1276239	AGAP005556	protein_coding	Motile sperm domain-containing protein 2
AGAP005558	2297	7	1276241	AGAP005558	protein_coding	peptidase (mitochondrial processing) beta
AGAP005564	2298	7	1276249	AGAP005564	protein_coding	CP2 domain-containing protein [Source:UniProtKB/TrEMBL;Acc:A7UTR5]
AGAP005566	2299	6	3289999	AGAP005566	protein_coding
AGAP005568	2300	5		AGAP005568	protein_coding
AGAP005570	2301	6	1276256	AGAP005570	protein_coding
AGAP005571	2302	6		AGAP005571	protein_coding
AGAP005574	2303	6	3290002	AGAP005574	protein_coding
AGAP005575	4036	6		AGAP005575	protein_coding	gamma-tubulin complex component 2
AGAP005576	4037	2	1276262	AGAP005576	protein_coding	aspartyl-tRNA synthetase
AGAP005577	5166	2	5666853	AGAP005577	protein_coding	WD repeat, sterile alpha motif and U-box domain containing 1
AGAP005578	2304	6		AGAP005578	protein_coding	anaphase-promoting complex subunit 5
AGAP005579	735	2		aga-mir-281	pre_miRNA
AGAP005581	5167	10	1276267	AGAP005581	protein_coding	3-hydroxyisobutyrate dehydrogenase [Source:UniProtKB/TrEMBL;Acc:Q7PNN6]
AGAP005582	2305	5	1276268	AGAP005582	protein_coding	pre-rRNA-processing protein TSR4
AGAP005586	1052	1	1276274	AGAP005586	protein_coding
AGAP005599	2306	8		AGAP005599	protein_coding	PH-sensitive chloride channel
AGAP005600	2307	7		AGAP005600	protein_coding	sugar transporter ERD6-like 6
AGAP005603	2308	5	1276290	AGAP005603	protein_coding	zinc finger protein 706
AGAP005606	2309	5		AGAP005606	protein_coding
AGAP005610	5324	4	1276297	AGAP005610	protein_coding
AGAP005611	4501	7	4576188	AGAP005611	protein_coding
AGAP005612	400	4	1276298	AGAP005612	protein_coding
AGAP005614	569	7	3290009	AGAP005614	protein_coding
AGAP005615	4502	8	1276299	mRpS15	protein_coding	28S ribosomal protein S15, mitochondrial
AGAP005620	4038	10	1276305	AGAP005620	protein_coding	Attacin_C domain-containing protein [Source:UniProtKB/TrEMBL;Acc:Q7Q6X3]
AGAP005621	2310	7	1276306	AGAP005621	protein_coding	NADH dehydrogenase (ubiquinone) 1 alpha subcomplex 5
AGAP005630	4924	2	1276315	AGAP005630	protein_coding	transitional endoplasmic reticulum ATPase
AGAP005634	736	8	1276319	Cht2	protein_coding	chitinase
AGAP005635	4039	6	1276320	AGAP005635	protein_coding
AGAP005637	1053	1	5667369	AGAP005637	protein_coding	aldehyde oxidase
[truncated: 3,363 more rows]

## Sheet: ImmuneInduced
AGAP_ID	Heatmap_index	New_kmean_number	entrezgene	gene_symbol	gene_biotype	gene_description
AGAP000016	1413	7	1272260	SCRB10	protein_coding	Class B Scavenger Receptor (CD36 domain).
AGAP000018	1414	4		AGAP000018	protein_coding	phosphatidylinositol-4,5-bisphosphate 3-kinase
AGAP000019	3715	8		AGAP000019	protein_coding	chaoptin
AGAP000038	3716	8		AGAP000038	protein_coding	gamma-aminobutyric acid receptor subunit beta
AGAP000045	1419	8	1272230	AGAP000045	protein_coding	G_PROTEIN_RECEP_F1_2 domain-containing protein [Source:UniProtKB/TrEMBL;Acc:Q7PRZ8]
AGAP000047	292	7	1272228	CPR130	protein_coding	cuticular protein RR-2 family 130
AGAP000051	1420	7		AGAP000051	protein_coding	Heme peroxidase 5 [Source:UniProtKB/TrEMBL;Acc:A0A1S4G8F3]
AGAP000056	1421	7		AGAP000056	protein_coding	neuronal PAS domain-containing protein
AGAP000073	1422	8		AGAP000073	protein_coding	gamma-sarcoglycan
AGAP000082	3718	4	5666778	AGAP000082	protein_coding	translation initiation factor eIF-2B subunit epsilon
AGAP000088	1066	1	1272183	CYP4H19	protein_coding	cytochrome P450
AGAP000094	1423	8	1272177	AGAP000094	protein_coding	4-nitrophenylphosphatase
AGAP000108	1424	6	1272160	OEH	protein_coding	ovary ecdysteroidogenic hormone
AGAP000109	1425	7	1272159	AGAP000109	protein_coding	cytochrome c oxidase subunit VIIa
AGAP000114	1427	3		AGAP000114	protein_coding	Ovo [Source:UniProtKB/TrEMBL;Acc:A0A1S4G8M5]
AGAP000115	1428	6	1272152	GPRNPY4	protein_coding	neuropeptide Y receptor 4
AGAP000117	1429	7		AGAP000117	protein_coding	Wnt inhibitory factor 1000117]
AGAP000123	3719	5		CTLSE2	protein_coding	C-type lectin (CTL)
AGAP000128	1430	7	1272140	AGAP000128	protein_coding	MFS transporter, VNT family, synaptic vesicle glycoprotein 2
AGAP000139	3721	4		AGAP000139	protein_coding	DNA polymerase gamma
AGAP000140	1432	4	1272127	IR100a	protein_coding	ionotropic receptor IR100a
AGAP000144	3722	7		AGAP000144	protein_coding	progestin and adipoQ receptor family member 3
AGAP000147	1434	4		AGAP000147	protein_coding	PDZ-binding kinase
AGAP000149	3723	4	1272115	AGAP000149	protein_coding	Ras association domain-containing protein 2/4
AGAP000150	1435	6	1272113	SG6	protein_coding	salivary gland protein 6
AGAP000155	1438	4	1272107	AGAP000155	protein_coding	alkylated DNA repair protein alkB homolog
AGAP000159	1439	3	1272103	AGAP000159	protein_coding	Kinesin-like protein [Source:UniProtKB/TrEMBL;Acc:Q7PRX2]
AGAP000162	1440	1	1272101	AGAP000162	protein_coding	Cystathionine beta-synthase [Source:UniProtKB/TrEMBL;Acc:Q7QEV0]
AGAP000163	1441	8	1272100	GSTMS2	protein_coding	glutathione transferase microsomal 2
AGAP000167	1444	4	1272096	AGAP000167	protein_coding	Lipid storage droplets surface-binding protein 2
AGAP000168	791	3		GPRFZ3	protein_coding	Putative frizzled receptor 3 [Source:UniProtKB/TrEMBL;Acc:A0A1S4G8S5]
AGAP000177	1	6	3289629	CPR128	protein_coding	cuticular protein RR-2 family 128
AGAP000179	3724	9	1272085	AGAP000179	protein_coding	Amidophosphoribosyltransferase [Source:UniProtKB/TrEMBL;Acc:Q7QEW3]
AGAP000180	1068	9	1272084	AGAP000180	protein_coding	phosphoribosylaminoimidazole carboxylase
AGAP000181	3725	8	1272083	AGAP000181	protein_coding	riboflavin transporter 2
AGAP000185	1445	4		AGAP000185	protein_coding	double stranded RNA-specific editase
AGAP000188	1446	7	1272077	AGAP000188	protein_coding	Uridine phosphorylase [Source:UniProtKB/TrEMBL;Acc:Q7PFX7]
AGAP000189	1447	4	5666735	AGAP000189	protein_coding	transcription initiation factor TFIID subunit 3
AGAP000192	2	3		CYP4C26	protein_coding	cytochrome P450
AGAP000194	3726	8	1272070	CYP4C25	protein_coding	cytochrome P450
AGAP000198	1449	7		Cht5-5	protein_coding	Chitinase [Source:UniProtKB/TrEMBL;Acc:A0A1S4G846]
AGAP000209	1451	8		AGAP000209	protein_coding	glutamate receptor binding protein
AGAP000210	1452	4	1272055	AGAP000210	protein_coding	triacylglycerol lipase
AGAP000211	4992	5	1272054	AGAP000211	protein_coding	triacylglycerol lipase
AGAP000219	793	8		AGAP000219	protein_coding	Tektin-3
AGAP000220	3727	9	1272047	AGAP000220	protein_coding	xylulokinase
AGAP000228	1455	7		AGAP000228	protein_coding	netrin 1
AGAP000230	3728	5	1272036	Or52	protein_coding	odorant receptor 52
AGAP000232	3729	8		AGAP000232	protein_coding	regulator of G-protein signaling
AGAP000239	3	6	1272022	AGAP000239	protein_coding	allantoinase
AGAP000242	3730	3	1272019	AGAP000242	protein_coding	vesicle transport protein SEC20
AGAP000253	1456	7	1272007	AGAP000253	protein_coding	solute carrier family 25
AGAP000254	1457	8		AGAP000254	protein_coding	potassium voltage-gated channel Shaker-related subfamily A
AGAP000260	1458	7	1271996	ATPsynepsilon	protein_coding	mitochondrial ATP synthase epsilon chain
AGAP000270	1462	3	1271987	AGAP000270	protein_coding	nucleolar protein 53
AGAP000275	1463	7	1271983	AGAP000275	protein_coding	epidermal retinal dehydrogenase
AGAP000277	3733	7	4576041	AGAP000277	protein_coding	EF-hand calcium-binding domain-containing protein 1
AGAP000278	1464	7	1271980	OBP9	protein_coding	odorant-binding protein 9
AGAP000279	1465	6		Obp8	protein_coding	Odorant-binding protein 8 [Source:UniProtKB/TrEMBL;Acc:A0A1S4G948]
AGAP000284	1466	4	1271975	CYP315A1	protein_coding	cytochrome P450
AGAP000290	3734	9	1271969	CLIPA27	protein_coding	CLIP-domain serine protease
AGAP000293	295	6	5666773	IR100h	protein_coding	ionotropic receptor IR100h
AGAP000308	1470	4	1271954	AGAP000308	protein_coding	proteasome activator subunit 3 (PA28 gamma)
AGAP000311	4369	9	1271951	AGAP000311	protein_coding	UNC93-like protein MFSD11
AGAP000313	78	5	1271947	AGAP000313	protein_coding	alanine-glyoxylate aminotransferase 2-like
AGAP000315	4750	9	5666762	CLIPC6	protein_coding	CLIP-domain serine protease
AGAP000324	3735	4	1271937	AGAP000324	protein_coding	tRNA (guanine9-N1)-methyltransferase
AGAP000325	4651	4	1271935	AGAP000325	protein_coding	lysyl-tRNA synthetase, class II
AGAP000344	1071	7	1271915	CPR127	protein_coding	cuticular protein RR-1 family 127
AGAP000345	1475	7	4576095	CPR126	protein_coding	cuticular protein RR-2 family 126
AGAP000351	1476	8	1271906	GPRNPY1	protein_coding	neuropeptide Y receptor 1
AGAP000352	79	6	5666738	TWDL1	protein_coding	cuticular protein TWDL family (TWDL1)
AGAP000357	298	9	1271900	AGAP000357	protein_coding	E3 ubiquitin-protein ligase ZNRF1/2
AGAP000359	1478	7		AGAP000359	protein_coding	venom allergen
AGAP000364	3739	8	1271891	AGAP000364	protein_coding	protein stoned-A
AGAP000369	4573	5	1271887	GPRNNA10	protein_coding	putative GPCR class a orphan receptor 10
AGAP000376	299	9	1271879	Tsf1	protein_coding	Transferrin [Source:UniProtKB/TrEMBL;Acc:Q7QF98]
AGAP000377	300	1		AGAP000377	protein_coding	E3 ubiquitin-protein ligase
AGAP000379	4652	2	1271874	PBD3	protein_coding	piggyBac-derived 3
AGAP000388	1072	1		TRAF6	protein_coding	TOLL pathway signalling TNF Receptor-Associated Factor (TRAF).
AGAP000390	4995	1		AGAP000390	protein_coding	phospholipid-transporting ATPase
AGAP000393	1480	7	1271855	AGAP000393	protein_coding	Trimeric intracellular cation channel type B
AGAP000397	1481	4	1271849	AGAP000397	protein_coding	nucleolar protein 14
AGAP000401	1482	4	1271844	AGAP000401	protein_coding	carbonic anhydrase 2
AGAP000402	795	4	3289675	AGAP000402	protein_coding	Nogo-B receptor precursor
AGAP000406	1484	3		AGAP000406	protein_coding	Rho-associated protein kinase
AGAP000414	1485	4		AGAP000414	protein_coding	prostaglandin reductase 1
AGAP000422	1404	2	1271822	AGAP000422	protein_coding	(heparan sulfate)-glucosamine 3-sulfotransferase 3
AGAP000427	797	3	1271818	AGAP000427	protein_coding	vitellogenin receptor
AGAP000429	4751	4	1271816	AGAP000429	protein_coding	Protein FAN
AGAP000445	4654	4	1271793	GPRADS	protein_coding	putative adenosine receptor
AGAP000448	1486	3		AGAP000448	protein_coding	solute carrier family 25 (mitochondrial ornithine transporter) member 2/15
AGAP000473	1488	3	1271765	AGAP000473	protein_coding	Aa_trans domain-containing protein [Source:UniProtKB/TrEMBL;Acc:Q7QFG5]
AGAP000474	1073	3	1271764	AGAP000474	protein_coding	origin recognition complex subunit 2
AGAP000476	3743	7	1271763	AGAP000476	protein_coding	Xaa-Pro aminopeptidase
AGAP000479	1489	3	1271760	AGAP000479	protein_coding	pre-rRNA-processing protein IPI3
AGAP000481	4370	5	1271758	AGAP000481	protein_coding	cyanogenic beta-glucosidase
AGAP000484	3744	8	1271755	AGAP000484	protein_coding	homeobox protein Nkx-1
AGAP000485	1490	7	1271753	AGAP000485	protein_coding	venom allergen
AGAP000495	1074	3	1271745	AGAP000495	protein_coding	SUMO-conjugating enzyme UBC9
AGAP000496	3745	3	1271744	AGAP000496	protein_coding	geminin
AGAP000513	4752	9	1271729	AGAP000513	protein_coding	dipeptidase E
AGAP000514	1493	4	1271728	AGAP000514	protein_coding	Protein MAK16 homolog [Source:UniProtKB/TrEMBL;Acc:Q7PRY6]
AGAP000523	1495	7	5666800	ATPsynC	protein_coding	F-type H+-transporting ATPase subunit c
AGAP000536	4373	9	1271702	PGRPS1	protein_coding	peptidoglycan recognition protein (short)
AGAP000540	5	9		AGAP000540	protein_coding	proton-coupled amino acid transporter
AGAP000548	1498	7	1271676	SG1b	protein_coding	salivary gland protein 1-like 2
AGAP000551	1075	9	1271673	AGAP000551	protein_coding	2-oxoglutarate dehydrogenase E1 component DHKTD1
AGAP000553	303	4		white	protein_coding	protein white
AGAP000556	1499	3		AGAP000556	protein_coding	selenoprotein W-related protein
AGAP000571	731	10	1271651	CLIPC5	protein_coding	CLIP-domain serine protease
AGAP000575	1501	3		AGAP000575	protein_coding	kinesin family member 4/7/21/27
AGAP000596	1506	4	1271631	AGAP000596	protein_coding	lysophosphatidylcholine acyltransferase / lyso-PAF acetyltransferase
AGAP000598	4753	1	1271629	AGAP000598	protein_coding	scaffold protein Nfu/NifU
AGAP000606	3747	8	3289716	GPRNNA19	protein_coding	putative GPCR class a orphan receptor 19
AGAP000607	1510	7	3289717	SG1c	protein_coding	salivary gland protein 1-like 3
AGAP000609	1511	7		SG1e	protein_coding	salivary gland protein 1-like 5
AGAP000610	1512	7	4576032	SG1f	protein_coding	salivary gland protein 1-like 6
AGAP000611	1513	7	1271621	SG1d	protein_coding	salivary gland protein 1-like 4
AGAP000612	304	9	1271620	SG1	protein_coding	salivary gland protein 1
AGAP000617	3748	4	1271617	AGAP000617	protein_coding	dual specificity phosphatase
AGAP000618	1514	7	1271698	AGAP000618	protein_coding	succinate dehydrogenase (ubiquinone) membrane anchor subunit
AGAP000619	1515	4	1271697	AGAP000619	protein_coding	inhibitor of growth protein 3
AGAP000621	800	9	1271681	AGAP000621	protein_coding	carboxypeptidase A1
AGAP000639	1077	3	1272420	AGAP000639	protein_coding	tRNA dimethylallyltransferase
AGAP000649	1517	7	1272419	AGAP000649	protein_coding	epimerase
AGAP000650	1518	3	1272435	AGAP000650	protein_coding	ribonucleases P/MRP protein subunit RPP40
AGAP000657	4656	5	1272421	AGAP000657	protein_coding	amiloride-sensitive sodium channel
AGAP000658	1519	7		GPRGHP3	protein_coding	putative growth hormone releasing hormone receptor 3
AGAP000666	1520	3	1272450	AGAP000666	protein_coding	ubiquitin carboxyl-terminal hydrolase 16/45
AGAP000667	306	2		AGAP000667	protein_coding	G_PROTEIN_RECEP_F1_2 domain-containing protein [Source:UniProtKB/TrEMBL;Acc:A0A1W5KQ45]
AGAP000668	1521	4	1272417	AGAP000668	protein_coding	bromodomain adjacent to zinc finger domain protein 1A
AGAP000674	1524	3		AGAP000674	protein_coding	transcription factor Sp, invertebrate
AGAP000679	1525	9	1272425	AGAP000679	protein_coding	Aminoacylase [Source:UniProtKB/TrEMBL;Acc:Q7QEF5]
AGAP000681	1526	4	1272416	AGAP000681	protein_coding	tRNA:m4X modification enzyme
AGAP000693	308	9		CEC1	protein_coding	cecropin anti-microbial peptide
AGAP000719	1532	3	1272312	Ahcy13	protein_coding	Adenosylhomocysteinase [Source:UniProtKB/Swiss-Prot;Acc:O76757]
AGAP000720	1533	8	1272313	AGAP000720	protein_coding	neuronal cell adhesion molecule
AGAP000721	3749	7	1272314	AGAP000721	protein_coding	V-type H+-transporting ATPase subunit AC39
AGAP000728	1534	8		AGAP000728	protein_coding	wengen
AGAP000732	1535	10	1272321	AGAP000732	protein_coding	Synaptic vesicle protein
AGAP000740	1536	4	1272333	AGAP000740	protein_coding	GDP-D-glucose phosphorylase C15orf58 homolog
AGAP000748	1538	8	1272337	AGAP000748	protein_coding	Muscular protein 20
AGAP000749	3750	7	1272338	AGAP000749	protein_coding	Muscular protein 20
AGAP000756	1542	9	1272346	AGAP000756	protein_coding	carboxypeptidase M
AGAP000760	3751	7	1272350	AGAP000760	protein_coding	alkylated DNA repair protein alkB homolog 7
AGAP000768	1544	8		AGAP000768	protein_coding	Septin 4 [Source:UniProtKB/TrEMBL;Acc:A0A1S4G9T6]
AGAP000784	1545	1	1272375	AGAP000784	protein_coding	abhydrolase domain containing 4
AGAP000786	309	1	1272378	AGAP000786	protein_coding	ZP domain-containing protein [Source:UniProtKB/TrEMBL;Acc:Q7QE77]
AGAP000794	1547	7	1272388	AGAP000794	protein_coding	NADH dehydrogenase (ubiquinone) Fe-S protein 2
AGAP000805	1549	8	1272394	AGAP000805	protein_coding	BTB/POZ domain-containing protein KCTD16
AGAP000806	1078	9	1272395	AGAP000806	protein_coding	Angiopoietin-like 1
AGAP000808	4998	1	1272397	AGAP000808	protein_coding	DNA damage-regulated autophagy modulator protein 2
AGAP000815	1550	8	1272405	INTB	protein_coding	integrin beta subunit
AGAP000818	1551	2	1277432	CYP9K1	protein_coding	cytochrome P450
AGAP000820	1552	7	1277342	CPR125	protein_coding	cuticular protein RR-2 family 125
AGAP000823	1553	7	1277333	AGAP000823	protein_coding	CD81 antigen
AGAP000840	1555	3	1277353	AGAP000840	protein_coding	amiloride-sensitive sodium channel, other
AGAP000844	1556	8	1277357	AGAP000844	protein_coding	Progestin and adipoQ receptor family member 4
AGAP000849	1557	7	3289770	AGAP000849	protein_coding	NADH dehydrogenase (ubiquinone) 1 beta subcomplex 1
AGAP000851	1558	7	1277364	AGAP000851	protein_coding	cytochrome c oxidase subunit 6a, mitochrondrial
AGAP000852	3753	4	1277365	AGAP000852	protein_coding	Small ubiquitin-related modifier [Source:UniProtKB/TrEMBL;Acc:Q7PNJ2]
AGAP000856	1559	4	1277369	AGAP000856	protein_coding	tRNA-dihydrouridine synthase 2
AGAP000862	4999	4	1277375	AGAP000862	protein_coding	alpha 1,3-glucosidase
AGAP000869	4658	4	1277384	AGAP000869	protein_coding	partitioning defective protein 3
AGAP000876	3754	1	1277392	AGAP000876	protein_coding	BHLH domain-containing protein [Source:UniProtKB/TrEMBL;Acc:Q7PNK3]
AGAP000877	1560	7	1277393	CYP4G17	protein_coding	cytochrome P450
AGAP000879	1080	3	1277395	AGAP000879	protein_coding	yellow protein
AGAP000881	4754	9	1277397	AGAP000881	protein_coding	aldehyde dehydrogenase family 7 member A1
AGAP000882	1561	3	1277398	AGAP000882	protein_coding	17-beta-hydroxysteroid dehydrogenase type 6 precursor
AGAP000884	3755	3	1277401	AGAP000884	protein_coding	ubiquitin carboxyl-terminal hydrolase 1
AGAP000885	202	7	1277402	AGAP000885	protein_coding	aminopeptidase N
AGAP000889	5000	1	1277406	AGAP000889	protein_coding	Coactosin-like protein
AGAP000897	4755	1	1277414	AGAP000897	protein_coding	coiled-coil-helix-coiled-coil-helix domain-containing protein 2, mitochondrial
AGAP000898	4659	4		AGAP000898	protein_coding	slingshot
AGAP000901	1563	7	1277418	AGAP000901	protein_coding	alanine transaminase
AGAP000929	1565	7		AGAP000929	protein_coding	C-type lectin (CTL) - selectin like [Source:UniProtKB/TrEMBL;Acc:A0A1S4GAG1]
AGAP000931	1082	2	1270417	AGAP000931	protein_coding	UPF0729 protein AGAP000931 [Source:UniProtKB/Swiss-Prot;Acc:Q7PSY2]
AGAP000935	1566	7	1270421	AGAP000935	protein_coding	mitochondrial processing peptidase
AGAP000940	3758	8		CTL7	protein_coding	C-type lectin (CTL) [Source:UniProtKB/TrEMBL;Acc:A0A1S4GAH1]
AGAP000942	4757	9	1270426	AGAP000942	protein_coding	Nudix hydrolase domain-containing protein [Source:UniProtKB/TrEMBL;Acc:Q7QI27]
AGAP000943	3759	6	1270427	AGAP000943	protein_coding	chloride intracellular channel
AGAP000947	1568	7	1270441	GSTU1	protein_coding	glutathione S-transferase unclassified 1
AGAP000950	1569	7	1270445	mRpL9	protein_coding	39S ribosomal protein L9, mitochondrial
AGAP000954	1083	3	1270450	AGAP000954	protein_coding	phosphoribosyl pyrophosphate synthetase-associated protein 2
AGAP000962	3760	8	1270457	alpha7	protein_coding	nicotinic acetylcholine receptor subunit alpha 7
AGAP000966	1570	7	1270461	beta1	protein_coding	nicotinic acetylcholine receptor beta 1
AGAP000969	1572	8	1270464	AGAP000969	protein_coding	tropomodulin
AGAP000971	1573	6	1270466	AGAP000971	protein_coding	prolyl 4-hydroxylase
AGAP000986	1574	7	3289800	CPAP3-D	protein_coding	cuticular protein
AGAP000987	1575	7	1270483	CPAP3-A1b	protein_coding	cuticular protein
AGAP000988	1576	7	3289801	CPAP3-A1c	protein_coding	cuticular protein
AGAP000989	1577	7		CPAP3-A1a	protein_coding	cuticular protein
AGAP001002	7	7		AGAP001002	protein_coding	Toll protein
AGAP001004	1578	4		TOLL1A	protein_coding	TOLL-like receptor 1A
AGAP001019	315	3		AGAP001019	protein_coding	polycomb-like protein 2
AGAP001021	3762	7	1270511	AGAP001021	protein_coding	dihydropyrimidine dehydrogenase (NADP+)
AGAP001025	1579	7	1270515	AGAP001025	protein_coding	protein msta, isoform A
AGAP001026	5001	1	1270516	AGAP001026	protein_coding	carboxypeptidase A
AGAP001031	3763	4		AGAP001031	protein_coding	INO80 complex subunit E
AGAP001034	1580	7		AGAP001034	protein_coding	protein mab-21
AGAP001038	1086	3		AGAP001038	protein_coding	cholesterol 7-dehydrogenase
AGAP001039	804	3	1270531	CYP307A1	protein_coding	cytochrome P450
AGAP001047	4375	9	1278631	AGAP001047	protein_coding	inositol polyphosphate 1-phosphatase
AGAP001052	83	7	4575976	AGAP001052	protein_coding	ubiquitin carboxyl-terminal hydrolase 2/21
AGAP001057	1583	3	4576037	AGAP001057	protein_coding	ATP-dependent RNA helicase DDX10/DBP4
AGAP001058	316	9	1272860	AGAP001058	protein_coding	palmitoyl-protein thioesterase
AGAP001065	805	9	1278659	AGAP001065	protein_coding	glycine hydroxymethyltransferase
AGAP001067	4376	6		AGAP001067	protein_coding	DUF4806 domain-containing protein [Source:UniProtKB/TrEMBL;Acc:A0A1S4GBG2]
AGAP001068	3765	7	1278673	AGAP001068	protein_coding	ubiquitin-conjugating enzyme E2 H
AGAP001076	1584	7	1274154	CYP4G16	protein_coding	cytochrome P450
AGAP001084	84	2	1278389	AGAP001084	protein_coding	Fatty acyl-CoA reductase [Source:UniProtKB/TrEMBL;Acc:Q7Q2V5]
AGAP001093	5002	1	1278707	AGAP001093	protein_coding	fos-like antigen, invertebrate
AGAP001097	1586	7	1282068	AGAP001097	protein_coding	Elongation of very long chain fatty acids protein [Source:UniProtKB/TrEMBL;Acc:Q7PKF8]
AGAP001098	1587	7	1282066	AGAP001098	protein_coding	DAMOX
AGAP001101	1588	7	1282064	COEBE2O	protein_coding	carboxylesterase
AGAP001104	1087	3		AGAP001104	protein_coding	chromatin assembly factor 1 subunit A
AGAP001108	4574	7	1282055	AGAP001108	protein_coding	mitochondrial import inner membrane translocase subunit TIM50-C
AGAP001113	1590	8		AGAP001113	protein_coding	A disintegrin and metalloproteinase with thrombospondin motifs 18
AGAP001116	807	9	1282047	AGAP001116	protein_coding	D-amino-acid oxidase
AGAP001117	4377	5	1282046	Gr37	protein_coding	gustatory receptor 37
AGAP001124	1592	9	1282039	AGAP001124	protein_coding	Aminomethyltransferase [Source:UniProtKB/TrEMBL;Acc:Q7PWZ1]
AGAP001126	3766	8	1282038	dpr8	protein_coding	defective proboscis extension response 8
AGAP001127	808	9	4577388	AGAP001127	protein_coding	P37NB protein
AGAP001130	809	3		AGAP001130	protein_coding	poly(A) RNA polymerase GLD2
AGAP001137	4759	6	5667468	Gr59	protein_coding	gustatory receptor 59
AGAP001138	1594	7	1282029	ATPsynB	protein_coding	F-type H+-transporting ATPase subunit b
AGAP001145	4378	4	1282021	AGAP001145	protein_coding	pre-mRNA-splicing factor 38A
AGAP001146	1597	3	1282020	AGAP001146	protein_coding	U3 small nucleolar RNA-associated protein 12
AGAP001161	1600	7	1282006	GPROP6	protein_coding	long wavelength sensitive opsin
AGAP001162	4379	1	4577366	GPROP5	protein_coding	long wavelength sensitive opsin
AGAP001165	317	1	4577365	AGAP001165	protein_coding	zinc finger protein DZIP1
AGAP001166	1601	4	1282001	AGAP001166	protein_coding	GINS complex subunit 4
AGAP001167	3768	4	1282000	AGAP001167	protein_coding	pre-rRNA-processing protein TSR2
AGAP001169	1602	4	1281997	Gr49	protein_coding	gustatory receptor 49
AGAP001170	1088	2	3290430	Gr48	protein_coding	gustatory receptor 48
AGAP001171	1603	1	1281996	Gr50	protein_coding	gustatory receptor 50
AGAP001172	810	1	1281995	Gr51	protein_coding	gustatory receptor 51
AGAP001173	85	2	1281994	Gr52	protein_coding	gustatory receptor 52
AGAP001177	86	1	1281990	AGAP001177	protein_coding	Ca2+-triggered coelenterazine-binding protein 1
AGAP001183	4950	6	1281984	AGAP001183	protein_coding	Pyrimidine-specific ribonucleoside hydrolase rihA
AGAP001189	3770	7	1281982	Obp10	protein_coding	odorant-binding protein 10
AGAP001190	1604	4		AGAP001190	protein_coding	Female reproductive tract protease GLEANR_896 [Source:UniProtKB/TrEMBL;Acc:A0A1S4GBU1]
AGAP001196	3771	3	5667651	AGAP001196	protein_coding	Enn protein
AGAP001198	204	7	1281971	AGAP001198	protein_coding	chymotrypsin
AGAP001199	205	7	1281970	AGAP001199	protein_coding	serine protease
AGAP001200	1605	8	1281968	AGAP001200	protein_coding	glycogen debranching enzyme
AGAP001202	732	8	1281966	AGAP001202	protein_coding	organic cation transporter
AGAP001215	3772	4	1281953	AGAP001215	protein_coding	tetratricopeptide repeat protein 39C
AGAP001218	4661	2	3290439	AGAP001218	protein_coding	tubulin alpha-4A chain
AGAP001219	1090	2	3290439	TUB4A	protein_coding	tubulin alpha-4A chain
AGAP001220	1608	4	1281949	AGAP001220	protein_coding	NAD-dependent deacetylase sirtuin 7
AGAP001223	1609	3	1281947	AGAP001223	protein_coding	ATP-dependent RNA helicase DDX55/SPB4
AGAP001233	3773	3	1281938	Vps16B	protein_coding	vacuolar protein sorting 16B
AGAP001236	1610	7	1281935	AGAP001236	protein_coding	Sugar transporter ERD6-like 6
AGAP001246	87	5	1281921	AGAP001246	protein_coding	eupolytin
AGAP001248	811	2	4577294	AGAP001248	protein_coding	eupolytin
AGAP001249	319	2	5667667	AGAP001249	protein_coding	eupolytin
AGAP001250	320	1	5667664	AGAP001250	protein_coding	eupolytin
AGAP001251	9	1	5667665	AGAP001251	protein_coding	eupolytin
AGAP001252	4382	8	3290448	AGAP001252	protein_coding	eupolytin
AGAP001257	3774	7	1281916	AGAP001257	protein_coding	UTP--glucose-1-phosphate uridylyltransferase
AGAP001261	1613	3	1281915	AGAP001261	protein_coding	L-caldesmon
AGAP001264	5003	9	1281913	AGAP001264	protein_coding	Plasma glutamate carboxypeptidase
AGAP001265	3775	8	1281912	AGAP001265	protein_coding	solute carrier family 7 (cationic amino acid transporter), member 14
AGAP001279	1091	3	1281899	AGAP001279	protein_coding	protein phosphatase 3, catalytic subunit
AGAP001284	1614	7	3290452	AGAP001284	protein_coding	potassium inwardly-rectifying channel subfamily J
AGAP001290	1615	3	1281887	AGAP001290	protein_coding	Replication factor C subunit 1 [Source:UniProtKB/TrEMBL;Acc:Q7PUQ3]
AGAP001297	3776	4	1281880	AGAP001297	protein_coding	solute carrier family 25
AGAP001303	1618	7	4577315	SAP1	protein_coding	chemosensory protein 6
AGAP001312	1619	7	1281865	AGAP001312	protein_coding	succinyl-CoA synthetase alpha subunit
AGAP001318	5004	1	1281861	AGAP001318	protein_coding	acetyl-CoA C-acetyltransferase
AGAP001324	5005	1		AGAP001324	protein_coding	Erythroid differentiation-related factor 1
AGAP001325	4760	7	4577336	AGAP001325	protein_coding	peroxiredoxin 5, atypical 2-Cys peroxiredoxin
AGAP001329	4761	2	1281850	CPLCX1	protein_coding	cuticular protein unclassified
AGAP001333	321	3	1281846	st	protein_coding	protein scarlet
AGAP001343	322	2		AGAP001343	protein_coding	fatty acyl-CoA reductase 2
AGAP001345	1623	6	1281835	AGAP001345	protein_coding	hexamerin
AGAP001356	3777	7	1281827	ACE1	protein_coding	Acetylcholinesterase [Source:UniProtKB/Swiss-Prot;Acc:Q869C3]
AGAP001367	1625	8	1281812	AGAP001367	protein_coding	beta-1,3-glucuronyltransferase
AGAP001370	1627	4	1281808	AGAP001370	protein_coding	Ras association domain-containing protein 7/8
AGAP001371	1628	4	1281807	AGAP001371	protein_coding	D-tyrosyl-tRNA(Tyr) deacylase
AGAP001374	1629	7	1281804	trio	protein_coding	TRIO salivary gland protein
AGAP001375	1630	3		SRPN12	protein_coding	serine protease inhibitor (serpin) 12
AGAP001376	1631	6	4577238	SRPN17	protein_coding	serine protease inhibitor (serpin) 17
AGAP001379	206	3	1281799	GPRCCK2	protein_coding	putative gastrin/cholecystokinin receptor 2
AGAP001381	1632	7		AGAP001381	protein_coding	laminin, beta 1
AGAP001384	3778	7	1281793	AGAP001384	protein_coding	protein kinase A
AGAP001391	3780	3		AGAP001391	protein_coding	tetracycline transporter
AGAP001404	1635	4	1281773	AGAP001404	protein_coding	DNA polymerase eta
AGAP001406	3781	4	5667499	wuho	protein_coding	tRNA (guanine-N(7)-)-methyltransferase subunit wuho
AGAP001409	1636	8	1281767	OBP3	protein_coding	odorant-binding protein antennal 3
AGAP001417	1639	7	1281759	AGAP001417	protein_coding	Brain protein 44-like protein
AGAP001420	1640	7	1281756	AGAP001420	protein_coding	2,3-bisphosphoglycerate-dependent phosphoglycerate mutase
AGAP001423	207	3	1281753	AGAP001423	protein_coding	Bifunctional purine biosynthesis protein
AGAP001424	323	3	1281752	AGAP001424	protein_coding	heat shock protein 90kDa beta
AGAP001425	1641	10	1281751	AGAP001425	protein_coding	Sulfotransferase (Sult)
AGAP001433	5008	2		CLIPD3	protein_coding	CLIP-domain serine protease
AGAP001434	3783	8	4577187	AGAP001434	protein_coding	glutamate receptor, anionic
AGAP001443	208	5	1281735	CYP325J1	protein_coding	cytochrome P450
AGAP001458	1645	4	1281717	AGAP001458	protein_coding	mono-ADP-ribosyltransferase sirtuin 6
AGAP001464	5009	1	1281711	AGAP001464	protein_coding	cyclic AMP-responsive element-binding protein 3
AGAP001474	4762	1	1281700	MSN	protein_coding	myosuppressin
AGAP001476	4384	9	1281698	AGAP001476	protein_coding	Innexin inx2
AGAP001478	1647	8	1281696	NMDAR1	protein_coding	ionotropic receptor NMDAR1
AGAP001487	1651	8	4577242	shakB	protein_coding	Innexin shaking-B [Source:UniProtKB/Swiss-Prot;Acc:Q7PXN1]
AGAP001497	1652	7	1281675	ACTN	protein_coding	Alpha-actinin, sarcomeric [Source:UniProtKB/Swiss-Prot;Acc:Q7PKQ5]
AGAP001501	4386	7	1281671	AGAP001501	protein_coding	Regucalcin protein
AGAP001503	1094	2	1281669	AGAP001503	protein_coding	separase
AGAP001507	1653	7	1281666	AGAP001507	protein_coding	procollagen-lysine, 2-oxoglutarate 5-dioxygenase
AGAP001512	1096	1	1281664	AGAP001512	protein_coding	glutamate--cysteine ligase catalytic subunit
AGAP001513	10	6	1281663	AGAP001513	protein_coding	kelch-like protein 1/4/5
AGAP001522	813	3	1281656	AGAP001522	protein_coding	Thyroid receptor-interacting protein 13
AGAP001531	326	5	1281646	AGAP001531	protein_coding	sodium-independent sulfate anion transporter
AGAP001537	1658	3	1281639	AGAP001537	protein_coding	chromosome transmission fidelity protein 1
AGAP001538	1659	4	1281638	AGAP001538	protein_coding	splicing factor 3B subunit 4
AGAP001539	1660	3	1281637	AGAP001539	protein_coding	histone acetyltransferase HTATIP
AGAP001543	209	7	3290486	TWDL11	protein_coding	cuticular protein TWDL family (TWDL11)
AGAP001544	11	10	4576818	AGAP001544	protein_coding	tripartite motif-containing protein 37
AGAP001545	1661	4	1281632	AGAP001545	protein_coding	ribosomal biogenesis protein RLP24
AGAP001550	1662	8	1281626	AGAP001550	protein_coding	sodium-coupled monocarboxylate transporter 1
AGAP001551	1663	3	5667539	AGAP001551	protein_coding	G patch domain and KOW motifs-containing protein
AGAP001557	1097	2		AGAP001557	protein_coding	solute carrier family 12 (sodium/potassium/chloride transporter), member 2
AGAP001558	1665	7	1281610	GPRGNR2	protein_coding	putative gonadotrophin releasing hormone receptor 2
AGAP001561	1666	7	1281607	GPRNNA5	protein_coding	putative GPCR class a orphan receptor 5
AGAP001564	1667	3	1281604	AGAP001564	protein_coding	DNA polymerase sigma
AGAP001568	814	2	1281601	AGAP001568	protein_coding	chromatin assembly factor 1, p180-subunit
AGAP001569	1668	7	1281600	AGAP001569	protein_coding	myosin alkali light chain 1
AGAP001570	1669	7		AGAP001570	protein_coding	microtubule-associated protein tau
AGAP001588	1670	7	1281585	AGAP001588	protein_coding	V-type H+-transporting ATPase subunit I
AGAP001593	733	2	1281580	AGAP001593	protein_coding	homeobox protein goosecoid
AGAP001601	3787	7	3290489	AGAP001601	protein_coding	Ser/Thr protein phosphatase/nucleotidase
AGAP001606	4951	9	1281569	AGAP001606	protein_coding	5-oxoprolinase (ATP-hydrolysing) [Source:UniProtKB/TrEMBL;Acc:Q8T5H1]
AGAP001618	1678	8		AGAP001618	protein_coding	homeobox protein EMX
AGAP001621	1679	7	1281553	AGAP001621	protein_coding	proline synthetase co-transcribed homolog
AGAP001622	88	7	1281552	AGAP001622	protein_coding	myosin light chain 5
AGAP001628	1681	7		AGAP001628	protein_coding	cystinosin homolog
AGAP001630	1682	7	1281542	Tpi	protein_coding	Triosephosphate isomerase [Source:UniProtKB/TrEMBL;Acc:Q7PXW5]
AGAP001631	1683	8	1281540	AGAP001631	protein_coding	amiloride-sensitive sodium channel, other
AGAP001635	4387	5		AGAP001635	protein_coding	sodium-coupled monocarboxylate transporter 2
AGAP001636	328	3	3290493	AGAP001636	protein_coding	serine/threonine-protein kinase greatwall
AGAP001637	1685	7	1281534	sosie	protein_coding	protein sosie
AGAP001648	1686	6	1281525	CLIPB17	protein_coding	CLIP-domain serine protease
AGAP001652	5011	1	1281521	AGAP001652	protein_coding	lipase
AGAP001653	3789	7	1281520	AGAP001653	protein_coding	NADH dehydrogenase (ubiquinone) Fe-S protein 1
AGAP001656	1687	4	1281517	AGAP001656	protein_coding	ribosomal RNA-processing protein 7
AGAP001657	89	7	1281514	AGAP001657	protein_coding	hexamerin
AGAP001659	1688	6	1281512	AGAP001659	protein_coding	hexamerin
AGAP001664	1690	7	3290497	CPR1	protein_coding	cuticular protein RR-2 family 1
AGAP001665	1691	7	1281507	CPR2	protein_coding	cuticular protein RR-2 family 2
AGAP001666	1692	6	3290499	CPR3	protein_coding	cuticular protein RR-2 family 3
AGAP001668	817	5	4577352	CPR5	protein_coding	cuticular protein RR-2 family 5
AGAP001669	818	7	1281505	CPR6	protein_coding	cuticular protein RR-2 family 6
AGAP001674	3790	8		AGAP001674	protein_coding	sidestep
AGAP001676	12	8	1281498	AGAP001676	protein_coding	actin, cytoplasmic
AGAP001684	330	1	1281493	AGAP001684	protein_coding	Alkaline phosphatase [Source:UniProtKB/TrEMBL;Acc:Q7PY02]
AGAP001699	1098	3	1281476	AGAP001699	protein_coding	fatty-acid amide hydrolase 2
AGAP001700	1693	4	1281475	AGAP001700	protein_coding	translational activator GCN1
AGAP001711	3791	7	1281463	AGAP001711	protein_coding	NADH dehydrogenase (ubiquinone) Fe-S protein 8
AGAP001731	4664	4		AGAP001731	protein_coding	F-box protein 11
AGAP001732	1696	1	1281443	AGAP001732	protein_coding	hemomucin
AGAP001744	5012	4	1281430	AGAP001744	protein_coding	cytochrome c oxidase assembly protein subunit 15
AGAP001748	1099	7	1281426	AGAP001748	protein_coding	chitin synthase
AGAP001753	4765	5	1281421	AGAP001753	protein_coding	15-hydroxyprostaglandin dehydrogenase (NAD)
AGAP001754	1697	4	1281420	AGAP001754	protein_coding	nucleoprotein TPR
AGAP001759	5013	4	1281416	AGAP001759	protein_coding	protein transport protein SEC23
AGAP001761	5014	1	1281413	AGAP001761	protein_coding	ceramide synthetase
AGAP001763	1698	8		Fatp	protein_coding	fatty acid transporter protein 1
AGAP001767	331	1	1281408	AGAP001767	protein_coding	Peptidase (mitochondrial processing) beta
AGAP001768	3794	9	4577140	GILT2	protein_coding	gamma-interferon-inducible lysosomal thiol reductase
AGAP001769	1699	7	1281406	AGAP001769	protein_coding	beat protein
AGAP001775	5226	2		ABCC2	protein_coding	ATP-binding cassette transporter (ABC transporter) family C member 2
AGAP001777	3796	7	1281392	ABCC1	protein_coding	ATP-binding cassette transporter (ABC transporter) family C member 1
AGAP001788	1701	3	1281329	AGAP001788	protein_coding	M-type 9 protein
AGAP001789	3797	10	5667537	AGAP001789	protein_coding	(methionine synthase) reductase
AGAP001795	3798	4	1281320	AGAP001795	protein_coding	mortality factor 4-like protein 1
AGAP001797	1703	7	1281318	AGAP001797	protein_coding	Tropomyosin 1
AGAP001799	1704	7	1281316	AGAP001799	protein_coding	tropomyosin 1
AGAP001809	210	1		AGAP001809	protein_coding	tetratricopeptide repeat domain 26
AGAP001814	819	2	5667421	AGAP001814	protein_coding	cytosolic carboxypeptidase 6
AGAP001823	1706	7	1281287	VATG	protein_coding	V-type H+-transporting ATPase subunit G
AGAP001826	93	4		Lp	protein_coding	lipophorin
AGAP001827	1707	3	1281282	AGAP001827	protein_coding	hypoxia up-regulated 1
AGAP001856	1708	4		PER	protein_coding	period circadian protein
AGAP001862	3799	8	1281264	GPRNNA1	protein_coding	putative GPCR class a orphan receptor 1
AGAP001864	820	9	4577054	CYP4H15	protein_coding	cytochrome P450
AGAP001870	3800	8		AGAP001870	protein_coding	solute carrier family 7 (L-type amino acid transporter), member 9
AGAP001880	334	2	1281243	AGAP001880	protein_coding	bZIP factor, other
AGAP001884	1709	7	1281238	AGAP001884	protein_coding	fumarate hydratase, class II
AGAP001892	1101	1	1281231	AGAP001892	protein_coding	arrestin domain-containing protein 3
AGAP001897	1711	4		AGAP001897	protein_coding	centromere protein J
AGAP001901	821	3		AGAP001901	protein_coding	DNA helicase MCM9
AGAP001903	1712	7	1281223	Mdh2	protein_coding	NAD-dependent malate dehydrogenase
AGAP001913	1713	8	1281213	AGAP001913	protein_coding	histamine-gated chloride channel
AGAP001917	1714	4	1281207	AGAP001917	protein_coding	Male specific lethal 3
AGAP001928	1715	3	1281196	AGAP001928	protein_coding	nucleosome assembly protein 1-like 1
AGAP001933	335	3	1281191	AGAP001933	protein_coding	kinase
AGAP001938	1716	4	1281185	AGAP001938	protein_coding	bifunctional lysine-specific demethylase and histidyl-hydroxylase NO66
AGAP001939	5017	4	1281184	AGAP001939	protein_coding	maltase
AGAP001941	3801	1	1281183	AGAP001941	protein_coding	phosphatidic acid phosphatase type 2 domain-containing protein 1B
AGAP001945	3803	4	1281179	AGAP001945	protein_coding	Uncharacterized protein CG12001
AGAP001950	822	3		AGAP001950	protein_coding	membrane-associated tyrosine- and threonine-specific cdc2-inhibitory kinase
AGAP001952	336	2	1281173	AGAP001952	protein_coding	cytosol aminopeptidase
AGAP001954	1717	3	1281170	psidin	protein_coding	Phagocyte signaling-impaired protein [Source:UniProtKB/Swiss-Prot;Acc:Q7PYI4]
AGAP001955	5018	1	1281168	AGAP001955	protein_coding	N-acetylglucosaminylphosphatidylinositol deacetylase
AGAP001956	3804	9	5667676	AGAP001956	protein_coding	Niemann-Pick Type C-2
AGAP001964	4766	9	1281159	CLIPA26	protein_coding	CLIP-domain serine protease
AGAP001965	1718	7	4576984	AGAP001965	protein_coding	sodium-coupled monocarboxylate transporter 1
AGAP001966	734	5	1281156	AGAP001966	protein_coding	sodium-coupled monocarboxylate transporter 1
AGAP001969	693	7	1281153	AGAP001969	protein_coding	polyubiquitin
AGAP001970	94	8	1281152	AGAP001970	protein_coding	Polyubiquitin-B
AGAP001971	5019	1	3290537	AGAP001971	protein_coding	Polyubiquitin-C
AGAP001974	1719	8	3290539	AGAP001974	protein_coding	organic solute transporter subunit alpha
AGAP001979	3805	8		SCRASP3	protein_coding	Class A Scavenger Receptor (SRCR domain) with Serine Protease domain.
AGAP001988	1723	7		AGAP001988	protein_coding	Hyp37.7-like [Source:UniProtKB/TrEMBL;Acc:Q52P96]
AGAP001996	1725	7	1281125	AGAP001996	protein_coding	beta-sarcoglycan
AGAP001999	823	3	1281122	AGAP001999	protein_coding	protein neuralized
AGAP002000	3806	8	1281121	AGAP002000	protein_coding	Kv channel-interacting protein
AGAP002004	1726	3	1281117	AGAP002004	protein_coding	nuclear RNA export factor 1/2
AGAP002009	735	2	3290543	AGAP002009	protein_coding	dynein heavy chain, axonemal
AGAP002011	1727	7	1281108	AGAP002011	protein_coding	ammonium transporter Rh
AGAP002016	5020	9	1281102	AGAP002016	protein_coding	iron/zinc purple acid phosphatase-like protein precursor
AGAP002020	1728	7	1281098	AGAP002020	protein_coding	NADH dehydrogenase (ubiquinone) 1 beta subcomplex 8
AGAP002021	3807	3	1281097	Agpat1	protein_coding	1-acyl-sn-glycerol-3-phosphate acyltransferase
AGAP002033	1729	7	1281083	AGAP002033	protein_coding	arginine kinase
AGAP002040	1730	7		AGAP002040	protein_coding	Brother of iHog
AGAP002049	4389	7	3290548	AGAP002049	protein_coding	phosphatidylethanolamine binding protein 1
AGAP002050	1733	7	1281063	ABCG13	protein_coding	ATP-binding cassette transporter (ABC transporter) family G member 13
AGAP002051	1734	7	1281061	ABCG14	protein_coding	ATP-binding cassette transporter (ABC transporter) family G member 14
AGAP002052	1735	7		AGAP002052	protein_coding	Chitin-binding type-2 domain-containing protein [Source:UniProtKB/TrEMBL;Acc:A0A1S4GDR3]
AGAP002054	3809	7	1281058	AGAP002054	protein_coding	fermitin family homolog 2
AGAP002055	1736	8	1281056	AGAP002055	protein_coding	Beta-galactosidase [Source:UniProtKB/TrEMBL;Acc:Q380S2]
AGAP002056	340	8		AGAP002056	protein_coding	beta-galactosidase
AGAP002058	212	9	4576940	AGAP002058	protein_coding	beta-galactosidase
AGAP002060	1737	7		ABCH3	protein_coding	ATP-binding cassette transporter (ABC transporter) family H member 3
AGAP002065	1103	1	1281048	AGAP002065	protein_coding	alpha-tocopherol transfer protein
AGAP002066	1738	4	1281047	AGAP002066	protein_coding	Mps one binder kinase activator-like 1B
AGAP002074	3810	3		AGAP002074	protein_coding	MADF domain-containing protein [Source:UniProtKB/TrEMBL;Acc:A0A1S4GEF6]
AGAP002075	1740	3		AGAP002075	protein_coding	serine/threonine-protein kinase TTK/MPS1
AGAP002091	213	9	1281370	AGAP002091	protein_coding	phosphoribosylformylglycinamidine synthase
AGAP002101	1742	4	1281143	AGAP002101	protein_coding	isoleucyl-tRNA synthetase
AGAP002108	1744	4		AGAP002108	protein_coding	dual specificity phosphatase
AGAP002113	96	6	1281027	AGAP002113	protein_coding	cytochrome b5
AGAP002121	3811	3	1281372	AGAP002121	protein_coding	DNA-directed RNA polymerase II subunit RPB7
AGAP002123	1745	3	1281346	Axn	protein_coding	axin
AGAP002125	825	2	1281356	Or34	protein_coding	odorant receptor 34
AGAP002128	1746	8	1281345	AGAP002128	protein_coding	BRCA1-associated protein
AGAP002138	1104	7	1269419	CYP325H1	protein_coding	cytochrome P450
AGAP002144	1749	4	1269414	AGAP002144	protein_coding	U4/U6 small nuclear ribonucleoprotein Prp4
AGAP002145	1750	8	1269413	AGAP002145	protein_coding	inactivation no afterpotential D protein
AGAP002150	3812	8		AGAP002150	protein_coding	hyperpolarization activated cyclic nucleotide-gated potassium channel 2
AGAP002157	1752	7	1269399	AGAP002157	protein_coding	thrombospondin 2/3/4/5
AGAP002170	1755	7	1269384	AGAP002170	protein_coding	NADH dehydrogenase (ubiquinone) flavoprotein 2
AGAP002177	3814	3	1269378	AGAP002177	protein_coding	exosome complex component RRP46
AGAP002178	3815	8		AGAP002178	protein_coding	homeobox protein homothorax
AGAP002192	1757	7	1269365	AGAP002192	protein_coding	isocitrate dehydrogenase (NAD+)
AGAP002193	1758	4	1269364	AGAP002193	protein_coding	nuclear RNA export factor 1/2
AGAP002195	1759	7	1269358	CYP325F2	protein_coding	cytochrome P450
AGAP002196	1760	7	1269359	CYP325G1	protein_coding	cytochrome P450
AGAP002197	4391	5		CYP325F1	protein_coding	cytochrome P450
AGAP002198	826	9	3290580	Gnmt	protein_coding	glycine N-methyltransferase
AGAP002202	1762	7	4577452	CYP325E1	protein_coding	cytochrome P450
AGAP002204	1763	7	5667658	CYP325D1	protein_coding	cytochrome P450
AGAP002205	1105	7		CYP325C2	protein_coding	cytochrome P450
AGAP002206	827	7		CYP325D2	protein_coding	cytochrome P450
AGAP002217	1765	7	1269343	AGAP002217	protein_coding	pyruvate dehydrogenase phosphatase regulatory subunit
AGAP002220	3816	3	1269339	AGAP002220	protein_coding	U6 snRNA phosphodiesterase [Source:UniProtKB/TrEMBL;Acc:Q7QK92]
AGAP002224	1766	7	5667673	AGAP002224	protein_coding	open rectifier potassium channel protein 1
AGAP002239	1768	7	1269322	AGAP002239	protein_coding	Diamine acetyltransferase 1
AGAP002245	1770	7	1269317	AGAP002245	protein_coding	cytochrome b-c1 complex subunit 6, mitochondrial
AGAP002247	1771	3	1269314	Med21	protein_coding	Mediator of RNA polymerase II transcription subunit 21 [Source:UniProtKB/Swiss-Prot;Acc:Q7PTL0]
AGAP002248	342	3	1269313	AGAP002248	protein_coding	kinesin family member C1
AGAP002250	4770	9	1269312	AGAP002250	protein_coding	calcium/calmodulin-dependent protein kinase kinase
AGAP002251	3817	4	1269310	AGAP002251	protein_coding	ubiquitin-conjugating enzyme E2 G1
AGAP002256	1772	3	1269305	AGAP002256	protein_coding	RNA-binding protein 7
AGAP002258	1773	4	1269302	Med31	protein_coding	mediator of RNA polymerase II transcription subunit 31
AGAP002259	1774	3		AGAP002259	protein_coding	Structure-specific endonuclease subunit SLX1 homolog [Source:UniProtKB/TrEMBL;Acc:A0A1S4GED8]
AGAP002263	5021	1	1269296	AGAP002263	protein_coding	choline-phosphate cytidylyltransferase
AGAP002270	1775	9	1269288	CLIPB7	protein_coding	CLIP-domain serine protease
AGAP002272	3818	8	1269287	AGAP002272	protein_coding	ankyrin
AGAP002278	5022	1	1269280	ABCB1	protein_coding	ATP-binding cassette transporter (ABC transporter) family B member 1
AGAP002279	1776	7	1269279	AGAP002279	protein_coding	Fatty acyl-CoA reductase [Source:UniProtKB/TrEMBL;Acc:Q7QKD9]
AGAP002290	1777	4	5667720	AGAP002290	protein_coding	negative elongation factor A
AGAP002292	4771	1	1269266	PKP	protein_coding	pyrokinin
AGAP002294	344	1	1269274	AGAP002294	protein_coding	histidyl-tRNA synthetase
AGAP002296	1778	8	1269262	AGAP002296	protein_coding	cytoplasmic polyadenylation element binding protein 2
AGAP002300	1779	3	1273667	AGAP002300	protein_coding	exosome complex exonuclease
AGAP002309	3820	4	3290597	WDY	protein_coding	WD repeat-containing protein on Y chromosome [Source:UniProtKB/Swiss-Prot;Acc:Q5TTP0]
AGAP002310	4392	9		AGAP002310	protein_coding	protocadherin-15
AGAP002317	1780	9	1273653	Alpha_amylase	protein_coding	amylase
AGAP002318	15	5	1273652	AGAP002318	protein_coding	Alpha-amylase [Source:UniProtKB/TrEMBL;Acc:Q7QBU5]
AGAP002320	5023	9	1273650	AGAP002320	protein_coding	isochorismatase domain-containing protein
AGAP002335	1782	3	1273632	AGAP002335	protein_coding	nucleolysin TIA-1/TIAR
AGAP002339	3821	1	1273628	AGAP002339	protein_coding	AN1-type zinc finger protein 2B
AGAP002344	1783	3		AGAP002344	protein_coding	brain tumor protein
AGAP002348	1784	4	1273616	AGAP002348	protein_coding	exosome complex component RRP45
AGAP002350	1785	7	1273614	AGAP002350	protein_coding	troponin T, fast skeletal muscle
AGAP002353	1107	9	1273610	AGAP002353	protein_coding	lipase
AGAP002355	1787	7	1273608	AGAP002355	protein_coding	Glutamine synthetase [Source:UniProtKB/TrEMBL;Acc:Q7QBX9]
AGAP002356	1788	7	1273600	AGAP002356	protein_coding	parvin, beta
AGAP002358	1789	9	1273606	AGAP002358	protein_coding	ADP,ATP carrier protein 2 [Source:UniProtKB/Swiss-Prot;Acc:Q7PQV7]
AGAP002359	3823	4	1273605	AGAP002359	protein_coding	carbonic anhydrase
AGAP002360	1790	6	1273602	AGAP002360	protein_coding	carbonic anhydrase III
AGAP002364	3824	7	1273598	AGAP002364	protein_coding	MICOS complex subunit MIC60 [Source:UniProtKB/TrEMBL;Acc:F5HK71]
AGAP002366	3825	8	1273596	AGAP002366	protein_coding	high affinity choline transporter
AGAP002369	3826	8	1273594	AGAP002369	protein_coding	vesicular acetylcholine transporter
AGAP002375	1108	10	1273588	AGAP002375	protein_coding	DNA-directed RNA polymerase I subunit RPA12
AGAP002378	347	9	1273584	AGAP002378	protein_coding	Adenylosuccinate lyase [Source:UniProtKB/TrEMBL;Acc:Q7QBZ6]
AGAP002387	348	3	1273575	AGAP002387	protein_coding	acid phosphatase
AGAP002388	3827	4	1273573	AGAP002388	protein_coding	Endonuclease III homolog [Source:UniProtKB/TrEMBL;Acc:Q7QC07]
AGAP002391	3828	8	1273571	COEAE5O	protein_coding	carboxylesterase
AGAP002394	3829	4	1273568	AGAP002394	protein_coding	DNA-directed RNA polymerase III subunit RPC3
AGAP002397	4952	4	1273565	AGAP002397	protein_coding	60 kDa lysophospholipase
AGAP002401	1794	7	1273561	AGAP002401	protein_coding	V-type H+-transporting ATPase subunit E
AGAP002404	1795	4		AGAP002404	protein_coding	cullin 5
AGAP002409	3830	4		AGAP002409	protein_coding	tRNA pseudouridine38-40 synthase
AGAP002417	3831	7	1273546	CYP4AR1	protein_coding	cytochrome P450
AGAP002418	3832	8	1273543	CYP4D15	protein_coding	cytochrome P450
AGAP002422	4575	7	1273538	CLIPD1	protein_coding	CLIP-domain serine protease
AGAP002424	1796	7		AGAP002424	protein_coding	Sema domain, seven thrombospondin repeats (type 1 and type 1-like)
AGAP002425	829	10	1273535	AGAP002425	protein_coding	cysteine sulfinic acid decarboxylase
AGAP002426	1797	4	1273534	AGAP002426	protein_coding	Protein OPI10 homolog [Source:UniProtKB/Swiss-Prot;Acc:Q7PRB5]
AGAP002429	4393	9	1273531	CYP314A1	protein_coding	cytochrome P450
AGAP002436	1798	4		AGAP002436	protein_coding	Kip1 ubiquitination-promoting complex protein 2
AGAP002441	736	2		AGAP002441	protein_coding	Neprilysin, neutral endopeptidase 5 [Source:UniProtKB/TrEMBL;Acc:A0A1S4GF43]
AGAP002449	4772	5		AGAP002449	protein_coding	3-OH androgenic UDPGT
AGAP002460	1800	8	1273500	AGAP002460	protein_coding	forkhead box protein
AGAP002471	830	2	1273488	AGAP002471	protein_coding	ADP-ribosylation factor-like protein 16
AGAP002473	1801	7	1273486	VATF	protein_coding	V-type proton ATPase subunit F [Source:UniProtKB/Swiss-Prot;Acc:Q17029]
AGAP002478	831	3		AGAP002478	protein_coding	cyclin B
AGAP002499	1803	3	1273463	AGAP002499	protein_coding	methylmalonate-semialdehyde dehydrogenase (acylating), mitochondrial
AGAP002501	3833	4	5667476	AGAP002501	protein_coding	serine/threonine-protein phosphatase 4 regulatory subunit 2
AGAP002503	4394	9	1273459	AGAP002503	protein_coding	4-coumarate:CoA ligase
AGAP002508	1109	10	1273453	AGAP002508	protein_coding	protease m1 zinc metalloprotease
AGAP002515	99	2	1273447	AGAP002515	protein_coding	renal tumor antigen
AGAP002518	1805	5	1273445	AGAP002518	protein_coding	delta-1-pyrroline-5-carboxylate synthetase
AGAP002520	1806	9	1273441	AGAP002520	protein_coding	short-chain dehydrogenease/reductase
AGAP002522	1807	3	1273439	AGAP002522	protein_coding	cell cycle checkpoint control protein RAD9A
AGAP002535	3834	3	1273427	AGAP002535	protein_coding	serine/threonine-protein phosphatase PGAM5
AGAP002537	4773	1		AGAP002537	protein_coding	bursicon
AGAP002539	1808	4	1273424	AGAP002539	protein_coding	integrator complex subunit 3
AGAP002542	349	10	1273421	LRIM20	protein_coding	leucine-rich immune protein (Coil-less)
AGAP002551	100	7	1273414	AGAP002551	protein_coding	glucose dehydrogenase (acceptor)
AGAP002552	1811	7		AGAP002552	protein_coding	glucose dehydrogenase (acceptor)
AGAP002555	1813	7	1273410	CYP325K1	protein_coding	cytochrome P450
AGAP002557	350	9	1273408	AGAP002557	protein_coding	glucose dehydrogenase (acceptor)
AGAP002559	1814	6	1273406	AGAP002559	protein_coding	alpha-tocopherol transfer protein-like protein
AGAP002563	1815	8		AGAP002563	protein_coding	Ras-like protein family member 10B precursor
AGAP002564	4395	7	1273402	Aldo	protein_coding	fructose biphosphate aldolase
AGAP002567	1816	4	1273400	AGAP002567	protein_coding	hormone-sensitive lipase
AGAP002568	4576	9	3290637	AGAP002568	protein_coding	Nat13 protein
AGAP002577	3836	8		AGAP002577	protein_coding	voltage-dependent p/q type calcium channel
AGAP002580	1817	3	1273388	AGAP002580	protein_coding	DNA helicase
AGAP002586	1818	7	1273385	AGAP002586	protein_coding	glycogen(starch) synthase
AGAP002592	1819	7	1273378	AGAP002592	protein_coding	outer membrane lipoprotein Blc
AGAP002593	3837	7	3290644	AGAP002593	protein_coding	outer membrane lipoprotein Blc
AGAP002594	1114	10	1273377	AGAP002594	protein_coding	apolipoprotein D
AGAP002595	1820	4	1273376	AGAP002595	protein_coding	outer mitochondrial translocase subunit
AGAP002601	351	8	3290645	AGAP002601	protein_coding	nervous fingers
AGAP002605	1821	3	1273363	AGAP002605	protein_coding	DNA-repair protein XRCC1
AGAP002613	1115	7	1273355	CPR8	protein_coding	cuticular protein RR-1 family 8
AGAP002620	3838	9	1273347	MISO	protein_coding	mating-induced stimulator of oogenesis MISO
AGAP002622	352	3	1273345	AGAP002622	protein_coding	sodium-coupled monocarboxylate transporter 1
AGAP002623	4910	5	3290654	AGAP002623	protein_coding	tubulin polyglutamylase TTLL6/13
AGAP002626	4774	4	1273337	AGAP002626	protein_coding	rhomboid-like protein
AGAP002630	1823	7	1273330	AGAP002630	protein_coding	NADH dehydrogenase (ubiquinone) 1 beta subcomplex 2
AGAP002642	353	1	1273320	AGAP002642	protein_coding	DNA mismatch repair protein MSH5
AGAP002646	3839	4	1273315	AGAP002646	protein_coding	cyclin-dependent kinase 7
AGAP002653	5027	4	1273306	AGAP002653	protein_coding	phenylalanyl-tRNA synthetase alpha chain
AGAP002666	3840	3	1273294	AGAP002666	protein_coding	dolichyldiphosphatase
AGAP002674	1827	8	1273287	AGAP002674	protein_coding	dolichyl-phosphate-mannose-protein mannosyltransferase
AGAP002677	354	2	1273285	AGAP002677	protein_coding	coiled-coil domain-containing protein lobo homolog
AGAP002684	1828	4	1273278	AGAP002684	protein_coding	ribosomal RNA-processing protein 1
AGAP002687	1829	4	1273275	AGAP002687	protein_coding	ATP-dependent RNA helicase DHX37/DHR1
AGAP002691	1831	8	1273270	AGAP002691	protein_coding	arrestin domain containing 2
AGAP002706	3842	3	1273262	AGAP002706	protein_coding	small nuclear ribonucleoprotein G
AGAP002720	1118	9	1273246	AGAP002720	protein_coding	cathepsin O
AGAP002721	4775	9	1273245	AGAP002721	protein_coding	Tryptophan 2,3-dioxygenase [Source:UniProtKB/Swiss-Prot;Acc:O77457]
AGAP002726	1119	8	1273241	CPR9	protein_coding	cuticular protein RR-1 family 9
AGAP002728	1833	7	1273240	AGAP002728	protein_coding	Isocitrate dehydrogenase [NAD] subunit, mitochondrial [Source:UniProtKB/TrEMBL;Acc:F5HKN6]
AGAP002731	1834	7	1273237	AGAP002731	protein_coding	protein prenyltransferase alpha subunit repeat containing protein 1
AGAP002735	4776	4	4576830	AGAP002735	protein_coding	histone acetyltransferase MYST4
AGAP002738	1836	6		SCRB5	protein_coding	Class B Scavenger Receptor (CD36 domain).
AGAP002763	4777	1	4577193	IR7t	protein_coding	ionotropic receptor IR7t
AGAP002767	4557	2	1273201	AGAP002767	protein_coding	C-4 methylsterol oxidase
AGAP002777	4397	7	1273193	mRpS33	protein_coding	28S ribosomal protein S33, mitochondrial [Source:UniProtKB/TrEMBL;Acc:Q7PR61]
AGAP002778	1842	3	1273191	AGAP002778	protein_coding	protein misato
AGAP002782	1843	3	1273186	AGAP002782	protein_coding	nuclear autoantigenic sperm protein
AGAP002783	5028	1	1273185	AGAP002783	protein_coding	UDP glucuronosyltransferase 5 family, polypeptide A2
AGAP002784	1844	6	1273182	CLIPD8	protein_coding	CLIP-domain serine protease
AGAP002788	3845	7	1273178	AGAP002788	protein_coding	MICOS complex subunit [Source:UniProtKB/TrEMBL;Acc:Q7QCS7]
AGAP002791	1846	3	1273173	AGAP002791	protein_coding	tRNA-dihydrouridine synthase 4
AGAP002793	3846	8		AGAP002793	protein_coding	slit homolog 1 protein precursor
AGAP002797	1847	8		GLURIId	protein_coding	ionotropic receptor GLURIId
AGAP002798	3848	7	1273164	GNBPB2	protein_coding	3-glucan binding protein
AGAP002799	4778	5	1273163	GNBPB3	protein_coding	3-glucan binding protein
AGAP002805	1848	4	1273157	AGAP002805	protein_coding	DNA excision repair protein ERCC-4
AGAP002810	836	8	1273151	AGAP002810	protein_coding	45 kDa calcium-binding protein
AGAP002813	1849	6	1273147	CLIPD6	protein_coding	CLIP-domain serine protease
AGAP002815	837	8	1273144	CLIPA15	protein_coding	CLIP-domain serine protease
AGAP002816	5029	4		AGAP002816	protein_coding	ERO1-like protein alpha
AGAP002824	1852	2	1273136	GPRTAK1	protein_coding	putative tachykinin receptor 1
AGAP002831	1853	7	1273130	AGAP002831	protein_coding	ribosomal RNA small subunit methyltransferase H
AGAP002835	5030	1	1273125	AGAP002835	protein_coding	alpha-tocopherol transfer protein-like protein
AGAP002836	1854	4	1273124	AGAP002836	protein_coding	endoribonuclease Dicer
AGAP002842	216	8	1273118	AGAP002842	protein_coding	CLIPD1 protein
AGAP002846	1121	4	3290689	AGAP002846	protein_coding	Trunk
AGAP002847	839	10	1273116	AGAP002847	protein_coding	Niemann-Pick Type C-2
AGAP002849	1856	7	1273114	AGAP002849	protein_coding	Niemann-Pick Type C-2
AGAP002851	217	3	1273113	AGAP002851	protein_coding	Niemann-Pick C2 protein
AGAP002858	3850	7	1273109	AGAP002858	protein_coding	Sodium/potassium-transporting ATPase subunit alpha [Source:UniProtKB/TrEMBL;Acc:F5HKJ1]
AGAP002859	1858	7	1273108	AGAP002859	protein_coding	solute carrier family 8 (sodium/calcium exchanger)
AGAP002863	356	5	1273105	COEAE6O	protein_coding	carboxylesterase alpha esterase
AGAP002864	1859	6	4577431	CYP6P15P	protein_coding	cytochrome P450
AGAP002865	1860	7	1273103	CYP6P3	protein_coding	cytochrome P450
AGAP002866	1122	1	1273101	CYP6P5	protein_coding	cytochrome P450
AGAP002867	1123	2	4577420	CYP6P4	protein_coding	cytochrome P450
AGAP002869	4399	1	1273100	CYP6P2	protein_coding	cytochrome P450
AGAP002870	4400	1	1273099	CYP6AD1	protein_coding	cytochrome P450
AGAP002872	218	1	1273095	AGAP002872	protein_coding	lipase
AGAP002876	4667	4	1273091	AGAP002876	protein_coding	single-strand selective monofunctional uracil DNA glycosylase
AGAP002877	4551	2	1273090	AGAP002877	protein_coding	Tetratricopeptide repeat protein 30 homolog [Source:UniProtKB/Swiss-Prot;Acc:Q7PRA4]
AGAP002884	1862	7	1273084	AGAP002884	protein_coding	V-type H+-transporting ATPase subunit B
AGAP002886	1863	8	1273081	GPRNNA2	protein_coding	putative GPCR class a orphan receptor 2
AGAP002888	3851	2	1273080	GPRNNA3	protein_coding	putative GPCR class a orphan receptor 3
AGAP002889	1864	7	1273079	AGAP002889	protein_coding	NADH dehydrogenase (ubiquinone) 1 subcomplex unknown 2
AGAP002890	3852	4	1273078	AGAP002890	protein_coding	Lipid storage droplets surface-binding protein 1
AGAP002898	4668	7	1273066	GSTZ1	protein_coding	glutathione S-transferase zeta class 1
AGAP002902	3853	4	1273058	AGAP002902	protein_coding	mothers against decapentaplegic homolog 4
AGAP002906	5031	1	1273054	AGAP002906	protein_coding	Uncharacterized aarF domain-containing protein kinase 4
AGAP002908	4669	4	1273053	AGAP002908	protein_coding	splicing factor U2AF 65 kDa subunit
AGAP002909	1865	7	3290701	AGAP002909	protein_coding	Control protein HCTL029
AGAP002914	1124	9	1273050	AGAP002914	protein_coding	galactokinase
AGAP002931	5032	1	1273032	Arf2	protein_coding	ADP-ribosylation factor 2
AGAP002945	1868	4	1273018	AGAP002945	protein_coding	bifunctional glutamyl/prolyl-tRNA synthetase
AGAP002948	3855	3	1273014	AGAP002948	protein_coding	translation initiation factor 4E
AGAP002955	1870	7	1273008	AGAP002955	protein_coding	leishmanolysin-like peptidase
AGAP002956	3856	4	1273007	AGAP002956	protein_coding	splicing factor U2AF 35 kDa subunit
AGAP002959	3857	4	4577309	AGAP002959	protein_coding	Squamous cell carcinoma antigen recognized by T-cells 3
AGAP002961	1871	3	1273002	AGAP002961	protein_coding	ribosomal RNA-processing protein 12
AGAP002967	1872	4		AGAP002967	protein_coding	bloom syndrome protein
AGAP002969	1873	4	1272994	AGAP002969	protein_coding	asparaginyl-tRNA synthetase
AGAP002970	1874	4	1272993	AGAP002970	protein_coding	Importin-11
AGAP002972	3858	8	1272988	alpha2	protein_coding	nicotinic acetylcholine receptor subunit alpha 2
AGAP002985	1876	3	1272971	AGAP002985	protein_coding	Structural maintenance of chromosomes protein 6 [Source:UniProtKB/TrEMBL;Acc:F7IWF2]
AGAP002988	1877	4	1272969	AGAP002988	protein_coding	DNA excision repair protein ERCC-2
AGAP002989	841	9	1272968	AGAP002989	protein_coding	gamma-interferon-inducible lysosomal thiol reductase
AGAP002994	104	7	1272964	CPR10	protein_coding	cuticular protein RR-2 family 10
AGAP002997	1878	2	1272961	AGAP002997	protein_coding	tumor necrosis factor alpha-induced protein 8-like protein
AGAP003002	1879	4	1272952	AGAP003002	protein_coding	AdoMet-dependent rRNA methyltransferase
AGAP003003	5033	4	1272950	Aats-tyr	protein_coding	tyrosyl-tRNA synthetase
AGAP003005	5034	1	4577135	AGAP003005	protein_coding	serine/threonine-protein kinase SIK
AGAP003015	1125	10	1272938	AGAP003015	protein_coding	Argininosuccinate synthase [Source:UniProtKB/Swiss-Prot;Acc:Q7PR38]
AGAP003027	1882	7	1272925	AGAP003027	protein_coding	dumpy-like protein
AGAP003030	1884	7	1272922	AGAP003030	protein_coding	Pyruvate dehydrogenase E1 component subunit alpha [Source:UniProtKB/TrEMBL;Acc:Q7QDA6]
AGAP003036	1885	3	1272917	AGAP003036	protein_coding	histone deacetylase complex subunit SAP18
AGAP003048	3861	3	1272896	AGAP003048	protein_coding	ribosome production factor 2
AGAP003057	1889	7	1273740	CLIPB8	protein_coding	CLIP-domain serine protease
AGAP003061	3862	4	1273739	AGAP003061	protein_coding	cysteine and histidine-rich domain-containing protein
AGAP003062	3863	4	4577000	TUBE	protein_coding	TOLL pathway signalling
AGAP003066	4402	5		CYP304B1	protein_coding	cytochrome P450
AGAP003067	1126	3	1273741	CYP304C1	protein_coding	cytochrome P450
AGAP003073	1893	7		AGAP003073	protein_coding	mitochondrial dicarboxylate carrier
AGAP003076	843	2	1273750	GPRGHP1	protein_coding	putative growth hormone releasing hormone receptor 1
AGAP003080	844	3		AGAP003080	protein_coding	oo18 RNA-binding protein
AGAP003082	3864	10	1273756	AGAP003082	protein_coding	lipase
AGAP003090	1127	3	1273766	AGAP003090	protein_coding	ubiquitin-conjugating enzyme E2 O
AGAP003091	5035	9	1273767	AGAP003091	protein_coding	Sterol carrier protein 2 variant 2
AGAP003092	3865	8	1273768	AGAP003092	protein_coding	Ras-related C3 botulinum toxin substrate 1 precursor
AGAP003093	1895	3	1273769	AGAP003093	protein_coding	replication factor C subunit 2/4
AGAP003095	359	9	1273771	AGAP003095	protein_coding	yellow protein
AGAP003096	1896	7	4576953	AGAP003096	protein_coding	yellow protein
AGAP003097	1897	7	1273772	AGAP003097	protein_coding	yellow protein
AGAP003099	1898	7	1273774	AGAP003099	protein_coding	hydroxypyruvate isomerase
AGAP003108	1899	8		AGAP003108	protein_coding	Fibroblast growth factor receptor 2 [Source:UniProtKB/TrEMBL;Acc:A0A1S4GGZ1]
AGAP003121	5036	1	1273794	AGAP003121	protein_coding	phosphatidylinositol 4-kinase type 2
AGAP003124	3866	8	1273796	AGAP003124	protein_coding	dihydropyrimidinase
AGAP003131	3867	3	1273803	AGAP003131	protein_coding	enhancer of mRNA-decapping protein 3
AGAP003133	5037	1	1273805	AGAP003133	protein_coding	E3 ubiquitin-protein ligase NEDD4
AGAP003139	4403	9		SRPN9	protein_coding	serine protease inhibitor (serpin) 9
AGAP003141	3868	1	1273815	AGAP003141	protein_coding	Insulin-related peptide binding protein
AGAP003153	1900	7	1273824	VATA	protein_coding	V-type proton ATPase catalytic subunit A [Source:UniProtKB/Swiss-Prot;Acc:Q5TTG1]
AGAP003157	846	3	1273828	AGAP003157	protein_coding	DNA polymerase iota
AGAP003167	5038	9	1273837	AGAP003167	protein_coding	NAD(P) transhydrogenase
AGAP003171	1129	3	4576840	AGAP003171	protein_coding	nucleolar protein 12
AGAP003184	1904	7	1273856	AGAP003184	protein_coding	5-aminolevulinate synthase [Source:UniProtKB/TrEMBL;Acc:Q7QBG3]
AGAP003191	3869	8		AGAP003191	protein_coding	glycoprotein 3-alpha-L-fucosyltransferase
AGAP003194	1906	7	1273865	SRPN8	protein_coding	serine protease inhibitor (serpin) 8
AGAP003196	106	5	4577197	AGAP003196	protein_coding	elongation of very long chain fatty acids protein 7
AGAP003202	4579	4	4577219	AGAP003202	protein_coding	thousand and one amino acid protein kinase
AGAP003209	219	5	1273884	AGAP003209	protein_coding	C-4 methylsterol oxidase
AGAP003213	1910	4		AGAP003213	protein_coding	nijmegen breakage syndrome protein 1
AGAP003217	4404	7	3290767	mRpS6	protein_coding	28S ribosomal protein S6, mitochondrial
AGAP003221	1131	8	1273896	ABCC3	protein_coding	ATP-binding cassette transporter (ABC transporter) family C member 3
AGAP003226	220	4		AGAP003226	protein_coding	dynein heavy chain 2
AGAP003227	848	3		AGAP003227	protein_coding	nucleoside-diphosphate kinase
AGAP003228	1914	3	1273902	AGAP003228	protein_coding	histone acetyltransferase type B subunit 2
AGAP003231	3870	1	1273905	AGAP003231	protein_coding	NADH dehydrogenase (ubiquinone) iron-sulfur protein 7, mitochondrial
AGAP003244	3871	7		GPRGHP2	protein_coding	putative growth hormone releasing hormone receptor 2
AGAP003246	362	9	1273920	CLIPB2	protein_coding	CLIP-domain serine protease
AGAP003247	4405	9	4577378	CLIPB19	protein_coding	CLIP-domain serine protease
AGAP003249	364	9	3290783	CLIPB3	protein_coding	CLIP-domain serine protease
AGAP003250	4406	9	1269159	CLIPB4	protein_coding	CLIP-domain serine protease
AGAP003251	365	9	1269160	CLIPB1	protein_coding	CLIP-domain serine protease
AGAP003255	4670	10	3290787	AGAP003255	protein_coding	Gustatory receptor [Source:UniProtKB/TrEMBL;Acc:Q7PEV0]
AGAP003257	849	6	1269164	GSTU2	protein_coding	glutathione S-transferase unclassified 2
AGAP003260	366	2	1269162	Gr21	protein_coding	gustatory receptor 21
AGAP003262	1917	3	1269167	AGAP003262	protein_coding	integrator complex subunit 10
AGAP003263	1918	3	1269168	AGAP003263	protein_coding	CDC42 small effector protein-like protein
AGAP003264	3872	3	1269169	AGAP003264	protein_coding	histone acetyltransferase 1
AGAP003265	1919	4	1269170	AGAP003265	protein_coding	peptidyl-prolyl isomerase D
AGAP003274	1920	8	5667478	AGAP003274	protein_coding	solute carrier family 12 (sodium/potassium/chloride transporter), member 2
AGAP003275	4912	2	1269177	AGAP003275	protein_coding	solute carrier family 12 (sodium/potassium/chloride transporter), member 2
AGAP003278	1921	4	3290792	AGAP003278	protein_coding	7SK snRNA methylphosphate capping enzyme
AGAP003285	1923	6	1269187	AGAP003285	protein_coding	F-box domain-containing protein [Source:UniProtKB/TrEMBL;Acc:Q7QKJ7]
AGAP003289	695	7	1269189	AGAP003289	protein_coding	carbonic anhydrase
AGAP003295	1132	3	1279761	AGAP003295	protein_coding	deoxyribonuclease II
AGAP003301	1925	10		AGAP003301	protein_coding	M-phase inducer phosphatase
AGAP003308	1927	7	1279776	CPAP3-C	protein_coding	cuticular protein
AGAP003315	3874	1	1279764	AGAP003315	protein_coding	tryptophanyl-tRNA synthetase
AGAP003321	1931	4		AGAP003321	protein_coding	glycine dehydrogenase
AGAP003323	1133	2	1279749	AGAP003323	protein_coding	Microtubule plus end-directed kinesin motor 3A
AGAP003325	5228	9	1279745	AGAP003325	protein_coding	NADH dehydrogenase (ubiquinone) 1 alpha subcomplex 4
AGAP003328	1932	9	1275005	AGAP003328	protein_coding	NADH dehydrogenase (ubiquinone) 1 alpha subcomplex 6
AGAP003331	1933	10	1275006	AGAP003331	protein_coding	Enolase-phosphatase E1
AGAP003334	1934	7	1275010	CPLCX2	protein_coding	cuticular protein unclassified
AGAP003339	1935	4	1275015	AGAP003339	protein_coding	EF-hand domain (C-terminal) containing 2
AGAP003343	4580	6	3290816	CYP6AG1	protein_coding	cytochrome P450
AGAP003345	1937	3	1275022	AGAP003345	protein_coding	xeroderma pigmentosum group C-complementing protein
AGAP003350	222	4	1275028	AGAP003350	protein_coding	phosphoenolpyruvate carboxykinase (GTP)
AGAP003352	5039	1	1275027	AGAP003352	protein_coding	Stomatin (EPB72)-like 3
AGAP003354	367	9	1275030	A5R3	protein_coding	antigen 5 related protein 3
AGAP003356	1938	3	1275034	AGAP003356	protein_coding	KH domain-containing, RNA-binding, signal transduction-associated protein 3
AGAP003363	1940	4		AGAP003363	protein_coding	Transmembrane and TPR repeat-containing protein
AGAP003367	1941	7	1275044	AGAP003367	protein_coding	NADH dehydrogenase (ubiquinone) 1 alpha subcomplex 2
AGAP003374	3875	8		AGAP003374	protein_coding	extracellular sulfatase Sulf
AGAP003377	1942	7	4576978	CPR115	protein_coding	cuticular protein RR-2 family 115
AGAP003385	1944	7	5667565	CPR123	protein_coding	cuticular protein RR-2 family 123
AGAP003390	19	6	5667708	CPR124	protein_coding	cuticular protein RR-2 family 124
AGAP003397	1945	4	1272773	AGAP003397	protein_coding	Similar to ATP-dependent RNA helicase dbp5
AGAP003408	850	3	1272783	AGAP003408	protein_coding	aldose reductase
AGAP003414	4781	9	1272787	AGAP003414	protein_coding	3-hydroxyacyl-CoA dehydrogenase / 3-hydroxy-2-methylbutyryl-CoA dehydrogenase
AGAP003420	369	2	5667625	Osi22	protein_coding	protein osiris 22
AGAP003422	1946	9	5667624	AGAP003422	protein_coding	endoplasmic reticulum metallopeptidase 1
AGAP003445	1950	4		Tsc1	protein_coding	tuberous sclerosis 1
AGAP003449	370	1		AGAP003449	protein_coding	rootletin
AGAP003462	1952	3	1272833	AGAP003462	protein_coding	protein arginine N-methyltransferase 1
AGAP003488	223	4	1270944	AGAP003488	protein_coding	nucleotide exchange factor SIL1
AGAP003490	851	9	1270941	AGAP003490	protein_coding	alanine-glyoxylate aminotransferase
AGAP003493	1953	5	1270939	AGAP003493	protein_coding	sugar transporter ERD6-like 6
AGAP003500	4581	8	1270929	AGAP003500	protein_coding	Lipase [Source:UniProtKB/TrEMBL;Acc:Q7QH37]
AGAP003501	852	2	3290854	AGAP003501	protein_coding	Lipase [Source:UniProtKB/TrEMBL;Acc:Q5TVS6]
AGAP003508	1954	4		AGAP003508	protein_coding	ATP-dependent RNA helicase SUPV3L1, mitochondrial
AGAP003523	5043	1	1274180	AGAP003523	protein_coding	hypoxia-inducible factor prolyl hydroxylase
AGAP003524	1958	4		AGAP003524	protein_coding	transcription initiation factor TFIID subunit 5
AGAP003530	853	5	1274186	OBP6	protein_coding	odorant-binding protein antennal 6
AGAP003531	854	1	1274187	IR41n	protein_coding	ionotropic receptor IR41n
AGAP003541	375	2	1274198	AGAP003541	protein_coding	eukaryotic translation elongation factor 1 alpha 1
AGAP003543	1959	4		AGAP003543	protein_coding	translation machinery-associated protein 16
AGAP003545	376	3	1274203	Osk	protein_coding	protein oskar
AGAP003550	1138	3		AGAP003550	protein_coding	FHA domain-containing protein [Source:UniProtKB/TrEMBL;Acc:A0A1S4GIH4]
AGAP003552	1961	3	1274211	AGAP003552	protein_coding	SET and MYND domain-containing protein 5
AGAP003571	224	5	1274233	AGAP003571	protein_coding	threonine dehydratase
AGAP003576	1963	3		AGAP003576	protein_coding	transportin-3
AGAP003578	1139	3	1274242	AGAP003578	protein_coding	aldehyde dehydrogenase (NAD+)
AGAP003579	3877	8		AGAP003579	protein_coding	cadherin-87A
AGAP003581	1964	7	1274246	AGAP003581	protein_coding	D-xylulose reductase A
AGAP003582	378	7	1274247	AGAP003582	protein_coding	D-xylulose reductase A
AGAP003583	225	8	1274248	AGAP003583	protein_coding	L-iditol 2-dehydrogenase
AGAP003584	1965	7	1274249	AGAP003584	protein_coding	L-iditol 2-dehydrogenase
AGAP003586	379	7	1274250	AGAP003586	protein_coding	Phosphate carrier, mitochondrial
AGAP003587	4582	7	1274251	AGAP003587	protein_coding	sodium-independent sulfate anion transporter
AGAP003588	1966	7	1274252	VATH	protein_coding	V-type H+-transporting ATPase subunit H
AGAP003591	856	3	1274255	AGAP003591	protein_coding	LRR-repeat protein 1
AGAP003593	1967	4	1274257	AGAP003593	protein_coding	Protein arginine methyltransferase RmtB
AGAP003595	1969	3	1274259	AGAP003595	protein_coding	rRNA biogenesis protein RRP5
AGAP003599	1970	7	1274263	ATPsynO	protein_coding	F-type H+-transporting ATPase oligomycin sensitivity conferral protein
AGAP003600	1971	8	1274264	AGAP003600	protein_coding	Elongation of very long chain fatty acids protein [Source:UniProtKB/TrEMBL;Acc:Q7QAP0]
AGAP003601	5045	1	1274265	AGAP003601	protein_coding	alpha-1,2-mannosyltransferase
AGAP003606	1972	8	1274270	AGAP003606	protein_coding	Fatty acyl-CoA reductase [Source:UniProtKB/TrEMBL;Acc:Q7QAN6]
AGAP003607	1973	7		AGAP003607	protein_coding	Cad96Cb, isoform B [Source:UniProtKB/TrEMBL;Acc:A0A1S4GJ87]
AGAP003622	1974	4	1274285	AGAP003622	protein_coding	Queuine tRNA-ribosyltransferase catalytic subunit 1 [Source:UniProtKB/TrEMBL;Acc:Q7QAM7]
AGAP003631	4409	8	1274295	GPRGRP2	protein_coding	putative gastrin/bombesin receptor 2
AGAP003632	1975	3	1274296	AGAP003632	protein_coding	U3 small nucleolar RNA-associated protein 14
AGAP003654	3880	8	1274324	GPRCAL3	protein_coding	putative calcitonin receptor 3
AGAP003656	1976	7		AGAP003656	protein_coding	Terribly reduced optic lobes, isoform B [Source:UniProtKB/TrEMBL;Acc:A0A1S4GIT4]
AGAP003658	1141	8		GPRALS1	protein_coding	putative allatostatin receptor 1
AGAP003663	1978	4	1274337	AGAP003663	protein_coding	ATP-dependent RNA helicase DBP2
AGAP003664	1979	2	1274338	AGAP003664	protein_coding	Envelysin
AGAP003671	4583	2	1274346	Bap	protein_coding	protein bagpipe
AGAP003674	1981	6	1274348	AGAP003674	protein_coding	T-cell leukemia homeobox protein
AGAP003675	1982	8	4576842	CRZ	protein_coding	corazonin
AGAP003680	1983	8		ABCH2	protein_coding	ATP-binding cassette transporter (ABC transporter) family H member 2
AGAP003684	4673	5	4576836	AGAP003684	protein_coding	Vesicular amine transporter 2
AGAP003688	1985	7	1274363	AGAP003688	protein_coding	threonine aldolase
AGAP003689	382	9		CLIPC7	protein_coding	CLIP-domain serine protease [Source:UniProtKB/TrEMBL;Acc:A0A1S4GIW4]
AGAP003698	1986	3	4577194	AGAP003698	protein_coding	zinc finger protein 593 homolog
AGAP003701	1987	3	4577194	AGAP003701	protein_coding	zinc finger protein 593 homolog
AGAP003702	1988	7		AGAP003702	protein_coding	tolkin
AGAP003703	740	3	1274380	AGAP003703	protein_coding	abnormal spindle-like microcephaly-associated protein
AGAP003705	3881	4	1274382	AGAP003705	protein_coding	Set1/Ash2 histone methyltransferase complex subunit ASH2
AGAP003709	1989	8	1274388	AGAP003709	protein_coding	potassium large conductance calcium-activated channel subfamily M alpha member
AGAP003714	108	9		HPX3	protein_coding	heme peroxidase 3
AGAP003727	1142	2	1271460	AGAP003727	protein_coding	Protein unc-45 homolog B
AGAP003737	3882	4	3290889	AGAP003737	protein_coding	ESF2/ABP1 family protein
AGAP003742	1995	3	1271474	AGAP003742	protein_coding	regulator of chromosome condensation
AGAP003743	109	3		AGAP003743	protein_coding	HAUS augmin-like complex subunit 6
AGAP003749	1053	2	1271481	AGAP003749	protein_coding	pancreatic triacylglycerol lipase
AGAP003751	1997	7	1271483	CPAP1-C	protein_coding	cuticular protein
AGAP003759	4674	6	5667702	AGAP003759	protein_coding	juvenile hormone-inducible protein
AGAP003764	3883	8		AGAP003764	protein_coding	juvenile hormone-inducible protein
AGAP003765	383	1	4577157	AGAP003765	protein_coding	juvenile hormone-inducible protein
AGAP003769	2001	4	1271502	AGAP003769	protein_coding	importin beta-3
AGAP003772	1143	8	1271506	AGAP003772	protein_coding	NADPH oxidase 4
AGAP003779	2003	3	1271515	AGAP003779	protein_coding	serine/threonine-protein phosphatase 4 catalytic subunit
AGAP003782	2005	7	3290903	AGAP003782	protein_coding	glucose dehydrogenase (acceptor)
AGAP003783	2006	8	1271522	AGAP003783	protein_coding	glucose dehydrogenase (acceptor)
AGAP003784	110	2	3290902	AGAP003784	protein_coding	glucose dehydrogenase (acceptor)
AGAP003785	2007	3	1271524	AGAP003785	protein_coding	glucose dehydrogenase (acceptor)
AGAP003786	3884	1	1271523	AGAP003786	protein_coding	glucose dehydrogenase (acceptor)
AGAP003787	4410	1	1271519	AGAP003787	protein_coding	glucose dehydrogenase (acceptor)
AGAP003788	860	2	1271525	AGAP003788	protein_coding	glucose dehydrogenase (acceptor)
AGAP003790	4584	8	1271530	ANXB9	protein_coding	annexin B9
AGAP003796	2010	3	1271535	AGAP003796	protein_coding	cyclin-dependent kinases regulatory subunit 1
AGAP003797	4892	2	1271536	AGAP003797	protein_coding	protein tipE
AGAP003798	4411	7	1271537	AGAP003798	protein_coding	growth hormone regulated TBC protein 1b
AGAP003800	3885	4		AGAP003800	protein_coding	golgi SNAP receptor complex member 2
AGAP003803	3886	4	3290908	AGAP003803	protein_coding	anastral spindle 1
AGAP003805	1144	2	1271542	AGAP003805	protein_coding	EF-hand domain (C-terminal) containing 1
AGAP003809	2012	8	1271550	AGAP003809	protein_coding	sinuous
AGAP003825	4412	4	1271565	AGAP003825	protein_coding	DnaJ homolog subfamily C member 17
AGAP003833	226	5	1271572	AGAP003833	protein_coding	asparagine synthase (glutamine-hydrolysing)
AGAP003841	2014	7	1271577	SG10	protein_coding	salivary gland protein 10
AGAP003842	2015	3	1271578	AGAP003842	protein_coding	proline-, glutamic acid- and leucine-rich protein 1
AGAP003843	2016	7	1271579	AGAP003843	protein_coding	cytochrome c heme-lyase
AGAP003845	2017	3	1271581	AGAP003845	protein_coding	bromodomain-containing protein 8
AGAP003846	2018	4	1271582	AGAP003846	protein_coding	secretory phospholipase A2
AGAP003847	2019	4		AGAP003847	protein_coding	RNA exonuclease 1
AGAP003848	384	1	1271584	AGAP003848	protein_coding	acyl-CoA thioesterase 9.1
AGAP003852	3888	4		AGAP003852	protein_coding	snRNA-activating protein complex subunit 3
AGAP003860	2021	7	1271596	AGAP003860	protein_coding	proline dehydrogenase
AGAP003866	4585	6	1271601	AGAP003866	protein_coding	alkylated DNA repair protein alkB homolog 6
AGAP003868	1146	3	3290918	AGAP003868	protein_coding	centrosomal protein CEP110
AGAP003876	1147	8	3290921	AGAP003876	protein_coding	bHLH factor, other
AGAP003879	3889	7	1271611	VhaAC45	protein_coding	vacuolar H+ ATPase AC45 accessory subunit
AGAP003883	3890	4	1269469	AGAP003883	protein_coding	peptidyl-tRNA hydrolase, PTH2 family
AGAP003885	1148	8	1269472	AGAP003885	protein_coding	zinc finger protein GLIS1/3
AGAP003886	2023	8	1269473	AGAP003886	protein_coding	E3 ubiquitin protein ligase [Source:UniProtKB/TrEMBL;Acc:Q7PTH9]
AGAP003887	2024	8	1269475	AGAP003887	protein_coding	Knickkopf
AGAP003892	2025	7	1269480	AGAP003892	protein_coding	solute carrier family 29 (equilibrative nucleoside transporter), member 1/2/3
AGAP003895	111	6	1269468	AGAP003895	protein_coding	kelch-like protein 10
AGAP003900	2026	6	1269491	AGAP003900	protein_coding	NADH dehydrogenase (ubiquinone) 1 alpha subcomplex 7
AGAP003903	2028	4	5667516	AGAP003903	protein_coding	Required for meiotic nuclear division 1 homolog (S. cerevisiae)
AGAP003904	1149	1	1269496	AGAP003904	protein_coding	AIF-like mitochondrial oxidoreductase (Nfrl)
AGAP003905	2029	3		AGAP003905	protein_coding	ADP-ribosylation factor-like protein 13B
AGAP003911	4586	6	1278745	AGAP003911	protein_coding	Histone H2A [Source:UniProtKB/TrEMBL;Acc:Q7Q2C6]
AGAP003913	3892	5	1278737	AGAP003913	protein_coding	Histone H2A [Source:UniProtKB/TrEMBL;Acc:Q7Q2C4]
AGAP003921	3893	8		AGAP003921	protein_coding	voltage-gated ion channel
AGAP003923	2030	3		Carm1	protein_coding	histone-arginine methyltransferase CARMER
AGAP003926	26	5	1278754	AGAP003926	protein_coding	Aminopeptidase [Source:UniProtKB/TrEMBL;Acc:Q7Q2B5]
AGAP003928	2031	4	1278755	AGAP003928	protein_coding	Alpha-1,3-glucosyltransferase [Source:UniProtKB/TrEMBL;Acc:Q7Q2B4]
AGAP003929	1045	7		MMP3	protein_coding	matrix metalloprotease 3
AGAP003934	1151	10	1278760	AGAP003934	protein_coding	Battenin [Source:UniProtKB/TrEMBL;Acc:Q7Q2B1]
AGAP003962	2034	8	1278784	AGAP003962	protein_coding	WSCD family member AGAP003962
AGAP003966	2036	3	1278786	AGAP003966	protein_coding	tRNA (adenine57-N1/adenine58-N1)-methyltransferase
AGAP003975	2037	6	1278794	AGAP003975	protein_coding	Heme oxygenase [Source:UniProtKB/TrEMBL;Acc:Q7Q288]
AGAP003987	5049	4	1278804	AGAP003987	protein_coding	complement component 1 Q subcomponent-binding protein, mitochondrial
AGAP003992	2039	4	1278811	AGAP003992	protein_coding	U3 small nucleolar RNA-associated protein 22
AGAP004026	4955	7	1278844	GPRMTH6	protein_coding	methuselah receptor 6
AGAP004036	1152	3	1270890	HPX7	protein_coding	heme peroxidase 7
AGAP004038	227	3	1270899	HPX8	protein_coding	heme peroxidase 8
AGAP004046	2045	7	1270888	AGAP004046	protein_coding	Mpv17-like protein
AGAP004050	3897	7	1270904	AGAP004050	protein_coding	Doublesex female isoform
AGAP004055	2047	7	1270895	AGAP004055	protein_coding	2-oxoglutarate dehydrogenase E2 component (dihydrolipoamide succinyltransferas
AGAP004057	3898	4	1270907	gatA	protein_coding	Glutamyl-tRNA(Gln) amidotransferase subunit A, mitochondrial [Source:UniProtKB/Swiss-Prot;Acc:Q7QH64]
AGAP004063	2049	4	1270863	Med4	protein_coding	Mediator of RNA polymerase II transcription subunit 4 [Source:UniProtKB/Swiss-Prot;Acc:Q7QH62]
AGAP004064	2050	3	1270862	AGAP004064	protein_coding	RNA-binding protein Nob1
AGAP004091	3899	7	1274009	mRpS5	protein_coding	28S ribosomal protein S5, mitochondrial
AGAP004094	3900	7	1274004	AGAP004094	protein_coding	Sterol carrier protein-2
AGAP004097	4783	9	1274008	AGAP004097	protein_coding	3-hydroxyisobutyryl-CoA hydrolase, mitochondrial [Source:UniProtKB/TrEMBL;Acc:Q7PH36]
AGAP004103	2056	6	1273927	AGAP004103	protein_coding	dehydrogenase/reductase SDR family member 11 precursor
AGAP004108	863	3		AGAP004108	protein_coding	Amalgam
AGAP004109	2057	8	1273933	AGAP004109	protein_coding	Xaa-Pro aminopeptidase
AGAP004113	2058	7	1273936	mRpL55	protein_coding	39S ribosomal protein L55, mitochondrial
AGAP004115	4559	1		AGAP004115	protein_coding	cystinosin
AGAP004118	3901	8	1273942	SCRAL1	protein_coding	Class A Scavenger Receptor (SRCR domain) with Lysyl Oxidase domain.
AGAP004123	864	2	4577410	GPRNPY2	protein_coding	neuropeptide Y receptor 2
AGAP004124	2059	8	5667426	Osi24	protein_coding	protein osiris 24
AGAP004125	228	2	1273948	Osi2	protein_coding	protein osiris 2
AGAP004128	4415	5	1273951	Osi8	protein_coding	protein osiris 8
AGAP004135	2060	7	1273960	AGAP004135	protein_coding	Yellow-e
AGAP004148	2062	6	1273975	CLIPB5	protein_coding	CLIP-domain serine protease
AGAP004154	2063	6		AGAP004154	protein_coding	jagged
AGAP004156	3903	10	4576963	AGAP004156	protein_coding	synaptic vesicle protein
AGAP004161	2066	7	1273985	AGAP004161	protein_coding	myofilin variant C
AGAP004163	387	2	1273987	GSTD7	protein_coding	glutathione S-transferase delta class 7
AGAP004164	4784	1	1273988	GSTD1-4	protein_coding	glutathione S-transferase delta class 1
AGAP004165	112	2	1273989	GSTD2	protein_coding	glutathione S-transferase delta class 2
AGAP004173	1153	1	1273995	GSTD5	protein_coding	glutathione S-transferase delta class 5
AGAP004176	2070	4	1273999	AGAP004176	protein_coding	serine/threonine-protein kinase/endoribonuclease IRE1
AGAP004177	4675	4	1274000	AGAP004177	protein_coding	23S rRNA (uridine2552-2'-O)-methyltransferase
AGAP004181	3904	6	4577440	AGAP004181	protein_coding	Fibroblast growth factor [Source:UniProtKB/TrEMBL;Acc:A0NDD8]
AGAP004189	5055	7	4577268	AGAP004189	protein_coding	D-2-hydroxyglutarate dehydrogenase, mitochondrial
AGAP004190	2071	3	1274025	AGAP004190	protein_coding	U3 small nucleolar RNA-associated protein 7
AGAP004195	4785	9	1274029	AGAP004195	protein_coding	D-2-hydroxyglutarate dehydrogenase, mitochondrial
AGAP004197	3905	7	1274031	AGAP004197	protein_coding	6-phosphogluconate dehydrogenase, decarboxylating [Source:UniProtKB/TrEMBL;Acc:Q7PQM3]
AGAP004201	2072	8		AGAP004201	protein_coding	a disintegrin and metalloproteinase with thrombospondin motifs 9
AGAP004203	230	6	1274039	Vg	protein_coding	vitellogenin
AGAP004209	3906	8		AGAP004209	protein_coding	diacylglycerol kinase (ATP dependent)
AGAP004237	2077	7	1274082	AGAP004237	protein_coding	nuclear lamin L1 alpha
AGAP004239	867	3	1274084	AGAP004239	protein_coding	polo-like kinase 1
AGAP004246	3908	8		AGAP004246	protein_coding	Receptor protein-tyrosine phosphatase 10d
AGAP004247	5058	1	1274092	GPXH1	protein_coding	glutathione peroxidase 1
AGAP004248	231	7	1274093	GPXH3	protein_coding	glutathione peroxidase 3
AGAP004254	2079	3		AGAP004254	protein_coding	transcription initiation factor TFIID subunit 6
AGAP004262	4786	9	1274105	TO3	protein_coding	takeout 3
AGAP004267	2080	4	4576887	AGAP004267	protein_coding	O-glucosyltransferase rumi homolog [Source:UniProtKB/Swiss-Prot;Acc:A0NDG6]
AGAP004271	4417	9	1274115	AGAP004271	protein_coding	phospholipase/carboxylesterase
AGAP004275	868	10	1274119	AGAP004275	protein_coding	DNA replication licensing factor MCM2
AGAP004295	2082	3	1274445	AGAP004295	protein_coding	DTW domain-containing protein 1
AGAP004299	390	5	3291000	AGAP004299	protein_coding	helix-loop-helix protein hen
AGAP004303	5059	1	1274451	AGAP004303	protein_coding	Integrin alpha-ps
AGAP004309	2083	8	1274455	AGAP004309	protein_coding	solute carrier family 22
AGAP004324	113	9		AGAP004324	protein_coding	Protein yellow
AGAP004334	2087	7	1274481	SG5	protein_coding	salivary gland protein 5
AGAP004335	1156	8		AGAP004335	protein_coding	filamin
AGAP004337	3912	4	1274484	AGAP004337	protein_coding	GA-binding protein transcription factor, alpha
AGAP004339	2089	6	1274486	AGAP004339	protein_coding	cellular retinaldehyde binding protein
AGAP004341	2090	3	1274488	AGAP004341	protein_coding	metastasis-associated protein MTA
AGAP004344	2091	3		AGAP004344	protein_coding	hairless
AGAP004350	392	5	1274497	AGAP004350	protein_coding	Synaptic vesicle protein
AGAP004351	2093	3	5667412	AGAP004351	protein_coding	ATP-dependent RNA helicase DDX43
AGAP004352	4787	9	1274499	AGAP004352	protein_coding	succinyl-CoA synthetase beta subunit
AGAP004353	1157	2		AGAP004353	protein_coding	dual specificity phosphatase
AGAP004354	393	2	1274501	Or26	protein_coding	odorant receptor 26
AGAP004355	394	2	1274502	Or27	protein_coding	odorant receptor 27
AGAP004356	395	2	1274503	Or56	protein_coding	odorant receptor 56
AGAP004359	2094	3	1274508	AGAP004359	protein_coding	integrator complex subunit 12
AGAP004362	2095	7	1274510	AGAP004362	protein_coding	glutamate dehydrogenase (NAD(P)+)
AGAP004366	2096	7	1274512	AGAP004366	protein_coding	1-pyrroline-5-carboxylate dehydrogenase [Source:UniProtKB/TrEMBL;Acc:Q7QA89]
AGAP004375	5060	1		AGAP004375	protein_coding	UDP-N-acetyl-alpha-D-galactosamine:polypeptide N-acetylgalactosaminyltransferase 20
AGAP004376	2097	7	1274524	AGAP004376	protein_coding	aldose 1-epimerase
AGAP004378	4914	1	1274527	GSTD11	protein_coding	glutathione S-transferase delta class 11
AGAP004379	1158	2		GSTD6	protein_coding	glutathione S-transferase delta class 6
AGAP004380	2098	7	1274528	GSTD12	protein_coding	glutathione S-transferase delta class 12
AGAP004382	4588	1	1274529	GSTD3	protein_coding	glutathione S-transferase delta class 3
AGAP004383	3914	1	1274530	GSTD10	protein_coding	glutathione S-transferase delta class 10
AGAP004386	396	6	1274534	AGAP004386	protein_coding	heart-and neural crest derivatives-expressed protein
AGAP004392	2099	3	1274537	AGAP004392	protein_coding	DNA polymerase alpha subunit B
AGAP004395	2100	3	4577442	AGAP004395	protein_coding	nucleophosmin 3
AGAP004396	4788	9	1274541	AGAP004396	protein_coding	acetyl-CoA hydrolase/transferase (Precursor)
AGAP004399	2101	3	1274543	Pgm	protein_coding	phosphoglycerate mutase
AGAP004402	1159	2		AGAP004402	protein_coding	solute carrier family 17 member 7
AGAP004403	4676	4		AGAP004403	protein_coding	myosin I
AGAP004412	2104	3	1274556	AGAP004412	protein_coding	diphthine synthase
AGAP004413	3916	6	4576960	AGAP004413	protein_coding	tubulin monoglycylase TTLL15
AGAP004416	2105	6	1274559	AGAP004416	protein_coding	dynein light chain 1, axonemal
AGAP004427	4419	8	4577236	AGAP004427	protein_coding	tubulin monoglycylase TTLL15
AGAP004437	2107	7	1274580	AGAP004437	protein_coding	Glycerol-3-phosphate dehydrogenase [Source:UniProtKB/TrEMBL;Acc:F5HLN3]
AGAP004449	2109	6	1274594	AGAP004449	protein_coding	pancreatic triacylglycerol lipase
AGAP004451	2111	7	1274595	AGAP004451	protein_coding	UDPglucose--hexose-1-phosphate uridylyltransferase
AGAP004456	2114	8		GNBPB5	protein_coding	3-glucan binding protein
AGAP004458	5061	1	1274604	AGAP004458	protein_coding	Leucine-rich repeat-containing protein 58
AGAP004463	2115	3	1274610	AGAP004463	protein_coding	ribosomal RNA-processing protein 17
AGAP004475	397	1	1274623	IR100i	protein_coding	ionotropic receptor IR100i
AGAP004476	2116	8	1274624	AGAP004476	protein_coding	solute carrier family 18 (vesicular monoamine), member 2
AGAP004478	4677	7	1274626	AGAP004478	protein_coding	ATP synthase subunit s, mitochondrial precursor
AGAP004480	3919	3	3291022	AGAP004480	protein_coding	DNA-directed RNA polymerase III subunit RPC4
AGAP004481	2117	7	5667671	mRpS26	protein_coding	28S ribosomal protein S26, mitochondrial
AGAP004484	4789	9	1274631	AGAP004484	protein_coding	CDGSH iron sulfur domain-containing protein 2 homolog
AGAP004491	2118	3		AGAP004491	protein_coding	exonuclease 1
AGAP004496	3920	4		AGAP004496	protein_coding	ADP-ribosylation factor-like 3
AGAP004498	741	8	1274644	AGAP004498	protein_coding	Sulfotransferase (Sult)
AGAP004500	4420	6	1274646	AGAP004500	protein_coding	Knickkopf
AGAP004501	27	5	1274647	AGAP004501	protein_coding	allantoicase
AGAP004503	2120	3	1274650	AGAP004503	protein_coding	TATA box-binding protein-associated factor RNA polymerase I subunit B
AGAP004527	4915	1		AGAP004527	protein_coding	N-acylneuraminate cytidylyltransferase
AGAP004531	398	10	1274676	AGAP004531	protein_coding	cathepsin B precursor
AGAP004533	4678	7	1274679	AGAP004533	protein_coding	cathepsin B
AGAP004534	2124	4	1274680	AGAP004534	protein_coding	cathepsin B precursor
AGAP004544	3921	8		AGAP004544	protein_coding	solute carrier family 35, member F3/4
AGAP004549	4956	6	1274690	AGAP004549	protein_coding	Protein yellow
AGAP004556	2125	3	1274697	AGAP004556	protein_coding	ribosome biogenesis protein SSF1/2
AGAP004557	2126	3	1274698	AGAP004557	protein_coding	U3 small nucleolar RNA-associated protein 21
AGAP004562	2127	7	1274703	AGAP004562	protein_coding	MFS transporter, PCFT/HCP family, solute carrier family 46 (folate transporter)
AGAP004563	1162	10	1274704	ANCE9	protein_coding	angiotensin-converting enzyme 9
AGAP004564	2128	8	1274705	AGAP004564	protein_coding	soluble guanylate cyclase 89Da
AGAP004566	2129	7	1274708	AGAP004566	protein_coding	Clipd1
AGAP004567	3922	9		AGAP004567	protein_coding	Transmembrane protease serine 11B [Source:UniProtKB/TrEMBL;Acc:A0A1S4GLE5]
AGAP004570	3923	6		AGAP004570	protein_coding	Clipd1
AGAP004571	5063	1		AGAP004571	protein_coding	Oviductin
AGAP004576	2132	1	1274720	TWDL12	protein_coding	cuticular protein TWDL family (TWDL12)
AGAP004579	1163	3	3291042	cdk2	protein_coding	cyclin-dependent kinase 2
AGAP004581	399	2	5667763	AGAP004581	protein_coding	heat shock protein 70kDa
AGAP004582	400	2	4577471	AGAP004582	protein_coding	heat shock 70kDa protein
AGAP004583	401	2		AGAP004583	protein_coding	heat shock 70kDa protein
AGAP004585	2133	3	1275950	AGAP004585	protein_coding	Translin-associated factor X
AGAP004594	4589	1	1275940	AGAP004594	protein_coding	cell division protein kinase 2
AGAP004596	2134	7		PyK	protein_coding	pyruvate kinase
AGAP004598	3926	9	1275935	AGAP004598	protein_coding	Phosphoserine aminotransferase [Source:UniProtKB/TrEMBL;Acc:Q5TRW7]
AGAP004603	2135	6	4576815	ABCG4	protein_coding	ATP-binding cassette transporter (ABC transporter) family G member 4
AGAP004611	402	2	4577387	AGAP004611	protein_coding	prolyl 4-hydroxylase
AGAP004613	2137	7		GPRDOP1	protein_coding	GPCR Dopamine Family 1
AGAP004614	3927	3	1275918	AGAP004614	protein_coding	DNA polymerase epsilon subunit 2
AGAP004616	2138	7	1275916	ATPsynCF6	protein_coding	F-type H+-transporting ATPase subunit 6
AGAP004620	403	8	1275911	AGAP004620	protein_coding	Envelysin
AGAP004632	4590	5		AGAP004632	protein_coding	INVERT_DEFENSINS domain-containing protein [Source:UniProtKB/TrEMBL;Acc:F7IVT4]
AGAP004636	2140	7		AGAP004636	protein_coding	sodium-independent sulfate anion transporter
AGAP004645	2142	7	1275876	AGAP004645	protein_coding	juvenile hormone diol kinase
AGAP004646	2143	7	5667644	AGAP004646	protein_coding	homeobox protein HoxA/B/C/D4
AGAP004653	2144	7	1277298	AGAP004653	protein_coding	electron transfer flavoprotein subunit beta, mitochondrial
AGAP004656	1165	3		AGAP004656	protein_coding	histone-lysine N-methyltransferase NSD2
AGAP004659	4791	7	1272726	AGAP004659	protein_coding	Homeotic antennapedia protein
AGAP004660	2145	7	1272720	AGAP004660	protein_coding	Antennapedia homeotic protein
AGAP004662	2146	7	1272718	AGAP004662	protein_coding	homeobox protein abdominal-A homolog
AGAP004664	2147	7	1272715	AGAP004664	protein_coding	homeobox protein abdominal-B and related proteins
AGAP004671	2148	3		AGAP004671	protein_coding	nuclear pore complex protein Nup160
AGAP004674	2149	9	4577184	AGAP004674	protein_coding	Phenoloxidase inhibitor protein
AGAP004677	5064	9	1275382	AGAP004677	protein_coding	methylenetetrahydrofolate dehydrogenase(NAD+) / 5,10-methenyltetrahydrofolate
AGAP004690	116	7	1278572	CPF3	protein_coding	cuticular protein 3 from fifty-one aa family
AGAP004709	4421	7	3289841	mRpL18	protein_coding	39S ribosomal protein L18, mitochondrial
AGAP004710	2151	7	5667168	AGAP004710	protein_coding	ubiquinol-cytochrome c reductase subunit 9
AGAP004719	697	9		CLIPC9	protein_coding	CLIP-domain serine protease
AGAP004727	4422	5		Gr25	protein_coding	gustatory receptor 25
AGAP004731	3929	5	1278497	AGAP004731	protein_coding	secretory phospholipase A2
AGAP004737	5065	1	1278488	AGAP004737	protein_coding	Rhomboid-4, isoform B
AGAP004742	4423	9	1278483	AGAP004742	protein_coding	Pyruvate carboxylase [Source:UniProtKB/TrEMBL;Acc:A7UUW7]
AGAP004744	2155	7	1278481	skap	protein_coding	succinyl-CoA ligase beta subunit
AGAP004746	2156	3		Thoc5	protein_coding	THO complex subunit 5
AGAP004754	2158	6	1278470	CASPL2	protein_coding	long caspase (CASPL2)
AGAP004773	4792	9		AGAP004773	protein_coding	pyruvate dehydrogenase E1 component subunit alpha, mitochondrial
AGAP004787	2160	8	1278436	AGAP004787	protein_coding	Fatty acyl-CoA reductase [Source:UniProtKB/TrEMBL;Acc:Q7Q2S4]
AGAP004788	2161	7	5667225	AGAP004788	protein_coding	Up-regulated during skeletal muscle growth 5 homolog
AGAP004790	29	10	5667225	AGAP004790	protein_coding	Up-regulated during skeletal muscle growth 5 homolog
AGAP004793	4591	6	1278432	AGAP004793	protein_coding	ornithine--oxo-acid transaminase
AGAP004794	1166	2	1278431	AGAP004794	protein_coding	pancreatic triacylglycerol lipase
AGAP004802	404	8	1278421	AGAP004802	protein_coding	4-hydroxyphenylpyruvate dioxygenase [Source:UniProtKB/TrEMBL;Acc:Q7Q2T3]
AGAP004806	3934	4	1278417	GALE6	protein_coding	galectin 6
AGAP004808	5066	1	3289852	AGAP004808	protein_coding	protease m1 zinc metalloprotease
AGAP004810	30	1	1278414	CTL3	protein_coding	C-type lectin (CTL)
AGAP004811	2163	1	1278406	CTL1	protein_coding	C-type lectin (CTL)
AGAP004828	3935	5		Bbs4	protein_coding	Bardet-Biedl syndrome 4
AGAP004829	4592	6	1275135	GPRNNA11	protein_coding	putative GPCR class a orphan receptor 11
AGAP004844	1169	3		AGAP004844	protein_coding	suppressor of cytokine signaling, invertebrate
AGAP004845	2166	7	1275122	AGAP004845	protein_coding	scavenger receptor class B member
AGAP004846	2167	6	1275121	SCRB9	protein_coding	Class B Scavenger Receptor (CD36 domain).
AGAP004849	2168	3	1275118	AGAP004849	protein_coding	DnaJ homolog subfamily C member 9
AGAP004855	2169	7	1275070	CLIPB13	protein_coding	CLIP-domain serine protease
AGAP004859	2170	4	1275102	AGAP004859	protein_coding	serine protease snake
AGAP004860	4683	9	1275101	AGAP004860	protein_coding	protease m1 zinc metalloprotease
AGAP004861	2171	7	1275100	AGAP004861	protein_coding	Tetraspanin [Source:UniProtKB/TrEMBL;Acc:Q7Q961]
AGAP004871	2172	8		AGAP004871	protein_coding	band 7 protein
AGAP004877	2173	7	1275082	AGAP004877	protein_coding	paramyosin
AGAP004880	406	1	1275079	AGAP004880	protein_coding	L-lactate dehydrogenase [Source:UniProtKB/TrEMBL;Acc:Q7Q981]
AGAP004881	2174	8		AGAP004881	protein_coding	bestrophin 2,3,4
AGAP004885	5067	9	1275071	AGAP004885	protein_coding	CDGSH iron sulfur domain-containing protein 3, mitochondrial
AGAP004890	4425	9	1275069	AGAP004890	protein_coding	ribose-phosphate pyrophosphokinase
AGAP004891	2175	3	1275104	AGAP004891	protein_coding	metallophosphoesterase domain-containing protein 1
AGAP004895	2176	8	1275697	AGAP004895	protein_coding	carbonic anhydrase
AGAP004896	3939	8		AGAP004896	protein_coding	potassium channel, subfamily K
AGAP004906	2177	7	1275713	AGAP004906	protein_coding	Mitochondrial pyruvate carrier [Source:UniProtKB/TrEMBL;Acc:Q7Q814]
AGAP004907	3940	2	1275714	AGAP004907	protein_coding	BHLH domain-containing protein [Source:UniProtKB/TrEMBL;Acc:Q7Q813]
AGAP004930	4593	6		AGAP004930	protein_coding	putative G-protein coupled receptor GPCR
AGAP004952	3942	3	1275764	AGAP004952	protein_coding	CBF1 interacting corepressor
AGAP004954	5069	9	1275766	AGAP004954	protein_coding	rhythmically expressed gene 2 protein
AGAP004956	5070	9	1275768	AGAP004956	protein_coding	DNA replication licensing factor MCM4
AGAP004957	873	3	1275769	AGAP004957	protein_coding	origin recognition complex subunit 1
AGAP004961	2182	6		AGAP004961	protein_coding	Peptidase M12B domain-containing protein [Source:UniProtKB/TrEMBL;Acc:A0A1S4GNF0]
AGAP004962	232	3		AGAP004962	protein_coding	cyclin B
AGAP004963	407	3		AGAP004963	protein_coding	cyclin B
AGAP004965	2183	6	1275777	AGAP004965	protein_coding	DNA polymerase epsilon subunit 4
AGAP004968	3943	8	5667335	AGAP004968	protein_coding	DUF4802 domain-containing protein [Source:UniProtKB/TrEMBL;Acc:A7UTH6]
AGAP004975	2186	7	1275792	PPO3	protein_coding	prophenoloxidase 3
AGAP004977	408	9	1275799	PPO6	protein_coding	prophenoloxidase 6
AGAP004978	409	9	1275800	PPO9	protein_coding	prophenoloxidase 9
AGAP004990	3944	4	1275816	mbf1	protein_coding	multiprotein bridging factor 1
AGAP004993	2187	7	1275819	AGAP004993	protein_coding	laminin subunit alpha
AGAP005001	4958	5		GPRNNA17	protein_coding	putative GPCR class a orphan receptor 17
AGAP005003	2188	8	1275828	AGAP005003	protein_coding	melanotransferrin
AGAP005009	4794	9	1275834	AGAP005009	protein_coding	Pyrroline-5-carboxylate reductase [Source:UniProtKB/TrEMBL;Acc:Q7PPH9]
AGAP005023	2190	4	1267447	AGAP005023	protein_coding	Histone H4 [Source:UniProtKB/TrEMBL;Acc:Q7PCX0]
AGAP005024	410	3	3292284	AGAP005024	protein_coding	Histone H3 [Source:UniProtKB/TrEMBL;Acc:Q7PD39]
AGAP005025	233	3	3292284	AGAP005025	protein_coding	Histone H3 [Source:UniProtKB/TrEMBL;Acc:Q7PD39]
AGAP005026	31	4	1267447	AGAP005026	protein_coding	Histone H4 [Source:UniProtKB/TrEMBL;Acc:Q7PCX0]
AGAP005033	2192	4	1274870	AGAP005033	protein_coding	U3 small nucleolar RNA-associated protein 20
AGAP005034	2193	8		GPRMGL5	protein_coding	putative metabotropic glutamate receptor 5
AGAP005041	4426	1		AGAP005041	protein_coding	Homeobox domain-containing protein [Source:UniProtKB/TrEMBL;Acc:A0A1S4GNN1]
AGAP005043	2196	8	1274856	AGAP005043	protein_coding	Inactive dipeptidyl peptidase 10
AGAP005052	2197	4	1274733	AGAP005052	protein_coding	deoxyribodipyrimidine photo-lyase
AGAP005055	5071	1	1274736	ITP	protein_coding	ion-transport peptide CHH-like
AGAP005058	2198	4	1274741	AGAP005058	protein_coding	rhomboid-related protein 1/2/3
AGAP005076	2201	8	3289894	AGAP005076	protein_coding	bridging integrator
AGAP005095	2202	8		AGAP005095	protein_coding	actin beta/gamma 1
AGAP005109	3951	7	1274785	AGAP005109	protein_coding	MICOS complex subunit MIC13 [Source:UniProtKB/TrEMBL;Acc:Q7Q9Q1]
AGAP005121	5072	1	1274799	AGAP005121	protein_coding	PRA1 family protein [Source:UniProtKB/TrEMBL;Acc:Q7Q9P5]
AGAP005122	4427	1	1274800	AGAP005122	protein_coding	UBX domain-containing protein 1
AGAP005125	412	3	1274803	AGAP005125	protein_coding	tripartite motif-containing protein 71
AGAP005126	119	1		SPZ6	protein_coding	spaetzle-like cytokine 6
AGAP005127	2205	4	1274805	AGAP005127	protein_coding	RNA-binding protein 15
AGAP005134	2206	7	1274812	AGAP005134	protein_coding	F-type H+-transporting ATPase subunit alpha
AGAP005145	3952	4		AGAP005145	protein_coding	Acyl_transf_3 domain-containing protein [Source:UniProtKB/TrEMBL;Acc:A0A1S4GNW3]
AGAP005147	2207	3		AGAP005147	protein_coding	Fibronectin type-III domain-containing protein [Source:UniProtKB/TrEMBL;Acc:A0A1S4GN88]
AGAP005161	2209	4	1274845	AGAP005161	protein_coding	polynucleotide 5'-hydroxyl-kinase GRC3/NOL9
AGAP005163	5073	1	1274850	AGAP005163	protein_coding	glucosyl/glucuronosyl transferases
AGAP005167	2211	6		AGAP005167	protein_coding	short chain dehydrogenase/3-oxoacyl-(acyl-carrier protein) reductase
AGAP005174	2213	3	1274879	AGAP005174	protein_coding	nucleoporin SEH1
AGAP005175	3953	7	1274881	AGAP005175	protein_coding	acetyl-CoA carboxylase / biotin carboxylase
AGAP005176	2214	3	1274882	AGAP005176	protein_coding	cell division control protein 6
AGAP005191	2216	4	1274897	AGAP005191	protein_coding	exosome complex exonuclease DIS3/RRP44
AGAP005207	874	2		AGAP005207	protein_coding	Protein kinase domain-containing protein [Source:UniProtKB/TrEMBL;Acc:A0A1S4GP86]
AGAP005225	875	3		AGAP005225	protein_coding	zinc finger protein ubi-d4
AGAP005233	2218	8		AGAP005233	protein_coding	tetraspanin D107
AGAP005234	2219	9	1274941	CuSOD2	protein_coding	copper-zinc superoxide dismutase 2
AGAP005238	3957	7	1274945	AGAP005238	protein_coding	facilitated glucose transporter (solute carrier family 2)
AGAP005239	5075	4		AGAP005239	protein_coding	mitochondrial oxaloacetate transport protein
AGAP005246	1174	2	1274959	SRPN10	protein_coding	serine protease inhibitor (serpin) 10
AGAP005249	2222	4	1274962	AGAP005249	protein_coding	multiple RNA-binding domain-containing protein 1
AGAP005254	2223	7		Drep2	protein_coding	DNA fragmentation factor-related protein 2
AGAP005255	2224	7	1274970	AGAP005255	protein_coding	Ras-related protein Rab-3C
AGAP005260	877	10		AGAP005260	protein_coding	dTMP kinase
AGAP005264	1175	10	1274982	AGAP005264	protein_coding	histone H1/5
AGAP005271	2226	4		AGAP005271	protein_coding	E3 ubiquitin-protein ligase FANCL
AGAP005273	2228	7		AGAP005273	protein_coding	LRRCT domain-containing protein [Source:UniProtKB/TrEMBL;Acc:A0A1S4GPD1]
AGAP005296	2229	4	3289936	AGAP005296	protein_coding	U11/U12 small nuclear ribonucleoprotein 65 kDa protein
AGAP005297	2230	3	1270388	AGAP005297	protein_coding	F-box and leucine-rich repeat protein 1 (S-phase kinase-associated protein 2)
AGAP005302	2231	8	1270373	AGAP005302	protein_coding	DIRAS family, GTP-binding Ras-like 2
AGAP005317	2232	8	1276027	AGAP005317	protein_coding	MFS transporter, PCFT/HCP family, solute carrier family 46 (folate transporter
AGAP005320	2233	4	1276034	AGAP005320	protein_coding	U3 small nucleolar RNA-interacting protein 2
AGAP005323	2234	7	1276030	AGAP005323	protein_coding	D-aspartate oxidase
AGAP005327	2235	9		AGAP005327	protein_coding	ribonuclease UK114
AGAP005331	2237	4	1276040	AGAP005331	protein_coding	regulation of nuclear pre-mRNA domain containing 1A
AGAP005335	4684	9	1276043	CTL4	protein_coding	C-type lectin (CTL)
AGAP005342	4685	9	1276049	AGAP005342	protein_coding	malate synthase
AGAP005349	2238	6		AGAP005349	protein_coding	DC_STAMP domain-containing protein [Source:UniProtKB/TrEMBL;Acc:A0A1S4GPQ8]
AGAP005356	3964	8	5667114	AGAP005356	protein_coding	predicted G-protein coupled receptor GPCR
AGAP005360	2240	7	1276065	AGAP005360	protein_coding	PQ loop repeat-containing protein 3
AGAP005362	2241	4		AGAP005362	protein_coding	NF-X1-type zinc finger protein NFXL1
AGAP005366	2242	4	3289953	AGAP005366	protein_coding	serine/arginine repetitive matrix protein 1
AGAP005370	3965	6	3289954	COEBE4C	protein_coding	carboxylesterase beta esterase
AGAP005371	3966	7	4576531	COEBE2C	protein_coding	carboxylesterase beta esterase
AGAP005372	2244	9	4576532	COEBE3C	protein_coding	carboxylesterase beta esterase
AGAP005373	121	10	1276074	COEBE1C	protein_coding	carboxylesterase beta esterase
AGAP005383	2249	9	1276085	AGAP005383	protein_coding	cellular retinaldehyde binding protein
AGAP005387	2251	7	1276089	AGAP005387	protein_coding	cellular retinaldehyde binding protein
AGAP005388	2252	7	3289958	AGAP005388	protein_coding	cellular retinaldehyde binding protein
AGAP005400	2254	7	1276101	AGAP005400	protein_coding	four and a half LIM domains
AGAP005405	2255	3	1276105	AGAP005405	protein_coding	solute carrier family 39 (zinc transporter), member 10
AGAP005412	699	1		AGAP005412	protein_coding	DC_STAMP domain-containing protein [Source:UniProtKB/TrEMBL;Acc:A0A1S4GPX7]
AGAP005418	2257	4	1276116	AIMP2	protein_coding	aminoacyl tRNA synthase complex-interacting multifunctional protein 2
AGAP005429	3968	3	1276126	Thoc6	protein_coding	THO complex subunit 6
AGAP005434	5077	5	1276131	AGAP005434	protein_coding	vitellogenic carboxypeptidase-like protein
AGAP005435	2259	7	1276132	AGAP005435	protein_coding	Iodotyrosine dehalogenase
AGAP005438	4795	4		AGAP005438	protein_coding	ribosome biogenesis protein MAK21
AGAP005448	880	2		AGAP005448	protein_coding	B9 domain-containing protein 2
AGAP005455	2261	6		CPR14	protein_coding	cuticular protein RR-1 family 14
AGAP005456	2262	7	1276149	CPR15	protein_coding	cuticular protein RR-1 family 15
AGAP005457	122	2	1276150	AGAP005457	protein_coding	Ser/Thr protein phosphatase/nucleotidase
AGAP005458	235	5	5667074	AGAP005458	protein_coding	Ser/Thr protein phosphatase/nucleotidase
AGAP005459	2263	7	1276152	CPR16	protein_coding	cuticular protein RR-1 family 16
AGAP005464	2264	7		GPRDIH1	protein_coding	putative diuretic insect hormone receptor 1
AGAP005479	3971	4	1276170	AGAP005479	protein_coding	transcription factor grauzone
AGAP005483	2267	4	4576335	AGAP005483	protein_coding	transcription factor grauzone
AGAP005495	1180	1	3289983	Or80	protein_coding	odorant receptor 80
AGAP005496	418	1	1276179	LRIM12	protein_coding	leucine-rich immune protein (Short)
AGAP005497	4595	2		AGAP005497	protein_coding	SCP domain-containing protein [Source:UniProtKB/TrEMBL;Acc:A0A1S4GPD3]
AGAP005498	700	9	1276187	AGAP005498	protein_coding	Phospholipid scramblase [Source:UniProtKB/TrEMBL;Acc:A7UTQ0]
AGAP005499	1407	9	1276182	AGAP005499	protein_coding	dehydrogenase/reductase SDR family member 11 precursor
AGAP005500	744	2	4576326	AGAP005500	protein_coding	dehydrogenase/reductase SDR family member 11 precursor
AGAP005501	2268	7	3289985	AGAP005501	protein_coding	dehydrogenase/reductase SDR family member 11 precursor
AGAP005502	2269	8	4576324	AGAP005502	protein_coding	dehydrogenase/reductase SDR family member 11 precursor
AGAP005503	1181	2	1276185	AGAP005503	protein_coding	dehydrogenase/reductase SDR family member 11 precursor
AGAP005507	3972	8	1276192	nSyb	protein_coding	synaptic vesicle-associated integral membrane protein
AGAP005509	2271	6	1276194	AGAP005509	protein_coding	Ufm1-specific protease 1
AGAP005512	3973	9	4576310	AGAP005512	protein_coding	Elongation of very long chain fatty acids protein [Source:UniProtKB/TrEMBL;Acc:Q7Q747]
AGAP005513	2272	7		AGAP005513	protein_coding	elongation of very long chain fatty acids protein 2
AGAP005515	2273	7	1276199	AGAP005515	protein_coding	Fatty acyl-CoA reductase [Source:UniProtKB/TrEMBL;Acc:Q7Q745]
AGAP005526	881	8		AGAP005526	protein_coding	cubilin
AGAP005527	2276	8		AGAP005527	protein_coding	PBPe domain-containing protein [Source:UniProtKB/TrEMBL;Acc:A0A1S4GQ96]
AGAP005529	5078	1	3289993	AGAP005529	protein_coding	Transmembrane BAX inhibitor motif-containing protein 4
AGAP005530	2277	7	1276213	AGAP005530	protein_coding	organic cation transporter
AGAP005531	5079	1	1276214	AGAP005531	protein_coding	programmed cell death 6-interacting protein
AGAP005532	3974	4	1276215	AGAP005532	protein_coding	Dehydrogenase/reductase SDR family protein 7-like [Source:UniProtKB/Swiss-Prot;Acc:Q7Q732]
AGAP005536	3975	7	1276218	AGAP005536	protein_coding	Phosphodiesterase [Source:UniProtKB/TrEMBL;Acc:Q7PNP5]
AGAP005541	2279	4	1276224	AGAP005541	protein_coding	protein Jumonji
AGAP005547	1056	1	1276231	AGAP005547	protein_coding	alpha-crystallin B chain
AGAP005548	882	2	1276232	AGAP005548	protein_coding	alpha-crystallin B chain
AGAP005549	4686	4	1276233	AGAP005549	protein_coding	Pre-mRNA-splicing factor rse1
AGAP005552	4687	7	3289995	PGRPLD	protein_coding	peptidoglycan recognition protein (long)
AGAP005553	1182	2	1276237	AGAP005553	protein_coding	cellular retinaldehyde binding protein
AGAP005556	883	3	1276239	AGAP005556	protein_coding	Motile sperm domain-containing protein 2
AGAP005558	2280	7	1276241	AGAP005558	protein_coding	peptidase (mitochondrial processing) beta
AGAP005564	2281	7	1276249	AGAP005564	protein_coding	CP2 domain-containing protein [Source:UniProtKB/TrEMBL;Acc:A7UTR5]
AGAP005576	2285	4	1276262	AGAP005576	protein_coding	aspartyl-tRNA synthetase
AGAP005578	2286	4		AGAP005578	protein_coding	anaphase-promoting complex subunit 5
AGAP005581	5080	10	1276267	AGAP005581	protein_coding	3-hydroxyisobutyrate dehydrogenase [Source:UniProtKB/TrEMBL;Acc:Q7PNN6]
AGAP005582	2287	3	1276268	AGAP005582	protein_coding	pre-rRNA-processing protein TSR4
AGAP005599	2288	8		AGAP005599	protein_coding	PH-sensitive chloride channel
AGAP005600	1183	7		AGAP005600	protein_coding	sugar transporter ERD6-like 6
AGAP005603	2289	3	1276290	AGAP005603	protein_coding	zinc finger protein 706
AGAP005620	2292	7	1276305	AGAP005620	protein_coding	Attacin_C domain-containing protein [Source:UniProtKB/TrEMBL;Acc:Q7Q6X3]
AGAP005621	2293	7	1276306	AGAP005621	protein_coding	NADH dehydrogenase (ubiquinone) 1 alpha subcomplex 5
AGAP005630	4796	4	1276315	AGAP005630	protein_coding	transitional endoplasmic reticulum ATPase
AGAP005634	2294	7	1276319	Cht2	protein_coding	chitinase
AGAP005640	5082	1	1276326	AGAP005640	protein_coding	pre-mRNA-processing factor 6
AGAP005645	2295	2	1276330	AGAP005645	protein_coding	dehydrogenase/reductase SDR family member 11 precursor
AGAP005651	4798	1		AGAP005651	protein_coding	cytoplasmic tRNA 2-thiolation protein 2
AGAP005652	3977	1	1276336	AGAP005652	protein_coding	ATP-dependent RNA helicase DDX5/DBP2
AGAP005658	746	5	4576757	CYP15B1	protein_coding	cytochrome P450
AGAP005662	3978	4	1276346	AGAP005662	protein_coding	acyl-CoA dehydrogenase
AGAP005680	2298	3		AGAP005680	protein_coding	PAB-dependent poly(A)-specific ribonuclease subunit 3
AGAP005681	2299	8	1276357	AGAP005681	protein_coding	G_PROTEIN_RECEP_F1_2 domain-containing protein [Source:UniProtKB/TrEMBL;Acc:Q7PNR0]
AGAP005690	421	2	5667342	AGAP005690	protein_coding	chymotrypsin-like protein
AGAP005691	701	1	1276364	AGAP005691	protein_coding	chymotrypsinogen
AGAP005693	3979	9	1276366	LRIM17	protein_coding	leucine-rich immune protein (Coil-less)
AGAP005702	2301	7	5667316	AGAP005702	protein_coding	serine collagenase 1
AGAP005705	1184	5	5667318	AGAP005705	protein_coding	serine collagenase 1 precursor
AGAP005706	124	2	1276374	AGAP005706	protein_coding	serine collagenase 1
AGAP005707	422	5	1276376	AGAP005707	protein_coding	serine collagenase 1
AGAP005709	1185	7	3290027	AGAP005709	protein_coding	serine collagenase 1
AGAP005712	423	3	1276381	AGAP005712	protein_coding	phenylalanine-4-hydroxylase
AGAP005716	5083	2		SCRB16	protein_coding	Class B Scavenger Receptor (CD36 domain)
AGAP005717	2303	7		LYSC6	protein_coding	C-type lysozyme (multi-lysozyme domain protein)
AGAP005724	2306	6	1276397	AGAP005724	protein_coding	lipoma HMGIC fusion partner-like protein 4
AGAP005725	5084	1		SCRB3	protein_coding	Class B Scavenger Receptor (CD36 domain).
AGAP005728	2307	3	1276400	AGAP005728	protein_coding	puromycin-sensitive aminopeptidase
AGAP005743	5085	4	1276413	AGAP005743	protein_coding	tRNA pseudouridine13 synthase
AGAP005749	426	1	1276420	GSTO1	protein_coding	glutathione S-transferase omega class 1
AGAP005750	2310	7	5667251	AGAP005750	protein_coding	glucosyl/glucuronosyl transferases
AGAP005751	236	5	5667252	AGAP005751	protein_coding	glucosyl/glucuronosyl transferases
AGAP005752	2311	7		AGAP005752	protein_coding	glucosyl/glucuronosyl transferases
AGAP005753	2312	7	1276422	AGAP005753	protein_coding	glucosyl/glucuronosyl transferases
AGAP005754	125	8	1276423	AGAP005754	protein_coding	glucosyl/glucuronosyl transferases
AGAP005756	4959	1	1276426	COEAE1D	protein_coding	carboxylesterase
AGAP005758	2313	7	1276427	COEAE3D	protein_coding	carboxylesterase
AGAP005763	1186	3		AGAP005763	protein_coding	tyrosine-protein kinase receptor torso
AGAP005768	4688	2	1276436	HEX1A	protein_coding	hexamerin
AGAP005773	3982	8	1276442	AGAP005773	protein_coding	guanine nucleotide-binding protein G(o) subunit alpha
AGAP005774	2315	7	1276443	CYP49A1	protein_coding	cytochrome P450
AGAP005776	4431	1	1276445	PDH	protein_coding	pigment dispersing hormone
AGAP005781	4432	5	1276450	AGAP005781	protein_coding	glycine C-acetyltransferase
AGAP005795	2316	1		AGAP005795	protein_coding	sodium-coupled monocarboxylate transporter 1
AGAP005796	1188	3		AGAP005796	protein_coding	pebble
AGAP005800	884	3	1276468	AGAP005800	protein_coding	DNA replication licensing factor MCM7
AGAP005813	3984	4	1276480	AGAP005813	protein_coding	FeS cluster assembly scaffold IscU
AGAP005818	2318	7	1276487	AGAP005818	protein_coding	nurim homolog
AGAP005829	885	3	1276497	AGAP005829	protein_coding	microtubule-associated protein, RP/EB family
AGAP005831	2320	3	1276499	AGAP005831	protein_coding	E3 ubiquitin-protein ligase Topors
AGAP005834	2321	7		COEJHE2E	protein_coding	carboxylesterase
AGAP005837	2322	7	4576394	COEJHE5E	protein_coding	carboxylesterase
AGAP005844	2323	4	1276511	AGAP005844	protein_coding	Queuosine salvage protein [Source:UniProtKB/TrEMBL;Acc:Q7Q6H5]
AGAP005846	4799	1	1276513	AGAP005846	protein_coding	alpha-galactosidase
AGAP005847	5086	1	1276514	AGAP005847	protein_coding	hydroxymethylglutaryl-CoA synthase
AGAP005848	429	9	1276516	AGAP005848	protein_coding	ficolin A
AGAP005849	2324	8		AGAP005849	protein_coding	colmedin
AGAP005851	2325	3	1276521	AGAP005851	protein_coding	cyclin-dependent kinase 10
AGAP005857	2326	4	1276525	AGAP005857	protein_coding	actin-related protein 6
AGAP005858	2327	7	1276526	AGAP005858	protein_coding	protein lin-7 homolog C
AGAP005860	2328	7	1276527	AGAP005860	protein_coding	phosphoglucomutase
AGAP005865	2330	7	1276533	AGAP005865	protein_coding	fumarylacetoacetase
AGAP005866	2331	7	1276534	AGAP005866	protein_coding	glutamate decarboxylase
AGAP005874	2332	3	1276541	AGAP005874	protein_coding	Protein downstream neighbor of son homolog
AGAP005878	2333	7	1276544	AGAP005878	protein_coding	POU domain transcription factor, class 3
AGAP005884	2334	4		AGAP005884	protein_coding	sphingomyelin synthase-related 1
AGAP005899	127	6	1276566	Osi21	protein_coding	protein osiris 21
AGAP005902	2338	8	1276570	AGAP005902	protein_coding	forkhead protein/ forkhead protein domain
AGAP005911	2339	7	1276578	AGAP005911	protein_coding	guanine nucleotide-binding protein G(I)/G(S)/G(T) subunit beta-1
AGAP005917	2340	3		AGAP005917	protein_coding	ATP-dependent DNA helicase Q4
AGAP005921	4800	10	1276588	AGAP005921	protein_coding	nucleoside-triphosphatase THEP1
AGAP005926	2341	4	1276593	AGAP005926	protein_coding	senataxin
AGAP005929	4918	7	1276596	AGAP005929	protein_coding	pyridoxine kinase
AGAP005931	4919	1	1276599	AGAP005931	protein_coding	Differentially expressed in FDCP 8 homolog
AGAP005933	1191	2	1276600	ikk2	protein_coding	NFkappaB essential modulator
AGAP005944	2342	7	1276613	AGAP005944	protein_coding	purine nucleoside phosphorylase I, inosine and guanosine-specific family protein
AGAP005945	4433	9	1276614	pnp	protein_coding	purine-nucleoside phosphorylase
AGAP005948	3986	3	1276617	kh	protein_coding	Kynurenine 3-monooxygenase [Source:UniProtKB/Swiss-Prot;Acc:Q7Q6A7]
AGAP005949	128	3	1276618	AGAP005949	protein_coding	2-acylglycerol O-acyltransferase 2
AGAP005955	5092	7	1276626	AGAP005955	protein_coding	E3 ubiquitin-protein ligase MUL1
AGAP005956	2344	7	1276627	AGAP005956	protein_coding	FGGY-family pentulose kinase
AGAP005959	433	1		AGAP005959	protein_coding	Yellow-g2
AGAP005969	129	2	3290078	CPR20	protein_coding	cuticular protein RR-1 family 20
AGAP005972	2345	4	1276646	AGAP005972	protein_coding	4-nitrophenylphosphatase
AGAP005975	4434	2		AGAP005975	protein_coding	chondroitin proteoglycan-2
AGAP005977	4435	4		AGAP005977	protein_coding	ariadne-2
AGAP005978	2346	3	1276651	AGAP005978	protein_coding	zinc finger and SCAN domain containing 2
AGAP005983	2347	8		AGAP005983	protein_coding	solute carrier family 38 (sodium-coupled neutral amino acid transporter)
AGAP005985	5231	10	5666881	AGAP005985	protein_coding	fatty acyl-CoA reductase 2
AGAP005989	5094	1		CNT2	protein_coding	concentrative nucleoside transporter 2
AGAP005995	2350	7	3290081	CPR138	protein_coding	cuticular protein RR-1 family 138
AGAP005996	2351	6	1276666	CPR21	protein_coding	cuticular protein RR-1 family 21
AGAP005997	4596	6	1276667	CPR22	protein_coding	cuticular protein RR-1 family 22
AGAP005998	2352	7	1276668	CPR23	protein_coding	cuticular protein RR-1 family 23
AGAP005999	1408	7	1276669	CPR24	protein_coding	cuticular protein RR-1 family 24
AGAP006000	888	7	1276670	CPR25	protein_coding	cuticular protein RR-1 family 25
AGAP006001	434	7	1276671	CPR26	protein_coding	cuticular protein RR-1 family 26
AGAP006009	703	7	1276673	CPR30	protein_coding	cuticular protein RR-1 family 30
AGAP006016	2353	7	5666856	AGAP006016	protein_coding	decaprenyl-diphosphate synthase subunit 2
AGAP006020	3987	8		AGAP006020	protein_coding	tryptophan 5-monooxygenase
AGAP006025	2355	7		AGAP006025	protein_coding	Ras-like protein family member
AGAP006028	2356	8	1276697	Rdl	protein_coding	GABA-gated chloride channel subunit
AGAP006031	4436	4	1276703	AGAP006031	protein_coding	nuclear pore complex protein Nup54
AGAP006036	4801	1	4576277	AGAP006036	protein_coding	axonemal dynein intermediate chain inner arm i1
AGAP006048	5095	5	1276720	CYP4J5	protein_coding	cytochrome P450
AGAP006049	2358	7	1276721	CYP4J10	protein_coding	cytochrome P450
AGAP006057	2359	8		AGAP006057	protein_coding	multiple coagulation factor deficiency 2
AGAP006075	2360	10	1276746	OBP49	protein_coding	odorant-binding protein 49
AGAP006077	748	9	1276748	Obp51	protein_coding	odorant-binding protein 51
AGAP006080	704	10	1276751	OBP54	protein_coding	odorant-binding protein 54
AGAP006086	1196	8		Cht11	protein_coding	chitinase
AGAP006090	1197	3	1276762	AGAP006090	protein_coding	nucleolar protein 15
AGAP006092	2362	4	1276765	AGAP006092	protein_coding	U3 small nucleolar RNA-associated protein 4
AGAP006095	2363	7	1276767	CPR106	protein_coding	cuticular protein RR-1 family 106
AGAP006098	437	3	1276771	NOS	protein_coding	nanos
AGAP006099	2364	7	1276772	AGAP006099	protein_coding	ubiquinol-cytochrome c reductase core subunit 2
AGAP006128	2366	4		AGAP006128	protein_coding	protein AIR1/2
AGAP006132	2368	8		AGAP006132	protein_coding	ganglioside-induced differentiation-associated-protein 1
AGAP006138	2370	3	1276808	AGAP006138	protein_coding	ATP-dependent RNA helicase DHX33
AGAP006144	4597	10	1276813	AGAP006144	protein_coding	Envelysin
AGAP006145	130	7	1276814	CPLCA1	protein_coding	cuticular protein 1 in CPLCA family
AGAP006146	438	7	1276815	CPLCA2	protein_coding	cuticular protein 2 in CPLCA family
AGAP006148	1198	7	1276816	CPLCA3	protein_coding	cuticular protein 3 in CPLCA family
AGAP006149	239	7	1276817	CPLCX3	protein_coding	cuticular protein unclassified
AGAP006161	4438	7	1276827	AGAP006161	protein_coding	suppressor of G2 allele of SKP1
AGAP006164	2373	4		AGAP006164	protein_coding	RAD51-like protein 3
AGAP006165	2374	4		AGAP006165	protein_coding	E1A-binding protein p400
AGAP006171	2375	4		AGAP006171	protein_coding	protein phosphatase
AGAP006178	2377	7	4576643	AGAP006178	protein_coding	troponin C
AGAP006179	2378	7	1276847	AGAP006179	protein_coding	troponin C
AGAP006180	3990	7		AGAP006180	protein_coding	LRRCT domain-containing protein [Source:UniProtKB/TrEMBL;Acc:A0A1S4GRH9]
AGAP006181	2379	7	1276848	AGAP006181	protein_coding	troponin C
AGAP006182	2380	6	4576639	AGAP006182	protein_coding	troponin C
AGAP006186	2383	7	1276852	Ca-P60A	protein_coding	Calcium-transporting ATPase sarcoplasmic/endoplasmic reticulum type [Source:UniProtKB/Swiss-Prot;Acc:Q7PPA5]
AGAP006187	439	1	1276853	AGAP006187	protein_coding	Protein G12 [Source:UniProtKB/Swiss-Prot;Acc:Q17040]
AGAP006191	3991	5	1276856	Cht24	protein_coding	chitinase
AGAP006203	3992	4	1276865	AGAP006203	protein_coding	F-box protein 28
AGAP006205	2384	3		AGAP006205	protein_coding	ribosome biogenesis ATPase
AGAP006207	1200	2	5667132	AGAP006207	protein_coding	carboxypeptidase B
AGAP006208	889	2	5667130	AGAP006208	protein_coding	carboxypeptidase B
AGAP006209	2385	7	1276871	AGAP006209	protein_coding	carboxypeptidase B
AGAP006215	441	2		GPRMTH1	protein_coding	methuselah receptor 1
AGAP006222	1201	1	1276885	AGAP006222	protein_coding	glucosyl/glucuronosyl transferases
AGAP006223	1202	1		AGAP006223	protein_coding	glucosyl/glucuronosyl transferases
AGAP006224	5232	2	5667145	AGAP006224	protein_coding	aldehyde oxidase
AGAP006234	2387	4	3290130	AGAP006234	protein_coding	protein SHQ1
AGAP006241	442	3	1276902	AGAP006241	protein_coding	Innexin inx2
AGAP006250	4802	4	1276909	AGAP006250	protein_coding	eukaryotic elongation factor, selenocysteine-tRNA-specific
AGAP006253	2388	6	4576563	AGAP006253	protein_coding	Cysteine-rich venom protein
AGAP006256	443	8	1276914	AGAP006256	protein_coding	Cad74A
AGAP006258	444	9	1276915	PPO2	protein_coding	prophenoloxidase 2
AGAP006260	3993	7	1276916	AGAP006260	protein_coding	Z band alternatively spliced PDZ-motif protein 66
AGAP006261	241	7	3290137	CPR135	protein_coding	cuticular protein RR-2 family 135
AGAP006267	2390	8		CTL6	protein_coding	C-type lectin (CTL)
AGAP006283	132	7	1276938	CPR70	protein_coding	cuticular protein RR-2 family 70
AGAP006325	2391	6	1276941	AGAP006325	protein_coding	Tocopherol (alpha) transfer protein-like
AGAP006327	2392	9	1276943	LRIM6	protein_coding	leucine-rich immune protein (Short)
AGAP006342	446	9		PGRPS3	protein_coding	peptidoglycan recognition protein (short)
AGAP006343	2393	6		PGRPS2	protein_coding	peptidoglycan recognition protein (short)
AGAP006344	5098	9	1276949	AGAP006344	protein_coding	RAG1-activating protein 1-like protein
AGAP006348	4690	9	1276956	LRIM1	protein_coding	leucine-rich immune protein (Long)
AGAP006349	2394	7		AGAP006349	protein_coding	solute carrier family 19 (thiamine transporter), member 2/3
AGAP006355	2395	4	1276961	AGAP006355	protein_coding	transcription initiation factor TFIIE subunit alpha
AGAP006361	3994	1	1276971	AGAP006361	protein_coding	myosin light chain 5
AGAP006363	2396	8	1276973	AGAP006363	protein_coding	vitamin K-dependent gamma-carboxylase
AGAP006368	5099	1	1276977	Obp69	protein_coding	odorant-binding protein 69
AGAP006369	242	5		CPR144	protein_coding	cuticular protein RR-2 family 144
AGAP006371	1205	2		AGAP006371	protein_coding	amyrel
AGAP006372	2398	3	1276982	AGAP006372	protein_coding	U3 small nucleolar ribonucleoprotein protein IMP3
AGAP006379	5100	1	1276992	ABCA1	protein_coding	ATP-binding cassette transporter (ABC transporter) family A member 1
AGAP006380	1207	1	5666864	ABCA2	protein_coding	ATP-binding cassette transporter (ABC transporter) family A member 2
AGAP006386	5101	1	1276998	AGAP006386	protein_coding	transcription factor AP-1
AGAP006387	4440	9	1276999	AGAP006387	protein_coding	DNA primase large subunit [Source:UniProtKB/TrEMBL;Acc:Q7Q5K2]
AGAP006395	2400	8	1277007	AGAP006395	protein_coding	phospholipase b, plb1
AGAP006396	2401	8	5667344	AGAP006396	protein_coding	phospholipase B, plb1
AGAP006400	4920	9	1277011	AGAP006400	protein_coding	alkaline phosphatase 2
AGAP006403	2402	4	4576272	AGAP006403	protein_coding	polycomb group RING finger protein 4
AGAP006414	706	2	1277025	Cht8	protein_coding	chitinase
AGAP006416	5102	9	1277027	SP24D	protein_coding	serine protease (non-digestive)
AGAP006417	35	8		AGAP006417	protein_coding	venom allergen
AGAP006418	448	5	1277030	AGAP006418	protein_coding	venom allergen
AGAP006419	2404	7	1277031	A5R2	protein_coding	antigen 5 related protein 2
AGAP006420	243	5	1277032	AGAP006420	protein_coding	venom allergen
AGAP006421	2405	7	1277033	A5R1	protein_coding	antigen 5 related protein 1
AGAP006423	2406	6	3290159	AGAP006423	protein_coding	cyanogenic beta-glucosidase
AGAP006424	4441	6	4576221	AGAP006424	protein_coding	cyanogenic beta-glucosidase
AGAP006425	2407	7	1277035	AGAP006425	protein_coding	cyanogenic beta-glucosidase
AGAP006426	2408	6	4576216	AGAP006426	protein_coding	cyanogenic beta-glucosidase
AGAP006427	2409	3		ABCC7	protein_coding	ATP-binding cassette transporter (ABC transporter) family C member 7
AGAP006430	2410	7	1277040	CTLGA2	protein_coding	C-type lectin (CTL) - galactose binding
AGAP006435	2411	7		AGAP006435	protein_coding	Chitin-binding type-2 domain-containing protein [Source:UniProtKB/TrEMBL;Acc:A0A1S4GS45]
AGAP006438	2413	4	1277045	AGAP006438	protein_coding	ribosomal biogenesis protein LAS1
AGAP006439	2414	7		AGAP006439	protein_coding	fringe
AGAP006445	2415	4		AGAP006445	protein_coding	COP9 signalosome complex subunit 3
AGAP006450	2417	6	1277060	Gr34	protein_coding	gustatory receptor 34
AGAP006456	2419	7	1277067	AGAP006456	protein_coding	NADH dehydrogenase (ubiquinone) Fe-S protein 3
AGAP006461	2421	3		AGAP006461	protein_coding	mitogen-activated protein kinase kinase kinase 13
AGAP006469	2425	3	4576732	AGAP006469	protein_coding	cell growth-regulating nucleolar protein
AGAP006470	2426	4	3290174	AGAP006470	protein_coding	Augmenter of liver regeneration
AGAP006471	4442	7	1277077	AGAP006471	protein_coding	cytochrome c oxidase subunit 6b
AGAP006472	2427	3	1277078	AGAP006472	protein_coding	Kinesin motor domain-containing protein [Source:UniProtKB/TrEMBL;Acc:Q5TQX2]
AGAP006477	2428	4		AGAP006477	protein_coding	retinoblastoma-like protein 1
AGAP006478	5103	1	1277085	AGAP006478	protein_coding	Synaptic vesicle membrane protein VAT-1 homolog-like
AGAP006490	2430	8		AGAP006490	protein_coding	receptor protein-tyrosine kinase
AGAP006496	3999	8	1277096	AGAP006496	protein_coding	Catrin
AGAP006504	4803	5	1277099	SG2b	protein_coding	salivary gland protein 2-like
AGAP006506	2434	7	1277100	SG2	protein_coding	salivary gland protein 2
AGAP006507	2435	7	1277101	SG3	protein_coding	salivary gland protein 3
AGAP006511	2436	3		AGAP006511	protein_coding	histone deacetylase 1/2
AGAP006531	4000	3	1277129	AGAP006531	protein_coding	deoxyhypusine synthase
AGAP006536	2439	8		AGAP006536	protein_coding	Arrowhead
AGAP006540	4001	2		AGAP006540	protein_coding	LIM homeobox protein
AGAP006569	2440	7	1277153	AGAP006569	protein_coding	acetyl-CoA synthetase
AGAP006576	4443	7	1277161	AGAP006576	protein_coding	malate/L-lactate dehydrogenase
AGAP006583	133	7	4576527	AGAP006583	protein_coding	Cysteine-rich venom protein
AGAP006590	4002	8	1277171	AGAP006590	protein_coding	T-lymphoma invasion and metastasis-inducing protein 1
AGAP006594	2441	7	1277177	AGAP006594	protein_coding	solute carrier family 17, member 5
AGAP006595	4599	5		AGAP006595	protein_coding	solute carrier family 17 member 5
AGAP006604	4004	4	1277188	AGAP006604	protein_coding	U6 snRNA-associated Sm-like protein LSm5
AGAP006610	2444	7		AGAP006610	protein_coding	glutaminyl-peptide cyclotransferase precursor
AGAP006611	2445	3	1277196	AGAP006611	protein_coding	TRAF-interacting protein
AGAP006616	4805	1	1277202	AGAP006616	protein_coding	Presequence protease, mitochondrial
AGAP006618	2446	3	5667139	AGAP006618	protein_coding	tRNA-splicing endonuclease subunit Sen54
AGAP006626	2448	4		AGAP006626	protein_coding	Armadillo repeat-containing protein 8
AGAP006630	2449	7	1277216	AGAP006630	protein_coding	NADH dehydrogenase (ubiquinone) 1 alpha subcomplex 1
AGAP006632	2450	4		AGAP006632	protein_coding	mitotic spindle assembly checkpoint protein MAD1
AGAP006633	4005	8	1277220	AGAP006633	protein_coding	Syntrophin, gamma 2
AGAP006634	2451	8		AGAP006634	protein_coding	Semaphorin-2A
AGAP006637	5105	5	1277223	AGAP006637	protein_coding	Oatp58Dc
AGAP006652	2453	3		AGAP006652	protein_coding	ubiquitin carboxyl-terminal hydrolase 10
AGAP006654	453	10		AGAP006654	protein_coding	3-beta-hydroxy-delta-5-steroid dehydrogenase, steroid delta-isomerase
AGAP006656	2454	8	1277242	AGAP006656	protein_coding	RNA-binding protein Musashi
AGAP006661	1213	5	5667047	AGAP006661	protein_coding	kinetochore protein NDC80
AGAP006666	4600	2	1277251	Or48	protein_coding	odorant receptor 48
AGAP006670	4806	9	1277260	AGAP006670	protein_coding	gamma-glutamyl hydrolase
AGAP006674	454	7	1277264	AGAP006674	protein_coding	chymotrypsin-like protease (Precursor)
AGAP006689	5106	2	1277278	AGAP006689	protein_coding	BTB (POZ) domain containing 9
AGAP006707	4807	10	1270350	AGAP006707	protein_coding	serine-type enodpeptidase
AGAP006709	893	10	1270348	CHYM1	protein_coding	Chymotrypsin-1 [Source:UniProtKB/Swiss-Prot;Acc:Q27289]
AGAP006710	1215	10	4576607	CHYM2	protein_coding	chymotrypsin
AGAP006711	2457	10	1270347	chym3	protein_coding	Chymotrypsin-2 [Source:UniProtKB/Swiss-Prot;Acc:Q17025]
AGAP006714	2458	4		AGAP006714	protein_coding	BTB/POZ domain-containing protein 9
AGAP006717	4008	7	1270341	Gr26	protein_coding	gustatory receptor 26
AGAP006718	5107	1	1270340	AGAP006718	protein_coding	excitatory amino acid transporter 2 isoform 2
AGAP006723	134	2	1270336	COEAE2G	protein_coding	carboxylesterase
AGAP006724	707	7	1270335	COEAE3G	protein_coding	carboxylesterase
AGAP006726	5108	5	1270332	COEAE5G	protein_coding	carboxylesterase
AGAP006729	2459	7	1270331	AGAP006729	protein_coding	Ester hydrolase C11orf54
AGAP006734	2461	4	4576547	AGAP006734	protein_coding	DNA-repair protein XRCC2
AGAP006736	2463	4	1270324	AGAP006736	protein_coding	zinc finger protein GLIS2
AGAP006740	2465	7	1270319	AGAP006740	protein_coding	dolichyl-phosphate mannosyltransferase polypeptide 2, regulatory subunit
AGAP006744	2466	8	4576528	AGAP006744	protein_coding	Ninjurin
AGAP006746	2467	7		AGAP006746	protein_coding	myosin-light-chain kinase
AGAP006762	895	3	1270300	AGAP006762	protein_coding	diacylglycerol kinase (ATP dependent)
AGAP006768	4009	3		AGAP006768	protein_coding	diacylglycerol kinase (ATP dependent)
AGAP006775	4010	9	1270287	AGAP006775	protein_coding	glucosyl/glucuronosyl transferases
AGAP006778	2469	7	1270284	AGAP006778	protein_coding	glycerol kinase
AGAP006780	4445	9	1270283	AGAP006780	protein_coding	isovaleryl-CoA dehydrogenase
AGAP006782	4446	9		AGAP006782	protein_coding	ADP,ATP carrier protein 1
AGAP006798	2471	3	1270267	AGAP006798	protein_coding	transformer-2 protein
AGAP006803	2472	3	1270262	AGAP006803	protein_coding	kinesin family member 18/19
AGAP006809	2473	3		akirin	protein_coding	akirin
AGAP006817	2474	4	1270248	AGAP006817	protein_coding	FACT complex subunit SPT16
AGAP006819	2475	8	1270246	AGAP006819	protein_coding	abhydrolase domain-containing protein 1/3
AGAP006824	4809	5	1270240	AGAP006824	protein_coding	5-formyltetrahydrofolate cyclo-ligase [Source:UniProtKB/TrEMBL;Acc:Q7QIG0]
AGAP006826	2476	6		AGAP006826	protein_coding	integrin alpha-ps
AGAP006828	2478	7	1270235	CPR60	protein_coding	cuticular protein RR-1 family 60
AGAP006829	2479	7	1270234	CPR59	protein_coding	cuticular protein RR-1 family 59
AGAP006830	2480	7	1270233	CPR58	protein_coding	cuticular protein RR-1 family 58
AGAP006831	2481	6	3290244	CPR57	protein_coding	cuticular protein RR-1 family 57
AGAP006838	2483	7	3290246	CPR68	protein_coding	cuticular protein RR-1 family 68
AGAP006867	456	7	3290257	CPR141	protein_coding	cuticular protein RR-1 family 141
AGAP006868	457	7	3290258	CPR140	protein_coding	cuticular protein RR-1 family 140
AGAP006873	2484	8	1270205	AGAP006873	protein_coding	Ras-related protein Rab-8A
AGAP006877	4448	5	1270201	Gr32	protein_coding	gustatory receptor 32
AGAP006879	2485	7	1270199	ATPsynE	protein_coding	F-type H+-transporting ATPase subunit e
AGAP006881	2486	8		AGAP006881	protein_coding	polypeptide N-acetylgalactosaminyltransferase
AGAP006891	458	2	1270187	AGAP006891	protein_coding	NADH dehydrogenase (ubiquinone) Fe-S protein 2
AGAP006898	1219	7	1270181	Cht6	protein_coding	chitinase
AGAP006899	2488	6	5667165	AGAP006899	protein_coding	basic tail-containing salivary secreted peptide
AGAP006903	4602	7	1270174	AGAP006903	protein_coding	ST6Gal
AGAP006904	4552	10	1270173	MMP1	protein_coding	matrix metalloprotease 1
AGAP006906	5110	5		AGAP006906	protein_coding	Cat eye syndrome critical region protein 1
AGAP006909	4603	6	1270171	SRPN1	protein_coding	serine protease inhibitor (serpin) 1
AGAP006910	4449	9	1270170	SRPN3	protein_coding	serine protease inhibitor (serpin) 3
AGAP006911	4013	9	1270169	SRPN2	protein_coding	serine protease inhibitor (serpin) 2
AGAP006914	459	9	1270165	AGAP006914	protein_coding	fibrinogen-related protein 1
AGAP006918	2491	7	1270163	AGAP006918	protein_coding	NADH dehydrogenase (ubiquinone) 1 alpha subcomplex 8
AGAP006923	4014	8	1270160	AGAP006923	protein_coding	Homeobox domain-containing protein [Source:UniProtKB/TrEMBL;Acc:Q7QIK4]
AGAP006931	2495	7	1270156	CPR111	protein_coding	cuticular protein RR-2 family 111
AGAP006936	2498	7	1270149	AGAP006936	protein_coding	mitochondrial cytochrome c1 heme protein
AGAP006938	4015	4	1270147	Art7	protein_coding	Protein arginine N-methyltransferase 7 [Source:UniProtKB/Swiss-Prot;Acc:Q7QIL2]
AGAP006941	2499	3		AGAP006941	protein_coding	ATP-dependent RNA helicase DDX51/DBP6
AGAP006942	5111	4	1270142	AGAP006942	protein_coding	Importin-4
AGAP006945	2500	3	1270139	AGAP006945	protein_coding	DNA repair and recombination protein RAD54B
AGAP006948	4016	7	1270136	AGAP006948	protein_coding	tubulin polymerization-promoting protein
AGAP006953	4693	7	1270131	mRpS34	protein_coding	28S ribosomal protein S34, mitochondrial
AGAP006954	2502	7		CLIPA10	protein_coding	CLIP-domain serine protease
AGAP006956	1220	2	1270129	COE10O	protein_coding	carboxylesterase
AGAP006958	4810	1	1270128	Hsp83	protein_coding	Heat shock protein 83 [Source:UniProtKB/Swiss-Prot;Acc:Q7PT10]
AGAP006959	1221	1	1270127	AGAP006959	protein_coding	molecular chaperone HtpG
AGAP006961	2505	4	1270125	AGAP006961	protein_coding	molecular chaperone HtpG
AGAP006964	2506	7	1270121	AGAP006964	protein_coding	pyroglutamyl-peptidase
AGAP006966	2507	7	1270119	AGAP006966	protein_coding	4-aminobutyrate aminotransferase, mitochondrial
AGAP006968	460	9	1270117	AGAP006968	protein_coding	solute carrier family 4 member 1
AGAP006969	4018	3	1270116	AGAP006969	protein_coding	solute carrier family 35, member F5
AGAP006974	135	2	3290281	TOLL9	protein_coding	TOLL-like receptor 9
AGAP006988	4019	3	1270111	AGAP006988	protein_coding	muscle, skeletal, receptor tyrosine kinase
AGAP006989	1224	3	1270110	AGAP006989	protein_coding	Subito
AGAP006990	2512	4		AGAP006990	protein_coding	AT-rich interactive domain-containing protein 2
AGAP006994	2513	4	1270105	AGAP006994	protein_coding	E3 ubiquitin-protein ligase HERC4
AGAP007006	2514	8	1270096	AGAP007006	protein_coding	filamin
AGAP007014	751	9		AGAP007014	protein_coding	Amino_oxidase domain-containing protein [Source:UniProtKB/TrEMBL;Acc:A0A1S4GTW6]
AGAP007026	4022	4	1270080	Ccs	protein_coding	copper chaperone for superoxide dismutase
AGAP007028	2517	6		AGAP007028	protein_coding	glucosyl/glucuronosyl transferases
AGAP007032	2518	4	4576184	AGAP007032	protein_coding	breast cancer 2 susceptibility protein
AGAP007033	4606	9	5666907	APL1C	protein_coding	Anopheles Plasmodium-responsive Leucine-Rich Repeat 1C
AGAP007035	463	9	5666904	APL1B	protein_coding	Anopheles Plasmodium-responsive Leucine-Rich Repeat 1B
AGAP007036	4023	9	5666905	APL1A	protein_coding	Anopheles Plasmodium-responsive Leucine-Rich Repeat 1A
AGAP007037	5113	9	5666906	LRIM3	protein_coding	leucine-rich immune protein (Long)
AGAP007039	464	9	1270063	LRIM4	protein_coding	leucine-rich immune protein (Long)
AGAP007042	136	7	1270060	CPR62	protein_coding	cuticular protein RR-1 family 62
AGAP007046	4024	8	1270054	AGAP007046	protein_coding	BTB domain-containing protein [Source:UniProtKB/TrEMBL;Acc:Q7QIS7]
AGAP007050	2520	4	1270051	AGAP007050	protein_coding	Nucleolar GTP-binding protein 1 [Source:UniProtKB/TrEMBL;Acc:Q7QIT0]
AGAP007051	2521	8	1270050	AGAP007051	protein_coding	Piopio protein
AGAP007054	466	6	3290294	AGAP007054	protein_coding	solute carrier family 13 (sodium-dependent dicarboxylate transporter), member
AGAP007058	2522	8	1270045	AGAP007058	protein_coding	homeobox protein DLX, invertebrate
AGAP007062	4572	10	1270042	ETH	protein_coding	ecdysis-triggering hormone
AGAP007063	2525	3	1270041	AGAP007063	protein_coding	Origin recognition complex subunit 4 [Source:UniProtKB/TrEMBL;Acc:Q7QIT4]
AGAP007082	2528	7	1270020	AGAP007082	protein_coding	NADH dehydrogenase (ubiquinone) Fe-S protein 4
AGAP007104	5114	5	1269998	AGAP007104	protein_coding	farnesyl diphosphate synthase
AGAP007107	1226	1	1269995	AGAP007107	protein_coding	DnaJ homolog subfamily B member 4
AGAP007110	2534	8		AGAP007110	protein_coding	protein vein
AGAP007111	5115	1	1269993	AGAP007111	protein_coding	uracil phosphoribosyltransferase
AGAP007112	2535	4	1269992	AGAP007112	protein_coding	Pescadillo homolog [Source:UniProtKB/Swiss-Prot;Acc:Q7QIX1]
AGAP007119	2537	9	1269987	AGAP007119	protein_coding	Sideroflexin 1,2,3
AGAP007122	469	3	1269984	AGAP007122	protein_coding	tubulin, alpha 1
AGAP007123	5116	10	1269983	AGAP007123	protein_coding	sarcosine dehydrogenase
AGAP007125	4025	4	1269981	AGAP007125	protein_coding	glutamate-rich WD repeat-containing protein 1
AGAP007126	2538	3		AGAP007126	protein_coding	DNA mismatch repair protein PMS2
AGAP007127	4026	8		AGAP007127	protein_coding	regulator of G-protein signaling
AGAP007128	2539	3	1269978	AGAP007128	protein_coding	Ribosome biogenesis protein BOP1 homolog [Source:UniProtKB/Swiss-Prot;Acc:Q7PTC5]
AGAP007134	2540	6	1269972	AGAP007134	protein_coding	Elongation of very long chain fatty acids protein [Source:UniProtKB/TrEMBL;Acc:Q7QIY7]
AGAP007135	2541	8	1269971	AGAP007135	protein_coding	tripartite motif-containing protein 71
AGAP007139	4960	5	3290312	AGAP007139	protein_coding	Ser/Thr protein phosphatase/nucleotidase
AGAP007141	2542	7	3290313	AGAP007141	protein_coding	Serine-type enodpeptidase
AGAP007142	137	10	1269964	AGAP007142	protein_coding	Serine-type enodpeptidase
AGAP007147	2544	4	5667229	AGAP007147	protein_coding	exosome complex protein LRP1
AGAP007158	470	2	1269956	AGAP007158	protein_coding	alpha-crystallin B chain
AGAP007159	471	2	1269956	AGAP007159	protein_coding	alpha-crystallin B chain
AGAP007160	139	5	1269954	AGAP007160	protein_coding	alpha-crystallin chain B
AGAP007161	2546	7	1269953	AGAP007161	protein_coding	alpha-crystallin chain A
AGAP007162	2547	8	1269952	AGAP007162	protein_coding	alpha-crystallin chain A
AGAP007165	246	10	1269949	AGAP007165	protein_coding	Late trypsin
AGAP007199	1227	9	3290326	Def3	protein_coding	Antimicrobial peptide defensin 3 [Source:UniProtKB/Swiss-Prot;Acc:Q5TWR9]
AGAP007201	5117	5	1269929	TRX2	protein_coding	thioredoxin
AGAP007205	2550	3	3290321	AGAP007205	protein_coding	RAT1-interacting protein
AGAP007208	2551	7	1269923	AGAP007208	protein_coding	NADH dehydrogenase (ubiquinone) 1 alpha subcomplex 11
AGAP007210	2552	7	1269921	AGAP007210	protein_coding	Tetraspanin [Source:UniProtKB/TrEMBL;Acc:Q7QJ21]
AGAP007215	2553	6	1269916	AGAP007215	protein_coding	phosphoacetylglucosamine mutase
AGAP007216	5118	1	1269915	AGAP007216	protein_coding	DE-cadherin
AGAP007218	5119	4	1269913	AGAP007218	protein_coding	eukaryotic translation initiation factor 2, subunit 2 beta
AGAP007237	4027	8		AGAP007237	protein_coding	Heme peroxidase 4 [Source:UniProtKB/TrEMBL;Acc:A0A1S4GUJ9]
AGAP007238	2554	7	1269906	AGAP007238	protein_coding	acyl-coenzyme A thioesterase 13
AGAP007240	140	2	1269905	AGAP007240	protein_coding	Enkurin, TRPC channel interacting protein
AGAP007242	2555	3	1269904	AGAP007242	protein_coding	cleavage and polyadenylation specificity factor subunit 5
AGAP007248	2556	7	1269900	AGAP007248	protein_coding	neuronal calcium sensor 2
AGAP007249	39	7	1269898	Flightin	protein_coding	protein flightin
AGAP007251	1229	2	1269887	AGAP007251	protein_coding	Peptidase S1 domain-containing protein [Source:UniProtKB/TrEMBL;Acc:Q7QJ44]
AGAP007252	899	1	1269896	AGAP007252	protein_coding	Peptidase S1 domain-containing protein [Source:UniProtKB/TrEMBL;Acc:Q7QJ37]
AGAP007254	2557	3	1269894	AGAP007254	protein_coding	ribosome biogenesis protein UTP30
AGAP007262	2558	10	3290331	AGAP007262	protein_coding	chymotrypsin-like protease
AGAP007280	1230	3	1269883	AGAP007280	protein_coding	Peptidase S1 domain-containing protein [Source:UniProtKB/TrEMBL;Acc:Q7QJ48]
AGAP007281	2560	5	3290340	Obp63	protein_coding	odorant-binding protein 63
AGAP007283	1057	7	4576378	Obp70	protein_coding	odorant-binding protein 70
AGAP007285	2561	4	1269881	AGAP007285	protein_coding	alpha-L-fucosidase
AGAP007289	473	2	1269876	OBP46	protein_coding	odorant-binding protein 46
AGAP007291	4896	1	1269875	IAP4	protein_coding	inhibitor of apoptosis 4
AGAP007295	2562	3	1269872	AGAP007295	protein_coding	Kri1_C domain-containing protein [Source:UniProtKB/TrEMBL;Acc:Q7PTG7]
AGAP007297	2563	7	1269870	AGAP007297	protein_coding	NADH dehydrogenase (ubiquinone) 1 beta subcomplex 5
AGAP007302	4451	1	1269867	AGAP007302	protein_coding	DOPA decarboxylase
AGAP007305	2565	8	1269865	AGAP007305	protein_coding	DOPA decarboxylase
AGAP007307	4029	8		AGAP007307	protein_coding	Rap guanine nucleotide exchange factor (GEF) 4
AGAP007308	4030	7		AGAP007308	protein_coding	C2H2-type domain-containing protein [Source:UniProtKB/TrEMBL;Acc:A0A1S4GVF6]
AGAP007309	2566	7	1269860	AGAP007309	protein_coding	succinate dehydrogenase (ubiquinone) iron-sulfur subunit
AGAP007326	1233	3	1269847	AGAP007326	protein_coding	Sm domain-containing protein [Source:UniProtKB/TrEMBL;Acc:Q7PT02]
AGAP007334	5234	2	1269843	AGAP007334	protein_coding	Tektin [Source:UniProtKB/TrEMBL;Acc:Q7QJ75]
AGAP007343	477	7	4576724	LYSC2	protein_coding	C-type lysozyme
AGAP007346	478	9	4576754	LYSC5	protein_coding	C-type lysozyme
AGAP007347	479	9	1269831	LYSC1	protein_coding	C-type lysozyme
AGAP007353	2569	7	1269826	AGAP007353	protein_coding	phosphatidylinositol transfer protein SEC14
AGAP007354	2570	7	1269825	AGAP007354	protein_coding	phosphatidylinositol transfer protein SEC14
AGAP007355	4452	7	5667212	AGAP007355	protein_coding	CRAL-TRIO domain-containing protein [Source:UniProtKB/TrEMBL;Acc:A7URF8]
AGAP007357	2571	7	1269822	AGAP007357	protein_coding	CRAL-TRIO domain-containing protein [Source:UniProtKB/TrEMBL;Acc:Q7QJ87]
AGAP007358	4031	8	1269821	AGAP007358	protein_coding	CRAL-TRIO domain-containing protein [Source:UniProtKB/TrEMBL;Acc:Q7PT25]
AGAP007362	2573	7	3290356	AGAP007362	protein_coding	SH3 domain-binding glutamic acid-rich-like protein 3
AGAP007367	2574	6		AGAP007367	protein_coding	solute carrier family 6 (neurotransmitter transporter, dopamine) member 3
AGAP007373	5121	7	1269810	AGAP007373	protein_coding	Tetraspanin [Source:UniProtKB/TrEMBL;Acc:Q7QJ96]
AGAP007374	2575	6	1269809	AGAP007374	protein_coding	glucuronosyltransferase
AGAP007380	2576	7	5667146	AGAP007380	protein_coding	NADH dehydrogenase (ubiquinone) 1 beta subcomplex 11
AGAP007382	1234	8		AGAP007382	protein_coding	Fem-1 homolog b
AGAP007385	4453	9	1269798	LYSC4	protein_coding	C-type lysozyme
AGAP007386	4811	7	1269796	LYSC7	protein_coding	C-type lysozyme
AGAP007388	4608	4		AGAP007388	protein_coding	midasin
AGAP007391	480	1	1269791	AGAP007391	protein_coding	Coenzyme Q10 homolog B (S. cerevisiae)
AGAP007394	2578	4	1269788	AGAP007394	protein_coding	protein AATF/BFR2
AGAP007406	2580	3	1269779	AGAP007406	protein_coding	Elongation factor 1-alpha [Source:UniProtKB/TrEMBL;Acc:Q7PT29]
AGAP007407	2581	7	1269778	CTLMA4	protein_coding	C-type lectin (CTL) - mannose binding
AGAP007408	141	6	3290364	CTLMA8	protein_coding	C-type lectin (CTL) - mannose binding
AGAP007410	2582	6	1269777	CTLMA5	protein_coding	C-type lectin (CTL) - mannose binding
AGAP007411	481	10	1269776	CTLMA1	protein_coding	C-type lectin (CTL) - mannose binding
AGAP007412	901	3	1269775	CTLMA3	protein_coding	C-type lectin (CTL) - mannose binding
AGAP007416	2583	7	1269772	AGAP007416	protein_coding	MH2 domain-containing protein [Source:UniProtKB/TrEMBL;Acc:Q7QJC4]
AGAP007450	2585	8	3290372	AGAP007450	protein_coding	hairy and enhancer of split related with YRPW motif
AGAP007454	4897	10	5666896	LRIM8A	protein_coding	leucine-rich immune protein (Short)
AGAP007455	2586	9	5666885	LRIM10	protein_coding	leucine-rich immune protein (Short)
AGAP007458	902	3	3290373	AGAP007458	protein_coding	RING-type domain-containing protein [Source:UniProtKB/TrEMBL;Acc:Q5TWY1]
AGAP007459	752	2	1269757	Bbs1	protein_coding	Bardet-Biedl syndrome 1
AGAP007460	4033	9	1269756	AGAP007460	protein_coding	acyl-CoA-binding protein 2
AGAP007473	2587	3	1269751	AGAP007473	protein_coding	FK506-binding protein [Source:UniProtKB/TrEMBL;Acc:Q7QJE1]
AGAP007479	4034	9	3290378	AGAP007479	protein_coding	methylenetetrahydrofolate reductase (NADPH)
AGAP007480	4812	9	1269744	CYP6AH1	protein_coding	cytochrome P450
AGAP007481	2588	3	1269743	AGAP007481	protein_coding	chromatin accessibility complex protein 1
AGAP007484	753	1	1269740	AGAP007484	protein_coding	MFS domain-containing protein [Source:UniProtKB/TrEMBL;Acc:Q7QJF0]
AGAP007498	2590	1	1269730	IR75k	protein_coding	ionotropic receptor IR75k
AGAP007502	1236	3		AGAP007502	protein_coding	kinesin family member 11
AGAP007504	1237	1		ABCA3	protein_coding	ATP-binding cassette transporter (ABC transporter) family A member 3
AGAP007505	484	10	1269721	AGAP007505	protein_coding	vitellogenic carboxypeptidase-like protein
AGAP007507	4035	7	5667373	mRpL48	protein_coding	39S ribosomal protein L48, mitochondrial
AGAP007521	2593	3		AGAP007521	protein_coding	ubiquitin carboxyl-terminal hydrolase 36/42
AGAP007524	4036	4	1269707	AGAP007524	protein_coding	Suppression of tumorigenicity
AGAP007531	4455	9	1269704	AGAP007531	protein_coding	2-oxoisovalerate dehydrogenase E1 component, beta subunit
AGAP007541	2596	4		AGAP007541	protein_coding	DnaJ homolog subfamily C member 2
AGAP007545	2597	8		AGAP007545	protein_coding	Contactin associated protein-like 2
AGAP007550	2598	6	1269682	AGAP007550	protein_coding	carbonic anhydrase
AGAP007565	4039	4		AGAP007565	protein_coding	chaperone DnaJ protein
AGAP007574	2600	7	1269655	AGAP007574	protein_coding	NADH dehydrogenase (ubiquinone) 1 beta subcomplex 7
AGAP007591	2601	3	1269638	AGAP007591	protein_coding	tRNA-splicing endonuclease subunit Sen15
AGAP007593	2602	7	1269636	AGAP007593	protein_coding	glycerol-3-phosphate dehydrogenase (NAD+)
AGAP007621	2608	7	3290402	AGAP007621	protein_coding	cytochrome c oxidase VIIc
AGAP007628	486	2		AGAP007628	protein_coding	Transmembrane channel-like 3
AGAP007629	2609	8		LANB2	protein_coding	laminin gamma 1
AGAP007635	2611	3	1269592	AGAP007635	protein_coding	60S ribosomal protein L7
AGAP007642	2613	7	1269584	Pfk	protein_coding	ATP-dependent 6-phosphofructokinase
AGAP007648	2615	8		pk	protein_coding	Protein prickle
AGAP007650	2616	1	5667333	AGAP007650	protein_coding	growth arrest and DNA-damage-inducible protein
AGAP007651	4813	1	1269576	AGAP007651	protein_coding	growth arrest and DNA-damage-inducible protein
AGAP007655	4923	6		bw	protein_coding	protein brown
AGAP007662	2617	8		AGAP007662	protein_coding	All-trans/9-cis
AGAP007666	2618	8	1269561	AGAP007666	protein_coding	calcyphosin-like protein
AGAP007672	2619	8	1269555	AGAP007672	protein_coding	pancreatic triacylglycerol lipase
AGAP007675	2620	1	1269553	AGAP007675	protein_coding	dynein, axonemal heavy chain
AGAP007684	2622	8	1269545	AGAP007684	protein_coding	Tubulointerstitial nephritis antigen
AGAP007686	2623	7		AGAP007686	protein_coding	50 kDa dystrophin-associated glycoprotein
AGAP007687	4042	8	1269542	AGAP007687	protein_coding	oxysterol-binding protein
AGAP007693	2624	7	1269537	SRPN7	protein_coding	serine protease inhibitor (serpin) 7
AGAP007700	4043	5	1269533	AGAP007700	protein_coding	N-acetylneuraminate lyase
AGAP007718	4044	4		AGAP007718	protein_coding	Glycosyltransferase family 92 protein [Source:UniProtKB/TrEMBL;Acc:A0A1S4GWP1]
AGAP007724	4045	7	1269519	AGAP007724	protein_coding	glycogenin-1
AGAP007732	4046	5		AGAP007732	protein_coding	solute carrier family 17, member 5
AGAP007757	249	9	1278209	AGAP007757	protein_coding	Gustatory receptor [Source:UniProtKB/TrEMBL;Acc:Q7PIY0]
AGAP007759	2630	7		dpr2	protein_coding	defective proboscis extension response 2
AGAP007761	4048	8		AGAP007761	protein_coding	Complement control protein
AGAP007768	2632	7	4578263	AGAP007768	protein_coding	mitochondrial cytochrome c oxidase subunit VIC
AGAP007775	2634	3	1278190	AGAP007775	protein_coding	ATP-dependent DNA helicase PIF1 [Source:UniProtKB/TrEMBL;Acc:Q7Q395]
AGAP007778	2636	10		AGAP007778	protein_coding	DNA-directed RNA polymerase, mitochondrial
AGAP007780	2637	7	1278183	AGAP007780	protein_coding	NADH dehydrogenase (ubiquinone) 1 beta subcomplex 10
AGAP007786	2638	7	1278179	AGAP007786	protein_coding	isocitrate dehydrogenase (NAD+)
AGAP007790	4814	9		AGAP007790	protein_coding	Sodium/potassium-transporting ATPase subunit beta [Source:UniProtKB/TrEMBL;Acc:A0A1S4GW77]
AGAP007791	2640	7	1278171	AGAP007791	protein_coding	sodium/potassium-transporting ATPase subunit beta
AGAP007793	4050	9		AGAP007793	protein_coding	Regucalcin protein
AGAP007796	4051	7	1278166	Nep3	protein_coding	Neprilysin, neutral endopeptidase 3 [Source:UniProtKB/TrEMBL;Acc:A0A1S4GX10]
AGAP007798	4052	3		AGAP007798	protein_coding	Wee1-like protein kinase [Source:UniProtKB/TrEMBL;Acc:A0A1S4GWA8]
AGAP007801	4053	4		AGAP007801	protein_coding	vrille
AGAP007817	2642	3		AGAP007817	protein_coding	Protein NEDD1 [Source:UniProtKB/TrEMBL;Acc:A0A1S4GWB2]
AGAP007818	4699	5		AGAP007818	protein_coding	Potassium inwardly-rectifying channel [Source:UniProtKB/TrEMBL;Acc:A0A1S4GX11]
AGAP007827	2643	7	1278131	Eno	protein_coding	Enolase [Source:UniProtKB/TrEMBL;Acc:A0A1S4GWC2]
AGAP007837	489	3		AGAP007837	protein_coding	Sodium-coupled monocarboxylate transporter 1 [Source:UniProtKB/TrEMBL;Acc:A0A1S4GX53]
AGAP007838	2644	3		AGAP007838	protein_coding	Sodium-coupled monocarboxylate transporter 2 [Source:UniProtKB/TrEMBL;Acc:A0A1S4GWC9]
AGAP007841	2646	7		AGAP007841	protein_coding	F-type H+-transporting ATPase subunit delta
AGAP007847	5235	2		AGAP007847	protein_coding	dual specificity tyrosine-phosphorylation-regulated kinase
AGAP007849	2648	6		AGAP007849	protein_coding	laminin, alpha 1/2
AGAP007852	5236	9		AGAP007852	protein_coding	aconitate hydratase 1 / homoaconitase
AGAP007854	1244	2		AGAP007854	protein_coding	membrane dipeptidase
AGAP007855	1245	10		AGAP007855	protein_coding	aurora kinase, other
AGAP007856	490	9		AGAP007856	protein_coding	Sugar transporter ERD6-like 10
AGAP007858	2650	4		AGAP007858	protein_coding	lysyl-tRNA synthetase, class II
AGAP007859	4962	5		AGAP007859	protein_coding	Sugar transporter ERD6-like 6
AGAP007863	2651	8		AGAP007863	protein_coding	serine/threonine-protein kinase NIM1
AGAP007868	4054	7	1278087	AGAP007868	protein_coding	2-hydroxyglutarate dehydrogenase
AGAP007870	4458	6		AGAP007870	protein_coding	Ubiquitin conjugation factor E4 B [Source:UniProtKB/TrEMBL;Acc:A0A1S4GWH0]
AGAP007879	2654	3	4578212	AGAP007879	protein_coding	Steroid dehydrogenase
AGAP007880	2655	7		AGAP007880	protein_coding	3-ketoacyl-CoA reductase [Source:UniProtKB/TrEMBL;Acc:A0A1S4GX81]
AGAP007905	2657	7	1278050	AGAP007905	protein_coding	protocadherin-16/23
AGAP007909	2658	6		AGAP007909	protein_coding	protocadherin-16/23
AGAP007912	4055	3	1278046	AGAP007912	protein_coding	ribosomal RNA assembly protein mis3, expressed
AGAP007918	4963	9		AGAP007918	protein_coding	xanthine dehydrogenase/oxidase
AGAP007924	2659	7		AGAP007924	protein_coding	Protocadherin Fat 4 [Source:UniProtKB/TrEMBL;Acc:A0A1S4GXD7]
AGAP007928	2660	8		AGAP007928	protein_coding	Turtle protein, isoform
AGAP007933	1247	8		AGAP007933	protein_coding	beat protein
AGAP007937	4815	7		mRpL4	protein_coding	39S ribosomal protein L4, mitochondrial
AGAP007939	2661	7	1278016	AGAP007939	protein_coding	starch phosphorylase
AGAP007940	4056	7	1278015	AGAP007940	protein_coding	Reticulon-like protein [Source:UniProtKB/TrEMBL;Acc:A0A1S4GWR7]
AGAP007942	2662	8	1278013	AGAP007942	protein_coding	synaptotagmin-1
AGAP007945	250	5	1278009	AGAP007945	protein_coding	amiloride-sensitive sodium channel, other
AGAP007948	2663	3		AGAP007948	protein_coding	NET1-associated nuclear protein 1 (U3 small nucleolar RNA-associated protein 1 [Source:UniProtKB/TrEMBL;Acc:A0A1S4GWS7]
AGAP007963	2664	7	1277988	AGAP007963	protein_coding	Sarcoplasmic calcium-binding protein
AGAP007966	2666	7	1277984	AGAP007966	protein_coding	F-type H+-transporting ATPase subunit gamma
AGAP007970	2667	6		APG18A	protein_coding	autophagy related gene
AGAP007973	2669	8		ODR1	protein_coding	Odd-skipped related [Source:UniProtKB/TrEMBL;Acc:A0A453YTK7]
AGAP007975	2670	7		AGAP007975	protein_coding	pyruvate dehydrogenase E2 component (dihydrolipoamide acetyltransferase)
AGAP007980	2671	7	1277968	CPCFC1	protein_coding	cuticular protein CPCFC family (CPCFC1)
AGAP007981	2672	6		AGAP007981	protein_coding	Short chain dehydrogenase/reductase family 16c member 5 [Source:UniProtKB/TrEMBL;Acc:A0A1S4GWV7]
AGAP007983	910	3		AGAP007983	protein_coding	Lunapark [Source:UniProtKB/TrEMBL;Acc:A0A1S4GXK9]
AGAP007990	148	2		AGAP007990	protein_coding	glucosyl/glucuronosyl transferases
AGAP007992	2673	8		AGAP007992	protein_coding	Vesicular glutamate transporter 2
AGAP008001	2674	3	4578383	RpS27a	protein_coding	40S ribosomal protein S27a
AGAP008015	494	3		AGAP008015	protein_coding	lamin
AGAP008016	5126	4		AGAP008016	protein_coding	acyl-CoA oxidase
AGAP008018	4925	9	1277929	CYP12F4	protein_coding	cytochrome P450
AGAP008019	4926	5		CYP12F3	protein_coding	cytochrome P450
AGAP008020	2677	8		CYP12F2	protein_coding	cytochrome P450
AGAP008022	2678	1	1277927	CYP12F1	protein_coding	cytochrome P450
AGAP008023	4460	8		en	protein_coding	segmentation polarity homeobox protein engrailed
AGAP008025	4461	8		AGAP008025	protein_coding	Homeobox protein engrailed-like [Source:UniProtKB/TrEMBL;Acc:A0A1S4GX23]
AGAP008027	4563	10		AGAP008027	protein_coding	Slowmo
AGAP008028	4059	8		AGAP008028	protein_coding	voltage-dependent calcium channel beta, invertebrate
AGAP008039	711	9		AGAP008039	protein_coding	protein kinase A
AGAP008049	2679	4	5668239	AGAP008049	protein_coding	cell division cycle 123 homolog
AGAP008051	2680	6	1277899	SAP1	protein_coding	sensory appendage protein 1
AGAP008052	2681	6	1277898	SAP2	protein_coding	sensory appendage protein 2
AGAP008054	2682	6	1277896	SAP3	protein_coding	sensory appendage protein 3
AGAP008059	2683	7	1277891	CSP1	protein_coding	chemosensory protein 1
AGAP008061	4060	7	1277890	IDGF4	protein_coding	imaginal disc growth factor 4
AGAP008062	2684	8	1277889	CSP4	protein_coding	chemosensory protein 4
AGAP008090	2688	3		AGAP008090	protein_coding	nuclear pore complex protein Nup205
AGAP008091	4061	7		CLIPE1	protein_coding	CLIP-domain serine protease
AGAP008093	2689	7		AGAP008093	protein_coding	Four-jointed box protein 1 [Source:UniProtKB/TrEMBL;Acc:A0A1S4GY09]
AGAP008096	496	3		AGAP008096	protein_coding	Sphingomyelin phosphodiesterase [Source:UniProtKB/TrEMBL;Acc:A0A1S4GXA1]
AGAP008108	2690	4		AGAP008108	protein_coding	Uncharacterized protein
AGAP008109	4817	7		AGAP008109	protein_coding	venom allergen
AGAP008118	1250	3		AGAP008118	protein_coding	serine/threonine-protein kinase Chk1
AGAP008125	4063	5	1277830	AGAP008125	protein_coding	all-trans-retinol dehydrogenase (NAD+)
AGAP008129	5127	1		AGAP008129	protein_coding	mitogen-activated protein kinase organizer 1
AGAP008131	4818	4	1277824	AGAP008131	protein_coding	UDP-N-acetylglucosamine--dolichyl-phosphate N-acetylglucosaminephosphotransferase
AGAP008141	4701	6		AGAP008141	protein_coding	argininosuccinate lyase
AGAP008147	4819	1	1277815	AGAP008147	protein_coding	tRNA-splicing ligase RtcB homolog [Source:UniProtKB/Swiss-Prot;Acc:Q7Q412]
AGAP008150	4820	9	1277812	AGAP008150	protein_coding	Metaxin-2
AGAP008151	5128	4		AGAP008151	protein_coding	DNA-directed RNA polymerase III subunit RPC2
AGAP008160	2693	3		AGAP008160	protein_coding	myb proto-oncogene protein
AGAP008161	2694	3		AGAP008161	protein_coding	Ribonuclease H2 subunit B [Source:UniProtKB/TrEMBL;Acc:A0A1S4GY55]
AGAP008176	4927	6		AGAP008176	protein_coding	dipeptidyl-peptidase 4
AGAP008179	499	10	1277790	SCRBQ3	protein_coding	Class B Scavenger Receptor (CD36 domain).
AGAP008183	2696	7		CLIPD2	protein_coding	CLIP-domain serine protease [Source:UniProtKB/TrEMBL;Acc:A0A1S4GXI4]
AGAP008186	1252	5		AGAP008186	protein_coding	myosin motor
AGAP008191	914	10		AGAP008191	protein_coding	cyclin E
AGAP008193	2697	8		AGAP008193	protein_coding	Nidogen (entactin) [Source:UniProtKB/TrEMBL;Acc:A0A1S4GXK2]
AGAP008207	2700	7	1277766	CYP6Y2	protein_coding	cytochrome P450
AGAP008208	4821	9	3291677	CYP6Y1	protein_coding	cytochrome P450
AGAP008209	915	4	5668322	CYP6M1	protein_coding	cytochrome P450
AGAP008210	916	1		CYP6N1	protein_coding	cytochrome P450
AGAP008212	4066	1	5668319	CYP6M2	protein_coding	cytochrome P450
AGAP008213	4067	1		CYP6M3	protein_coding	cytochrome P450
AGAP008214	4068	1		CYP6M4	protein_coding	cytochrome P450
AGAP008215	2701	7		SG7b	protein_coding	salivary gland protein 7-like
AGAP008216	2702	7	1277760	SG7	protein_coding	salivary gland protein 7
AGAP008217	4553	1	3291679	CYP6Z3	protein_coding	cytochrome P450
AGAP008218	4069	1	1277759	CYP6Z2	protein_coding	cytochrome P450
AGAP008219	500	8	1277758	CYP6Z1	protein_coding	cytochrome P450
AGAP008225	4462	9		AGAP008225	protein_coding	trehalose 6-phosphate phosphatase
AGAP008228	2703	7	1277751	AGAP008228	protein_coding	dual specificity phosphatase
AGAP008229	4070	3		AGAP008229	protein_coding	polypeptide N-acetylgalactosaminyltransferase
AGAP008246	918	10		AGAP008246	protein_coding	gamma-butyrobetaine dioxygenase
AGAP008259	2707	6		AGAP008259	protein_coding	lactosylceramide 4-alpha-galactosyltransferase
AGAP008263	2708	4		AGAP008263	protein_coding	pre-mRNA-processing factor 40
AGAP008265	2709	4	1277721	AGAP008265	protein_coding	seryl-tRNA synthetase
AGAP008274	2711	8		AGAP008274	protein_coding	snail, invertebrate
AGAP008278	502	6	4578091	D7L1	protein_coding	D7 long form salivary protein
AGAP008279	919	6		D7L2	protein_coding	D7 long form salivary protein
AGAP008280	2712	6	1277702	D7r5	protein_coding	D7 short form salivary protein
AGAP008281	755	6	1277701	D7r4	protein_coding	D7 short form salivary protein
AGAP008282	503	7	1277700	D7r2	protein_coding	D7 short form salivary protein
AGAP008283	199	6		D7r3	protein_coding	D7 short form salivary protein
AGAP008284	2713	6	1277698	D7r1	protein_coding	D7 short form salivary protein
AGAP008285	2714	4		AGAP008285	protein_coding	Beta-1,4-galactosyltransferase [Source:UniProtKB/TrEMBL;Acc:A0A1S4GXT7]
AGAP008290	42	7	1277692	TRYP6	protein_coding	trypsin 6
AGAP008291	43	7	1277691	TRYP5	protein_coding	trypsin 5
AGAP008292	2715	7	1277690	TRYP4	protein_coding	trypsin 4
AGAP008293	1254	7	1277689	TRYP7	protein_coding	trypsin 7
AGAP008294	920	7		TRYP3	protein_coding	trypsin 3
AGAP008295	504	9	3291694	TRYP2	protein_coding	trypsin 2
AGAP008297	2716	4		AGAP008297	protein_coding	leucyl-tRNA synthetase
AGAP008303	2717	3	1277682	AGAP008303	protein_coding	splicing factor, arginine/serine-rich 7
AGAP008311	2721	7	1277675	AGAP008311	protein_coding	acylphosphatase
AGAP008315	5132	1	1277672	AGAP008315	protein_coding	dolichyl-phosphate beta-glucosyltransferase
AGAP008325	2722	4	1277660	AGAP008325	protein_coding	U3 small nucleolar RNA-associated protein 23
AGAP008332	4073	3	1277651	AGAP008332	protein_coding	replication factor A2
AGAP008334	2723	7		AGAP008334	protein_coding	nuclear receptor subfamily 4 group A member 2
AGAP008335	2724	8		AGAP008335	protein_coding	solute carrier family 22 member 3
AGAP008350	2726	7		DBLOX	protein_coding	Double Oxidase: Two Peroxidase domains.
AGAP008352	2727	3		AGAP008352	protein_coding	DNA polymerase delta subunit 3 [Source:UniProtKB/TrEMBL;Acc:A0A1S4GY12]
AGAP008353	2728	4		AGAP008353	protein_coding	Scat [Source:UniProtKB/TrEMBL;Acc:A0A1S4GYQ4]
AGAP008358	5133	2		CYP4H17	protein_coding	cytochrome P450
AGAP008359	756	8	1277620	AGAP008359	protein_coding	sodium-coupled monocarboxylate transporter 1
AGAP008360	2729	8		SPZ3	protein_coding	spaetzle-like cytokine 3
AGAP008363	44	4	1277616	AGAP008363	protein_coding	cytochrome b5 outer mitochondrial membrane isoform
AGAP008364	4463	9	1277615	TEP15	protein_coding	thioester-containing protein 15
AGAP008368	4074	7		TEP14	protein_coding	thioester-containing protein 14
AGAP008370	2730	9	5668252	AGAP008370	protein_coding	carboxypeptidase A
AGAP008373	506	7		AGAP008373	protein_coding	Peptidase_M14 domain-containing protein [Source:UniProtKB/TrEMBL;Acc:A0A1S4GY25]
AGAP008378	757	1		AGAP008378	protein_coding	amiloride-sensitive sodium channel, other
AGAP008392	5134	1	1277586	AGAP008392	protein_coding	hsp70-interacting protein
AGAP008393	4822	4		AGAP008393	protein_coding	DNA-directed RNA polymerase II subunit RPB9
AGAP008407	2736	8		TEP13	protein_coding	thioester-containing protein 13
AGAP008417	2737	3	1277560	AGAP008417	protein_coding	cyclin H
AGAP008420	2738	3		IAP5	protein_coding	inhibitor of apoptosis 5
AGAP008426	2739	4	1277551	AGAP008426	protein_coding	SWI/SNF-related matrix-associated actin-dependent regulator of chromatin subfamily A-like protein 1
AGAP008427	2740	3		UTP6	protein_coding	U3 small nucleolar RNA-associated protein 6 homolog [Source:UniProtKB/TrEMBL;Acc:A0A1S4GY91]
AGAP008436	510	2		ABCC11	protein_coding	ATP-binding cassette transporter (ABC transporter) family C member 11 [Source:UniProtKB/TrEMBL;Acc:A0A1S4GYA1]
AGAP008437	1256	2		ABCC9	protein_coding	ATP-binding cassette transporter (ABC transporter) family C member 8 [Source:UniProtKB/TrEMBL;Acc:A0A1S4GY97]
AGAP008440	2741	9		AGAP008440	protein_coding	urate oxidase
AGAP008444	2743	7	5668189	CPLCG1	protein_coding	cuticular protein CPLCG family (CPLCG1)
AGAP008446	2744	7		CPLCG3	protein_coding	cuticular protein CPLCG family (CPLCG3)
AGAP008447	922	7	1277524	CPLCG4	protein_coding	cuticular protein CPLCG family (CPLCG4)
AGAP008449	2746	7	1277523	CPLCG5	protein_coding	cuticular protein CPLCG family (CPLCG5)
AGAP008458	45	7		CPLCG14	protein_coding	cuticular protein CPLCG family (CPLCG14)
AGAP008459	150	7		CPLCG15	protein_coding	cuticular protein CPLCG family (CPLCG15)
AGAP008460	2748	7		CPLCG16	protein_coding	cuticular protein CPLCG family (CPLCG16)
AGAP008481	2749	3	1277497	AGAP008481	protein_coding	ribonuclease P/MRP protein subunit RPP1
AGAP008484	2750	4		AGAP008484	protein_coding	tRNA-dihydrouridine synthase 1
AGAP008487	511	9	1277491	AGAP008487	protein_coding	Sphingomyelin phosphodiesterase [Source:UniProtKB/TrEMBL;Acc:Q7Q4M5]
AGAP008490	2751	3		AGAP008490	protein_coding	Solute carrier family 36 (proton-coupled amino acid transporter) [Source:UniProtKB/TrEMBL;Acc:A0A1S4GYE9]
AGAP008493	4076	3		AGAP008493	protein_coding	Palmitoyltransferase [Source:UniProtKB/TrEMBL;Acc:A0A1S4GYF5]
AGAP008496	2752	4		Med30	protein_coding	Mediator of RNA polymerase II transcription subunit 30 [Source:UniProtKB/TrEMBL;Acc:A0A1S4GZ69]
AGAP008498	2753	3	1277473	AGAP008498	protein_coding	PCI domain-containing protein 2
AGAP008502	4612	7	1277469	AGAP008502	protein_coding	L-xylulose reductase
AGAP008506	758	10		AGAP008506	protein_coding	Fruitless
AGAP008509	2755	3		AGAP008509	protein_coding	histone demethylase
AGAP008511	2756	6		IR21a	protein_coding	ionotropic receptor IR21a
AGAP008514	4465	5		AGAP008514	protein_coding	lysosomal acid lipase
AGAP008521	2759	10	1277450	AGAP008521	protein_coding	low density lipoprotein receptor adapter protein 1
AGAP008537	2761	7		AGAP008537	protein_coding	homocysteine S-methyltransferase
AGAP008539	2762	4	1275400	AGAP008539	protein_coding	Translocase of inner mitochondrial membrane 44
AGAP008544	2763	8		AGAP008544	protein_coding	AMP dependent ligase
AGAP008550	2764	4	3291747	AGAP008550	protein_coding	polycomb protein EED
AGAP008557	4824	5	1275423	AGAP008557	protein_coding	AMP-binding domain protein
AGAP008561	5136	1		AGAP008561	protein_coding	Glyco_18 domain-containing protein [Source:UniProtKB/TrEMBL;Acc:A0A1S4GYM3]
AGAP008570	4077	7		AGAP008570	protein_coding	Steroid dehydrogenase
AGAP008578	1257	3	1275440	AGAP008578	protein_coding	ATP-dependent RNA helicase DDX4
AGAP008582	2768	7		AGAP008582	protein_coding	Alpha-mannosidase [Source:UniProtKB/TrEMBL;Acc:A0A1S4GYP5]
AGAP008584	2769	7		AGAP008584	protein_coding	lysosomal alpha-mannosidase
AGAP008588	4078	8		alpha5	protein_coding	Nicotinic acetylcholine receptor subunit alpha 5 [Source:UniProtKB/TrEMBL;Acc:A0A1S4GZF8]
AGAP008604	5137	4		AGAP008604	protein_coding	glycyl-tRNA synthetase
AGAP008615	513	9	1275464	AGAP008615	protein_coding	Canopy homolog 2
AGAP008619	2770	3		AGAP008619	protein_coding	nuclear pore complex protein Nup53
AGAP008632	925	9		AGAP008632	protein_coding	alpha-aminoadipic semialdehyde synthase
AGAP008635	2772	4		AGAP008635	protein_coding	protein SDA1
AGAP008637	2773	3	1275487	APG7A	protein_coding	autophagy related gene
AGAP008642	2775	7		AGAP008642	protein_coding	Protein quiver [Source:UniProtKB/TrEMBL;Acc:A0A1S4GZK7]
AGAP008644	4084	8		GPRMGL2	protein_coding	putative metabotropic glutamate receptor 2
AGAP008649	515	5		AGAP008649	protein_coding	Enterokinase light chain
AGAP008651	2776	4	1275500	AGAP008651	protein_coding	cryptochrome
AGAP008653	2777	7	1275503	AGAP008653	protein_coding	NADH dehydrogenase (ubiquinone) 1 alpha subcomplex 12
AGAP008654	516	9		TEP12	protein_coding	thioester-containing protein 12
AGAP008660	2778	4	1275510	AGAP008660	protein_coding	peptidylprolyl isomerase domain and WD repeat-containing protein 1
AGAP008669	4086	4		JTBR	protein_coding	jumping translocation breakpoint protein
AGAP008672	5225	10		AGAP008672	protein_coding	Structural maintenance of chromosomes protein [Source:UniProtKB/TrEMBL;Acc:A0A1S4GYX0]
AGAP008673	926	2		AGAP008673	protein_coding	cell cycle checkpoint protein
AGAP008680	2779	7	1275526	AGAP008680	protein_coding	ubiquitin-conjugating enzyme E2 R
AGAP008682	4466	5		CYP307B1	protein_coding	cytochrome P450
AGAP008683	1261	5		AGAP008683	protein_coding	adenylate cyclase 10
AGAP008685	153	5		Jheh2	protein_coding	juvenile hormone epoxide hydrolase 2
AGAP008687	4087	4	1275530	AGAP008687	protein_coding	actin-like protein 6B
AGAP008697	2780	3		AGAP008697	protein_coding	U3 small nucleolar ribonucleoprotein protein LCP5 [Source:UniProtKB/TrEMBL;Acc:A0A1S4GZQ0]
AGAP008704	2781	4		AGAP008704	protein_coding	Juvenile hormone-inducible protein [Source:UniProtKB/TrEMBL;Acc:A0A1S4GZS3]
AGAP008712	2782	7		AGAP008712	protein_coding	Solute carrier organic anion transporter family member [Source:UniProtKB/TrEMBL;Acc:A0A1S4GZ11]
AGAP008717	4467	9		AGAP008717	protein_coding	hydroxymethylglutaryl-CoA lyase
AGAP008719	2783	7	1275570	AGAP008719	protein_coding	S-phase kinase-associated protein 1
AGAP008721	518	2		AGAP008721	protein_coding	Facilitated trehalose transporter Tret1-2 homolog [Source:UniProtKB/TrEMBL;Acc:A0A1S4GZ27]
AGAP008723	4468	9		AGAP008723	protein_coding	Mcm10 domain-containing protein [Source:UniProtKB/TrEMBL;Acc:A0A1S4GZS5]
AGAP008724	2784	7	1275574	AGAP008724	protein_coding	mitochondrial cytochrome c oxidase subunit 5B isoform 1
AGAP008727	2786	7		AGAP008727	protein_coding	cytochrome c oxidase subunit 4, mitochondrial precursor
AGAP008728	4825	1		AGAP008728	protein_coding	Transcriptional repressor NF-X1 [Source:UniProtKB/TrEMBL;Acc:A0A1S4GZ37]
AGAP008729	5141	9	1275580	AGAP008729	protein_coding	alkaline ceramidase
AGAP008731	2787	9		AGAP008731	protein_coding	Laccase-like multicopper oxidase 2 [Source:UniProtKB/TrEMBL;Acc:A0A1S4GZV3]
AGAP008735	928	3		AGAP008735	protein_coding	testis-specific serine kinase
AGAP008739	520	3	1275593	AGAP008739	protein_coding	BTB domain-containing protein [Source:UniProtKB/TrEMBL;Acc:Q7Q891]
AGAP008747	2788	4		AGAP008747	protein_coding	RanBD1 domain-containing protein [Source:UniProtKB/TrEMBL;Acc:A0A1S4GZ46]
AGAP008748	4826	1		AGAP008748	protein_coding	DNA repair and recombination protein RAD54 and RAD54-like protein
AGAP008759	929	2		IR41b	protein_coding	Ionotropic receptor IR41b [Source:UniProtKB/TrEMBL;Acc:A0A1S4GZX7]
AGAP008766	2790	8		AQP5	protein_coding	Aquaporin [Source:UniProtKB/TrEMBL;Acc:A0A1S4GZW8]
AGAP008769	4091	4		AGAP008769	protein_coding	very long chain acyl-CoA dehydrogenase
AGAP008771	2791	3		AGAP008771	protein_coding	DNA-directed RNA polymerases I and III subunit RPAC1
AGAP008772	2792	4	1275631	AGAP008772	protein_coding	nucleoporin p58/p45
AGAP008775	2793	8		AGAP008775	protein_coding	RasGEF domain family, member 1B
AGAP008780	2794	8	1275641	AGAP008780	protein_coding	Elongation of very long chain fatty acids protein [Source:UniProtKB/TrEMBL;Acc:Q7PPN4]
AGAP008782	2795	7		AGAP008782	protein_coding	23.4 kDa salivary protein
AGAP008783	521	10		AGAP008783	protein_coding	Arginase [Source:UniProtKB/TrEMBL;Acc:A0A1S4H002]
AGAP008785	2796	7		AGAP008785	protein_coding	Ras suppressor protein 1
AGAP008802	2797	7	1275659	Pgk	protein_coding	Phosphoglycerate kinase [Source:UniProtKB/TrEMBL;Acc:Q7Q850]
AGAP008815	252	3		AGAP008815	protein_coding	leucine-rich repeat-containing protein 67
AGAP008817	2798	7		CPLCP3	protein_coding	cuticular protein (putative) CPLCP3
AGAP008822	4827	9	1275682	AGAP008822	protein_coding	FK506-binding protein 14
AGAP008832	2800	4		AGAP008832	protein_coding	cyclic AMP-dependent transcription factor ATF-6 alpha
AGAP008834	2802	8	4578190	Akh1	protein_coding	adipokinetic hormone 1
AGAP008835	2803	7		CLIPC1	protein_coding	CLIP-domain serine protease
AGAP008842	2805	9		AQP4	protein_coding	aquaporin
AGAP008843	5142	9		AQP1	protein_coding	Aquaporin 1 [Source:UniProtKB/TrEMBL;Acc:D1MYR4]
AGAP008847	2806	4	1279810	AGAP008847	protein_coding	gamma-tubulin complex component 4
AGAP008849	4702	9	1279816	AGAP008849	protein_coding	D-3-phosphoglycerate dehydrogenase
AGAP008861	49	5	1279828	AGAP008861	protein_coding	female reproductive tract protease GLEANR_896
AGAP008862	2808	3	1279829	AGO3	protein_coding	argonaute 3
AGAP008867	1058	3		AGAP008867	protein_coding	regucalcin protein
AGAP008872	2810	4	1279839	Ift57	protein_coding	intraflagellar transport 57
AGAP008878	2811	7	1279847	AGAP008878	protein_coding	defense protein
AGAP008882	2813	3	1279850	AGAP008882	protein_coding	U3 small nucleolar RNA-associated protein MPP10
AGAP008884	4829	7		AGAP008884	protein_coding	protoheme IX farnesyltransferase
AGAP008886	1265	1	1279854	AGAP008886	protein_coding	Tetraspanin [Source:UniProtKB/TrEMBL;Acc:Q7PWQ3]
AGAP008889	2814	8		ABCG15	protein_coding	ATP-binding cassette transporter (ABC transporter) family G member 15
AGAP008891	4094	6		AGAP008891	protein_coding	serine protease snake
AGAP008893	4095	9		CPLCP8	protein_coding	cuticular protein CPLCP8
AGAP008899	1266	3		AGAP008899	protein_coding	proto-oncogene tyrosine-protein kinase Ret
AGAP008900	2817	5		AGAP008900	protein_coding	facilitated trehalose transporter Tret1-2 homolog
AGAP008904	2819	8	1279870	AGAP008904	protein_coding	glutamate decarboxylase
AGAP008917	2820	4		AGAP008917	protein_coding	DNA topoisomerase II
AGAP008927	522	1		AGAP008927	protein_coding	Protein TILB homolog [Source:UniProtKB/TrEMBL;Acc:A0A1S4GZN0]
AGAP008928	2822	8		AGAP008928	protein_coding	Patsas
AGAP008929	2823	4		AGAP008929	protein_coding	threonyl-tRNA synthetase
AGAP008931	4967	5		AGAP008931	protein_coding	inorganic phosphate cotransporter
AGAP008939	2824	4		AGAP008939	protein_coding	DNA excision repair protein ERCC-5
AGAP008940	2825	7		AGAP008940	protein_coding	solute carrier family 6 (neurotransmitter transporter, GABA) member 6/8/11/12/
AGAP008943	2826	7		AGAP008943	protein_coding	protein turtle
AGAP008946	4929	4	1279917	AGAP008946	protein_coding	Alpha-1,3-glucosyltransferase [Source:UniProtKB/TrEMBL;Acc:Q5TNL1]
AGAP008948	2827	1		AGAP008948	protein_coding	Serine/threonine-protein kinase 40 [Source:UniProtKB/TrEMBL;Acc:A0A1S4GZQ4]
AGAP008951	2829	3		AGAP008951	protein_coding	Pin2-interacting protein X1 [Source:UniProtKB/TrEMBL;Acc:A0A1S4H0F5]
AGAP008953	2830	4	4578247	AGAP008953	protein_coding	TIMELESS-interacting protein
AGAP008954	2831	8		AGAP008954	protein_coding	SET and MYND domain-containing protein [Source:UniProtKB/TrEMBL;Acc:A0A1S4GZR2]
AGAP008955	4097	7	1279923	AGAP008955	protein_coding	ubiquinol-cytochrome c reductase iron-sulfur subunit
AGAP008960	154	7		AGAP008960	protein_coding	Cuticular protein RR-2 family 110 [Source:UniProtKB/TrEMBL;Acc:A0A1S4GZR7]
AGAP008962	50	5	3291863	AGAP008962	protein_coding	alpha-glucosidase
AGAP008964	155	5		AGAP008964	protein_coding	maltase
AGAP008967	2833	8		AGAP008967	protein_coding	calcium/calmodulin-dependent 3',5'-cyclic nucleotide phosphodiesterase
AGAP008970	2834	4		AGAP008970	protein_coding	Nuclear pore complex protein Nup214 [Source:UniProtKB/TrEMBL;Acc:A0A1S4GZS4]
AGAP008976	1267	2		AGAP008976	protein_coding	hyperpolarization activated cyclic nucleotide-gated potassium channel
AGAP008978	2835	4		AGAP008978	protein_coding	S-adenosylmethionine sensor upstream of mTORC1 [Source:UniProtKB/TrEMBL;Acc:A0A1S4H0J8]
AGAP008988	4830	9	1279950	AGAP008988	protein_coding	Glutamine synthetase [Source:UniProtKB/TrEMBL;Acc:Q7PWF1]
AGAP008996	930	8		AGAP008996	protein_coding	Peptidase S1 domain-containing protein [Source:UniProtKB/TrEMBL;Acc:A0A1S4GZU9]
AGAP008997	762	8		AGAP008997	protein_coding	Peptidase S1 domain-containing protein [Source:UniProtKB/TrEMBL;Acc:A0A1S4GZV2]
AGAP008998	4099	5		CLIPD7	protein_coding	CLIP-domain serine protease [Source:UniProtKB/TrEMBL;Acc:A0A1S4H0K2]
AGAP009000	2837	6		AGAP009000	protein_coding	Peptidase S1 domain-containing protein [Source:UniProtKB/TrEMBL;Acc:A0A1S4H0L6]
AGAP009004	5143	4	1279964	AGAP009004	protein_coding	U3 small nucleolar RNA-associated protein 10
AGAP009014	1269	5		IR31a	protein_coding	ionotropic receptor IR31a
AGAP009016	2840	7		AGAP009016	protein_coding	LIX1-like protein
AGAP009022	713	7		Cht9	protein_coding	chitinase
AGAP009024	2841	4		AGAP009024	protein_coding	RNA polymerase I-specific transcription initiation factor RRN3
AGAP009039	4831	7		AGAP009039	protein_coding	glucose-6-phosphate 1-epimerase
AGAP009045	4469	7	1280003	AGAP009045	protein_coding	UPF0640 protein
AGAP009046	2844	4		AGAP009046	protein_coding	U3 small nucleolar RNA-associated protein 18
AGAP009047	931	10	1280005	AGAP009047	protein_coding	replication factor C subunit 3/5
AGAP009048	4616	3	1280006	AGAP009048	protein_coding	protein arginine N-methyltransferase 5
AGAP009049	4100	4		Cht16	protein_coding	Chitinase [Source:UniProtKB/TrEMBL;Acc:A0A1S4GZY6]
AGAP009052	2845	8		LL2	protein_coding	lipopolysaccharide-induced TNF-alpha transcription factor (LITAF-like 2)
AGAP009054	2846	10	4578069	LL4	protein_coding	lipopolysaccharide-induced TNF-alpha transcription factor (LITAF-like 4)
AGAP009060	1270	3	3291892	AGAP009060	protein_coding	ATP-dependent DNA helicase HFM1/MER3
AGAP009061	2848	8		AGAP009061	protein_coding	netrin receptor unc-5
AGAP009072	2850	7	1280027	AGAP009072	protein_coding	NADH dehydrogenase (ubiquinone) Fe-S protein 6
AGAP009075	2851	3		AGAP009075	protein_coding	ATP-dependent RNA helicase UAP56/SUB2
AGAP009076	4471	9		AGAP009076	protein_coding	carnitine O-acetyltransferase
AGAP009079	2852	4		AGAP009079	protein_coding	2',5'-phosphodiesterase 12 [Source:UniProtKB/TrEMBL;Acc:A0A1S4H0V0]
AGAP009080	4832	7		AGAP009080	protein_coding	DAO domain-containing protein [Source:UniProtKB/TrEMBL;Acc:A0A1S4H017]
AGAP009085	2853	6		AGAP009085	protein_coding	Cysteine-rich secretory protein 2 precursor
AGAP009090	4101	5		AGAP009090	protein_coding	Dopa decarboxylase
AGAP009091	525	3	1280045	AGAP009091	protein_coding	aromatic-L-amino-acid decarboxylase
AGAP009094	4968	1	1280047	AGAP009094	protein_coding	cysteine desulfurase
AGAP009098	4930	2	1280050	AGAP009098	protein_coding	Protein-glutamine gamma-glutamyltransferase E
AGAP009100	2854	7		AGAP009100	protein_coding	Protein-glutamine gamma-glutamyltransferase E
AGAP009116	4102	3	1280067	AGAP009116	protein_coding	ER-derived vesicles protein ERV14
AGAP009128	4931	6		AGAP009128	protein_coding	mitochondrial carnitine/acylcarnitine carrier protein
AGAP009132	2860	8	1280088	AGAP009132	protein_coding	CKLF-like MARVEL transmembrane domain-containing protein 4
AGAP009135	2861	3		AGAP009135	protein_coding	ATP-dependent RNA helicase DDX6/DHH1
AGAP009150	2863	3		AGAP009150	protein_coding	tubulin polyglutamylase TTLL4
AGAP009159	933	7		AGAP009159	protein_coding	AMP dependent ligase
AGAP009171	4473	4		AGAP009171	protein_coding	tRNA-dihydrouridine synthase 3
AGAP009173	2866	7	1280130	fbp	protein_coding	fructose-1,6-biphosphatase
AGAP009191	4104	3	1280152	GSTE6	protein_coding	glutathione S-transferase epsilon class 6
AGAP009193	5147	5	1280154	GSTE4	protein_coding	glutathione S-transferase epsilon class 4
AGAP009194	2867	7	1280155	GSTE2	protein_coding	glutathione S-transferase epsilon class 2
AGAP009195	714	9	1280156	GSTE1	protein_coding	glutathione S-transferase epsilon class 1
AGAP009196	4705	7	5668094	GSTE7	protein_coding	glutathione S-transferase epsilon class 7
AGAP009200	2869	7		AGAP009200	protein_coding	collagen type IV alpha
AGAP009201	2870	7		AGAP009201	protein_coding	collagen type IV alpha
AGAP009212	4833	1	1280171	SRPN6	protein_coding	serine protease inhibitor (serpin) 6
AGAP009213	156	6	3291927	SRPN16	protein_coding	serine protease inhibitor (serpin) 16
AGAP009214	2871	6	1280172	CLIPB11	protein_coding	CLIP-domain serine protease
AGAP009215	934	7	4578288	CLIPB18	protein_coding	CLIP-domain serine protease
AGAP009216	529	6		AGAP009216	protein_coding	Peptidase S1 domain-containing protein [Source:UniProtKB/TrEMBL;Acc:A0A1S4H0E2]
AGAP009217	935	7	1280175	CLIPB12	protein_coding	CLIP-domain serine protease
AGAP009222	2873	3		AGAP009222	protein_coding	DNA ligase 1
AGAP009225	2874	8		AGAP009225	protein_coding	Dimeric dihydrodiol dehydrogenase
AGAP009241	2878	9		CYP4C36	protein_coding	cytochrome P450
AGAP009246	5148	9		CYP4C27	protein_coding	Cytochrome P450 [Source:UniProtKB/TrEMBL;Acc:A0A1S4H0K4]
AGAP009266	4106	9		AGAP009266	protein_coding	low molecular weight phosphotyrosine protein phosphatase
[truncated: 817 more rows]
